# Supplementary material for: Tumour-reactive heterotypic CD8 T cell clusters from clinical samples
Source: Nature. 2025 Nov 19;649(8096):467–76. doi: 10.1038/s41586-025-09754-w (PMC12779571; doi:10.1038/s41586-025-09754-w)
Supplement: Supplementary file 1 — Supplementary Tables 1–8. [file 41586_2025_9754_MOESM1_ESM.xlsx]

## Sheet: Supplementary Table 1
Supplementary Table 1. Cell numbers recorded during ImageStream experiments
Experiment type	Marker	Donor/Patient	%MART-1 TCR	Cell line/Cluster type	Total number CD8+ singlets*	Total number CD8+ clusters*	%Clusters within CD8	Total number of CD8+ clusters analysed with imaging pipeline**	Significance: interface vs not-interface***	p value	Remarks
In vitro	ICAM-1	1	80.5	A875	11,911	3,126	20.8	1,174	Yes	<0.0001
				D10	34,332	3,193	8.5	918	Yes	<0.0001
		2	86	A875	12,450	4,703	27.4	1,091	Yes	<0.0001	Visualized in Extended Data Fig. 1g
				D10	15,929	2,840	15.1	829	Yes	<0.0001	Visualized in Extended Data Fig. 1g
		3	84.7	A875	10,667	5,596	34.4	2,010	Yes	<0.0001
				D10	36,183	2,285	5.9	891	Yes	<0.0001
	CD58	1	80.5	A875	12,715	3,049	19.3	955	No	0.42
				D10	29,213	3,275	10.1	1,023	Yes	<0.0001
		2	86	A875	10,712	5,062	32.1	1,783	No	0.1061	Visualized in Extended Data Fig. 1g
				D10	16,865	1,743	9.4	600	Yes	<0.0001	Visualized in Extended Data Fig. 1g
		3	92.4	A875	12,423	728	5.5	306	Yes	<0.0001
				D10	7,630	1,048	12.1	316	Yes	<0.0001
	HLA-A2	1	39.3	A875	14,384	7,648	34.7	336	Yes	<0.0001
				D10	15,092	1,433	8.7	238	Yes	<0.0001
		2	47.3	A875	15,764	3,308	17.3	117	Yes	<0.0001	Visualized in Extended Data Fig. 1g
				D10	17,997	515	2.8	140	Yes	0.0001	Visualized in Extended Data Fig. 1g
		3	92.4	A875	22,877	10,804	32.1	1,490	Yes	<0.0001
				D10	19,573	2,309	10.6	446	Yes	0.0031
Patient samples	CD11c	6		T:APC	2,372	560	17.1	154	Yes	<0.0001
		20		T:APC	623	177	19.1	19	Yes	0.0212
		17		T:APC	84,474	1,618	1.7	207	Yes	<0.0001
		1		T:APC	6,640	432	5.4	163	Yes	<0.0001
		11		T:APC	15,382	611	3.5	182	Yes	<0.0001
	HLA-ABC	6		T:APC	496	90	13.2	22	Yes	<0.0001
				T:Tum		94	13.8	16	Yes	0.0028
		17		T:APC	5,444	153	2.6	11	Yes	0.0152
				T:Tum		263	4.5	37	Yes	<0.0001
	CD58	6		T:APC	1,049	81	6.1	76	Yes	<0.0001
				T:Tum		191	14.5	34	Yes	0.0026
		20		T:APC	356	113	20.4	13	Yes	0.0048
				T:Tum		84	15.2	1	No	No value
		17		T:APC	50,176	844	1.5	30	Yes	<0.0001
				T:Tum		4,509	8.1	41	No	0.4353
* Detected number of cells in the experiment
** Remaining number of cells after image analysis pipeline, filtering for 1:1 clusters with a true interaction
*** Two-sided paired t-test

## Sheet: Supplementary Table 2
Supplementary Table 2. Patient characteristics of resection samples used
Sample ID	Type of metastasis harvested	Size of lesion(s) (cm)	Melanoma type	Age at surgery	Gender	Stage	T stage	N stage	M stage	Pretreatment before current surgery	Pretreatment ongoing during surgery***	BRAF mutation status	NRAS mutation status	Used for
Patient 1	Lymph node	4.5	Nodular	79	F	III	T3a	N1b	M0	None	-	BRAF wt	NRAS mt	scRNA/TCR-seq, ImageStream, mIF
Patient 2	Lymph node	5.3	Nodular	75	M	IV	T4b	N3	M1	Adjuvant pembrolizumab (progression), Isolated Limb Perfusion and surgery (progression), TIL therapy (progression)	No	BRAF wt	NRAS mt	REP, scRNA/TCR-seq, mIF
Patient 3	Lymph node	2.0	Unknown	68	M	III	MUP	N2b	M0	Adjuvant pembrolizumab (progression)	No	BRAF wt	NRAS mt	REP, mIF
Patient 4	In transit metastasis	2.4	Unknown	55	F	III	Tx	N1c	M0	Dabrafenib/trametinib (stopped due to adverse events, then progression)	No	BRAF mt	NRAS wt	REP, mIF
Patient 5	Lymph node	2.5	Superficial spreading	63	M	III	T3b	N2b	M0	Adjuvant nivolumab (progression)	No	BRAF mt	-	REP, mIF
Patient 6	In transit metastasis	3.3	Superficial spreading	62	F	IV	pT3b	N0	M1	None	-	BRAF wt	NRAS wt	REP, ImageStream, mIF
Patient 7	Lymph node	6.8 + 2.0	One unknown and one juxtapapillary choroidea melanoma	74	M	III	MUP	N3b	M0	None	-	BRAF mt	NRAS wt	REP
Patient 8	Lymph node	3.5	Nodular	28	F	III	MUP	N3	M0	Nivolumab + T-VEC (progression)	No	BRAF wt	NRAS mt	REP, scRNA/TCR-seq, mIF
Patient 9	Subcutaneous or lymph node	8.0	Unknown	77	M	IV	T2a	N2c	M1d	Adjuvant pembrolizumab (stopped due to adverse events, then progression), ipilimumab + nivolumab (slight progression), nivolumab (stopped due to adverse events), prednisone (for adverse events), irradiation and dexamethason (brain metastases)	No	BRAF wt	NRAS mt	scRNA/TCR-seq
Patient 10	Lymph node	4.5	Nodular	67	F	III	T3a	N3	M0	None	-	BRAF wt	NRAS wt	REP, mIF
Patient 11	Lymph node	1.5	Superficial spreading	39	F	III	T2a	N2b	M0	None	-	BRAF wt	NRAS wt	ImageStream*
Patient 12	Lymph node	5.0 + 3.7 + 2.5	Nodular or superficial spreading	57	F	III	T2a	N3b	M0	None	-	BRAF mt	NRAS wt	REP, mIF
Patient 13	Lymph node	5.4	Nodular	79	M	III	T4b	N2b	M0	None	-	BRAF wt	NRAS mt	REP, mIF
Patient 14	Lymph node	5.2	Nodular	83	F	III	T4b	N1b	M0	None	-	BRAF wt	NRAS wt	REP
Patient 15	Lymph node	3.6 + 1.7	Lentigo maligna melanoma	80	M	III	T3a	N1b	M0	None	-	BRAF mt	NRAS wt	REP, scRNA/TCR-seq, mIF
Patient 16	Multiple organs	7.5	Unknown	46	M	IV	MUP	Nx	M1d	Ipilimumab + nivolumab (oligoprogression)	No	BRAF wt	-	REP
Patient 17	Lymph node	3.0	Unknown	70	F	III	MUP	N1b	M0	None	-	BRAF wt	NRAS mt	REP, ImageStream
Patient 18	Lymph node	3.0	Superficial spreading	62	M	III	T3a	N1a	M0	Adjuvant pembrolizumab (progression)	No	BRAF wt	NRAS mt	REP, ImageStream
Patient 19	Lymph node	4.8	Lentigo maligna melanoma	77	M	III	MUP	N2b	M0	None	-	BRAF wt	NRAS mt	REP
Patient 20	Small intestine	5.7	Superficial spreading	62	M	IV	T2a	N2b	M1	Nivolumab (oligoprogression)	Yes, nivolumab	BRAF wt	-	REP, ImageStream
Patient 21	Subcutaneous	8.0	Superficial spreading	64	M	IV	Tx	Nx	M1	Ipilumumab + nivolumab (good response), nivolumab (progression), BRAF/MEK inhibitors (progression), TIL therapy (progression), restart BRAF/MEK inhibitors (oligoprogression)	Yes, BRAF/MEK inhibitors	BRAF mt	NRAS wt	**
Patient 22	Lymph node	8.7 + 3.3	Unknown	44	F	IV	Tx	N3b	M1	Pembrolizumab (progression), T-VEC (progression)	No	BRAF wt	NRAS mt	**
* This patient was only used for ImageStream analysis in Extended Data Fig. 2d; all other patients were used for conventional flow cytometry
** These two patients were only used for the fresh/frozen comparison in Extended Data Fig. 2c
*** No, if treatment was stopped >4 weeks before surgery

## Sheet: Supplementary Table 3
Supplementary Table 3. Statistical output for averaged patient single-cell analyses
Associated cell type	Associated Figure	Comparison	Group	Estimate	Std. Error	z value	Pr(>|z|)	p adjusted	Significant	Stars
T cell states	Fig. 3b	Single T cells vs T cells from tumor clusters	Tn	1.45723351366277	0.0566734511820529	25.7128070246098	8.40573023350868E-146	2.35360446538243E-144	Yes	****
		Single T cells vs T cells from tumor clusters	Tn/Tm	0.440314364672733	0.0546051898341573	8.063599192861	7.40803671665666E-16	2.07425028066386E-14	Yes	****
		Single T cells vs T cells from tumor clusters	Early Tem	0.532544495016418	0.0428928837443513	12.415684107193	2.14842545254692E-35	6.01559126713138E-34	Yes	****
		Single T cells vs T cells from tumor clusters	Tem	0.361629461564071	0.129078329222116	2.80162800172124	0.00508454658673048	0.142367304428453	No
		Single T cells vs T cells from tumor clusters	Tem-NK like	1.1329087807911	0.170521315324533	6.64379569577546	3.05706253985448E-11	8.55977511159255E-10	Yes	****
		Single T cells vs T cells from tumor clusters	Tc17 MAIT	0.112219629205696	0.128092663881019	0.876081625641991	0.380985660903139	1	No
		Single T cells vs T cells from tumor clusters	ISG+	0.523725803683143	0.100877159839459	5.19171836832666	2.08362018163837E-07	5.83413650858742E-06	Yes	****
		Single T cells vs T cells from tumor clusters	GZMK hi Tex	-0.355595144248354	0.0447371990590141	-7.94853392093855	1.88731664735232E-15	5.2844866125865E-14	Yes	****
		Single T cells vs T cells from tumor clusters	TCF7+ stem-like Tex	-1.47629724397787	0.0849803775406074	-17.372213288561	1.33957728259121E-67	3.75081639125539E-66	Yes	****
		Single T cells vs T cells from tumor clusters	TOX hi Tex	-0.873272751432817	0.0609119206672288	-14.3366477672514	1.29144512333909E-46	3.61604634534945E-45	Yes	****
		Single T cells vs T cells from tumor clusters	LAG3 hi Tex	-0.834156345927171	0.0534002753509456	-15.6208248074586	5.25217856288762E-55	1.47060999760853E-53	Yes	****
		Single T cells vs T cells from tumor clusters	MKI67+ Tex/Tprol	-0.407610234510721	0.0741171887767298	-5.49953716861286	3.80789435817175E-08	1.06621042028809E-06	Yes	****
		Single T cells vs T cells from tumor clusters	MKI67 hi Tex/Tprol	-0.524383435868087	0.0603710342813044	-8.68601047026417	3.75390327036315E-18	1.05109291570168E-16	Yes	****
		Single T cells vs T cells from tumor clusters	MKI67+ Tem-NK like/Tprol	1.13623249122266	0.39111945680525	2.90507790255095	0.00367161703289185	0.102805276920972	No
		Single T cells vs T cells from APC clusters	Tn	2.73910874524564	0.0856185323822096	31.9920076767725	1.40850815171526E-224	3.94382282480274E-223	Yes	****
		Single T cells vs T cells from APC clusters	Tn/Tm	1.23741015764885	0.0654360048520557	18.9102339063412	9.39391820025927E-80	2.6302970960726E-78	Yes	****
		Single T cells vs T cells from APC clusters	Early Tem	2.58343073266936	0.078827014654443	32.7734184022374	1.40872069928958E-235	3.94441795801081E-234	Yes	****
		Single T cells vs T cells from APC clusters	Tem	3.07132922406493	0.391774378405255	7.8395356954352	4.5221539925366E-15	1.26620311791025E-13	Yes	****
		Single T cells vs T cells from APC clusters	Tem-NK like	0.0416127487721382	0.106173431595678	0.391931843463485	0.695108573795324	1	No
		Single T cells vs T cells from APC clusters	Tc17 MAIT	2.11295702640622	0.260638883438568	8.10683731655961	5.19543480078606E-16	1.4547217442201E-14	Yes	****
		Single T cells vs T cells from APC clusters	ISG+	0.974162405769403	0.123917123630089	7.86140266358525	3.79855547363225E-15	1.06359553261703E-13	Yes	****
		Single T cells vs T cells from APC clusters	GZMK hi Tex	-0.00320450571819816	0.0486762486590379	-0.0658330460230149	0.947510746372804	1	No
		Single T cells vs T cells from APC clusters	TCF7+ stem-like Tex	-1.76420835259667	0.0845950897519199	-20.854737051173	1.38054937099769E-96	3.86553823879354E-95	Yes	****
		Single T cells vs T cells from APC clusters	TOX hi Tex	-1.564245084965	0.057558647858422	-27.1765432852522	1.23002881718985E-162	3.44408068813158E-161	Yes	****
		Single T cells vs T cells from APC clusters	LAG3 hi Tex	-1.65089205264199	0.0516348492441672	-31.9724387077296	2.63531023428281E-224	7.37886865599187E-223	Yes	****
		Single T cells vs T cells from APC clusters	MKI67+ Tex/Tprol	-0.704402022538697	0.0785088827477449	-8.97225890733912	2.90494620684829E-19	8.13384937917522E-18	Yes	****
		Single T cells vs T cells from APC clusters	MKI67 hi Tex/Tprol	-1.13735614819898	0.0627890472456365	-18.113925885028	2.47455129544791E-73	6.92874362725415E-72	Yes	****
		Single T cells vs T cells from APC clusters	MKI67+ Tem-NK like/Tprol	-0.219232263493632	0.358643683661709	-0.611281540651424	0.541013209379015	1	No
TCR clonality	Fig. 3c	Single T cells vs T cells from tumor clusters	none	0.170865495199203	0.039273140158221	4.35069603578505	0.000013570606693393	0.000108564853547144	Yes	***
		Single T cells vs T cells from tumor clusters	top_1	0.129328501894862	0.0690701315677185	1.87242298457278	0.061148107625083	0.489184861000664	No
		Single T cells vs T cells from tumor clusters	top_2_5	-0.129423816474054	0.0542407391899699	-2.386099791538	0.0170281297662241	0.136225038129793	No
		Single T cells vs T cells from tumor clusters	top_6_15	-0.256742416877766	0.0523603256575698	-4.9033770064157	9.42029353494821E-07	7.53623482795857E-06	Yes	****
		Single T cells vs T cells from APC clusters	none	0.815966940813925	0.0407568594955195	20.0203585583827	3.66077287155727E-89	2.92861829724582E-88	Yes	****
		Single T cells vs T cells from APC clusters	top_1	-0.144991172569769	0.069010368753689	-2.10100561971013	0.0356404729393251	0.285123783514601	No
		Single T cells vs T cells from APC clusters	top_2_5	-0.774827880107347	0.0539896643633778	-14.3514113162913	1.04391031582135E-46	8.35128252657083E-46	Yes	****
		Single T cells vs T cells from APC clusters	top_6_15	-0.556267805470378	0.0510226692019969	-10.9023658340596	1.12298781485587E-27	8.98390251884694E-27	Yes	****
Tumor cell states	Fig. 3h	Single tumor cells vs tumor cells from T cell clusters	Immune Response	-0.513273601356035	0.0425000776689763	-12.0770038434708	1.3971860073196E-33	1.11774880585568E-32	Yes	****
		Single tumor cells vs tumor cells from T cell clusters	Mitotic	0.110945988747257	0.0484176152979792	2.29143852014306	0.0219380638427344	0.175504510741875	No
		Single tumor cells vs tumor cells from T cell clusters	Melanocytic	0.337881148566139	0.0390704808119769	8.64799054283876	5.24141734805144E-18	4.19313387844116E-17	Yes	****
		Single tumor cells vs tumor cells from T cell clusters	Transitory Melanocytic	0.0674391267202232	0.0315132872362479	2.14002196009091	0.0323529920789171	0.258823936631337	No
		Single tumor cells vs tumor cells from T cell clusters	Patient Specific	0.309934479769787	0.0525344019774332	5.89964800404358	3.64277879282979E-09	2.91422303426383E-08	Yes	****
		Single tumor cells vs tumor cells from T cell clusters	Stress(hypoxia response)	-0.634026346091501	0.047848615531557	-13.2506727529734	4.47176570878269E-40	3.57741256702615E-39	Yes	****
		Single tumor cells vs tumor cells from T cell clusters	Stress(p53 response)	0.159837935214377	0.0503152743871119	3.17672788554481	0.00148946718113337	0.011915737449067	Yes	*
		Single tumor cells vs tumor cells from T cell clusters	Neural Crest Like	0.149587552232066	0.0635725777406378	2.35302008426259	0.0186216282560786	0.148973026048629	No
MoMa cell states	Fig. 3j	Single APCs vs APCs from T cell clusters	FCN1hi mo-like cells	0.425385559998635	0.187331996662196	2.27075762591538	0.0231616544207811	0.231616544207811	No
		Single APCs vs APCs from T cell clusters	CD16hi mo-like cells	0.596538837527401	0.727487543217809	0.819998697006965	0.412216849972803	1	No
		Single APCs vs APCs from T cell clusters	VCANhi mo/ma	0.355987326672849	0.128675032522969	2.76656100016375	0.00566509851897584	0.0566509851897584	No
		Single APCs vs APCs from T cell clusters	ISG15hi mo/ma	0.0716514502958684	0.1075675957644	0.666106272866811	0.505343175326665	1	No
		Single APCs vs APCs from T cell clusters	DOCK4hi ma	-0.308802900051782	0.136975491858347	-2.25443906688892	0.0241685599197545	0.241685599197545	No
		Single APCs vs APCs from T cell clusters	C1Qhi MKI67+ prol ma	0.200629028978856	0.208099464111331	0.964101612830301	0.334994984190655	1	No
		Single APCs vs APCs from T cell clusters	C1Qhi ribo hi ma	0.173692681653656	0.151273711317241	1.14820136388006	0.250885446381586	1	No
		Single APCs vs APCs from T cell clusters	C1Qhi infl ma	-0.483460561748712	0.131519641446349	-3.6759571150894	0.000236959329857027	0.00236959329857027	Yes	**
		Single APCs vs APCs from T cell clusters	C1Qhi LA ma	-0.416773622327346	0.118644693126816	-3.51278773068989	0.000443431586990785	0.00443431586990785	Yes	**
		Single APCs vs APCs from T cell clusters	SPP1hi ma	-0.438174502974574	0.370683423480335	-1.18207201946223	0.237177125622013	1	No
DC cell states	Extended Data Fig. 6b	Single APCs vs APCs from T cell clusters	pDC	-1.20541435007915	0.354838700320548	-3.39707689434726	0.000681098251303845	0.00408658950782307	Yes	**
		Single APCs vs APCs from T cell clusters	cDC1	-0.371261450445248	0.253043464645036	-1.46718450510487	0.142325870861156	0.853955225166935	No
		Single APCs vs APCs from T cell clusters	prol cDC1	-0.322127415709375	0.38922814114972	-0.827605667868362	0.407893857345753	1	No
		Single APCs vs APCs from T cell clusters	SIGLEC6+ DC	0.756127171906541	1.03324680706245	0.731797249929311	0.464292327858236	1	No
		Single APCs vs APCs from T cell clusters	cDC2	1.05000869853798	0.188514313308391	5.56991498475912	2.54863663225109E-08	1.52918197935066E-07	Yes	****
		Single APCs vs APCs from T cell clusters	mreg DC	-0.90874087375851	0.22936890215675	-3.96191839963327	0.0000743499528169815	0.000446099716901889	Yes	***
B/plasma cells cell states	Extended Data Fig. 6b	Single APCs vs APCs from T cell clusters	CD27-CD23- B cells	1.74524246824016	0.234113994454745	7.45466956088998	9.00933421118375E-14	4.50466710559188E-13	Yes	****
		Single APCs vs APCs from T cell clusters	CD27-CD23+ B cells	-0.018306753210233	0.353524546222624	-0.0517835420647275	0.958701169485346	1	No
		Single APCs vs APCs from T cell clusters	CD27+CD23- B cells	0.785020930865474	0.259443942347291	3.02578246292083	0.0024799065128792	0.012399532564396	Yes	*
		Single APCs vs APCs from T cell clusters	prol B cells	0.356918580881372	0.478894495663423	0.745296895482009	0.456092257485713	1	No
		Single APCs vs APCs from T cell clusters	plasma cells	-2.5323179158177	0.222238184512993	-11.3946121426746	4.44806367982832E-30	2.22403183991416E-29	Yes	****
T cell states	Extended Data Fig. 10e	CD8+CD39+ sorted T cells vs T cells from clusters	Tn	-3.15317109193668	0.340832304347175	-9.25138565716713	2.21600962493438E-20	3.10241347490814E-19	Yes	****
		CD8+CD39+ sorted T cells vs T cells from clusters	Tn/Tm	-0.331525767457786	0.0808709113262811	-4.099443941224	0.0000414143965209677	0.000579801551293547	Yes	***
		CD8+CD39+ sorted T cells vs T cells from clusters	Early Tem	-1.65204855518405	0.0906871641485334	-18.217005357872	3.78299850688904E-74	5.29619790964465E-73	Yes	****
		CD8+CD39+ sorted T cells vs T cells from clusters	Tem	0.794183304617545	0.130377663654865	6.0914061684669	1.11923180092186E-09	1.56692452129061E-08	Yes	****
		CD8+CD39+ sorted T cells vs T cells from clusters	Tc17 MAIT	-28.1881921361496	2,896.3094513397	-0.00973245180107085	0.992234749557581	1	No
		CD8+CD39+ sorted T cells vs T cells from clusters	ISG+	0.286389311152532	0.0792005671821346	3.6160007603725	0.000299189495871272	0.0041886529421978	Yes	**
		CD8+CD39+ sorted T cells vs T cells from clusters	HSP	-0.0323518820679019	0.173753305826095	-0.18619433980889	0.852292362525903	1	No
		CD8+CD39+ sorted T cells vs T cells from clusters	GZMKhi Tex	0.271000687135255	0.0405584607851004	6.68173007282392	2.36137681275504E-11	3.30592753785706E-10	Yes	****
		CD8+CD39+ sorted T cells vs T cells from clusters	TCF7+ stem-like Tex	-0.205757490917305	0.0634998722041199	-3.24028196869277	0.0011941155394557	0.0167176175523798	Yes	*
		CD8+CD39+ sorted T cells vs T cells from clusters	CD137hi early Tex	-0.290838276039976	0.0897786444632986	-3.23950397980079	0.00119737795501788	0.0167632913702503	Yes	*
		CD8+CD39+ sorted T cells vs T cells from clusters	TOXhi Tex	-0.349036254114752	0.0564688048657546	-6.18104553380453	6.36784446982809E-10	8.91498225775933E-09	Yes	****
		CD8+CD39+ sorted T cells vs T cells from clusters	LAG3hi Tex	0.369941979058122	0.044545991696477	8.30471979563942	1.00055287852433E-16	1.40077402993406E-15	Yes	****
		CD8+CD39+ sorted T cells vs T cells from clusters	MKI67+ Tex/prol	0.376471415071089	0.0561665565516042	6.70276830528497	2.04507596922998E-11	2.86310635692198E-10	Yes	****
		CD8+CD39+ sorted T cells vs T cells from clusters	MKI67hi Tex/Tprol	0.346400418503156	0.0500679809924743	6.91860170185857	4.56123283485575E-12	6.38572596879805E-11	Yes	****
		Single T cells vs T cells from clusters	Tn	2.62561379984604	0.071650735245276	36.6446176840753	5.57456064171522E-294	7.8043848984013E-293	Yes	****
		Single T cells vs T cells from clusters	Tn/Tm	0.948468919889773	0.0654718926456983	14.4866580384719	1.47129038805561E-47	2.05980654327786E-46	Yes	****
		Single T cells vs T cells from clusters	Early Tem	1.23445854108853	0.0519763559741339	23.750386458467	1.08868212676517E-124	1.52415497747124E-123	Yes	****
		Single T cells vs T cells from clusters	Tem	0.952070994384797	0.143642695317744	6.62805019272838	3.40149820545543E-11	4.76209748763761E-10	Yes	****
		Single T cells vs T cells from clusters	Tc17 MAIT	1.05254504522696	0.154049607890558	6.83250713610851	8.34432537831446E-12	1.16820555296402E-10	Yes	****
		Single T cells vs T cells from clusters	ISG+	0.430003134476982	0.092670942230927	4.64010750430762	3.48227975489566E-06	0.0000487519165685393	Yes	****
		Single T cells vs T cells from clusters	HSP	-0.813099773664563	0.251077699382592	-3.23843884050236	0.00120185786101919	0.0168260100542686	Yes	*
		Single T cells vs T cells from clusters	GZMKhi Tex	-0.951164613725897	0.062923126216773	-15.1162962000504	1.26458014033502E-51	1.77041219646902E-50	Yes	****
		Single T cells vs T cells from clusters	TCF7+ stem-like Tex	-0.689353254593191	0.0929827667224103	-7.41377438951864	1.22754677768058E-13	1.71856548875281E-12	Yes	****
		Single T cells vs T cells from clusters	CD137hi early Tex	-2.19559283922711	0.217950594066752	-10.0738098403836	7.21287248920441E-24	1.00980214848862E-22	Yes	****
		Single T cells vs T cells from clusters	TOXhi Tex	-1.09467182695637	0.0846404416686032	-12.9332007888426	2.92388009534031E-38	4.09343213347643E-37	Yes	****
		Single T cells vs T cells from clusters	LAG3hi Tex	-1.69603021202841	0.0981307146284806	-17.2833777726935	6.2762391418146E-67	8.78673479854044E-66	Yes	****
		Single T cells vs T cells from clusters	MKI67+ Tex/prol	-1.07179185883497	0.11524560748235	-9.300066894082	1.40357350827344E-20	1.96500291158282E-19	Yes	****
		Single T cells vs T cells from clusters	MKI67hi Tex/Tprol	-1.2244627466928	0.0941869868161084	-13.0003388799713	1.21802351902787E-38	1.70523292663902E-37	Yes	****

## Sheet: Supplementary Table 4
Supplementary Table 4. T cell related gene signatures used in this study
Lowery et al. (neoTCR_CD8) (1)	Meng et al. (TR gene set) (2)	Oliveira et al. (Tumor-specific) (3)	Oliveira et al. (Virus-specific) (3)	Tirosh et al. (Mel_Exh) (3,4)	Krishna et al. (CD39-CD69-) (5)	Cluster_30	Cluster_100		(1) https://doi.org/10.1126/science.abl5447
ATP10D	TNFRSF9	KRT86	RARA	FCRL3	KLF2	HIPK2	HIPK2		(2) https://doi.org/10.1126/scitranslmed.adh9562
GZMB	VCAM1	RDH10	GADD45B	CD27	AQP3	CRTAM	CRTAM		(3) https://doi.org/10.1038/s41586-021-03704-y
ENTPD1	TIGIT	TYMS	C1orf21	PRKCH	CLIC3	CXCL13	CXCL13		(4) https://doi.org/10.1126/science.aad0501; selected list as in (3)
KIR2DL4	HAVCR2	HMOX1	AOAH	B2M	LINC00861	VCAM1	VCAM1		(5) https://doi.org/10.1126/science.abb9847
LAYN	GZMB	GNG4	MATK	ITM2A	CD8B	CTLA4	CTLA4
HTRA1	ACP5	CXCL13	SATB1	TIGIT	RIPOR2	GZMB	GZMB
CD70	NKG7	AFAP1L2	MBP	ID3	FGFBP2	TNFRSF9	TNFRSF9
CXCR6	KRT86	ACP5	ANTXR2	GBP2	RASA3	SNX9	SNX9
HMOX1	LAYN	MYO1E	RORA	PDCD1	VSIR	DUSP4	DUSP4
ADGRG1	HLA-DRB5	LAYN	CCR7	KLRK1	SAMD3	LAG3	LAG3
LRRN3	CTLA4	TNS3	ANXA1	HSPA1A	CD27	KLRD1	KLRD1
ACP5	HLA-DRB1	TNFSF4	BACH2	SRGN	FCMR	ENTPD1	ENTPD1
CTSW	IGFLR1	AKAP5	GLUL	TNFRSF9	S100A10	ITM2A	ITM2A
GALNT2	HLA-DRA	HAVCR2	TNFSF14	TMBIM6	LYAR	PRF1	PRF1
LINC01480	LAG3	ENTPD1	AUTS2	TNFRSF1B	BIN1	FABP5	FABP5
CARS	GEM	SLC2A8	PERP	CADM1	MHENCR	CBLB	CBLB
LAG3	CXCL13	AC243829.4	EPHA4	ACTB	KANSL1-AS1	PRDM1	PRDM1
TOX	LYST	ZBED2	TCF7	CD8A	UBXN11	PDE7B	PDE7B
PTPRCAP	GAPDH	MCM5	SELL	RGS2	ZFP36L2	AHI1	AHI1
ASB2	CD74	CAV1	MYC	FCMR	PPP2R5C	HAVCR2	HAVCR2
ITGB7	HMOX1	GOLIM4	IL7R	EID1	LITAF	ATP8B4	ATP8B4
PTMS	HLA-DPA1	TRAV21	CD300A	HSPB1	ZNF683	NAB1	NAB1
CD8A	DUSP4	VCAM1	ITGA5	RNF19A	S1PR1	DGKH	DGKH
GPR68	CD27	PON2	GPR183	IFI16	TCF7	METRNL	METRNL
NSMCE1	ENTPD1	MTSS1	KLF3	LYST	GIMAP4	SIRPG	SIRPG
ABI3	AC243829.4	CD38	S1PR1	PRF1	MYC	TIGIT	TIGIT
SLC1A4	HLA-DPB1	TRBV11-2		STAT1	S1PR4	IGFLR1	IGFLR1
PLEKHF1	GZMH	MS4A6A		UBC	CD52	HOPX	HOPX
CD8B	KIR2DL4	TOX2		CD74	STK38	PAM	PAM
LINC01871	CARD16	CSF1		IL2RG	NEAT1	LYST	LYST
CCL4	HLA-DQA1	GALNT2		FYN	LGALS3		RNF19A
NKG7	CCL5	FXYD2		PTPN6	GZMM		DUSP5
CLIC3	CST7	PLPP1		HLA-DRB1	SORL1		CD38
NDFIP2	LINC01943	LMCD1		HNRNPC	AL592183.1		DTHD1
PLPP1	PLPP1	MYL6B		UBB	R3HDM4		ASXL2
PCED1B	CTSC	LAG3		CD8B	MIAT		RBPJ
CXCL13	PRF1	HLA-DRA		HAVCR2	ANXA4		TOX
PDCD1	MTSS1	IGFLR1		IRF8	LEF1		SNAP47
PRF1	FKBP1A	CCDC50		LAG3	TSC22D3		LRMP
HLA-DMA	CXCR6	CD27		ATP5F1B	IL7R		FAM3C
GPR25	HLA-DMA	KIAA1324		STAT3	P2RY8		NKG7
CD9	ATP8B4	CDKN2A		IGFLR1	PLEC		PDE4D
TIGIT	GZMA	CD70		OGA	ERN1		HLA-DRB1
HLA-DRB5	GALNT2	ABHD6		HSPA1B	TSPAN32		NCALD
SYTL3	CHST12	CTLA4		COTL1	S100A4		FUT8
SLF1	SNAP47	PDCD1		VCAM1	SELL		NR3C1
NEK1	TNFRSF18	GEM		HLA-DMA	RASGRP2		NFIL3
CASP1	SIRPG	NUSAP1		PDE7B	GADD45B		PTMS
SMC4	CD38	TOX		TBC1D4	C11orf21		TANK
TSEN54	RBPJ	CXCR6		SNAP47	PIK3IP1		GLCCI1
PLSCR1	TNIP3	NMB		RGS4	RNASET2		TOX2
GNPTAB	AHI1	HOPX		CBLB	S100A6		SIPA1L1
HLA-DPB1	NDFIP2	CLIC3		TOX	MCUB		BCL2L11
PLEKHA1	FABP5	INPP5F		CALM2	RAMP1		TNFRSF1B
ARHGAP9	RAB27A	SNAP47		PGGHG	GPR155		PKM
ALOX5AP	ADGRG1	TSHZ2		SPDYE5	TXNIP		GAPDH
SH3BP1	CTSW	HLA-DMA		DDX5	CDC25B		MIR155HG
NCF4	APOBEC3G	SIT1		SLA	ISG20		DAPK2
NELL2	CCL3	HLA-DRB1		PTPRCAP	TRADD		ATXN1
GATA3	IFNG	TUBB		IRF9	CRBN		MCTP2
PPM1M	CTSD	PYCARD		MATR3	GIMAP7		MBD2
TNFRSF1A	PKM	ADGRG1		LITAF	C16orf54		MAP4K3
AC022706.1	NAB1	HLA-DQA1		TPI1	FBXL8		AC243829.4
MCM5	PSMB9	PRF1		ETV1	ODF2L		CD8A
HLA-DRB1	PARK7	HLA-DPA1		PAM	LDLRAP1		BHLHE40
TNFSF10	KLRD1	PTMS		ARID4B	MXI1		WHRN
TRIM21	DUSP1	CKS1B		NAB1	RCBTB2		IL2RB
HDLBP	ASXL2	HIPK2		RAPGEF6	HSD17B11		PHLDA1
ERN1	KLRC2	CHST12		LDHA	CLEC2B		SLC7A5
CALHM2	LAIR2	LSP1		WARS	EMP3		CFLAR
SASH3	PTGER4	FAM3C		RASSF5	SH3BP5		CXCR6
ACTA2	FAM3C	SLC1A4		OSBPL3	CLUAP1		HLA-DQA1
MAST4	PGAM1	NUDT1		FAM3C	YPEL3		IGF2R
CAPG	HLA-DQB1	DNPH1		TAP1	SLCO3A1		SPTAN1
MPST	MYADM			FABP5	NOSIP		ZNRF1
IGFLR1	BATF			CD200	IL10RA		LINC01871
GZMA	BTG2			CTLA4	CD55		PDCD1
CD27	CD63			SNX9	MED15		TRPS1
ITGAE	LINC02195			ETNK1	ATM		SLA
SLA2	NFKBIA			MALAT1	KLHL24		CTSD
RHOC	CYTOR			ZDHHC6	ZNF276		SRRT
COMMD8	KLF3			ARL6IP5	ANXA1		PTPRJ
MYO1G	SLA2			DUSP2	PLP2		BATF
SP140	ID3			HLA-DQB1	AHNAK		RNF115
PHPT1	LINC01871			HNRNPK	DDI2		PTPN22
CD2BP2	CLEC2B			DGKH	VNN2		RAB27A
PLEKHO1	FOSB			LRMP	VCL		HLA-DMA
STAM	CD69			H3F3B	EPB41		SH2D2A
MRPL16	CSRNP1			IDH2	DND1		UBE2F
IL2RB	CDKN1A			TRAF5	MAPKAPK5-AS1		AGFG1
ID2	SELL			TBL1XR1	CDC42SE1		RIN3
TESPA1	KLF2			ANKRD10	PXN		CCL5
GOLGA8B	SC5D			ALDOA	SYNJ2		MAN1A1
MIS18BP1	CCNH			LSP1	SIGIRR		CYTOR
VAMP5	DDIT4			PTPN7	PDE6G		PTPN11
DAPK2	PIK3R1			NSUN2	SLAMF6		IQGAP1
HLA-DPA1	GNLY			RNF149			LINC01934
TSG101	KLF6			CD2			TSPAN5
IL4R	SOCS1			SRSF1			CD82
CCND2	TXNIP						TBC1D4
CTSC	CRTAM
TRAF3IP3	ATF3
NLRC3
ORAI3
GNLY
MIR155HG
CARD16
CD82
ECH1
JAML
EEF1G
ETFB
DAXX
RBM4
HCST
RAB27A
YPEL2
CHST12
ARPC1B
PDIA4
PDIA6
AC243960.1
TBC1D10C
PTPN6
PYCARD
BST2
BTN3A2
MTG1
MLEC
DUSP4
GSDMD
SLAMF1
IFI6
PCID2
GIMAP1
ITGA1
CSNK2B
CDK2AP2
MYO1F
AC004687.1
PTTG1
APOBEC3C
TSPAN14
MOB3A
STXBP2
LCP2
PLA2G16
LINC00649
CST7
TADA3
SIT1
APOBEC3G
SUSD3
CD3G
CCL5
CDC25B
TNFRSF1B
HMGN3
THEMIS
ASF1A
CTNNB1
FIBP
CCDC85B
POLR3GL
GIMAP6
ARL6IP1
CALCOCO2
CCPG1
KLRB1
ACAA2
ISG15
EIF4A1
CAT
MANF
XAB2
GRINA
GLO1
LSM 2,00
SLFN5
FKBP1A
AKNA
TAP1
LMO4
APEH
C12orf75
TMEM14A
DNPH1
C17orf49
NUDT5
MGAT1
CCDC69
EIF4EBP1
PDHB
ARL 3,00
UCP2
IFI35
HSBP1
LYST
MRFAP1L1
ITGAL
AIP
RASAL3
CAPN1
ITGB1
RBPJ
LBH
DYNLL1
NME2
MT1F
SYNGR2
ABTB1
ZGPAT
CD63
ILK
SKA2
TMEM204
ACO2
HOPX
CRIP1
OXNAD1
CCS
GRAP2
GSTO1
HADHB
IL16
PIN4
CUEDC2
CALM3
SAMSN1
HM13
SNAP23
LPCAT4
FAAP20
EFHD2
PRDX3
CCM2
C22orf39
SDHA
ARRDC1
MAP4K1
NDUFA13
IL27RA
C14orf119

## Sheet: Supplementary Table 5
Supplementary Table 5. Gene sets used for single-cell analyses
Standard name	Name in figure	Data source	Figure	GO/Systematic name	Exact source
REACTOME_CTLA4_INHIBITORY_SIGNALING	CTLA4 signaling	REACTOME	Fig. 3f	M5876	R-HSA-389513
REACTOME_COSTIMULATION_BY_THE_CD28_FAMILY	CD28 signaling	REACTOME	Fig. 3f	M17386	R-HSA-388841
GOBP_REGULATION_OF_T_CELL_ACTIVATION	Regulation of T cell activation	GO:BP	Extended Data Fig. 4d	M16253	GO:0050863
GOBP_REGULATION_OF_LYMPHOCYTE_ACTIVATION	Regulation of lymphocyte activation	GO:BP	Extended Data Fig. 4d	M16183	GO:0051249
GOBP_LEUKOCYTE_MEDIATED_CYTOTOXICITY	Leukocyte mediated cytotoxicity	GO:BP	Extended Data Fig. 4d	M11242	GO:0001909
GOBP_NATURAL_KILLER_CELL_MEDIATED_IMMUNITY	Natural killer cell mediated immunity	GO:BP	Extended Data Fig. 4d	M13937	GO:0002228
GOBP_CELL_KILLING	Cell killing	GO:BP	Extended Data Fig. 4d	M15770	GO:0001906
GOBP_NEGATIVE_REGULATION_OF_LEUKOCYTE_CELL_CELL_ADHESION	Negative regulation of leukocyte cell cell adhesion	GO:BP	Extended Data Fig. 4d	M25132	GO:1903038
GOBP_REGULATION_OF_CELL_CELL_ADHESION	Regulation of cell cell adhesion	GO:BP	Extended Data Fig. 4d	M6401	GO:0022407
GOBP_NEGATIVE_REGULATION_OF_LYMPHOCYTE_ACTIVATION	Negative regulation of lymphocyte activation	GO:BP	Extended Data Fig. 4d	M23970	GO:0051250
GOBP_NEGATIVE_REGULATION_OF_CELL_CELL_ADHESION	Negative regulation of cell cell adhesion	GO:BP	Extended Data Fig. 4d	M11239	GO:0022408
GOBP_REGULATION_OF_T_CELL_PROLIFERATION	Regulation of T cell proliferation	GO:BP	Extended Data Fig. 4d	M17715	GO:0042129
REACTOME_ANTIGEN_PRESENTATION_FOLDING_ASSEMBLY_AND_PEPTIDE_LOADING_OF_CLASS_I_MHC	Antigen presentation: MHC class I	REACTOME	Extended Data Fig. 5c	M1062	R-HSA-983170
REACTOME_INTERFERON_ALPHA_BETA_SIGNALING	Interferon alpha/beta signaling	REACTOME	Extended Data Fig. 5c	M973	R-HSA-909733
REACTOME_MHC_CLASS_II_ANTIGEN_PRESENTATION	MHC class II antigen presentation	REACTOME	Extended Data Fig. 5c	M705	R-HSA-2132295
REACTOME_PD_1_SIGNALING	PD-1 signalling	REACTOME	Extended Data Fig. 5c	M18810	R-HSA-389948
KEGG_CELL_CYCLE	Cell cycle	KEGG	Extended Data Fig. 5c	M7963	hsa04110
REACTOME_AURKA_ACTIVATION_BY_TPX2	AURKA activation by TPX2	REACTOME	Extended Data Fig. 5c	M27749	R-HSA-8854518
REACTOME_PKR_MEDIATED_SIGNALING	PKR-mediated signaling	REACTOME	Extended Data Fig. 5c	M48037	R-HSA-9833482
HALLMARK_MTORC1_SIGNALING	Activation of mTORC1 complex	HALLMARK	Extended Data Fig. 5c	M5924
HALLMARK_PI3K_AKT_MTOR_SIGNALING	Activation of the PI3K/AKT/mTOR pathway	HALLMARK	Extended Data Fig. 5c	M5923
REACTOME_MELANIN_BIOSYNTHESIS	Melanin biosynthesis	REACTOME	Extended Data Fig. 5c	M27545	R-HSA-5662702
REACTOME_TRANSLATION	Translation	REACTOME	Extended Data Fig. 5c	M8229	R-HSA-72766
HALLMARK_OXIDATIVE_PHOSPHORYLATION	Oxidative phosphorylation	HALLMARK	Extended Data Fig. 5c	M5936
KEGG_APOPTOSIS	Apoptosis	KEGG	Extended Data Fig. 5c	M8492	hsa04210
KEGG_VEGF_SIGNALING_PATHWAY	VEGF signaling pathway	KEGG	Extended Data Fig. 5c	M1749	hsa04370
HALLMARK_WNT_BETA_CATENIN_SIGNALING	Activation of WNT signaling	HALLMARK	Extended Data Fig. 5c	M5895
BIOCARTA_IGF1_PATHWAY	IGF-1 Signaling Pathway	BIOCARTA	Extended Data Fig. 5c	M2623
KEGG_ECM_RECEPTOR_INTERACTION	ECM-receptor interaction	KEGG	Extended Data Fig. 5c	M7098	hsa04512
HALLMARK_HYPOXIA	Response to low oxygen levels (hypoxia)	HALLMARK	Extended Data Fig. 5c	M5891
HALLMARK_GLYCOLYSIS	Glycolysis	HALLMARK	Extended Data Fig. 5c	M5937
PID_HIF1_TF_PATHWAY	HIF1 TF pathway	PID	Extended Data Fig. 5h	M255
REACTOME_ANTIGEN_PRESENTATION_FOLDING_ASSEMBLY_AND_PEPTIDE_LOADING_OF_CLASS_I_MHC	Antigen presentation, folding assembly and peptide loading of class I MHC	REACTOME	Extended Data Fig. 5h	M1062	R-HSA-983170
REACTOME_INTERFERON_ALPHA_BETA_SIGNALING	Interferon alfa beta signaling	REACTOME	Extended Data Fig. 5h	M973	R-HSA-909733
WP_GLYCOLYSIS_AND_GLUCONEOGENESIS	Glycolysis and gluconeogenesis	WP	Extended Data Fig. 5h	M39474	WP534
WP_PHOTODYNAMIC_THERAPYINDUCED_HIF1_SURVIVAL_SIGNALING	Photodynamic therapy induced HIF1 survival signaling	WP	Extended Data Fig. 5h	M39707	WP3614
WP_AEROBIC_GLYCOLYSIS	Aerobic glycolysis	WP	Extended Data Fig. 5h	M39816	WP4629
WP_CORI_CYCLE	Cori cycle	WP	Extended Data Fig. 5h	M39604	WP1946
REACTOME_NUCLEAR_SIGNALING_BY_ERBB4	Nuclear signalling by ERBB4	REACTOME	Extended Data Fig. 5h	M571	R-HSA-1251985
WP_CYTOPLASMIC_RIBOSOMAL_PROTEINS	Cytoplasmic ribosomal proteins	WP	Extended Data Fig. 5h	M39495	WP477
KEGG_RIBOSOME	Ribosome	KEGG	Extended Data Fig. 5h	M189	hsa03010
REACTOME_SHC1_EVENTS_IN_ERBB2_SIGNALING	SHC1 events in ERBB2 signaling	REACTOME	Extended Data Fig. 5h	M26929	R-HSA-1250196
KEGG_TYROSINE_METABOLISM	Tyrosine metabolism	KEGG	Extended Data Fig. 5h	M16743	hsa00350
WP_ELECTRON_TRANSPORT_CHAIN_OXPHOS_SYSTEM_IN_MITOCHONDRIA	Electron transport chain OXPHOS system in mitochondria	WP	Extended Data Fig. 5h	M39417	WP111
WP_GPR143_IN_MELANOCYTES_AND_RETINAL_PIGMENT_EPITHELIUM_CELLS	GPR143 in melanocytes and retinal pigment epithelium cells	WP	Extended Data Fig. 5h	M42578	WP4941

## Sheet: Supplementary Table 6
Supplementary Table 6. Fold expansion of REP
			Research REP			Clinical REP
Patient ID	Performed REP	Expanded	T from singlets	T from tumor clusters	T from APC clusters	T from singlets	T from tumor clusters	T from APC clusters	CD39+ T cells
Patient 1	No	-
Patient 2	Yes	Yes	2,900	3,645	2,172
Patient 3	Yes	No
Patient 4	Yes	Yes	1,305	1,176	670
Patient 5	Yes	Yes	857	300	1,100
Patient 6	Yes	Yes	4,421	3,810	1,716
Patient 7	Yes	Yes	2,418	2,418	1,537
Patient 8_REP1	Yes	Yes	3,111	2,924	3,050
Patient 8_REP2	Yes	Yes	5,000	5,313	6,007	671	850	840	753
Patient 9	No	-
Patient 10	Yes	Yes	996	2,037	2,825
Patient 11	No	-
Patient 12	Yes	Yes	4,693	3,805	2,842
Patient 13	Yes	Yes	4,945	4,006	5,093
Patient 14	Yes	Yes	5,228	2,035	4,879
Patient 15	Yes	Yes	3,646	4,429	1,510
Patient 16	Yes	Yes	1,130	2,278	955	460	475	600
Patient 17	Yes	Yes	2,269	1,753	2,344	130	129	69	58
Patient 18	Yes	Yes	4,747	4,399	3,836	477	473	319	485
Patient 19	Yes	Yes	4,861	4,431	3,285	477	636	316	395
Patient 20	Yes	No
Patient 21	No	-
Patient 22	No	-

## Sheet: Supplementary Table 7
Supplementary Table 7. Details on experiments with REP T cells
			Killing assay with autologus tumor cells								IFNyTNFa production with autologous tumor cells
Patient ID	Sort reagents	Performed REP	Performed experiment	Ratio	T cells	Tumor	Days	Restimulation	T cells	Days	Performed experiment	Cell line/digest	Ratio	T cells	Tumor/Digest	Time
Patient 1	0.1% BSA	No	No								No
Patient 2	2% BSA, 2% FBS	Yes	Yes	1:2; 1:1; 2:1	5,000; 10,000; 20,000	10,000	2 days	No			Yes	Cell line	1:1	50,000	50,000	4h
Patient 3	0.1% BSA	Yes	No**								No**
Patient 4	2% BSA, 2% FBS	Yes	Yes	1:8; 1:4; 1:2	7,500; 15,000; 30,000	60,000	3 days	No			No*
Patient 5	0.1% BSA	Yes	Yes	1:2; 1:1	5,000; 10,000	10,000	3 days	Yes	15,000; 45,000	4 days	No*
Patient 6	2% BSA, 2% FBS	Yes	Yes	1:4; 1:2; 1:1	5,000; 10,000; 20,000	20,000	3 days	No			Yes	Cell line	1:1	50,000	50,000	4h
Patient 7	2% BSA, 2% FBS	Yes	Yes	1:4; 1:2; 1:1	2,500; 5,000; 10,000	10,000	1 day	Yes	25,000; 50,000; 100,000	2 days	No*
Patient 8_REP1	2% BSA, 2% FBS	Yes	Yes, Fig. 4d, EDF. 7b	1:2: 1:1; 2:1	5,000; 10,000; 20,000	10,000	2 days	No			Yes, Fig. 4c, EDF. 7a	Cell line	1:1	50,000	50,000	4h
Patient 8_REP2	2% BSA, 2% FBS	Yes	Yes, Fig. 4i, EDF. 8e	1:2; 1:1; 2:1	5,000; 10,000; 20,000	10,000	2 days	No			Yes, EDF. 8f-g, 9e	Cell line	1:1	50,000	50,000	4h
Patient 9	2% BSA, 2% FBS	No	No								No
Patient 10	2% BSA, 2% FBS	Yes	Yes	1:2; 1:1	5,000; 10,000	10,000	2 days	No			Yes	Cell line	1:1	50,000	50,000	4h
Patient 11	-	No	No								No
Patient 12	2% BSA, 2% FBS	Yes	Yes	2:1; 4:1; 8:1	20,000; 40,000; 80,000	10,000	3 days	No			Yes	Cell line	1:1	50,000	50,000	4h
Patient 13	2% BSA, 2% FBS	Yes	No*								Yes	Digest	1:2	50,000	100,000	4h
Patient 14	2% BSA, 2% FBS	Yes	No*								Yes	Digest	1:3	50,000	150,000	4h
Patient 15	2% BSA, 2% FBS	Yes	No*								Yes	Digest	1:3	50,000	150,000	4h
Patient 16	2% BSA, 2% FBS	Yes	No*								Yes	Digest	1:3	50,000	150,000	4h
Patient 17	2% BSA, 2% FBS	Yes	Yes	1:2; 1:1; 2:1	5,000; 10,000; 20,000	10,000	2 days	No			Yes	Digest	1:2.6	50,000	130,000	4h
Patient 18	2% BSA, 2% FBS	Yes	Yes	1:1; 2:1; 4:1	10,000; 20,000; 40,000	10,000	1 day	No			Yes	Digest	1:1.8	50,000	90,000	4h
Patient 19	2% BSA, 2% FBS	Yes	Yes	1:1; 2:1; 4:1	10,000; 20,000; 40,000	10,000	2 days	No			Yes	Cell line	1:1	50,000	50,000	4h
Patient 20	2% BSA, 2% FBS	Yes	No**								No**
Patient 21	-	No	No								No
Patient 22	-	No	No								No
* Autologous tumor cells did not attach or not enough cells
** REP did not expand

## Sheet: Supplementary Table 8
Supplementary Table 8. Reagents and antibodies used for flow cytometry stainings
Antibody	Dilution	Clone	Company	Catolog Number	Used for
PE Hamster Anti-Mouse TCRβ chain	1:100	H57-597	BD Biosciences	553172	In vitro - %MART-1 specific T cells
APC Hamster Anti-Mouse TCRβ chain	1:100	H57-597	BD Biosciences	553174	In vitro - %MART-1 specific T cells
APC Anti-human CD69	1:100	FN50	Biolegend	310910	In vitro - T cell activation
PE Anti-human CD69	1:100	FN50	Immunotools	21620694X2	In vitro - T cell activation
FITC Mouse Anti-human HLA-A2	1:100	BB7.2	BD Biosciences	551285	In vitro - ImageStream
BV421 Mouse Anti-human HLA-A2	1:100	BB7.2	BD Biosciences	740082	In vitro - flow cytometry
PE Mouse Anti-human CD271 (NGFR)	1:100	C40-1457	BD Biosciences	557196	Sort, ImageStream, flow cytometry
APC Anti-human CD271 (NGFR)	1:100	ME20.4	Biolegend	345108	Sort, ImageStream, flow cytometry
PE Anti-human CD146	1:100	P1H12	Biolegend	361006	Sort, ImageStream, flow cytometry
APC Anti-human CD146	1:100	P1H12	Biolegend	361016	Sort, Imagestream, flow cytometry
BV421 Anti-human CD11c	1:30-1:40	Bu15	Biolegend	337226	Sort, ImageStream, flow cytometry
BUV805 Mouse Anti-Human CD8	1:50	SK1	BD Biosciences	612889	Sort
PE Anti-human CD8	1:50	SK1	Biolegend	344706	Sort, flow cytometry
APC Anti-human CD8a	1:50	RPA-T8	Biolegend	301049	Sort, ImageStream, flow cytometry
FITC Anti-human CD8	1:30-1:50	SK1	Biolegend	344704	Sort, ImageStream, flow cytometry
BV711 Anti-human CD39	1:50	A1	Biolegend	328228	Sort, flow cytometry
PE/Cyanine5 Anti-human CD39	1:50	A1	Biolegend	328248	ImageStream
APC Anti-human CD279 (PD-1)	1:50	EH12.2H7	Biolegend	329908	Sort, flow cytometry
BV421 Anti-human CD279 (PD-1)	1:50	EH12.2H7	Biolegend	329920	Flow cytometry
CD3 FITC	1:40-1:50	SK7	BD Biosciences	345763	Sort, flow cytometry
FITC Mouse Anti-human INF-𝛾	1:100	B27	BD Biosciences	554700	Flow cytometry
PE Anti-human TNF-⍺	1:100	MAb11	Biolegend	502909	Flow cytometry
APC Mouse Anti-human CD137	1:100	4B4-1	BD Biosciences	550890	Flow cytometry
PE Mouse Anti-human CD4	1:100	SK3	BD Biosciences	566910	ImageStream
BV421 Mouse Anti-human CD54 (ICAM1)	1:100	HA58	BD Biosciences	564077	ImageStream
PE Mouse Anti-human CD58	1:100	1C3	BD Biosciences	555921	ImageStream
PE Mouse Anti-human HLA-ABC	1:50	G46-2.6	BD Biosciences	560964	ImageStream
TotalSeq-C0251 anti-human Hashtag 1	1:500	LNH-94; 2M2	Biolegend	394661	Sc-sequencing - To label tumor:CD8 clusters
TotalSeq-C0252 anti-human Hashtag 2	1:500	LNH-94; 2M2	Biolegend	394663	Sc-sequencing - To label APC:CD8 clusters
LIVE/Dead Fixable Near-IR Dead Cell Stain Kit	1:1,000	-	Invitrogen	L34976	Sort, flow cytometry, ImageStream
CellTrace Violet Cell Proliferation Kit	1:4,000	-	Invitrogen	C34557	In vitro and secondary co-cultures
CellTrace CFSE Cell Proliferation Kit	1:4,000	-	Invitrogen	C34554	In vitro co-cultures
