# Supplementary material for: Tumour-reactive heterotypic CD8 T cell clusters from clinical samples
Source: Nature. 2025 Nov 19;649(8096):467–76. doi: 10.1038/s41586-025-09754-w (PMC12779571; doi:10.1038/s41586-025-09754-w)
Supplement: Supplementary file 3 — Source Data Fig. 1 [file 41586_2025_9754_MOESM3_ESM.xlsx]

## Sheet: Fig. 1c
% clustered T cells
	D10	FM6	BLM	A875	M063	LCLC-103H	EBC-1	DU-145	SW480	MDA-231
Donor 1	17.93	26.79	17.96	10.72	17.84	23.04	7.29	14.50	22.93	12.53
Donor 2	9.15	11.36	4.34	2.19	3.38	18.83	3.14	7.01	7.78	8.58
Donor 3	26.70	28.18	20.38	8.43	11.02	24.20	13.45	13.20	16.54	18.34
Donor 4	10.19	16.97	8.59	5.89	8.08	19.96	6.28	6.70	5.57	9.90
Donor 5	18.43	19.97	10.35	10.51	15.29	24.90	5.97	15.78	14.54	11.86

## Sheet: Fig. 1e
% of T cells
	Input: MART-1-specific					Input: Non-specific
	Donor 1	Donor 2	Donor 3	Donor 4	Donor 5	Donor 1	Donor 2	Donor 3	Donor 4	Donor 5
40:60	41.43	34.10	37.60	45.10	38.00	58.57	65.90	62.40	54.90	62.00
	Singlets: MART-1-specific					Singlets: Non-specific					Clusters: MART-1-specific					Clusters: Non-specific					Average FC*	p value	Stars
	Donor 1	Donor 2	Donor 3	Donor 4	Donor 5	Donor 1	Donor 2	Donor 3	Donor 4	Donor 5	Donor 1	Donor 2	Donor 3	Donor 4	Donor 5	Donor 1	Donor 2	Donor 3	Donor 4	Donor 5
40:60	32.67	24.17	22.23	27.60	24.07	67.33	75.83	77.77	72.40	75.93	74.10	74.20	75.77	59.37	57.37	25.90	25.80	24.23	40.63	42.63	2.7	0.0006	***
*Average FC was calculated by considering FC of each donor equally

## Sheet: Fig. 1f
% of T cells
	Singlets: MART-1-specific					Singlets: Non-specific					Clusters: MART-1-specific					Clusters: Non-specific					Average FC*	p value	Stars
	Donor 1	Donor 2	Donor 3	Donor 4	Donor 5	Donor 1	Donor 2	Donor 3	Donor 4	Donor 5	Donor 1	Donor 2	Donor 3	Donor 4	Donor 5	Donor 1	Donor 2	Donor 3	Donor 4	Donor 5
40:60	32.67	24.17	22.23	27.60	24.07	67.33	75.83	77.77	72.40	75.93	74.10	74.20	75.77	59.37	57.37	25.90	25.80	24.23	40.63	42.63	2.7	0.0006	***
20:80	14.50	11.20	9.98	11.80	11.23	85.50	88.80	90.02	88.20	88.77	57.90	53.63	57.70	45.53	42.63	42.10	46.37	42.30	54.47	57.37	4.4	0.0002	***
10:90	6.73	5.32	5.13	5.60	4.80	93.27	94.68	94.87	94.40	95.20	42.40	45.10	51.77	34.33	31.10	57.60	54.90	48.23	65.67	68.90	7.5	0.0007	***
5:95	3.47	3.26	2.84	2.71	2.74	96.53	96.74	97.16	97.29	97.26	26.23	33.10	34.30	20.13	20.07	73.77	66.90	65.70	79.87	79.93	8.9	0.0014	**
1:99	1.17	1.04	0.81	1.09	1.40	98.83	98.96	99.19	98.91	98.60	10.12	11.60	17.17	9.58	7.42	89.88	88.40	82.83	90.42	92.58	11.0	0.0043	**
*Average FC was calculated by considering FC of each donor equally

## Sheet: Fig. 1g
% of T cells
	Singlets: MART-1-specific					Singlets: Non-specific					Clusters: MART-1-specific					Clusters: Non-specific					Average FC*	p value	Stars
	Donor 1	Donor 2	Donor 3	Donor 4	Donor 5	Donor 1	Donor 2	Donor 3	Donor 4	Donor 5	Donor 1	Donor 2	Donor 3	Donor 4	Donor 5	Donor 1	Donor 2	Donor 3	Donor 4	Donor 5
D10	3.18	5.17	2.45	3.76	3.47	96.82	94.83	97.55	96.24	96.53	14.00	16.80	10.53	15.20	18.17	86.00	83.20	89.47	84.80	81.83	4.2	0.0004	***
FM6	2.99	4.19	1.78	3.32	2.72	97.01	95.81	98.22	96.68	97.28	11.10	18.07	10.77	13.33	13.30	88.90	81.93	89.23	86.67	86.70	4.6	0.0005	***
BLM	2.50	4.72	1.63	3.30	3.05	97.50	95.28	98.37	96.70	96.95	24.40	16.17	17.10	12.47	18.77	75.60	83.83	82.90	87.53	81.23	6.7	0.0025	**
A875	2.82	4.00	2.61	2.50	2.74	97.18	96.00	97.39	97.50	97.26	33.77	37.83	24.40	23.30	35.07	66.23	62.17	75.60	76.70	64.93	10.6	0.0005	***
M063	5.13	4.59	2.88	4.02	3.76	94.87	95.41	97.12	95.98	96.24	23.77	29.60	17.53	18.33	23.93	76.23	70.40	82.47	81.67	76.07	5.6	0.0007	***
LCLC-103H	2.22	1.14	2.65	1.31	2.05	97.78	98.86	97.35	98.69	97.95	6.11	12.43	7.46	4.25	9.84	93.89	87.57	92.54	95.75	90.16	4.9	0.0156	*
EBC-1	2.90	2.84	3.32	2.95	3.04	97.10	97.16	96.68	97.05	96.96	4.59	8.85	7.32	4.31	6.58	95.41	91.15	92.68	95.69	93.42	2.1	0.0170	*
DU-145	3.28	3.16	5.27	3.24	3.52	96.72	96.84	94.73	96.76	96.48	24.07	21.00	20.60	17.40	25.33	75.93	79.00	79.40	82.60	74.67	6.1	0.0003	***
SW480	2.60	2.67	2.08	2.88	3.00	97.40	97.33	97.92	97.12	97.00	24.30	19.07	17.18	17.90	17.83	75.70	80.93	82.82	82.10	82.17	7.4	0.0002	***
MDA-231	3.23	1.74	3.08	2.60	3.93	96.77	98.26	96.92	97.40	96.07	5.28	8.61	8.38	4.21	7.94	94.72	91.39	91.62	95.79	92.06	2.6	0.0158	*
*Average FC was calculated by considering FC of each donor equally

## Sheet: Fig. 1i
Tumor volume (mm3)
	Control				T cells from singlets				All T cells				T cells from clusters
Time (days)	Mouse 1	Mouse 2	Mouse 3	Mouse 4	Mouse 1	Mouse 2	Mouse 3	Mouse 4	Mouse 1	Mouse 2	Mouse 3	Mouse 4	Mouse 1	Mouse 2	Mouse 3	Mouse 4
0	0.0000	0.0000	0.0000	0.0000	0.0000	0.0000	0.0000	0.0000	0.0000	0.0000	0.0000	0.0000	0.0000	0.0000	0.0000	0.0000
4	4.0000	15.7500	24.5000	13.5000	4.0000	13.5000	13.5000	15.7500	13.5000	36.0000	13.5000	15.7500	15.7500	13.5000	13.5000	15.7500
7	55.6875	50.6250	30.6250	15.7500	30.6250	50.6250	24.5000	32.0000	27.5625	27.5625	40.0000	36.0000	30.6250	24.7500	30.6250	36.0000
9	52.0000	40.0000	50.6250	15.7500	60.7500	50.6250	30.6250	40.0000	27.5625	40.0000	48.0000	27.5625	48.0000	52.0000	27.5625	36.0000
11	52.0000	50.6250	50.6250	17.1875	81.2500	40.0000	36.0000	48.0000	90.7500	52.0000	65.8125	33.6875	44.0000	81.2500	55.6875	60.7500
14	232.3750	121.0000	126.0000	33.6875	208.2500	87.5000	98.3125	113.4375	106.2500	87.5000	128.5625	65.8125	36.0000	75.0000	27.5625	18.0000
16	400.0000	179.5625	190.1250	56.0000	190.1250	70.8750	147.8750	70.8750	100.0000	87.5000	162.0000	30.6250	27.5625	44.0000	24.5000	13.5000
18	567.0000	336.0000	473.8125	100.0000	445.5000	87.5000	225.0000	179.5625	171.0000	153.0000	309.3750	52.0000	27.5625	52.0000	30.6250	40.0000
21	909.5625	826.8750	586.6250	306.2500	1,183.0000	190.1250	405.0000	379.3125	486.0000	269.5000	771.7500	208.2500	55.6875	153.0000	75.0000	87.5000
23	1,523.4380	1,152.0000	1,080.0000	433.5000	1,503.5630	465.7500	726.0000	650.0000	826.8750	564.0625	1,024.9380	496.3750	171.5000	257.2500	210.9375	144.0000
Adj. p value*					0.5104				0.1237				<0.0001
Stars					ns				ns				****
*Adj. p value of indicated group compared to control
