# Supplementary material for: Tumour-reactive heterotypic CD8 T cell clusters from clinical samples
Source: Nature. 2025 Nov 19;649(8096):467–76. doi: 10.1038/s41586-025-09754-w (PMC12779571; doi:10.1038/s41586-025-09754-w)
Supplement: Supplementary file 4 — Source Data Fig. 2 [file 41586_2025_9754_MOESM4_ESM.xlsx]

## Sheet: Fig. 2c
% clustered CD8+ T cells
	T:Tum	T:APC
P1	3.86	1.41
P2	3.29	16.4
P3	3.60	1.76
P4	5.71	1.75
P5	9.51	6.47
P6	3.03	4.56
P7	21.4	2.96
P8	2.50	2.05
P9	23.9	3.93
P10	4.49	3.27
P12	5.85	2.34
P13	3.51	7.02
P14	1.81	6.52
P15	4.05	15.0
P16	2.81	9.70
P17	1.95	7.93
P18	3.54	4.12
P19	0.64	3.00
P20	1.65	11.1
P21	15.6	1.13
P22	0.25	17.1
