# Supplementary material for: Tumour-reactive heterotypic CD8 T cell clusters from clinical samples
Source: Nature. 2025 Nov 19;649(8096):467–76. doi: 10.1038/s41586-025-09754-w (PMC12779571; doi:10.1038/s41586-025-09754-w)
Supplement: Supplementary file 5 — Source Data Fig. 3 [file 41586_2025_9754_MOESM5_ESM.xlsx]

## Sheet: Fig. 3b
Average frequency
	Cell source	CD8+ T cell states	Average frequency
	Single T cells	Tn	0.211536464522428
	Single T cells	Tn/Tm	0.126000346189736
	Single T cells	Early Tem	0.231779128836998
	Single T cells	Tem	0.0201670690764017
	Single T cells	Tem-NK like	0.016993012526591
	Single T cells	Tc17 MAIT	0.0142682209512016
	Single T cells	ISG+	0.0268152076705361
	Single T cells	GZMK hi Tex	0.119291465743795
	Single T cells	TCF7+ stem-like Tex	0.0199250579802613
	Single T cells	TOX hi Tex	0.0519568012785727
	Single T cells	LAG3 hi Tex	0.0620255366541813
	Single T cells	MKI67+ Tex/Tprol	0.0379160518170069
	Single T cells	MKI67 hi Tex/Tprol	0.0575310448545469
	Single T cells	MKI67+ Tem-NK like/Tprol	0.00379459189774302
	T cells from tumor clusters	Tn	0.0892419302134161
	T cells from tumor clusters	Tn/Tm	0.093199812867126
	T cells from tumor clusters	Early Tem	0.147078988952204
	T cells from tumor clusters	Tem	0.0136162798408702
	T cells from tumor clusters	Tem-NK like	0.00719970550354626
	T cells from tumor clusters	Tc17 MAIT	0.0127231626615319
	T cells from tumor clusters	ISG+	0.0157297697586978
	T cells from tumor clusters	GZMK hi Tex	0.151338820027296
	T cells from tumor clusters	TCF7+ stem-like Tex	0.0798245814693757
	T cells from tumor clusters	TOX hi Tex	0.115656231114736
	T cells from tumor clusters	LAG3 hi Tex	0.134101631859839
	T cells from tumor clusters	MKI67+ Tex/Tprol	0.053828513677453
	T cells from tumor clusters	MKI67 hi Tex/Tprol	0.0856166056342999
	T cells from tumor clusters	MKI67+ Tem-NK like/Tprol	0.000843966419607829
	T cells from APC clusters	Tn	0.0507121484862928
	T cells from APC clusters	Tn/Tm	0.0439591980705982
	T cells from APC clusters	Early Tem	0.0373664347354425
	T cells from APC clusters	Tem	0.000963669125189178
	T cells from APC clusters	Tem-NK like	0.0134833540319574
	T cells from APC clusters	Tc17 MAIT	0.00173812571792354
	T cells from APC clusters	ISG+	0.0105574220640361
	T cells from APC clusters	GZMK hi Tex	0.0984999897459118
	T cells from APC clusters	TCF7+ stem-like Tex	0.104040412858531
	T cells from APC clusters	TOX hi Tex	0.178478277380104
	T cells from APC clusters	LAG3 hi Tex	0.237459386349879
	T cells from APC clusters	MKI67+ Tex/Tprol	0.072179766094075
	T cells from APC clusters	MKI67 hi Tex/Tprol	0.14721775646302
	T cells from APC clusters	MKI67+ Tem-NK like/Tprol	0.00334405887704045
	Statistical comparisons and significance can be found in Extended Data Table 3

## Sheet: Fig. 3c
Average frequency
	Cell source	Top TCR clones	Average frequency
	Single T cells	None	0.681780351059158
	Single T cells	Top 1	0.0741131045615401
	Single T cells	Top 2-5	0.12152058923735
	Single T cells	Top 6-15	0.122585955141961
	T cells from tumor clusters	None	0.633877337588177
	T cells from tumor clusters	Top 1	0.0684466422928488
	T cells from tumor clusters	Top 2-5	0.138889852007571
	T cells from tumor clusters	Top 6-15	0.158786168111405
	T cells from APC clusters	None	0.508707053509712
	T cells from APC clusters	Top 1	0.0921877176007266
	T cells from APC clusters	Top 2-5	0.219059221042772
	T cells from APC clusters	Top 6-15	0.180046007846791
	Statistical comparisons and significance can be found in Extended Data Table 3

## Sheet: Fig. 3d
Row Z-scores
	Clonotype ID	Clonotype groups	Oliveira et al. (Virus-reactive)	Lowery et al. (Tumor-reactive)	Oliveira et al. (Tumor-reactive)	Meng et al. (Tumor-reactive)
	P1_SG_Singlets_CALLTGTASKLTF_CASSSTGRWETQYF	Single T cells	1.73070356828188	-1.90570113112209	-1.86570257875778	-2.14206435787456
	P1_SG_Singlets_CVVTLRETGGYNKLIF_CASSLGSANTGELFF	Single T cells	1.1454321655384	-1.97721745839758	-1.7682581979274	-2.12216923320069
	P1_SG_Singlets_CAGEEDSNYQLIW_CASSQGHTGGSPLHF	Single T cells	0.778965625120047	-2.32809714833029	-1.81081395833932	-2.14672056493642
	P1_SG_Singlets_CAMREGLGGGYQKVTF_CASSYSPSGSGNEQFF	Single T cells	1.3542460327486	-1.94545259501475	-1.7487708631455	-1.77065343705891
	P1_SG_Singlets_CAASSAGGTSYGKLTF_CASSLGPHYEQYF	Single T cells	-0.815481313977976	-0.117662363961609	-0.280731166640024	-0.837788227922534
	P1_SG_Singlets_CATSLSGDQAGTALIF_CASSPLGYSYNEQFF	Single T cells	1.08234181976382	-1.90376192115568	-1.64858780140612	-2.17558622022187
	P1_SG_Singlets_CAASLVNDMRF_CASGGRGGSKNIQYF	Single T cells	0.894745242943774	-1.44505158150292	-1.72439287504736	-1.66665582477374
	P1_SG_Singlets_CAFITGGADGLTF_CASSQETGGINEQFF	Single T cells	1.74743524004827	-1.95680679145085	-1.7711471372179	-2.1858654591603
	P1_SG_Singlets_CAAPTENDYKLSF;CALSEADTGGFKTIF_CASHPGQGAGNTIYF	Single T cells	1.18339775885626	-2.2611595448467	-1.88455081712601	-2.49624570419963
	P1_SG_Singlets_CLVGDPPYSSASKIIF_CASSLSGTGATGELFF	Single T cells	1.36959916916943	-2.31668823744483	-1.78846385276643	-2.40526068399592
	P1_SG_Singlets_CAVNRRGHSGAGSYQLTF_CASSLLLQETQYF	Single T cells	0.965275454629568	-1.58780583743882	-1.61389011415823	-1.81259448352743
	P1_SG_Singlets_CAAFDRGSTLGRLYF_CASSKGAAYEQYF	Single T cells	0.928104789103533	-1.76957823022697	-1.61806175132165	-1.84827216752596
	P1_SG_Singlets_CALSETQRTGNQFYF_CASSFADRVSGNTIYF	Single T cells	0.546934498728982	-1.56931238867774	-1.72362934586266	-2.04957768460287
	P1_SG_Singlets_CATLDNYGQNFVF_CASSLELAGAGETQYF	Single T cells	1.55969796427756	-1.8391827065772	-1.85347314037467	-2.31924851705971
	P1_SG_Singlets_CAVELNFGNEKLTF_CATSRGTGGDEQYF	Single T cells	1.58511044568263	-1.99240763641406	-1.78819060738991	-2.48727334368811
	P1_SG_Singlets_CAERGDSSYKLIF_CASSLTGLGDEQYF	Single T cells	1.19030234978142	-1.67215081839946	-1.69315791477476	-1.81660835114359
	P2_SG_Singlets_CASLSGNTGKLIF_CASRAGTGGNEQFF	Single T cells	2.04166607177278	-1.83690180007811	-1.62527483645838	-1.29549562316993
	P2_SG_Singlets_CAYRSAAVDTGNQFYF_CASSPGTWSRYGYTF	Single T cells	1.69850853476963	-2.02817276939211	-1.67047957829119	-1.58795695729386
	P2_SG_Singlets_CAAIRSGSARQLTF_CASSWHWTHGYTF	Single T cells	1.89471314671992	-0.837307828001576	-1.32971169184726	-0.695002480320223
	P2_SG_Singlets_CAVNPTSGSARQLTF_CASNPGGESYGYTF	Single T cells	2.00454675526845	-1.66202570703165	-1.65086368171649	-1.34571933255603
	P2_SG_Singlets_CAVEMYSGGGADGLTF_CSAKWAGGRHF	Single T cells	1.72800427266929	-1.6727071812358	-1.69993907260852	-1.41124177897051
	P2_SG_Singlets_CGTGDSWGKLQF_CASDPGRGFSGANVLTF	Single T cells	2.97185980598405	-1.86521416425971	-1.53844669915094	-1.29905433282502
	P2_SG_Singlets_CAALYNNNDMRF_CASSTRGSYEQYF	Single T cells	-0.971125629742194	0.604919723504741	0.487985732098565	0.14163632799417
	P2_SG_Singlets_CVVRRNTDKLIF_CSASVRDNVKPYGYTF	Single T cells	2.32300497455475	-2.22494306282623	-1.80321409360023	-1.70144620840917
	P2_SG_Singlets_CAVREGNTDKLIF_CASSPTEGEGQETQYF	Single T cells	1.72433536706496	-1.295351030195	-1.92871387340242	-1.42777083153163
	P2_SG_Singlets_CAMRGNRDDKIIF;CAVRYSGYALNF_CASRASGGRNEQFF	Single T cells	1.92416621161346	-2.11014007907556	-1.64807994189595	-1.84861977469392
	P2_SG_Singlets_CAVLNFGNEKLTF_CATPGRVGGGYTF	Single T cells	1.43771363900953	-1.47367321690089	-1.76036823768023	-1.26231866557166
	P2_SG_Singlets_CAGQLDTNAGKSTF_CASSHSGTNGYTF	Single T cells	1.93111787929493	-1.15529466492597	-1.61717102262768	-0.906324268412837
	P2_SG_Singlets_CAPYTGNQFYF_CASSYRGVSNQPQHF	Single T cells	2.21528259572079	-1.8998353956506	-1.82851807277514	-1.50929426206584
	P2_SG_Singlets_CAVRIMDSNYQLIW;CVVLDHGSGNTGKLIF_CASSQDLFGELFF	Single T cells	-0.687755348863691	0.975311681768506	0.269315654626723	-0.111390700598015
	P2_SG_Singlets_CAPGDSGNTPLVF_CASSSGQNYGYTF	Single T cells	1.75411869092842	-1.26390845528749	-1.49312112264162	-1.35364244695409
	P2_SG_Singlets_CAALYNNNDMRF;CALDTPNTGNQFYF_CASSTRGSYEQYF	Single T cells	-0.63115563727977	0.841018589389953	0.680876019113172	0.214771980045842
	P2_SG_Singlets_CAGRNRDDKIIF_CASSPNTQGPEQYF	Single T cells	1.64895003606273	-0.953329361339913	-1.210880092513	-0.971410617358067
	P2_SG_Singlets_CAENPYNTDKLIF_CASSVGGGQDQPQHF	Single T cells	-0.0419160543262536	0.226770809472397	-0.288600913244295	-0.253391286220422
	P2_SG_Singlets_CAMRGNRDDKIIF_CASRASGGRNEQFF	Single T cells	1.83332062574086	-2.48312488087705	-1.72779589225452	-2.04251368587486
	P2_SG_Singlets_CLDSNYQLIW_CASSPTEGEGQETQYF	Single T cells	1.48258972461232	-1.29638977489808	-1.53417618986354	-1.04838333032042
	P2_SG_Singlets_CLDSNYQLIW;CAVREGNTDKLIF_CASSPTEGEGQETQYF	Single T cells	1.53607399202122	-1.37873940966402	-1.57943250595152	-1.17020377128817
	P2_SG_Singlets_CAVTPSGGYQKVTF_CASSLATSGGETQYF	Single T cells	-0.38004699636044	0.115761870347605	-0.218533908167645	-0.437572911347976
	P2_SG_Singlets_CAGPDRGSTLGRLYF;CAYNARLMF_CASSQDRGGGYEQYF	Single T cells	1.14928907968596	-1.54850656025825	-1.24920563158723	-0.886700270602698
	P2_SG_Singlets_CAVGTNSGYALNF_CASGQGTEAFF	Single T cells	1.94928762415954	-1.738866081278	-1.61786665412281	-1.34249517361746
	P2_SG_Singlets_CAVPYGKLTF_CATSLPGKTQYF	Single T cells	2.30517545720921	-1.50766654053191	-1.6652228816098	-1.2446593787976
	P2_SG_Singlets_CAVRPNAGKSTF_CASSLGGTYGYTF	Single T cells	-0.131844939767328	-0.658431176944452	-0.100495113171864	-0.826703694733544
	P2_SG_Singlets_CVVNTPWNTGGFKTIF_CASSPGTGTYGYTF	Single T cells	1.69550727338404	-1.39803761971079	-1.64037168982418	-1.49686604927869
	P2_SG_Singlets_CAVVDSTSYGKLTF_CASRLRPLGATGDSPLHF	Single T cells	0.356855456106024	-0.886036378595886	-1.04197319570867	-0.801265706554603
	P2_SG_Singlets_CAVFFYNQGGKLIF_CASSGGRETQYF	Single T cells	1.29295921688958	-1.20518886445301	-1.08138896182187	-1.11235182951334
	P2_SG_Singlets_CAVNPGNQFYF_CASSLELAMGETQYF	Single T cells	1.25135305658674	-1.44137829851041	-1.68382803678249	-1.36852029510158
	P2_SG_Singlets_CAGHPILGIQGAQKLVF_CASSAGQGTTYEQYF	Single T cells	1.68400702998663	-1.31371764427502	-1.54897096756313	-1.13583731473011
	P2_SG_Singlets_CAVEAGSYQLTF_CAISGVGGRVEAFF	Single T cells	1.60171627696651	-1.65011921953666	-1.77172851106095	-1.35530562301867
	P2_SG_Singlets_CALLSAGNDMRF_CATSPRSGVFSEQYF	Single T cells	1.02787327483537	-1.07304025236988	-1.29107119519692	-0.941088629153318
	P2_SG_Singlets_CAVRYSGYALNF_CASRASGGRNEQFF	Single T cells	2.00303547068133	-2.40553499780808	-1.61452131097801	-1.89370114734147
	P2_SG_Singlets_CAVGYNTDKLIF_CSVKSPNTGELFF	Single T cells	1.33719079646333	-1.72380471189174	-1.76253696521484	-1.40136813852705
	P2_SG_Singlets_CIVRVPLGSYQLTF_CASSQGTGLAAEQFF	Single T cells	2.34519479370193	-2.07689046570208	-1.82995610379062	-1.47795119146317
	P2_SG_Singlets_CAMREGWDNARLMF_CAWSTGTGGSGEQYF	Single T cells	1.13500285337172	-1.45408189707723	-1.5482807113918	-1.3623446888657
	P2_SG_Singlets_CAVRGTYKYIF_CASGLNIRSQGRGETQYF	Single T cells	2.83684642460551	-2.43481552551361	-1.76384143864237	-1.95932511849397
	P2_SG_Singlets_CAVRGTYKYIF_CASSLLGNQGLAGGNTGELFF	Single T cells	1.20359368731235	-1.27281283859285	-1.64573267872242	-1.30069505481496
	P2_SG_Singlets_CAARGYRDDKIIF_CASSDDRGRNEQFF	Single T cells	1.65955775038526	-1.01898055025831	-1.40962143425616	-1.14444183808837
	P2_SG_Singlets_CAVGAVFGNEKLTF_CASSIAYRDDYGYTF	Single T cells	1.328257808025	-1.28260672684253	-1.46408969649998	-1.13798828684977
	P2_SG_Singlets_CAVTPSGGYQKVTF_CATSREEGGETQYF	Single T cells	-0.304861136831575	0.729746630839699	-0.0106406283459597	-0.191957988834567
	P2_SG_Singlets_CAVQALLTSGSRLTF_CASSARSGELFF	Single T cells	2.13832779140945	-1.6594322795922	-1.63746180872777	-1.53176749772169
	P2_SG_Singlets_CAVIRYSSASKIIF_CASSQEEGRVDGYTF;CASSGLPYEQYF	Single T cells	1.28294369992191	-0.882699991210897	-1.24489819147169	-0.698567792420657
	P2_SG_Singlets_CAFTHGQKLLF_CASSLNPVVNEKLFF	Single T cells	1.50316020652012	-1.19617339982549	-1.66867034724401	-1.2004550440256
	P2_SG_Singlets_CAVNEGGTGFQKLVF_CASSWFDPTEQYF	Single T cells	1.1320652637781	-1.59714963958081	-1.43233686889745	-1.31798205284363
	P2_SG_Singlets_CAVDGNDYKLSF_CASSSRDSEATSGNTIYF	Single T cells	-0.715575877682334	0.665102527368846	0.390054589151925	-0.366794945193841
	P2_SG_Singlets_CAMSDGGTSYGKLTF_CASSAEFGSYEQYF	Single T cells	0.308410335414755	-0.33942746864044	-0.718032467854037	-1.03772784484096
	P2_SG_Singlets_CAVPGDSSYKLIF_CAISESGTVNTEAFF	Single T cells	1.39354839901481	-1.38259372538444	-1.48005534847231	-1.15795147305971
	P8_SG_Singlets_CAVLFSGGYNKLIF_CASSLSGLLLIGQPQHF	Single T cells	-0.804936120565002	0.193554860382584	0.428929839436421	-0.146822411305413
	P8_SG_Singlets_CAGPGGKLIF_CSVVQGDNYGYTF	Single T cells	-0.835148936613284	0.383088548407173	0.11588139277041	-0.426756008903306
	P8_SG_Singlets_CAVNVADSWGKLQF_CASSYASGGAGETQYF	Single T cells	-0.679254631724661	0.287016059938874	0.259712445868744	-0.0414394610678357
	P8_SG_Singlets_CATESVNSGYSTLTF_CASSMTDYNEQFF	Single T cells	1.96252435265316	-2.28783636947229	-1.99735620876649	-1.90418364458697
	P8_SG_Singlets_CAERGGGADGLTF_CASSVNYNEQFF	Single T cells	1.8739949431909	-1.7636835197437	-1.6370971172319	-1.51351822192637
	P8_SG_Singlets_CASNSGGSNYKLTF_CASSLGGLVDEQFF;CASSSTGSNQPQHF	Single T cells	-1.01649278651195	0.571831112266686	0.242929623760774	-0.0450840086333572
	P8_SG_Singlets_CAVNIQGAQKLVF_CSARLGGGGTEAFF	Single T cells	-0.214582519579863	0.177146284994042	-0.115917732141618	-0.461192057395644
	P8_SG_Singlets_CAGPGGKLIF_CSVVPGEDYGYTF	Single T cells	-0.598759407973411	0.343841790476159	-0.0153914232182963	-0.302966557339341
	P8_SG_Singlets_CASEDSNYQLIW_CSARDPSSGAGRTDTQYF	Single T cells	2.32810317854822	-2.3796046397193	-1.81449824824031	-1.80781116736474
	P8_SG_Singlets_CALWYQGAQKLVF_CASSLSVDREDEQYF	Single T cells	-0.536323391649911	0.805777520611221	0.71958788267509	0.353445498458671
	P8_SG_Singlets_CAASSHIIQGAQKLVF_CSVEGGVRSSYEQYF	Single T cells	0.822350422478725	-1.33497009776285	-1.40172031648945	-1.23361343049855
	P8_SG_Singlets_CAVRGVYGQNFVF;CAVPYNAGNNRKLIW_CASSQGHNTEAFF	Single T cells	-0.551926801463723	-0.115907410176937	-0.264685871998885	-0.75176797378062
	P8_SG_Singlets_CAVQGPDSWGKFQF_CASSGTQNYGYTF	Single T cells	-0.800055202470997	0.866216890993597	0.510402782788694	0.0727587215823307
	P8_SG_Singlets_CADSGDSNYQLIW;CASYGQNFVF_CASSLFGSSYEQYF	Single T cells	-0.121713925489136	0.451054139578952	0.234866806345316	0.1628092268846
	P8_SG_Singlets_CAVRDVGGADGLTF_CASSPRDRPNQPQHF	Single T cells	-0.43127704188221	0.0111243841115606	-0.230800313497364	-0.457748726064931
	P9_SG_Singlets_CAVLMYSGGGADGLTF_CASSRTVNSYNSPLHF	Single T cells	-1.2870559071653	0.838323487191991	0.306871865403233	0.180076746546736
	P9_SG_Singlets_CALRIDSGGGADGLTF_CASSPTGGVANYGYTF	Single T cells	-0.56731534231603	0.49061900054935	0.0944744976819566	0.196839515513923
	P9_SG_Singlets_CALTLLYGGATNKLIF_CASSESETGEETQYF	Single T cells	-1.24953565326729	0.637538117423725	0.532323877047173	0.116514522742767
	P9_SG_Singlets_CAASQDGGFKTIF_CASSHSQGAVGELFF	Single T cells	0.622849590747167	-0.725434327231987	-1.18396325808267	-0.836939615370847
	P9_SG_Singlets_CALDEGFGNVLHC_CASSLLGDEAFF	Single T cells	-1.38759320727652	0.624606369150504	0.605222571714632	0.204491424097494
	P9_SG_Singlets_CAVRTYTGGFKTIF_CASSQARVQETQYF	Single T cells	-1.46250425267401	0.747167430564847	0.733089020804702	-0.0386264364905632
	P9_SG_Singlets_CALSESGNNAGNMLTF_CASSENTEAFF	Single T cells	-1.29788582805463	0.776624963419135	0.853665107225839	0.113977612301444
	P9_SG_Singlets_CAVPPPGSARQLTF_CASSPRQGRGGELFF	Single T cells	-1.23883896216614	0.768823072480075	0.804843960812543	0.161249370773493
	P9_SG_Singlets_CAVERSYSGAGSYQLTF_CATSTPAGGYEQYF	Single T cells	-1.40358769215465	0.63783738749963	1.0618584043306	0.245547926929781
	P9_SG_Singlets_CALSDPPGAGSYQLTF_CASSIARDRAPFTYEQYF	Single T cells	-0.707530032058799	0.212478755232018	0.238146554526492	-0.183399494248054
	P9_SG_Singlets_CAVNIPSGTYKYIF_CASSEFGDRINYGYTF	Single T cells	-1.32916810963154	1.04836874364396	1.54725700967507	0.466557081419183
	P9_SG_Singlets_CAMRELMTTDSWGKFQF_CASSPLGTGLGANVLTF	Single T cells	-1.14878474863804	1.26863631003933	0.909621621361539	-0.0796873070300379
	P9_SG_Singlets_CARGNNNDMRF_CSARDLAGGTGELFF	Single T cells	-0.714485979445387	1.13619254322176	0.316800691568238	0.242594195836213
	P9_SG_Singlets_CATDASATHTGANSKLTF_CASSLAGGLNEQYF	Single T cells	-1.23065122785751	0.71851908009227	0.551443726007702	0.116295584509159
	P9_SG_Singlets_CAFPYSGGGADGLTF_CASSFQPPGVSYNEQFF	Single T cells	0.392696559908453	-0.00369696246284174	-1.07177009719265	-0.84483363031783
	P9_SG_Singlets_CARFNDYKLSF_CSAPRLAGRPDTQYF	Single T cells	-1.28045481474234	0.498049129178125	0.934971659022336	0.0900969965784142
	P9_SG_Singlets_CADWQTGANNLFF_CASSTSGKPLHF	Single T cells	0.180600080489176	-0.701972616310578	-0.925429716235538	-0.588210055788565
	P9_SG_Singlets_CAGQTVWDSGTYKYIF_CASSLGVSGGNTGELFF	Single T cells	-1.19996659809601	0.381423313764082	0.733036421069721	0.155863694364941
	P9_SG_Singlets_CAALFSNDYKLSF_CSVGQPTSGNTIYF	Single T cells	-0.977111510635164	1.49737139125589	1.18808023504026	0.96118707399339
	P9_SG_Singlets_CALSATYNQGGKLIF_CASSERETGDEKLFF	Single T cells	-1.20384572281578	0.806323752026595	0.764354303277471	-0.082931573582599
	P15_SG_Singlets_CAVQALGNAGNMLTF_CASSVRSGELFF	Single T cells	2.78216206447823	-2.37089238851216	-1.95854461764843	-1.57538707064788
	P15_SG_Singlets_CLVGSYSGAGSYQLTF_CASTVQGEDYEQYF	Single T cells	-0.492004082270909	0.0165267160576647	0.620097139194744	0.103602595180537
	P15_SG_Singlets_CAFTGGSGGYQKVTF_CASSLVGVGAKNIQYF	Single T cells	2.39902721074114	-1.3343440305442	-1.35310062812191	-0.738933075254536
	P15_SG_Singlets_CALDFGGYQKVTF_CASSLRTGENYGYTF	Single T cells	1.44943594192436	-2.23436208818681	-1.81418436815208	-1.19795012652321
	P15_SG_Singlets_CAVQALGAAGNKLTF_CASSARTGELFF	Single T cells	2.18233149384514	-2.17197455274976	-1.95089294643323	-1.35877800657753
	P15_SG_Singlets_CAESMGDDKIIF_CASSVTYEQYF	Single T cells	-0.943352860994121	0.0168049363264149	0.591728161273598	-0.0122242807328468
	P15_SG_Singlets_CAVSSALDSNYQLIW_CASSGLAGVGGELFF	Single T cells	-0.824815962228746	0.162813698025738	0.330053320034192	0.435334084535595
	P15_SG_Singlets_CAVNKNTDKLIF_CASSTTTSGSTDTQYF	Single T cells	1.99186829345774	-1.8154439694505	-1.75440791526321	-0.87289811485092
	P15_SG_Singlets_CAVRATGNQFYF_CAISDGSGGVGAFF	Single T cells	-0.242211960164346	-0.415354356474913	-0.244122882270271	-0.234414716266553
	P15_SG_Singlets_CAVRDPFSGGYNKLIF_CASRSIAGGLVGDEQFF	Single T cells	1.34019474186583	-1.94296171795228	-1.74444265638134	-0.972269735986654
	P15_SG_Singlets_CAVRGSQGNLIF_CASSLEWGDTQYF	Single T cells	-0.319343658953938	-0.668129376457092	-0.0684429552961052	-0.189268003925771
	P2_DB_Tumor_Tcell_CAAIRSGSARQLTF_CASSWHWTHGYTF	T cells from tumor clusters	1.5600671937388	-0.962679295116609	-1.3767643206593	-0.675759331616541
	P2_DB_Tumor_Tcell_CLDSNYQLIW;CAVREGNTDKLIF_CASSPTEGEGQETQYF	T cells from tumor clusters	1.91352203630261	-0.513820230757722	-1.22656994255813	-0.690160081741589
	P2_DB_Tumor_Tcell_CAESRSGGYQKVTF_CASSLTGRSYEQYF	T cells from tumor clusters	0.170542865496426	0.227635792818231	-0.287484293905341	-0.340650766682005
	P2_DB_Tumor_Tcell_CAMSDGGTSYGKLTF_CASSAEFGSYEQYF	T cells from tumor clusters	-0.2521825757311	0.167497999399725	-0.239329562831224	-0.280566963957284
	P2_DB_Tumor_Tcell_CAYRSAAVDTGNQFYF_CASSPGTWSRYGYTF	T cells from tumor clusters	1.65455762823801	-1.83716430938763	-1.5437001511372	-1.45893736258725
	P2_DB_Tumor_Tcell_CAVRSNDYKLSF_CASSEGGLGNEQFF	T cells from tumor clusters	-0.669949716162085	0.343348365389777	0.247166024872199	0.210032225850498
	P2_DB_Tumor_Tcell_CAVDGNDYKLSF_CASSSRDSEATSGNTIYF	T cells from tumor clusters	-0.742041574137623	0.649207663767888	0.343721736881425	0.0152570113757033
	P2_DB_Tumor_Tcell_CAVRIMDSNYQLIW;CVVLDHGSGNTGKLIF_CASSQDLFGELFF	T cells from tumor clusters	-0.741486563957992	0.56975175149537	0.113042237484589	0.0185677724977339
	P2_DB_Tumor_Tcell_CATAGNDYKLSF_CASSLAGTSGGQETQYF	T cells from tumor clusters	-0.000413185965192318	0.0304577312766752	-0.516870041392298	-0.51463796330689
	P2_DB_Tumor_Tcell_CAENPYNTDKLIF_CASSVGGGQDQPQHF	T cells from tumor clusters	-0.435735986695059	0.276624683290378	-0.136035937332527	-0.148341977280664
	P2_DB_Tumor_Tcell_CAVRGYNTDKLIF_CASRGEYGYTF	T cells from tumor clusters	-0.158202884984706	0.76913134169469	0.352813976785302	0.087616717288585
	P2_DB_Tumor_Tcell_CAVEMYSGGGADGLTF_CSAKWAGGRHF	T cells from tumor clusters	2.54111831178024	-1.43280398152547	-1.65343008636832	-1.26047996352318
	P2_DB_Tumor_Tcell_CAFQTGYALNF;CVAPGYSTLTF_CASSALGGVNSPLHF	T cells from tumor clusters	-0.666992665172562	0.405656863132257	0.130680514166003	0.155767795799807
	P2_DB_Tumor_Tcell_CAVRGTYKYIF_CASSLLGNQGLAGGNTGELFF	T cells from tumor clusters	1.21371518991856	-1.0969408773489	-1.12416182866768	-0.76509081409956
	P2_DB_Tumor_Tcell_CAVEAGSYQLTF_CAISGVGGRVEAFF	T cells from tumor clusters	1.44307314665074	-1.13428040067619	-1.64827531234017	-0.975130465720167
	P2_DB_Tumor_Tcell_CAVTPSGGYQKVTF_CASSLATSGGETQYF	T cells from tumor clusters	-0.054783701050418	0.961561638629332	-0.23900317473211	0.0744098254733612
	P2_DB_Tumor_Tcell_CAGQLDTNAGKSTF_CASSHSGTNGYTF	T cells from tumor clusters	1.53961188158618	-1.4980823699179	-1.79572739798792	-1.14722128811558
	P2_DB_Tumor_Tcell_CAVRYFGNVLHC_CASSPPGLVGTGELFF	T cells from tumor clusters	0.371316469966764	0.567425927162373	0.13103730957112	-0.186387799318351
	P2_DB_Tumor_Tcell_CAGLSSGTYKYIF_CSAPQGGRAFF	T cells from tumor clusters	-0.0163582456603268	0.443808666665832	-0.212390127210291	-0.125326892101842
	P2_DB_Tumor_Tcell_CAVRPNAGKSTF_CASSLGGTYGYTF	T cells from tumor clusters	-0.326905286512592	-0.417982499612056	-0.0258740580872406	-0.445811744050708
	P2_DB_Tumor_Tcell_CAVIEGNTPLVF_CASRRGVGDLTGELFF	T cells from tumor clusters	1.28691526627225	-1.01316424274808	-1.49883058478411	-0.835443392241871
	P2_DB_Tumor_Tcell_CAGLNFGNEKLTF_CASRAGGPYNEQFF	T cells from tumor clusters	-0.461753809658167	-0.336808802785748	-0.426956863642287	-0.491666290180589
	P2_DB_Tumor_Tcell_CALGDNYGQNFVF_CASSYSEGDYGYTF	T cells from tumor clusters	-0.200705953352864	0.305614776069609	-0.121057035659478	-0.326689441491931
	P2_DB_Tumor_Tcell_CLDSNYQLIW_CASSPTEGEGQETQYF	T cells from tumor clusters	0.959626243872617	-1.20537083554771	-1.66791354863283	-1.24920890952286
	P2_DB_Tumor_Tcell_CAMSETNSGYSTLTF_CSAIITGPTSTDTQYF	T cells from tumor clusters	-0.00745586870885702	0.0556792007153627	-0.298984405855564	-0.258088794961284
	P2_DB_Tumor_Tcell_CAESIEGQKLLF_CASSQGGLPGNTIYF	T cells from tumor clusters	-0.340125907011325	-0.0514409917047472	-0.231157844563111	-0.360269017679672
	P2_DB_Tumor_Tcell_CATDANDYKLSF_CASSLAGLAGGTDTQYF	T cells from tumor clusters	-0.552905997994928	0.125400322793131	-0.413437922525452	-0.0826263869539332
	P2_DB_Tumor_Tcell_CAVNPGNQFYF_CASSLELAMGETQYF	T cells from tumor clusters	1.20030772972206	-1.31628718061314	-1.85776352542463	-1.34570096011684
	P8_DB_Tumor_Tcell_CAGPGGKLIF_CSVVPGEDYGYTF	T cells from tumor clusters	-0.530983636493866	0.446398179777412	0.281137274285366	0.153162249879176
	P8_DB_Tumor_Tcell_CASNSGGSNYKLTF_CASSLGGLVDEQFF;CASSSTGSNQPQHF	T cells from tumor clusters	-0.864754985580264	0.469928126378095	0.458662176812279	0.120021957475122
	P8_DB_Tumor_Tcell_CAVQGPDSWGKFQF_CASSGTQNYGYTF	T cells from tumor clusters	-0.931356296423241	0.415889902166742	0.436433339260669	0.14055720424576
	P8_DB_Tumor_Tcell_CAERGGGADGLTF_CASSVNYNEQFF	T cells from tumor clusters	0.639593970990784	-1.5701035357348	-1.44907260171887	-1.46638615941683
	P8_DB_Tumor_Tcell_CAVNIQGAQKLVF_CSARLGGGGTEAFF	T cells from tumor clusters	-0.711111289302296	0.697589481009509	0.573224080814855	0.21954215102099
	P8_DB_Tumor_Tcell_CAVRGVYGQNFVF;CAVPYNAGNNRKLIW_CASSQGHNTEAFF	T cells from tumor clusters	-0.427043864839473	0.6253854560847	0.11581551027407	-0.0436831256105981
	P8_DB_Tumor_Tcell_CAVNVADSWGKLQF_CASSYASGGAGETQYF	T cells from tumor clusters	-0.818148148605581	0.511515041774508	0.5389829198714	0.31149040599372
	P8_DB_Tumor_Tcell_CAVRGDSNYQLIW_CASSPISLGAYEQYF	T cells from tumor clusters	-0.925053848895137	0.230265301818572	0.24599319734485	-0.0955066676348828
	P8_DB_Tumor_Tcell_CAVKYSGAGSYQLTF_CASSVEQAEQFF	T cells from tumor clusters	-1.19269794692207	0.29400591629777	0.367710221731951	-0.22599333451321
	P8_DB_Tumor_Tcell_CAVRDVGGADGLTF_CASSPRDRPNQPQHF	T cells from tumor clusters	-0.632386627204714	0.0870239423478241	0.00910626852476479	-0.529101155708902
	P8_DB_Tumor_Tcell_CALFAGGTSYGKLTF_CASSQTGTGMRYHGYTF	T cells from tumor clusters	-0.0130243764549935	0.294317945521185	-0.0403164424634816	-0.118882937553316
	P8_DB_Tumor_Tcell_CALWYQGAQKLVF_CASSLSVDREDEQYF	T cells from tumor clusters	-0.746978271826129	0.536787562972808	0.500349125335007	0.0414701707551564
	P8_DB_Tumor_Tcell_CAGPGGRLMF_CSVVLGSTHGYTF	T cells from tumor clusters	-0.707282312656623	0.623926679540439	0.322269001271568	-0.19058283959868
	P8_DB_Tumor_Tcell_CAPYAGNNRKLIW;CALSGGTGFQKLVF_CASSSPGTSQLRSYNEQFF	T cells from tumor clusters	-0.778573137032568	1.16505022445823	0.33581674813855	0.0102337532020027
	P8_DB_Tumor_Tcell_CAGETGANNLFF_CASSSPGGYEQYF	T cells from tumor clusters	-0.14806741454971	0.416401053159398	0.238477181432087	0.0810996048336195
	P8_DB_Tumor_Tcell_CAVQGSKSWGKLQF_CASTGARNYGYTF	T cells from tumor clusters	-1.31965992353398	0.88206449367199	0.726753007013835	0.233086337047691
	P8_DB_Tumor_Tcell_CAMRLPGAGSYQLTF_CSARGELAGGRRQETQYF	T cells from tumor clusters	-0.687338383307821	0.640144336391909	0.432344776076733	0.223450922253657
	P8_DB_Tumor_Tcell_CAVLFSGGYNKLIF_CASSLSGLLLIGQPQHF	T cells from tumor clusters	-0.701411564222929	0.206212031665078	0.609222214307903	-0.114325208855201
	P8_DB_Tumor_Tcell_CAYRKNNQGGKLIF_CASSHDRDRFEGNGGEKLFF	T cells from tumor clusters	-0.735074214204051	0.446539326434026	-0.0547813695832853	-0.354432675235546
	P8_DB_Tumor_Tcell_CAGPGGKLIF_CSVVTGADHGYTF	T cells from tumor clusters	0.0912280893963777	-0.0701855183518117	0.150348314536853	-0.271328508999014
	P8_DB_Tumor_Tcell_CALSEAVTDKLIF_CASSLEPSEAFF	T cells from tumor clusters	-0.594519635194361	-0.369494883473646	-0.0811152721964726	-0.527911630332719
	P8_DB_Tumor_Tcell_CALSGGTGFQKLVF_CASSSPGTSQLRSYNEQFF	T cells from tumor clusters	-1.1602543583567	0.0607562193222787	0.215519104896438	-0.311125526565578
	P8_DB_Tumor_Tcell_CAGPGGKLIF_CSVVQGDNYGYTF	T cells from tumor clusters	-0.927111901805171	0.594949281154507	0.241329981965347	0.0581971463956779
	P8_DB_Tumor_Tcell_CAVPYNAGNNRKLIW_CASSQGHNTEAFF	T cells from tumor clusters	-0.645561915915982	0.0619585820512836	-0.190955895245252	-0.251869934439803
	P8_DB_Tumor_Tcell_CAVRGVYGQNFVF_CASSQGHNTEAFF	T cells from tumor clusters	-0.605467624383231	-0.0171695182213887	0.056151471491866	-0.447422116182208
	P8_DB_Tumor_Tcell_CAVNAPNNAGNMLTF_CASSYSRQGNYGYTF	T cells from tumor clusters	-0.964017895480721	0.653884084575486	0.0814624639647738	0.0203409277613123
	P8_DB_Tumor_Tcell_CASEDSNYQLIW_CSARDPSSGAGRTDTQYF	T cells from tumor clusters	2.34911239855294	-2.05124330767331	-1.96215295946813	-1.72129281711809
	P8_DB_Tumor_Tcell_CAVRDSGAGSYQLTF_CASSQGQGDGYTF	T cells from tumor clusters	-0.393673577459023	0.170291351142698	0.00116721519161742	-0.00486129557406086
	P8_DB_Tumor_Tcell_CAVNTGFQKLVF_CSAPQSGVGQPQHF	T cells from tumor clusters	-0.520765551353223	0.241471502107192	0.404958795139543	0.07928677474207
	P8_DB_Tumor_Tcell_CAVLIHTDKLIF_CSARDRSRTTGELFF	T cells from tumor clusters	-1.08494047982254	0.262388954059179	0.691043994383805	-0.0867674637413941
	P8_DB_Tumor_Tcell_CLVGVPLSGSARQLTF_CASSGLAGTRDQYF	T cells from tumor clusters	2.8214805713466	-1.93754807788507	-1.84860766488892	-1.44273261605426
	P8_DB_Tumor_Tcell_CATDVYNNNDMRF_CASSSSRGNYGYTF	T cells from tumor clusters	-0.668543893674121	0.267939681046394	0.152336156105008	-0.0640120439874178
	P8_DB_Tumor_Tcell_CAVRASGAGSYQLTF_CASSEGQGDGYTF	T cells from tumor clusters	-0.918742039086836	0.287553862940998	0.466754566342555	0.420538305914879
	P8_DB_Tumor_Tcell_CADSGDSNYQLIW;CASYGQNFVF_CASSLFGSSYEQYF	T cells from tumor clusters	-0.448868458854708	0.4362276310679	0.337992540350625	0.38004981108806
	P8_DB_Tumor_Tcell_CAPRMEYGNKLVF_CSATFPGTGHNEQFF	T cells from tumor clusters	-0.986171170849088	0.692473260916073	0.604053688715053	0.234724951244394
	P8_DB_Tumor_Tcell_CATPGYSTLTF_CASSSGQGQETQYF	T cells from tumor clusters	-0.817439707040385	0.0231598632380148	0.000143273683985291	-0.428641678942264
	P8_DB_Tumor_Tcell_CAMRGNTGFQKLVF_CASRLTGSNQPQHF	T cells from tumor clusters	-0.210346226894585	-0.307573704227632	-0.632834923780642	-0.670389295797553
	P9_DB_Tumor_Tcell_CAFPYSGGGADGLTF_CASSFQPPGVSYNEQFF	T cells from tumor clusters	0.354344695769602	-0.475673868421521	-1.15676919509744	-0.738599244470245
	P9_DB_Tumor_Tcell_CALSESGNNAGNMLTF_CASSENTEAFF	T cells from tumor clusters	-1.2535110117925	0.707007378325965	0.57923402623275	-0.157180599996718
	P9_DB_Tumor_Tcell_CALTLLYGGATNKLIF_CASSESETGEETQYF	T cells from tumor clusters	-1.22595752005551	0.68826127845571	0.526022013982754	0.209277988873473
	P9_DB_Tumor_Tcell_CARGNNNDMRF_CSARDLAGGTGELFF	T cells from tumor clusters	-0.714473425643705	1.51029382040335	0.866538055100767	0.939779780040565
	P9_DB_Tumor_Tcell_CALRIDSGGGADGLTF_CASSPTGGVANYGYTF	T cells from tumor clusters	-0.666417472804582	0.30290522187435	0.00740905040937455	0.118441474064832
	P9_DB_Tumor_Tcell_CALDEGFGNVLHC_CASSLLGDEAFF	T cells from tumor clusters	-1.04204890297263	0.0497435843331249	0.245601371511541	-0.362283490683123
	P9_DB_Tumor_Tcell_CAVERSYSGAGSYQLTF_CATSTPAGGYEQYF	T cells from tumor clusters	-1.35605698141091	0.590968346644052	0.659275061280931	0.120788083328657
	P9_DB_Tumor_Tcell_CAASQDGGFKTIF_CASSHSQGAVGELFF	T cells from tumor clusters	0.450262714955203	-1.10346472490295	-1.16452083752299	-0.99992205261867
	P9_DB_Tumor_Tcell_CALSDPPGAGSYQLTF_CASSIARDRAPFTYEQYF	T cells from tumor clusters	-0.913185759069611	0.504830536829993	0.267011285284694	0.0162047959367776
	P9_DB_Tumor_Tcell_CALSAIEGTGRRALTF_CASSSDYSPYEQYF	T cells from tumor clusters	1.85190481724918	-2.00708810613926	-2.01970185133155	-1.60144976748174
	P9_DB_Tumor_Tcell_CAMRELMTTDSWGKFQF_CASSPLGTGLGANVLTF	T cells from tumor clusters	-0.969032242552605	0.663118408653031	0.837558105875462	0.133237233538385
	P9_DB_Tumor_Tcell_CAVPPPGSARQLTF_CASSPRQGRGGELFF	T cells from tumor clusters	-1.19484552285634	0.804512120134577	0.70841265025059	0.362608811844159
	P9_DB_Tumor_Tcell_CAVRTYTGGFKTIF_CASSQARVQETQYF	T cells from tumor clusters	-1.03988534743098	1.03661167180889	0.599919439459616	0.194442244232454
	P9_DB_Tumor_Tcell_CAVLMYSGGGADGLTF_CASSRTVNSYNSPLHF	T cells from tumor clusters	-1.34098345239117	1.34672689622534	0.513856832052453	0.208614539680719
	P9_DB_Tumor_Tcell_CATDASATHTGANSKLTF_CASSLAGGLNEQYF	T cells from tumor clusters	-1.15147898761443	0.878983346734919	0.64908805326657	-0.115112942195377
	P15_DB_Tumor_Tcell_CAMREVLQGAQKLVF_CASSASTDLYNEQFF	T cells from tumor clusters	-0.398974071502581	-0.0399617738054333	0.422269004620352	0.510982737887456
	P15_DB_Tumor_Tcell_CAVRPYTGKLIF_CASSGAGELFF	T cells from tumor clusters	-0.459618697695156	0.636897910026925	1.33833313133829	1.02762266465835
	P15_DB_Tumor_Tcell_CAVGAPTGANNLFF_CASSQDLEDHQYF	T cells from tumor clusters	-0.163961831770347	1.03142763576596	1.48708741336877	1.44713546135548
	P15_DB_Tumor_Tcell_CVVSLGGGFKTIF_CSARGIEGSSYNEQFF	T cells from tumor clusters	-0.466976366735572	0.786100898221792	0.737375421026254	0.957003323174848
	P15_DB_Tumor_Tcell_CAVQALGAAGNKLTF_CASSARTGELFF	T cells from tumor clusters	1.85599279157876	-1.9365778410938	-1.94785635150027	-1.33959722754352
	P15_DB_Tumor_Tcell_CAYNGDSNYQLIW_CASSIGKGPKYNEQFF	T cells from tumor clusters	0.117246837461873	-0.0477928935030648	-0.24962292635368	0.380340708041807
	P15_DB_Tumor_Tcell_CAVRGRKLIF_CASSQPGLAGEAVGRAGELFF	T cells from tumor clusters	-0.649702656492199	0.546871696243294	0.541713970484719	0.523891627433181
	P15_DB_Tumor_Tcell_CVRNAGGTSYGKLTF_CASSRNNNEQFF	T cells from tumor clusters	-0.0873017397016995	-0.366528203202535	0.125876029995056	0.434714121928589
	P15_DB_Tumor_Tcell_CAVRATGNQFYF_CAISDGSGGVGAFF	T cells from tumor clusters	-1.01725782995563	0.485777533012364	0.963651605018823	0.490373606558243
	P15_DB_Tumor_Tcell_CAESMGDDKIIF_CASSVTYEQYF	T cells from tumor clusters	-0.722778462889849	0.656705218605701	0.820846418647178	0.462410885320248
	P15_DB_Tumor_Tcell_CAVIGFGNVLHC_CASWDSYNEQFF	T cells from tumor clusters	0.354281926761191	-0.654223052792231	-0.0138449337324637	0.28413251700528
	P15_DB_Tumor_Tcell_CVVDTSGSRLTF_CASSWHPTGELFF	T cells from tumor clusters	-0.943304122705237	1.10434112237609	0.893686531649014	0.998119079056632
	P15_DB_Tumor_Tcell_CAVSSALDSNYQLIW_CASSGLAGVGGELFF	T cells from tumor clusters	-0.708885589028312	0.656049019809674	0.693375831266301	0.669829675167122
	P15_DB_Tumor_Tcell_CALSEGSGGSYIPTF_CASSFGTSNYGYTF	T cells from tumor clusters	-0.564952267409034	0.641659703637068	0.657727126222916	0.96043516490827
	P15_DB_Tumor_Tcell_CAVGNQGGKLIF_CASSQAWEETQYF	T cells from tumor clusters	-0.455890218595569	1.22472079150707	1.14138920362204	1.2411139803943
	P15_DB_Tumor_Tcell_CAVNPNFGNEKLTF_CASRKGSTDTQYF	T cells from tumor clusters	-0.13838719186802	1.10618316613922	1.42736991658085	1.55403336457492
	P15_DB_Tumor_Tcell_CAVRGSQGNLIF_CASSLEWGDTQYF	T cells from tumor clusters	-0.510881250163939	0.303553273984644	0.486484931867999	0.5891121295701
	P15_DB_Tumor_Tcell_CAFMKHEDNDMRF_CASSPLGQIYNEQFF	T cells from tumor clusters	-0.21952724052477	0.970434383778455	0.42792639833832	0.844318287192663
	P15_DB_Tumor_Tcell_CLVGQNSGGYQKVTF_CASSLLSGRTSAHNEQFF	T cells from tumor clusters	0.259954592275909	0.198346553788728	0.140812768010686	0.881632711175215
	P15_DB_Tumor_Tcell_CAVRGGSGYSTLTF_CASSFTRNNEQFF	T cells from tumor clusters	-1.31581308001854	1.43106015935033	0.857333101479072	0.564057444698068
	P15_DB_Tumor_Tcell_CAVNIVAQFYF_CASSLGGLSHIYNEQFF	T cells from tumor clusters	-0.0870155868692398	0.323455180836566	0.410003038643508	0.983448558781884
	P15_DB_Tumor_Tcell_CAASFLDNFNKFYF;CAVNAVGATNKLIF_CSVPSGRLNEQFF	T cells from tumor clusters	-0.466435412008542	0.89970552783536	0.603735752539167	0.864420797733074
	P15_DB_Tumor_Tcell_CALILPYSGAGSYQLTF_CASSVGQGNTGELFF	T cells from tumor clusters	-0.197834271218081	0.756982289699693	0.812093822746323	0.927912885479524
	P15_DB_Tumor_Tcell_CVVTYNFNKFYF_CSARGTSESSYNEQFF	T cells from tumor clusters	-0.864604885777544	0.738318528663902	0.729986093829817	0.687996965308574
	P15_DB_Tumor_Tcell_CAGHANDYKLSF_CASTSSTGGFTEAFF	T cells from tumor clusters	-0.935860859562443	0.585706734080835	1.06677408865429	0.871768195974998
	P15_DB_Tumor_Tcell_CAATSLLTDSWGKLQF_CASSFREKPYNEQFF	T cells from tumor clusters	0.513413916883639	0.251802959444776	0.452500994521493	0.631280328405099
	P15_DB_Tumor_Tcell_CASSSATSGTYKYIF_CASSSLRLFPLGEQYF	T cells from tumor clusters	-0.875739562052112	0.864506001769048	0.948759410533049	0.889765763167494
	P1_DB_APC_Tcell_CAGRDTDKLIF_CASSPPTSATYEQYF	T cells from APC clusters	-0.794349081146421	1.467811197873	0.43068496221733	0.320037145774715
	P1_DB_APC_Tcell_CAASSAGGTSYGKLTF_CASSLGPHYEQYF	T cells from APC clusters	-0.579620487974461	0.52812827245135	0.476360234308922	0.0380948281593788
	P2_DB_APC_Tcell_CAESRSGGYQKVTF_CASSLTGRSYEQYF	T cells from APC clusters	0.165880748016901	0.267156839488223	-0.199658572966244	-0.525768429263973
	P2_DB_APC_Tcell_CAVRIMDSNYQLIW;CVVLDHGSGNTGKLIF_CASSQDLFGELFF	T cells from APC clusters	-0.467815008740766	0.319320388347768	0.132619305163135	-0.204645169014755
	P2_DB_APC_Tcell_CAVRSNDYKLSF_CASSEGGLGNEQFF	T cells from APC clusters	-0.570651226597308	0.351174443383178	0.132442703543914	-0.0229464964457327
	P2_DB_APC_Tcell_CAFQTGYALNF;CVAPGYSTLTF_CASSALGGVNSPLHF	T cells from APC clusters	-0.571513870538238	0.191131521834345	0.0929756692898882	-0.129517870149052
	P2_DB_APC_Tcell_CAENPYNTDKLIF_CASSVGGGQDQPQHF	T cells from APC clusters	-0.452702196753014	0.452027479917642	-0.19127228701464	-0.244419756913503
	P2_DB_APC_Tcell_CATDANDYKLSF_CASSLAGLAGGTDTQYF	T cells from APC clusters	-0.879066319497872	0.214795690916037	0.123408999287706	-0.323803437503455
	P2_DB_APC_Tcell_CALGDNYGQNFVF_CASSYSEGDYGYTF	T cells from APC clusters	-0.0814441551009719	0.548238931453533	-0.124947129103081	-0.0797349022982133
	P2_DB_APC_Tcell_CAVTPSGGYQKVTF_CATSREEGGETQYF	T cells from APC clusters	0.00871761245826378	0.103438494834067	-0.256244198975917	-0.652746461708792
	P2_DB_APC_Tcell_CAVRIMDSNYQLIW_CASSQDLFGELFF	T cells from APC clusters	-0.207375160496486	-0.630353204858591	-0.301737125319576	-0.82626668363484
	P2_DB_APC_Tcell_CAESIEGQKLLF_CASSQGGLPGNTIYF	T cells from APC clusters	-0.59358031544497	0.0981305756839905	-0.258913927746958	-0.118417259405641
	P2_DB_APC_Tcell_CAMSETNSGYSTLTF_CSAIITGPTSTDTQYF	T cells from APC clusters	-0.214635442469307	0.178443058805237	-0.118403671250432	-0.289193504614847
	P2_DB_APC_Tcell_CAVKSPNSGYALNF_CASSHRTGGADEQYF	T cells from APC clusters	-0.456128740827529	0.184153550708749	-0.000761441757689897	-0.206494562738201
	P2_DB_APC_Tcell_CAMREGLESNFGNEKLTF;CAAPPTGGGADGLTF_CASSLGPGAGEQYF	T cells from APC clusters	-0.609929329593505	0.188647032313869	-0.325058186765935	-0.213084242746571
	P2_DB_APC_Tcell_CAGLSSGTYKYIF_CSAPQGGRAFF	T cells from APC clusters	-0.298557606714224	0.446058895172648	0.0188348817302715	-0.0101246591698994
	P2_DB_APC_Tcell_CAFMRNDYKLSF_CASRETGRVYTDTQYF	T cells from APC clusters	-0.526015754791845	-0.0496782031208784	0.293144837422736	-0.224153368751974
	P2_DB_APC_Tcell_CAFGGSNFGNEKLTF_CASSYGIGTTYEQYF	T cells from APC clusters	-0.519105878055449	0.247075861200624	-0.0369777434957327	-0.258904139100799
	P2_DB_APC_Tcell_CVAPGYSTLTF_CASSALGGVNSPLHF	T cells from APC clusters	-0.397648947991692	-0.473857603896807	-0.261691193753961	-0.630132673112849
	P2_DB_APC_Tcell_CAMSDGGTSYGKLTF_CASSAEFGSYEQYF	T cells from APC clusters	-0.493422498824602	0.431316183956828	-0.15202325106764	0.0250191923547802
	P2_DB_APC_Tcell_CAVTPSGGYQKVTF_CASSLATSGGETQYF	T cells from APC clusters	-0.563903128268458	-0.303472461752469	-0.514393072054096	-0.687904354486229
	P8_DB_APC_Tcell_CAGPGGKLIF_CSVVPGEDYGYTF	T cells from APC clusters	-0.153784729113253	0.0431250972573924	0.375382592189346	0.129543993041151
	P8_DB_APC_Tcell_CAVNTGFQKLVF_CSAPQSGVGQPQHF	T cells from APC clusters	-0.660774811857205	0.235100662201454	0.392359829711096	-0.0148582249321069
	P8_DB_APC_Tcell_CAVRGVYGQNFVF;CAVPYNAGNNRKLIW_CASSQGHNTEAFF	T cells from APC clusters	-0.411093303398765	0.779004030824038	0.496353467659375	0.43554499997313
	P8_DB_APC_Tcell_CAVNIQGAQKLVF_CSARLGGGGTEAFF	T cells from APC clusters	-0.542744266160607	0.7741039650386	0.648720958612645	0.228739165194227
	P8_DB_APC_Tcell_CALFAGGTSYGKLTF_CASSQTGTGMRYHGYTF	T cells from APC clusters	-0.0784325526591801	0.162454931377872	0.484035587637366	0.19675472191107
	P8_DB_APC_Tcell_CAVLFSGGYNKLIF_CASSLSGLLLIGQPQHF	T cells from APC clusters	-0.624914604443521	0.0339384306556984	0.591169675852182	-0.0994272899758374
	P8_DB_APC_Tcell_CAGPGGRLMF_CSVVLGSTHGYTF	T cells from APC clusters	-0.717461230444048	0.0270923688799114	0.36790659407588	-0.318522381929143
	P8_DB_APC_Tcell_CAMRLPGAGSYQLTF_CSARGELAGGRRQETQYF	T cells from APC clusters	-0.965096200972574	0.421733285105301	0.657992102331468	0.0896092136901395
	P8_DB_APC_Tcell_CALWYQGAQKLVF_CASSLSVDREDEQYF	T cells from APC clusters	-0.57717429004669	0.309343558768964	0.581006655629046	-0.0993111863671085
	P8_DB_APC_Tcell_CASNSGGSNYKLTF_CASSLGGLVDEQFF;CASSSTGSNQPQHF	T cells from APC clusters	-0.974747211318367	0.578919621641854	0.690328942914062	0.344031891579279
	P8_DB_APC_Tcell_CADSGDSNYQLIW;CASYGQNFVF_CASSLFGSSYEQYF	T cells from APC clusters	-0.36378605488829	0.0488240457727775	0.387696533108243	0.182413303730701
	P8_DB_APC_Tcell_CIVRVIDSNYQLIW;CAMRESGTASKLTF_CASKGGSLSLGPEYNEQFF	T cells from APC clusters	-0.844446358222703	-0.537965527615494	-0.0614806631022419	-0.257301702964427
	P8_DB_APC_Tcell_CAGPGGKLIF_CSVVQGENYGYTF	T cells from APC clusters	0.0679759612405256	-0.562143066850619	0.0263634110499352	-0.0833973847526696
	P8_DB_APC_Tcell_CAVRDVGGADGLTF_CASSPRDRPNQPQHF	T cells from APC clusters	-0.517767907086697	0.0821146379266976	0.21493253815483	-0.0857136371975433
	P8_DB_APC_Tcell_CAVRGVYGQNFVF_CASSQGHNTEAFF	T cells from APC clusters	-0.111450901117066	0.200184783325199	0.557122421080332	0.246881590751135
	P8_DB_APC_Tcell_CAGPGGKLIF_CSVVQGDNYGYTF	T cells from APC clusters	-0.686850496924266	0.437662533305314	0.623439613263089	0.109208740859299
	P8_DB_APC_Tcell_CAVRTASKLTF_CASSPGRNTEAFF	T cells from APC clusters	-0.975234146656339	0.929456899482199	0.675279042984014	0.430176413278689
	P8_DB_APC_Tcell_CAVPYNAGNNRKLIW_CASSQGHNTEAFF	T cells from APC clusters	-0.411499975847622	0.328728206876061	0.130159298610282	0.182939055921185
	P8_DB_APC_Tcell_CALSEAVTDKLIF_CASSLEPSEAFF	T cells from APC clusters	-0.592827087344043	0.257704061474754	0.0989045360845088	-0.141268661101359
	P8_DB_APC_Tcell_CAVQVDTGRRALTF_CASSLGGLGGYTF	T cells from APC clusters	-0.579857868951723	0.557404965228855	0.387453293167404	0.0251829005971483
	P8_DB_APC_Tcell_CAVRASGAGSYQLTF_CASSEGQGDGYTF	T cells from APC clusters	-0.550407791460188	0.326806481830557	0.605976501249363	0.55635037657559
	P8_DB_APC_Tcell_CACKAAGNKLTF_CASSLPGWGNEQFF	T cells from APC clusters	-0.659563097086149	0.497043198056745	0.682107444943379	0.0687413557795225
	P8_DB_APC_Tcell_CAPYAGNNRKLIW;CALSGGTGFQKLVF_CASSSPGTSQLRSYNEQFF	T cells from APC clusters	-0.865947596740065	1.12984958865084	0.801125564162724	0.632379952913292
	P8_DB_APC_Tcell_CAVNVADSWGKLQF_CASSYASGGAGETQYF	T cells from APC clusters	-0.528569882806805	0.230400652219584	0.436256283641692	0.104278107085886
	P8_DB_APC_Tcell_CAMRGNTGFQKLVF_CASRLTGSNQPQHF	T cells from APC clusters	0.162345711588687	0.495739322526978	0.030157638823022	0.178741231937949
	P8_DB_APC_Tcell_CAPRMEYGNKLVF_CSATFPGTGHNEQFF	T cells from APC clusters	-0.704756783141751	0.566619018972535	0.76193471546834	0.360318832095591
	P8_DB_APC_Tcell_CAVQAADSWGKLQF_CASSSSGNYGYTF	T cells from APC clusters	-0.789529182136956	-0.0474143172745883	-0.146960014240628	-0.383839558091292
	P8_DB_APC_Tcell_CAMRVNNDMRF;CAGDNNAGNMLTF_CASSLQGMGNQPQHF	T cells from APC clusters	-0.515696529809149	-0.00328707875740759	0.229539325165948	-0.228954328364986
	P8_DB_APC_Tcell_CAVLIHTDKLIF_CSARDRSRTTGELFF	T cells from APC clusters	-0.932779471876834	0.600579863285568	0.486866792281693	-0.0376035184624631
	P8_DB_APC_Tcell_CAVRDSGAGSYQLTF_CASSQGQGDGYTF	T cells from APC clusters	-0.083865065485556	-0.344867068220466	0.42457619983337	0.402704049292908
	P9_DB_APC_Tcell_CALRIDSGGGADGLTF_CASSPTGGVANYGYTF	T cells from APC clusters	-0.613793413071015	1.08737672921613	0.524726412581196	0.832304913456911
	P9_DB_APC_Tcell_CAVPPPGSARQLTF_CASSPRQGRGGELFF	T cells from APC clusters	-1.340053329812	1.18959285076395	1.01102315136841	0.585836672289258
	P9_DB_APC_Tcell_CALTLLYGGATNKLIF_CASSESETGEETQYF	T cells from APC clusters	-1.2418442871073	1.28076106147517	0.989771719913641	0.677438279004644
	P9_DB_APC_Tcell_CALDEGFGNVLHC_CASSLLGDEAFF	T cells from APC clusters	-1.20274565944978	1.44071701845946	1.05531157219993	0.848770494147563
	P9_DB_APC_Tcell_CAVLMYSGGGADGLTF_CASSRTVNSYNSPLHF	T cells from APC clusters	-1.56749266181857	2.14675942065726	1.13703556401898	0.764845239429396
	P9_DB_APC_Tcell_CAGQTVWDSGTYKYIF_CASSLGVSGGNTGELFF	T cells from APC clusters	-1.3825114283556	1.70050241570001	1.77523705003835	1.11742051289745
	P9_DB_APC_Tcell_CALSESGNNAGNMLTF_CASSENTEAFF	T cells from APC clusters	-1.40778362600854	1.13294930671204	1.38661696065728	0.639148835831149
	P9_DB_APC_Tcell_CAVERSYSGAGSYQLTF_CATSTPAGGYEQYF	T cells from APC clusters	-1.43102724677213	1.56375601381627	1.54542161004743	0.86042543685756
	P15_DB_APC_Tcell_CAVSSALDSNYQLIW_CASSGLAGVGGELFF	T cells from APC clusters	-0.344888499818202	0.785595556972356	1.05905420725929	1.26110450071098
	P15_DB_APC_Tcell_CAGGYQKLVF_CASSLWAGENEQFF	T cells from APC clusters	0.725020798037314	0.394079982399148	0.680455621993209	1.27337353394271
	P15_DB_APC_Tcell_CAESMGDDKIIF_CASSVTYEQYF	T cells from APC clusters	-0.520431106443545	0.73553606776578	0.991829908183106	0.88428609133763
	P15_DB_APC_Tcell_CAVNIVAQFYF_CASSLGGLSHIYNEQFF	T cells from APC clusters	-0.0180287543314235	0.308050707314519	0.659329650081521	1.40608764692846
	P15_DB_APC_Tcell_CAATQGGTSYDKVIF_CASSVRGVWEGDEQFF	T cells from APC clusters	0.0057612487107827	0.649324389698234	0.835847294418007	1.44574287008921
	P15_DB_APC_Tcell_CVVTYNFNKFYF_CSARGLAESSYNEQFF	T cells from APC clusters	-0.199226362943877	0.39969117413232	0.852782444127907	1.12689387265876
	P15_DB_APC_Tcell_CAVLSGSARQLTF_CASSWGDSYGYTF	T cells from APC clusters	-0.439813627026046	0.398324939621618	0.890608053484427	1.17039755469442
	P15_DB_APC_Tcell_CVRNAGGTSYGKLTF_CASSRNNNEQFF	T cells from APC clusters	-0.122713029208758	0.459981004236425	0.854461353506794	1.27394527763719
	P15_DB_APC_Tcell_CAGRYNYGQNFVF_CASSRGTGGYEQYF	T cells from APC clusters	0.716084601122286	-0.524344013646801	-0.744351076762769	0.447482452527263
	P15_DB_APC_Tcell_CAVRGGGIQGAQKLVF_CASSLFTSGAYYNEQFF	T cells from APC clusters	0.122099364650536	1.10708309591662	1.29032009324754	2.06634525879995
	P15_DB_APC_Tcell_CVVTYNFNKFYF_CSARGTSESSYNEQFF	T cells from APC clusters	-0.423737203400359	0.583970178627829	0.647260432374534	0.777621739845219
	P15_DB_APC_Tcell_CGADRYSGGSNYKLTF_CASSLMTGEHEQYF	T cells from APC clusters	-0.381747465861017	0.326542830528581	0.820749985799714	0.932680873678109
	P15_DB_APC_Tcell_CAASYNAGNMLTF_CASSPLSGMNTEAFF	T cells from APC clusters	-0.0479815227179265	0.738766112445499	0.813919864072299	1.73095458185788
	P15_DB_APC_Tcell_CALSEGSGGSYIPTF_CASSFGTSNYGYTF	T cells from APC clusters	-0.268129918479847	0.53119502753082	0.604453472967943	1.19566443071719
	P15_DB_APC_Tcell_CAVGNQGGKLIF_CASSQAWEETQYF	T cells from APC clusters	-0.417545114196085	0.805993849884637	0.988801418575308	1.28666333989551
	P15_DB_APC_Tcell_CAVRGRKLIF_CASSQPGLAGEAVGRAGELFF	T cells from APC clusters	-0.00342793551060825	0.614116379770046	0.577130036833505	0.969126349333333
	P15_DB_APC_Tcell_CAVRPYTGKLIF_CASSGAGELFF	T cells from APC clusters	-0.336165753207968	0.698711410509466	1.35359247384945	1.30929082362242
	P15_DB_APC_Tcell_CAVGAPTGANNLFF_CASSQDLEDHQYF	T cells from APC clusters	0.0720207728227477	0.746893646781462	1.36225239670564	1.49848855758853
	P15_DB_APC_Tcell_CAVRDLRDSNYQLIW_CASSQERSGASYEQYF	T cells from APC clusters	0.0126477893048769	0.940500469557447	1.02694059626075	1.56366174753657
	P15_DB_APC_Tcell_CALILPYSGAGSYQLTF_CASSVGQGNTGELFF	T cells from APC clusters	0.0104249294870307	0.352229498042308	0.970105764395564	1.43511831900755
	P15_DB_APC_Tcell_CAVKYNSGAGSYQLTF_CASSTGLAGEPYNEQFF	T cells from APC clusters	0.185408186533424	0.106164323801052	0.482588042930685	0.929571508461407
	P15_DB_APC_Tcell_CAERNNNNDMRF_CAISDPGRTEAFF	T cells from APC clusters	-0.346582147876411	0.318781134032036	0.719503807174622	1.05007576707246
	P15_DB_APC_Tcell_CVVSGGGGFKTIF_CSARDLEGSSYNEQFF	T cells from APC clusters	-0.207525806116671	0.140380403879554	0.686885413597299	0.531869101363009
	P15_DB_APC_Tcell_CATVPNTGGFKTIF_CASSSRTSEQETQYF	T cells from APC clusters	-0.25056023828295	0.79244770410933	0.769021334308523	0.798378652543935
	P15_DB_APC_Tcell_CAVGGSQGNLIF_CASSEGEQFF	T cells from APC clusters	-0.412367329418386	0.520195936875492	0.713992447930107	1.25381119167233
	P15_DB_APC_Tcell_CAVRGSQGNLIF_CASSLEWGDTQYF	T cells from APC clusters	-0.275391014225465	0.567329780818638	0.894776470089081	1.18814964053059
	P15_DB_APC_Tcell_CAASFLDNFNKFYF_CSVPSGRLNEQFF	T cells from APC clusters	-0.742606495213318	1.22285765563978	1.0064814033425	1.36879477753959
	P15_DB_APC_Tcell_CALRKRDDKIIF;CAVTFSGGYQKVTF_CASSPRGRDRAGDTEAFF	T cells from APC clusters	-0.518777917494758	0.966054895969652	1.34700634945727	1.2073407976694
	P15_DB_APC_Tcell_CALFNYGQNFVF_CASIGAEGRYNEQFF	T cells from APC clusters	-0.187944058762434	0.742692847656664	0.900313183478634	1.40014188652865
	P15_DB_APC_Tcell_CAEKNNARLMF;CAVRDSLFGNVLHC_CASSLEGGTDTQYF	T cells from APC clusters	-0.35238298247186	1.31563415197468	1.6993671923016	1.47896895989502
	P15_DB_APC_Tcell_CAVDSNYQLIW_CASSHPLGDEQFF	T cells from APC clusters	0.0269821631408654	0.89560125250862	0.542692831862977	1.04819388254023
	P15_DB_APC_Tcell_CAMLIF_CASSLDPTGYGYTF	T cells from APC clusters	-0.0982922806494595	0.824706332035051	0.936768142278615	1.65475515894546
	P15_DB_APC_Tcell_CAVRGGSGYSTLTF_CASSFTRNNEQFF	T cells from APC clusters	-0.491681845650192	0.998952562882722	1.07393777876391	1.02599565307918
	P15_DB_APC_Tcell_CAAYNAGNMLTF_CATSEPTSGYTDTQYF	T cells from APC clusters	-0.222690798548662	0.666089382181569	1.15129899369248	1.29058075220595
	P15_DB_APC_Tcell_CAVNANFGNEKLTF_CASRAGYTDTQYF	T cells from APC clusters	-0.27481418313279	0.235487045095017	0.961140431788783	1.69585532609097
	P15_DB_APC_Tcell_CAVRGGYGGSQGNLIF_CASSLYSGTVVQTQHF	T cells from APC clusters	-0.488747702198216	0.62992345425202	1.2176860932813	1.28183698328932
	P15_DB_APC_Tcell_CVVSLGGGFKTIF_CSARGIEGSSYNEQFF	T cells from APC clusters	-0.171318376717788	0.542146469008302	0.952674010085163	1.45584664448826
	P15_DB_APC_Tcell_CVVNEDFGNEKLTF_CSALTSGFSDTQYF	T cells from APC clusters	-0.0300736347394615	-0.0405632893684584	0.809590075361221	0.681196771336286
	P15_DB_APC_Tcell_CAVASDTGRRALTF_CASSLSTATGELFF	T cells from APC clusters	-0.456040864215754	0.84969380530966	1.00527511608693	1.64889639222792
	P15_DB_APC_Tcell_CAVRYNQGGKLIF_CASSPFPGHTDTQYF	T cells from APC clusters	0.100741844602748	0.158552532398339	0.986613871815306	1.19511257343595
	P15_DB_APC_Tcell_CAVEEGGSEKLVF_CASSLDAGYTGELFF	T cells from APC clusters	0.2216770381639	0.54468391657032	1.08129721370704	1.39984403794355
	P15_DB_APC_Tcell_CAVISNFGNEKLTF_CASTEGGAIDTQYF	T cells from APC clusters	-0.466176161406364	0.589181357243605	1.64623412047278	1.46283129466783
	P15_DB_APC_Tcell_CAYNGDSNYQLIW_CASSIGKGPKYNEQFF	T cells from APC clusters	0.889621680674369	0.586678249181446	0.234244610549711	1.44828141905205
	P15_DB_APC_Tcell_CAFNGGTSYGKLTF_CASSFPFHTDRGNTEAFF	T cells from APC clusters	-0.608782969282007	1.17227175916755	1.19393633886816	1.25596860782003
	P15_DB_APC_Tcell_CAATSLLTDSWGKLQF_CASSFREKPYNEQFF	T cells from APC clusters	0.123386129322952	1.18909857115137	1.05889528592667	1.72875908880555
	P15_DB_APC_Tcell_CAAFTTDSWGKLQF_CASSLSLAGVYEQYF	T cells from APC clusters	-0.346024563438062	1.09635661960466	1.38167572283079	1.59913770277146
	P15_DB_APC_Tcell_CAVRATGNQFYF_CAISDGSGGVGAFF	T cells from APC clusters	-0.529631249676292	0.539301061339604	0.910686765994907	0.956350213450033
	P15_DB_APC_Tcell_CAVVSYSGAGSYQLTF_CASSSGGGNYNEQFF	T cells from APC clusters	0.143754672552178	0.249329955300853	0.658491267427807	1.45437308891278
	P15_DB_APC_Tcell_CALSDLDQAGTALIF;CAVRGNNARLMF_CASSQESRLGDTQYF	T cells from APC clusters	-0.188335227945283	0.52438481455783	0.899453800368942	1.23657009058971
	P15_DB_APC_Tcell_CVVDTSGSRLTF_CASSWHPTGELFF	T cells from APC clusters	-0.313102468340542	0.555334516451195	0.862278042155845	1.10372520943208
	P15_DB_APC_Tcell_CAVRGDFNKFYF_CASSSGQYNEQFF	T cells from APC clusters	-0.198537284112279	1.38585509300552	1.00282046178781	1.64721565427295
	P15_DB_APC_Tcell_CAVNPNFGNEKLTF_CASRKGSTDTQYF	T cells from APC clusters	0.0616277019478037	0.695210547322357	1.00691622781834	1.6216330534004
	P15_DB_APC_Tcell_CAAGGATNKLIF_CASTLAGGYEQYF	T cells from APC clusters	0.212264192095557	0.271408815940071	-0.0811625275733538	0.876532967450223
	P15_DB_APC_Tcell_CALRRGYQKVTF_CASSAAKGGNTEAFF	T cells from APC clusters	0.00880130446947762	1.39186399912341	1.49970497403878	1.98647944602157
	P15_DB_APC_Tcell_CAFMKHEDNDMRF_CASSPLGQIYNEQFF	T cells from APC clusters	-0.948275428171353	1.2457847728595	1.00448261341321	1.58795194938164
	P15_DB_APC_Tcell_CAVRDDNDMRF_CASSPGQGGRNEQFF	T cells from APC clusters	-0.241460428523105	0.50478837071872	0.650664951766419	1.01918986679728
	P15_DB_APC_Tcell_CAMRGDFGNEKLTF_CASSDTGSGDTEAFF	T cells from APC clusters	-0.0784765875327731	0.608842166557709	1.33824168872209	1.66231847974284
	P15_DB_APC_Tcell_CAVSPANFGNEKLTF_CASSPISSQETQYF	T cells from APC clusters	0.189486378679871	0.441229472911079	1.18673017517575	1.36119638871344
	P15_DB_APC_Tcell_CIVRPLSGSARQLTF;CAVERRNFGNEKLTF_CASSLVGTGELFF	T cells from APC clusters	0.0143249772096067	0.625909562915289	0.846735051846061	1.38090714830195
	P15_DB_APC_Tcell_CAMREVLQGAQKLVF_CASSASTDLYNEQFF	T cells from APC clusters	-0.0909700343991046	0.567130502498366	0.919072040413145	1.60737553024814
	P15_DB_APC_Tcell_CAVWDNFNKFYF_CSARWGDTQYF	T cells from APC clusters	-0.202024102529485	0.4696586161583	0.928781074828407	1.05864223166551
	P15_DB_APC_Tcell_CLVGQNSGGYQKVTF_CASSLLSGRTSAHNEQFF	T cells from APC clusters	0.665365132443919	0.0107133584920727	0.013359564018007	0.897851492210358
	P15_DB_APC_Tcell_CAGTNFGNEKLTF_CASSPSQAWDEQYF	T cells from APC clusters	0.244687238076357	-0.11549962949655	0.626816516248876	0.847356884495471
	P15_DB_APC_Tcell_CAVDNTGGFKTIF_CASSDPRGSGANVLTF	T cells from APC clusters	-0.0905282371476003	0.786297069540184	0.695181605643857	0.961134338288323
	P15_DB_APC_Tcell_CAVWDNFNKFYF_CSARWGSEQYF	T cells from APC clusters	-0.520304513485406	0.985180659579572	1.00935768061535	0.82804582981559
	P15_DB_APC_Tcell_CVAGNQGGKLIF_CASSLLTSDRSYEQYF	T cells from APC clusters	0.0809286014067007	0.893498057666199	0.765444552329807	1.42835381784427
	P15_DB_APC_Tcell_CIVPAGINAGKSTF;CAAQYNFNKFYF_CASTTGYEQYF	T cells from APC clusters	0.520444045825622	0.613284127638503	0.430857956901268	1.29344685271864
	P15_DB_APC_Tcell_CAVEAGSGGGADGLTF_CASSLVWFRGGEETQYF	T cells from APC clusters	-0.170602178338423	-0.149186423952761	0.376087336447711	0.572404145888433
	P15_DB_APC_Tcell_CAVKSNSGYALNF;CGADGNNAGNMLTF_CASSITGGALDTQYF	T cells from APC clusters	0.236745593968759	0.393447341547477	0.777206934172854	1.08184348262034
	P15_DB_APC_Tcell_CAASFLDNFNKFYF;CAVNAVGATNKLIF_CSVPSGRLNEQFF	T cells from APC clusters	-0.634999491794817	0.584333261709066	0.859220847523394	1.26435386845066
	P15_DB_APC_Tcell_CARRQRTSYGKLTF_CASRLSGGGIQPQHF	T cells from APC clusters	0.027380930959003	0.672511927897675	0.99602983600175	1.3985189599979
	P15_DB_APC_Tcell_CATRRGGTASKLTF_CASSLLSSGQPQHF	T cells from APC clusters	-0.0802420724028184	1.23278541956747	1.07215557597867	1.61552099519014
	P15_DB_APC_Tcell_CAFMTFNDMRF_CASSSVGAVWDSPLHF	T cells from APC clusters	0.198305769246215	0.84507373312709	0.618272700834561	1.40752336899377
	P15_DB_APC_Tcell_CAGHANDYKLSF_CASTSSTGGFTEAFF	T cells from APC clusters	0.0304252278669154	0.790586698757613	0.842070411712053	1.44301428585852
	P15_DB_APC_Tcell_CAVRGNNAGNMLTF_CASTNGGLNEKLFF	T cells from APC clusters	0.548539453990188	0.396138571764966	0.608511808475452	0.918624596780985
	P15_DB_APC_Tcell_CAVDWSMDSNYQLIW;CAVRLSNFGNEKLTF_CASSLMNTGELFF	T cells from APC clusters	-0.186593790327329	0.384454627707813	0.787935169082846	1.10161204967075
	P15_DB_APC_Tcell_CALSDLTGSARQLTF_CATSDSLQQGGHYEQYF	T cells from APC clusters	-0.457865350060221	0.0260330765377553	0.810618692400853	0.616923287873927
	P15_DB_APC_Tcell_CAGRSSGSARQLTF_CASSFDDLTDTQYF	T cells from APC clusters	-0.995639780663263	1.43863307694927	1.03846586764628	1.25689442101174
	P15_DB_APC_Tcell_CIVRVGSWGKLQF;CPLGSQGNLIF_CASSLDPRDEQFF	T cells from APC clusters	0.0764914031394236	0.250659298685989	0.489909926040055	0.82507826060283
	P15_DB_APC_Tcell_CVVTLGGYQKVTF_CASSIGAGDLEQYF	T cells from APC clusters	-0.404835048409119	0.429152188854905	0.404725133417563	0.810344863438678
	P15_DB_APC_Tcell_CAVIGFGNVLHC_CASWDSYNEQFF	T cells from APC clusters	0.182922533800366	-0.337219828405239	0.0732358654137301	0.713738217075043

## Sheet: Fig. 3e
Frequency of cells with inferred cluster signature 30 score within CD8+
	Patient ID	Response	Response type	Cluster signature 30 tertile	Frequency	p value	Stars
	patient2	R	CR	High	0.129554655870446	0.047	*
	patient3	R	CR	High	0.304722028378701
	patient7	R	PR	High	0.153707052441229
	patient8	R	PR	High	0.720425343376159
	patient9	R	PR	High	0.653561253561277
	patient13	R	PR	High	0.175544794188861
	patient1	NR	SD	High	0.190677966101695
	patient4	NR	SD	High	0.00419727177334732
	patient5	NR	PD	High	0.0188679245283019
	patient6	NR	PD	High	0.0112781954887218
	patient10	NR	SD	High	0.167035888347364
	patient11	NR	PD	High	0.115727002967359
	patient12	NR	PD	High	0.0150943396226415
	patient2	R	CR	Medium	0.336707152496625	0.76	ns
	patient3	R	CR	Medium	0.506629448708985
	patient7	R	PR	Medium	0.334538878842677
	patient8	R	PR	Medium	0.229951262738151
	patient9	R	PR	Medium	0.261253561253566
	patient13	R	PR	Medium	0.242736077481838
	patient1	NR	SD	Medium	0.358757062146893
	patient4	NR	SD	Medium	0.235047219307449
	patient5	NR	PD	Medium	0.328301886792453
	patient6	NR	PD	Medium	0.349624060150376
	patient10	NR	SD	Medium	0.357554275587063
	patient11	NR	PD	Medium	0.375370919881306
	patient12	NR	PD	Medium	0.328301886792453
	patient2	R	CR	Low	0.533738191632935	0.044	*
	patient3	R	CR	Low	0.188648522912303
	patient7	R	PR	Low	0.511754068716098
	patient8	R	PR	Low	0.0496233938856889
	patient9	R	PR	Low	0.0851851851851854
	patient13	R	PR	Low	0.581719128329308
	patient1	NR	SD	Low	0.450564971751416
	patient4	NR	SD	Low	0.760755508919199
	patient5	NR	PD	Low	0.652830188679246
	patient6	NR	PD	Low	0.639097744360898
	patient10	NR	SD	Low	0.475409836065579
	patient11	NR	PD	Low	0.508902077151334
	patient12	NR	PD	Low	0.656603773584905

## Sheet: Fig. 3f
Average score per TCR clonotype
	Patient ID	Clonotype groups	Clonotype patient ID	Signature	Average score	p value	Stars
	P2	T cells from tumor clusters	P2_CAENPYNTDKLIF_CASSVGGGQDQPQHF	Exhaustion	0.367030401336971	9.8e−06	****
	P2	T cells from tumor clusters	P2_CAESRSGGYQKVTF_CASSLTGRSYEQYF	Exhaustion	0.366796183058643
	P2	T cells from tumor clusters	P2_CAFQTGYALNF;CVAPGYSTLTF_CASSALGGVNSPLHF	Exhaustion	0.360682695121978
	P2	T cells from tumor clusters	P2_CAGLSSGTYKYIF_CSAPQGGRAFF	Exhaustion	0.342391388787899
	P2	T cells from tumor clusters	P2_CALGDNYGQNFVF_CASSYSEGDYGYTF	Exhaustion	0.367373553048735
	P2	T cells from tumor clusters	P2_CAMSDGGTSYGKLTF_CASSAEFGSYEQYF	Exhaustion	0.340988649991083
	P2	T cells from tumor clusters	P2_CAMSETNSGYSTLTF_CSAIITGPTSTDTQYF	Exhaustion	0.370411331481891
	P2	T cells from tumor clusters	P2_CAVRIMDSNYQLIW;CVVLDHGSGNTGKLIF_CASSQDLFGELFF	Exhaustion	0.367788742420577
	P2	T cells from tumor clusters	P2_CAVRSNDYKLSF_CASSEGGLGNEQFF	Exhaustion	0.374100634121123
	P2	T cells from tumor clusters	P2_CAVTPSGGYQKVTF_CASSLATSGGETQYF	Exhaustion	0.352328366115876
	P8	T cells from tumor clusters	P8_CADSGDSNYQLIW;CASYGQNFVF_CASSLFGSSYEQYF	Exhaustion	0.342724350834651
	P8	T cells from tumor clusters	P8_CAGPGGKLIF_CSVVPGEDYGYTF	Exhaustion	0.351781007747608
	P8	T cells from tumor clusters	P8_CAGPGGKLIF_CSVVQGDNYGYTF	Exhaustion	0.348227624577284
	P8	T cells from tumor clusters	P8_CALWYQGAQKLVF_CASSLSVDREDEQYF	Exhaustion	0.36156771679886
	P8	T cells from tumor clusters	P8_CAVLFSGGYNKLIF_CASSLSGLLLIGQPQHF	Exhaustion	0.360535607494245
	P8	T cells from tumor clusters	P8_CAVNIQGAQKLVF_CSARLGGGGTEAFF	Exhaustion	0.365870903981941
	P8	T cells from tumor clusters	P8_CAVNTGFQKLVF_CSAPQSGVGQPQHF	Exhaustion	0.357469834355479
	P8	T cells from tumor clusters	P8_CAVNVADSWGKLQF_CASSYASGGAGETQYF	Exhaustion	0.362087147975226
	P8	T cells from tumor clusters	P8_CAVRDVGGADGLTF_CASSPRDRPNQPQHF	Exhaustion	0.347572398764613
	P8	T cells from tumor clusters	P8_CAVRGVYGQNFVF;CAVPYNAGNNRKLIW_CASSQGHNTEAFF	Exhaustion	0.346379323228103
	P9	T cells from tumor clusters	P9_CALDEGFGNVLHC_CASSLLGDEAFF	Exhaustion	0.344653867436438
	P9	T cells from tumor clusters	P9_CALRIDSGGGADGLTF_CASSPTGGVANYGYTF	Exhaustion	0.323048999502095
	P9	T cells from tumor clusters	P9_CALSESGNNAGNMLTF_CASSENTEAFF	Exhaustion	0.35433919037266
	P9	T cells from tumor clusters	P9_CALTLLYGGATNKLIF_CASSESETGEETQYF	Exhaustion	0.349938832907203
	P9	T cells from tumor clusters	P9_CAVERSYSGAGSYQLTF_CATSTPAGGYEQYF	Exhaustion	0.366962698471214
	P9	T cells from tumor clusters	P9_CAVLMYSGGGADGLTF_CASSRTVNSYNSPLHF	Exhaustion	0.34596096132998
	P9	T cells from tumor clusters	P9_CAVPPPGSARQLTF_CASSPRQGRGGELFF	Exhaustion	0.355177608332138
	P15	T cells from tumor clusters	P15_CAESMGDDKIIF_CASSVTYEQYF	Exhaustion	0.388033863612849
	P15	T cells from tumor clusters	P15_CALSEGSGGSYIPTF_CASSFGTSNYGYTF	Exhaustion	0.36623593132109
	P15	T cells from tumor clusters	P15_CAMREVLQGAQKLVF_CASSASTDLYNEQFF	Exhaustion	0.37212107861833
	P15	T cells from tumor clusters	P15_CAVNIVAQFYF_CASSLGGLSHIYNEQFF	Exhaustion	0.380328016581058
	P15	T cells from tumor clusters	P15_CAVRGSQGNLIF_CASSLEWGDTQYF	Exhaustion	0.377087992659769
	P15	T cells from tumor clusters	P15_CAVRPYTGKLIF_CASSGAGELFF	Exhaustion	0.427223983550018
	P15	T cells from tumor clusters	P15_CAVSSALDSNYQLIW_CASSGLAGVGGELFF	Exhaustion	0.376587660267934
	P15	T cells from tumor clusters	P15_CVRNAGGTSYGKLTF_CASSRNNNEQFF	Exhaustion	0.348106158993044
	P15	T cells from tumor clusters	P15_CVVSLGGGFKTIF_CSARGIEGSSYNEQFF	Exhaustion	0.387681653220251
	P15	T cells from tumor clusters	P15_CVVTYNFNKFYF_CSARGTSESSYNEQFF	Exhaustion	0.393591046399679
	P2	T cells from APC clusters	P2_CAENPYNTDKLIF_CASSVGGGQDQPQHF	Exhaustion	0.358965816657084
	P2	T cells from APC clusters	P2_CAESRSGGYQKVTF_CASSLTGRSYEQYF	Exhaustion	0.350555774014817
	P2	T cells from APC clusters	P2_CAFQTGYALNF;CVAPGYSTLTF_CASSALGGVNSPLHF	Exhaustion	0.376502590107618
	P2	T cells from APC clusters	P2_CAGLSSGTYKYIF_CSAPQGGRAFF	Exhaustion	0.358723988556376
	P2	T cells from APC clusters	P2_CALGDNYGQNFVF_CASSYSEGDYGYTF	Exhaustion	0.384476308627372
	P2	T cells from APC clusters	P2_CAMSDGGTSYGKLTF_CASSAEFGSYEQYF	Exhaustion	0.366208136281129
	P2	T cells from APC clusters	P2_CAMSETNSGYSTLTF_CSAIITGPTSTDTQYF	Exhaustion	0.3677270133069
	P2	T cells from APC clusters	P2_CAVRIMDSNYQLIW;CVVLDHGSGNTGKLIF_CASSQDLFGELFF	Exhaustion	0.36678855831116
	P2	T cells from APC clusters	P2_CAVRSNDYKLSF_CASSEGGLGNEQFF	Exhaustion	0.367781291455591
	P2	T cells from APC clusters	P2_CAVTPSGGYQKVTF_CASSLATSGGETQYF	Exhaustion	0.339977970369477
	P8	T cells from APC clusters	P8_CADSGDSNYQLIW;CASYGQNFVF_CASSLFGSSYEQYF	Exhaustion	0.350910287282688
	P8	T cells from APC clusters	P8_CAGPGGKLIF_CSVVPGEDYGYTF	Exhaustion	0.36463073350566
	P8	T cells from APC clusters	P8_CAGPGGKLIF_CSVVQGDNYGYTF	Exhaustion	0.373751337752665
	P8	T cells from APC clusters	P8_CALWYQGAQKLVF_CASSLSVDREDEQYF	Exhaustion	0.366649150915169
	P8	T cells from APC clusters	P8_CAVLFSGGYNKLIF_CASSLSGLLLIGQPQHF	Exhaustion	0.365990310941649
	P8	T cells from APC clusters	P8_CAVNIQGAQKLVF_CSARLGGGGTEAFF	Exhaustion	0.361983644848793
	P8	T cells from APC clusters	P8_CAVNTGFQKLVF_CSAPQSGVGQPQHF	Exhaustion	0.369031832482589
	P8	T cells from APC clusters	P8_CAVNVADSWGKLQF_CASSYASGGAGETQYF	Exhaustion	0.35302855287372
	P8	T cells from APC clusters	P8_CAVRDVGGADGLTF_CASSPRDRPNQPQHF	Exhaustion	0.350776622674433
	P8	T cells from APC clusters	P8_CAVRGVYGQNFVF;CAVPYNAGNNRKLIW_CASSQGHNTEAFF	Exhaustion	0.357041855448353
	P9	T cells from APC clusters	P9_CALDEGFGNVLHC_CASSLLGDEAFF	Exhaustion	0.41635445726432
	P9	T cells from APC clusters	P9_CALRIDSGGGADGLTF_CASSPTGGVANYGYTF	Exhaustion	0.361140466574368
	P9	T cells from APC clusters	P9_CALSESGNNAGNMLTF_CASSENTEAFF	Exhaustion	0.416765352603867
	P9	T cells from APC clusters	P9_CALTLLYGGATNKLIF_CASSESETGEETQYF	Exhaustion	0.403229243997019
	P9	T cells from APC clusters	P9_CAVERSYSGAGSYQLTF_CATSTPAGGYEQYF	Exhaustion	0.4264409580071
	P9	T cells from APC clusters	P9_CAVLMYSGGGADGLTF_CASSRTVNSYNSPLHF	Exhaustion	0.381061850648225
	P9	T cells from APC clusters	P9_CAVPPPGSARQLTF_CASSPRQGRGGELFF	Exhaustion	0.401627794571833
	P15	T cells from APC clusters	P15_CAESMGDDKIIF_CASSVTYEQYF	Exhaustion	0.400067343411104
	P15	T cells from APC clusters	P15_CALSEGSGGSYIPTF_CASSFGTSNYGYTF	Exhaustion	0.385775522247268
	P15	T cells from APC clusters	P15_CAMREVLQGAQKLVF_CASSASTDLYNEQFF	Exhaustion	0.423513999142547
	P15	T cells from APC clusters	P15_CAVNIVAQFYF_CASSLGGLSHIYNEQFF	Exhaustion	0.388276399797796
	P15	T cells from APC clusters	P15_CAVRGSQGNLIF_CASSLEWGDTQYF	Exhaustion	0.407480787313174
	P15	T cells from APC clusters	P15_CAVRPYTGKLIF_CASSGAGELFF	Exhaustion	0.422968161300389
	P15	T cells from APC clusters	P15_CAVSSALDSNYQLIW_CASSGLAGVGGELFF	Exhaustion	0.40721656139661
	P15	T cells from APC clusters	P15_CVRNAGGTSYGKLTF_CASSRNNNEQFF	Exhaustion	0.396939651129021
	P15	T cells from APC clusters	P15_CVVSLGGGFKTIF_CSARGIEGSSYNEQFF	Exhaustion	0.409993193064009
	P15	T cells from APC clusters	P15_CVVTYNFNKFYF_CSARGTSESSYNEQFF	Exhaustion	0.405098358314269
	P2	T cells from tumor clusters	P2_CAENPYNTDKLIF_CASSVGGGQDQPQHF	CD28 signaling	0.121947007175647	0.00068	***
	P2	T cells from tumor clusters	P2_CAESRSGGYQKVTF_CASSLTGRSYEQYF	CD28 signaling	0.131311040087873
	P2	T cells from tumor clusters	P2_CAFQTGYALNF;CVAPGYSTLTF_CASSALGGVNSPLHF	CD28 signaling	0.131962424080354
	P2	T cells from tumor clusters	P2_CAGLSSGTYKYIF_CSAPQGGRAFF	CD28 signaling	0.132979238419298
	P2	T cells from tumor clusters	P2_CALGDNYGQNFVF_CASSYSEGDYGYTF	CD28 signaling	0.151985281009048
	P2	T cells from tumor clusters	P2_CAMSDGGTSYGKLTF_CASSAEFGSYEQYF	CD28 signaling	0.148110435715731
	P2	T cells from tumor clusters	P2_CAMSETNSGYSTLTF_CSAIITGPTSTDTQYF	CD28 signaling	0.130451374961002
	P2	T cells from tumor clusters	P2_CAVRIMDSNYQLIW;CVVLDHGSGNTGKLIF_CASSQDLFGELFF	CD28 signaling	0.116533604032812
	P2	T cells from tumor clusters	P2_CAVRSNDYKLSF_CASSEGGLGNEQFF	CD28 signaling	0.132858846876517
	P2	T cells from tumor clusters	P2_CAVTPSGGYQKVTF_CASSLATSGGETQYF	CD28 signaling	0.162591366938539
	P8	T cells from tumor clusters	P8_CADSGDSNYQLIW;CASYGQNFVF_CASSLFGSSYEQYF	CD28 signaling	0.140814032377076
	P8	T cells from tumor clusters	P8_CAGPGGKLIF_CSVVPGEDYGYTF	CD28 signaling	0.140200136138764
	P8	T cells from tumor clusters	P8_CAGPGGKLIF_CSVVQGDNYGYTF	CD28 signaling	0.133355036614598
	P8	T cells from tumor clusters	P8_CALWYQGAQKLVF_CASSLSVDREDEQYF	CD28 signaling	0.146646646646647
	P8	T cells from tumor clusters	P8_CAVLFSGGYNKLIF_CASSLSGLLLIGQPQHF	CD28 signaling	0.139088139601341
	P8	T cells from tumor clusters	P8_CAVNIQGAQKLVF_CSARLGGGGTEAFF	CD28 signaling	0.133993970997581
	P8	T cells from tumor clusters	P8_CAVNTGFQKLVF_CSAPQSGVGQPQHF	CD28 signaling	0.140947505869287
	P8	T cells from tumor clusters	P8_CAVNVADSWGKLQF_CASSYASGGAGETQYF	CD28 signaling	0.140616850303974
	P8	T cells from tumor clusters	P8_CAVRDVGGADGLTF_CASSPRDRPNQPQHF	CD28 signaling	0.137131969514641
	P8	T cells from tumor clusters	P8_CAVRGVYGQNFVF;CAVPYNAGNNRKLIW_CASSQGHNTEAFF	CD28 signaling	0.15037492183501
	P9	T cells from tumor clusters	P9_CALDEGFGNVLHC_CASSLLGDEAFF	CD28 signaling	0.140558462685418
	P9	T cells from tumor clusters	P9_CALRIDSGGGADGLTF_CASSPTGGVANYGYTF	CD28 signaling	0.15500277319705
	P9	T cells from tumor clusters	P9_CALSESGNNAGNMLTF_CASSENTEAFF	CD28 signaling	0.149913524807129
	P9	T cells from tumor clusters	P9_CALTLLYGGATNKLIF_CASSESETGEETQYF	CD28 signaling	0.154649134793539
	P9	T cells from tumor clusters	P9_CAVERSYSGAGSYQLTF_CATSTPAGGYEQYF	CD28 signaling	0.154818014249422
	P9	T cells from tumor clusters	P9_CAVLMYSGGGADGLTF_CASSRTVNSYNSPLHF	CD28 signaling	0.143529660828096
	P9	T cells from tumor clusters	P9_CAVPPPGSARQLTF_CASSPRQGRGGELFF	CD28 signaling	0.152747589892526
	P15	T cells from tumor clusters	P15_CAESMGDDKIIF_CASSVTYEQYF	CD28 signaling	0.147143276895472
	P15	T cells from tumor clusters	P15_CALSEGSGGSYIPTF_CASSFGTSNYGYTF	CD28 signaling	0.161066064345246
	P15	T cells from tumor clusters	P15_CAMREVLQGAQKLVF_CASSASTDLYNEQFF	CD28 signaling	0.142369416258528
	P15	T cells from tumor clusters	P15_CAVNIVAQFYF_CASSLGGLSHIYNEQFF	CD28 signaling	0.14456798480189
	P15	T cells from tumor clusters	P15_CAVRGSQGNLIF_CASSLEWGDTQYF	CD28 signaling	0.14669924996339
	P15	T cells from tumor clusters	P15_CAVRPYTGKLIF_CASSGAGELFF	CD28 signaling	0.162552925970495
	P15	T cells from tumor clusters	P15_CAVSSALDSNYQLIW_CASSGLAGVGGELFF	CD28 signaling	0.146115708345507
	P15	T cells from tumor clusters	P15_CVRNAGGTSYGKLTF_CASSRNNNEQFF	CD28 signaling	0.149226111980648
	P15	T cells from tumor clusters	P15_CVVSLGGGFKTIF_CSARGIEGSSYNEQFF	CD28 signaling	0.153121163500225
	P15	T cells from tumor clusters	P15_CVVTYNFNKFYF_CSARGTSESSYNEQFF	CD28 signaling	0.149989535917962
	P2	T cells from APC clusters	P2_CAENPYNTDKLIF_CASSVGGGQDQPQHF	CD28 signaling	0.121360512188163
	P2	T cells from APC clusters	P2_CAESRSGGYQKVTF_CASSLTGRSYEQYF	CD28 signaling	0.126753985232726
	P2	T cells from APC clusters	P2_CAFQTGYALNF;CVAPGYSTLTF_CASSALGGVNSPLHF	CD28 signaling	0.133967934290086
	P2	T cells from APC clusters	P2_CAGLSSGTYKYIF_CSAPQGGRAFF	CD28 signaling	0.120680807495555
	P2	T cells from APC clusters	P2_CALGDNYGQNFVF_CASSYSEGDYGYTF	CD28 signaling	0.162157422425303
	P2	T cells from APC clusters	P2_CAMSDGGTSYGKLTF_CASSAEFGSYEQYF	CD28 signaling	0.143690428437721
	P2	T cells from APC clusters	P2_CAMSETNSGYSTLTF_CSAIITGPTSTDTQYF	CD28 signaling	0.12302100201552
	P2	T cells from APC clusters	P2_CAVRIMDSNYQLIW;CVVLDHGSGNTGKLIF_CASSQDLFGELFF	CD28 signaling	0.121075502635449
	P2	T cells from APC clusters	P2_CAVRSNDYKLSF_CASSEGGLGNEQFF	CD28 signaling	0.133087561458232
	P2	T cells from APC clusters	P2_CAVTPSGGYQKVTF_CASSLATSGGETQYF	CD28 signaling	0.13198470869951
	P8	T cells from APC clusters	P8_CADSGDSNYQLIW;CASYGQNFVF_CASSLFGSSYEQYF	CD28 signaling	0.152146765660831
	P8	T cells from APC clusters	P8_CAGPGGKLIF_CSVVPGEDYGYTF	CD28 signaling	0.136530104263809
	P8	T cells from APC clusters	P8_CAGPGGKLIF_CSVVQGDNYGYTF	CD28 signaling	0.139081853432034
	P8	T cells from APC clusters	P8_CALWYQGAQKLVF_CASSLSVDREDEQYF	CD28 signaling	0.143216880280659
	P8	T cells from APC clusters	P8_CAVLFSGGYNKLIF_CASSLSGLLLIGQPQHF	CD28 signaling	0.151921610668602
	P8	T cells from APC clusters	P8_CAVNIQGAQKLVF_CSARLGGGGTEAFF	CD28 signaling	0.126846922223978
	P8	T cells from APC clusters	P8_CAVNTGFQKLVF_CSAPQSGVGQPQHF	CD28 signaling	0.134164065179604
	P8	T cells from APC clusters	P8_CAVNVADSWGKLQF_CASSYASGGAGETQYF	CD28 signaling	0.14416629187989
	P8	T cells from APC clusters	P8_CAVRDVGGADGLTF_CASSPRDRPNQPQHF	CD28 signaling	0.14582497660115
	P8	T cells from APC clusters	P8_CAVRGVYGQNFVF;CAVPYNAGNNRKLIW_CASSQGHNTEAFF	CD28 signaling	0.149944257065323
	P9	T cells from APC clusters	P9_CALDEGFGNVLHC_CASSLLGDEAFF	CD28 signaling	0.169854921946826
	P9	T cells from APC clusters	P9_CALRIDSGGGADGLTF_CASSPTGGVANYGYTF	CD28 signaling	0.171406736247113
	P9	T cells from APC clusters	P9_CALSESGNNAGNMLTF_CASSENTEAFF	CD28 signaling	0.178679314426072
	P9	T cells from APC clusters	P9_CALTLLYGGATNKLIF_CASSESETGEETQYF	CD28 signaling	0.171476253439083
	P9	T cells from APC clusters	P9_CAVERSYSGAGSYQLTF_CATSTPAGGYEQYF	CD28 signaling	0.177914534966913
	P9	T cells from APC clusters	P9_CAVLMYSGGGADGLTF_CASSRTVNSYNSPLHF	CD28 signaling	0.165653573595812
	P9	T cells from APC clusters	P9_CAVPPPGSARQLTF_CASSPRQGRGGELFF	CD28 signaling	0.171815173394596
	P15	T cells from APC clusters	P15_CAESMGDDKIIF_CASSVTYEQYF	CD28 signaling	0.153362294242473
	P15	T cells from APC clusters	P15_CALSEGSGGSYIPTF_CASSFGTSNYGYTF	CD28 signaling	0.178849405050746
	P15	T cells from APC clusters	P15_CAMREVLQGAQKLVF_CASSASTDLYNEQFF	CD28 signaling	0.177489331238579
	P15	T cells from APC clusters	P15_CAVNIVAQFYF_CASSLGGLSHIYNEQFF	CD28 signaling	0.166750479774742
	P15	T cells from APC clusters	P15_CAVRGSQGNLIF_CASSLEWGDTQYF	CD28 signaling	0.166876751580589
	P15	T cells from APC clusters	P15_CAVRPYTGKLIF_CASSGAGELFF	CD28 signaling	0.170701364493984
	P15	T cells from APC clusters	P15_CAVSSALDSNYQLIW_CASSGLAGVGGELFF	CD28 signaling	0.168170700182734
	P15	T cells from APC clusters	P15_CVRNAGGTSYGKLTF_CASSRNNNEQFF	CD28 signaling	0.17271984404533
	P15	T cells from APC clusters	P15_CVVSLGGGFKTIF_CSARGIEGSSYNEQFF	CD28 signaling	0.17380687646379
	P15	T cells from APC clusters	P15_CVVTYNFNKFYF_CSARGTSESSYNEQFF	CD28 signaling	0.157587622153624
	P2	T cells from tumor clusters	P2_CAENPYNTDKLIF_CASSVGGGQDQPQHF	CTLA4 signaling	0.10420196380439	0.00033	***
	P2	T cells from tumor clusters	P2_CAESRSGGYQKVTF_CASSLTGRSYEQYF	CTLA4 signaling	0.12154015592847
	P2	T cells from tumor clusters	P2_CAFQTGYALNF;CVAPGYSTLTF_CASSALGGVNSPLHF	CTLA4 signaling	0.112600057175529
	P2	T cells from tumor clusters	P2_CAGLSSGTYKYIF_CSAPQGGRAFF	CTLA4 signaling	0.106896293542357
	P2	T cells from tumor clusters	P2_CALGDNYGQNFVF_CASSYSEGDYGYTF	CTLA4 signaling	0.112248240491165
	P2	T cells from tumor clusters	P2_CAMSDGGTSYGKLTF_CASSAEFGSYEQYF	CTLA4 signaling	0.0934497892045062
	P2	T cells from tumor clusters	P2_CAMSETNSGYSTLTF_CSAIITGPTSTDTQYF	CTLA4 signaling	0.107554657082959
	P2	T cells from tumor clusters	P2_CAVRIMDSNYQLIW;CVVLDHGSGNTGKLIF_CASSQDLFGELFF	CTLA4 signaling	0.101549077095254
	P2	T cells from tumor clusters	P2_CAVRSNDYKLSF_CASSEGGLGNEQFF	CTLA4 signaling	0.117891032612979
	P2	T cells from tumor clusters	P2_CAVTPSGGYQKVTF_CASSLATSGGETQYF	CTLA4 signaling	0.0988257462314066
	P8	T cells from tumor clusters	P8_CADSGDSNYQLIW;CASYGQNFVF_CASSLFGSSYEQYF	CTLA4 signaling	0.129542278127184
	P8	T cells from tumor clusters	P8_CAGPGGKLIF_CSVVPGEDYGYTF	CTLA4 signaling	0.125523258188353
	P8	T cells from tumor clusters	P8_CAGPGGKLIF_CSVVQGDNYGYTF	CTLA4 signaling	0.120278135864682
	P8	T cells from tumor clusters	P8_CALWYQGAQKLVF_CASSLSVDREDEQYF	CTLA4 signaling	0.126015840638482
	P8	T cells from tumor clusters	P8_CAVLFSGGYNKLIF_CASSLSGLLLIGQPQHF	CTLA4 signaling	0.136279354509099
	P8	T cells from tumor clusters	P8_CAVNIQGAQKLVF_CSARLGGGGTEAFF	CTLA4 signaling	0.123030166898091
	P8	T cells from tumor clusters	P8_CAVNTGFQKLVF_CSAPQSGVGQPQHF	CTLA4 signaling	0.125561545372866
	P8	T cells from tumor clusters	P8_CAVNVADSWGKLQF_CASSYASGGAGETQYF	CTLA4 signaling	0.121029722444817
	P8	T cells from tumor clusters	P8_CAVRDVGGADGLTF_CASSPRDRPNQPQHF	CTLA4 signaling	0.129474393530997
	P8	T cells from tumor clusters	P8_CAVRGVYGQNFVF;CAVPYNAGNNRKLIW_CASSQGHNTEAFF	CTLA4 signaling	0.136814007097026
	P9	T cells from tumor clusters	P9_CALDEGFGNVLHC_CASSLLGDEAFF	CTLA4 signaling	0.107766512837268
	P9	T cells from tumor clusters	P9_CALRIDSGGGADGLTF_CASSPTGGVANYGYTF	CTLA4 signaling	0.103009883198562
	P9	T cells from tumor clusters	P9_CALSESGNNAGNMLTF_CASSENTEAFF	CTLA4 signaling	0.105174252551151
	P9	T cells from tumor clusters	P9_CALTLLYGGATNKLIF_CASSESETGEETQYF	CTLA4 signaling	0.113376010781671
	P9	T cells from tumor clusters	P9_CAVERSYSGAGSYQLTF_CATSTPAGGYEQYF	CTLA4 signaling	0.137309876780901
	P9	T cells from tumor clusters	P9_CAVLMYSGGGADGLTF_CASSRTVNSYNSPLHF	CTLA4 signaling	0.113678621343716
	P9	T cells from tumor clusters	P9_CAVPPPGSARQLTF_CASSPRQGRGGELFF	CTLA4 signaling	0.112834489507372
	P15	T cells from tumor clusters	P15_CAESMGDDKIIF_CASSVTYEQYF	CTLA4 signaling	0.132765271261078
	P15	T cells from tumor clusters	P15_CALSEGSGGSYIPTF_CASSFGTSNYGYTF	CTLA4 signaling	0.118432593163051
	P15	T cells from tumor clusters	P15_CAMREVLQGAQKLVF_CASSASTDLYNEQFF	CTLA4 signaling	0.126184098144266
	P15	T cells from tumor clusters	P15_CAVNIVAQFYF_CASSLGGLSHIYNEQFF	CTLA4 signaling	0.134221042976939
	P15	T cells from tumor clusters	P15_CAVRGSQGNLIF_CASSLEWGDTQYF	CTLA4 signaling	0.125647114191589
	P15	T cells from tumor clusters	P15_CAVRPYTGKLIF_CASSGAGELFF	CTLA4 signaling	0.142280622941
	P15	T cells from tumor clusters	P15_CAVSSALDSNYQLIW_CASSGLAGVGGELFF	CTLA4 signaling	0.116073508369106
	P15	T cells from tumor clusters	P15_CVRNAGGTSYGKLTF_CASSRNNNEQFF	CTLA4 signaling	0.125274533293401
	P15	T cells from tumor clusters	P15_CVVSLGGGFKTIF_CSARGIEGSSYNEQFF	CTLA4 signaling	0.120730553513572
	P15	T cells from tumor clusters	P15_CVVTYNFNKFYF_CSARGTSESSYNEQFF	CTLA4 signaling	0.114680586481243
	P2	T cells from APC clusters	P2_CAENPYNTDKLIF_CASSVGGGQDQPQHF	CTLA4 signaling	0.101608675508047
	P2	T cells from APC clusters	P2_CAESRSGGYQKVTF_CASSLTGRSYEQYF	CTLA4 signaling	0.116210255066387
	P2	T cells from APC clusters	P2_CAFQTGYALNF;CVAPGYSTLTF_CASSALGGVNSPLHF	CTLA4 signaling	0.114860206399121
	P2	T cells from APC clusters	P2_CAGLSSGTYKYIF_CSAPQGGRAFF	CTLA4 signaling	0.108726623074107
	P2	T cells from APC clusters	P2_CALGDNYGQNFVF_CASSYSEGDYGYTF	CTLA4 signaling	0.108978866361967
	P2	T cells from APC clusters	P2_CAMSDGGTSYGKLTF_CASSAEFGSYEQYF	CTLA4 signaling	0.0965670859538784
	P2	T cells from APC clusters	P2_CAMSETNSGYSTLTF_CSAIITGPTSTDTQYF	CTLA4 signaling	0.109593898705534
	P2	T cells from APC clusters	P2_CAVRIMDSNYQLIW;CVVLDHGSGNTGKLIF_CASSQDLFGELFF	CTLA4 signaling	0.120724373827651
	P2	T cells from APC clusters	P2_CAVRSNDYKLSF_CASSEGGLGNEQFF	CTLA4 signaling	0.112124969743217
	P2	T cells from APC clusters	P2_CAVTPSGGYQKVTF_CASSLATSGGETQYF	CTLA4 signaling	0.120255792425604
	P8	T cells from APC clusters	P8_CADSGDSNYQLIW;CASYGQNFVF_CASSLFGSSYEQYF	CTLA4 signaling	0.145424005605565
	P8	T cells from APC clusters	P8_CAGPGGKLIF_CSVVPGEDYGYTF	CTLA4 signaling	0.125051652696745
	P8	T cells from APC clusters	P8_CAGPGGKLIF_CSVVQGDNYGYTF	CTLA4 signaling	0.121110872879741
	P8	T cells from APC clusters	P8_CALWYQGAQKLVF_CASSLSVDREDEQYF	CTLA4 signaling	0.134596186482979
	P8	T cells from APC clusters	P8_CAVLFSGGYNKLIF_CASSLSGLLLIGQPQHF	CTLA4 signaling	0.136821198605228
	P8	T cells from APC clusters	P8_CAVNIQGAQKLVF_CSARLGGGGTEAFF	CTLA4 signaling	0.114995984099758
	P8	T cells from APC clusters	P8_CAVNTGFQKLVF_CSAPQSGVGQPQHF	CTLA4 signaling	0.121120453923981
	P8	T cells from APC clusters	P8_CAVNVADSWGKLQF_CASSYASGGAGETQYF	CTLA4 signaling	0.13772325682703
	P8	T cells from APC clusters	P8_CAVRDVGGADGLTF_CASSPRDRPNQPQHF	CTLA4 signaling	0.140866776479984
	P8	T cells from APC clusters	P8_CAVRGVYGQNFVF;CAVPYNAGNNRKLIW_CASSQGHNTEAFF	CTLA4 signaling	0.108952984152293
	P9	T cells from APC clusters	P9_CALDEGFGNVLHC_CASSLLGDEAFF	CTLA4 signaling	0.127259240686182
	P9	T cells from APC clusters	P9_CALRIDSGGGADGLTF_CASSPTGGVANYGYTF	CTLA4 signaling	0.11234357474646
	P9	T cells from APC clusters	P9_CALSESGNNAGNMLTF_CASSENTEAFF	CTLA4 signaling	0.126229853693166
	P9	T cells from APC clusters	P9_CALTLLYGGATNKLIF_CASSESETGEETQYF	CTLA4 signaling	0.117248891170724
	P9	T cells from APC clusters	P9_CAVERSYSGAGSYQLTF_CATSTPAGGYEQYF	CTLA4 signaling	0.142108415693321
	P9	T cells from APC clusters	P9_CAVLMYSGGGADGLTF_CASSRTVNSYNSPLHF	CTLA4 signaling	0.103623839472896
	P9	T cells from APC clusters	P9_CAVPPPGSARQLTF_CASSPRQGRGGELFF	CTLA4 signaling	0.141840405401726
	P15	T cells from APC clusters	P15_CAESMGDDKIIF_CASSVTYEQYF	CTLA4 signaling	0.143084817035529
	P15	T cells from APC clusters	P15_CALSEGSGGSYIPTF_CASSFGTSNYGYTF	CTLA4 signaling	0.141928805300652
	P15	T cells from APC clusters	P15_CAMREVLQGAQKLVF_CASSASTDLYNEQFF	CTLA4 signaling	0.147311289557752
	P15	T cells from APC clusters	P15_CAVNIVAQFYF_CASSLGGLSHIYNEQFF	CTLA4 signaling	0.149221048482286
	P15	T cells from APC clusters	P15_CAVRGSQGNLIF_CASSLEWGDTQYF	CTLA4 signaling	0.144932141001323
	P15	T cells from APC clusters	P15_CAVRPYTGKLIF_CASSGAGELFF	CTLA4 signaling	0.149837322007133
	P15	T cells from APC clusters	P15_CAVSSALDSNYQLIW_CASSGLAGVGGELFF	CTLA4 signaling	0.149392033542977
	P15	T cells from APC clusters	P15_CVRNAGGTSYGKLTF_CASSRNNNEQFF	CTLA4 signaling	0.147567664899249
	P15	T cells from APC clusters	P15_CVVSLGGGFKTIF_CSARGIEGSSYNEQFF	CTLA4 signaling	0.151919556303157
	P15	T cells from APC clusters	P15_CVVTYNFNKFYF_CSARGTSESSYNEQFF	CTLA4 signaling	0.149911047957603

## Sheet: Fig. 3g
Ligand activity and ligand-receptor pairs
	Ligands	Receptors	Ligand activity	Associated T cell state	Associated interaction partner	lr_pair
	C3	CD46	0.100254570371699	Unspecific	APC	C3_CD46
	CD274	PDCD1	0.1084916195353	Tex	APC	CD274_PDCD1
	CD80	CTLA4	0.111897542263524	Tex	APC	CD80_CTLA4
	CD80	CD28	0.111897542263524	Tn/Tm	APC	CD80_CD28
	CD86	CD28	0.104681395584153	Tn/Tm	APC	CD86_CD28
	CD86	CTLA4	0.104681395584153	Tex	APC	CD86_CTLA4
	COL4A4	ITGAV	0.103783914111745	Tex	APC	COL4A4_ITGAV
	CXCL10	CXCR3	0.107866305174	Tprol	APC	CXCL10_CXCR3
	CXCL11	CXCR3	0.102349826280766	Tprol	APC	CXCL11_CXCR3
	CXCL16	CXCR6	0.110504340941797	Tex	APC	CXCL16_CXCR6
	CXCL9	CXCR3	0.10700706600264	Tprol	APC	CXCL9_CXCR3
	IL15	IL2RB	0.101812121799971	Tex	APC	IL15_IL2RB
	IL15	IL2RG	0.101812121799971	Tex	APC	IL15_IL2RG
	IL6	IL6ST	0.0971639041039882	Tex	APC	IL6_IL6ST
	MMP9	CD44	0.104819028683027	Unspecific	APC	MMP9_CD44
	PDCD1LG2	PDCD1	0.10158144654055	Tex	APC	PDCD1LG2_PDCD1
	THBS1	CD47	0.0998736092057737	ISG+	APC	THBS1_CD47
	TYROBP	KLRD1	0.106229192671473	Tex	APC	TYROBP_KLRD1
	VCAN	CD44	0.106025235179841	Unspecific	APC	VCAN_CD44
	ADAM17	NOTCH1	0.102232155822394	Tex	Unspecific	ADAM17_NOTCH1
	B2M	KLRC1	0.104659536199241	Unspecific	Unspecific	B2M_KLRC1
	BTLA	TNFRSF14	0.111919764591441	ISG+	Unspecific	BTLA_TNFRSF14
	CCL3	CCR5	0.106248806521253	Tex	Unspecific	CCL3_CCR5
	CCL4	CCR5	0.103634546183934	Tex	Unspecific	CCL4_CCR5
	CCL5	CCR5	0.112462678726275	Tex	Unspecific	CCL5_CCR5
	CCL5	CXCR3	0.112462678726275	Tprol	Unspecific	CCL5_CXCR3
	CD47	SIRPG	0.0995455941198818	Tex	Unspecific	CD47_SIRPG
	CD48	CD244	0.10723177378947	Tex	Unspecific	CD48_CD244
	CD48	CD2	0.10723177378947	Tex	Unspecific	CD48_CD2
	CD70	CD27	0.099537497494951	Tex	Unspecific	CD70_CD27
	HLA-B	CD8A	0.0992594290448362	Tex	Unspecific	HLA-B_CD8A
	HLA-E	KLRD1	0.105270742357195	Tex	Unspecific	HLA-E_KLRD1
	HLA-E	CD8A	0.105270742357195	Tex	Unspecific	HLA-E_CD8A
	HLA-E	KLRC1	0.105270742357195	Unspecific	Unspecific	HLA-E_KLRC1
	HLA-E	KLRC2	0.105270742357195	Tex	Unspecific	HLA-E_KLRC2
	HLA-E	KLRK1	0.105270742357195	Tex	Unspecific	HLA-E_KLRK1
	HLA-G	KLRD1	0.108230702113968	Tex	Unspecific	HLA-G_KLRD1
	HLA-G	CD8A	0.108230702113968	Tex	Unspecific	HLA-G_CD8A
	HLA-G	KLRC1	0.108230702113968	Unspecific	Unspecific	HLA-G_KLRC1
	HLA-G	KIR2DL4	0.108230702113968	Tex	Unspecific	HLA-G_KIR2DL4
	ITGB2	CD226	0.102124864265164	Tex	Unspecific	ITGB2_CD226
	PSEN1	NCSTN	0.096499681829666	Unspecific	Unspecific	PSEN1_NCSTN
	PSEN1	NOTCH1	0.096499681829666	Tex	Unspecific	PSEN1_NOTCH1
	PSEN1	NOTCH2	0.096499681829666	Tex	Unspecific	PSEN1_NOTCH2
	SELPLG	SELL	0.101107189494957	Unspecific	Unspecific	SELPLG_SELL
	SEMA7A	PLXNC1	0.0991771752472047	Tc17 MAIT	Unspecific	SEMA7A_PLXNC1
	SPP1	ITGAV	0.10229706869696	Tex	Unspecific	SPP1_ITGAV
	SPP1	CD44	0.10229706869696	Unspecific	Unspecific	SPP1_CD44
	TGFB1	ITGAV	0.0968242310747912	Tex	Unspecific	TGFB1_ITGAV
	TGFB1	TGFBR2	0.0968242310747912	Tn/Tm	Unspecific	TGFB1_TGFBR2
	TIMP1	CD63	0.0974810297865802	Tex	Unspecific	TIMP1_CD63
	TNF	TNFRSF1B	0.106055116659288	Tex	Unspecific	TNF_TNFRSF1B
	TNF	TNFRSF1A	0.106055116659288	Tem	Unspecific	TNF_TNFRSF1A
	TNFSF9	TNFRSF9	0.098604385699974	Tex	Unspecific	TNFSF9_TNFRSF9
	TRAF2	TNFRSF1B	0.103933393598346	Tex	Unspecific	TRAF2_TNFRSF1B
	VCAM1	ITGA4	0.103179253266472	Tex	Unspecific	VCAM1_ITGA4
	VCAM1	ITGB1	0.103179253266472	Unspecific	Unspecific	VCAM1_ITGB1
	APOE	LDLR	0.0964055105892025	Tprol	Tumor	APOE_LDLR
	CD55	ADGRE5	0.0994134579254385	Tex	Tumor	CD55_ADGRE5
	CD58	CD2	0.108064470668892	Tex	Tumor	CD58_CD2
	CD59	CD2	0.0981880917543901	Tex	Tumor	CD59_CD2
	CDH1	ITGAE	0.10093556587286	Unspecific	Tumor	CDH1_ITGAE
	CDH1	KLRG1	0.10093556587286	Tc17 MAIT	Tumor	CDH1_KLRG1
	CDH1	ITGB7	0.10093556587286	Tex	Tumor	CDH1_ITGB7
	FN1	ITGB1	0.103429871231855	Unspecific	Tumor	FN1_ITGB1
	ICAM1	ITGAL	0.106923706104655	Tex	Tumor	ICAM1_ITGAL
	ICAM1	SPN	0.106923706104655	Tprol	Tumor	ICAM1_SPN
	ICAM1	ITGB2	0.106923706104655	Unspecific	Tumor	ICAM1_ITGB2
	LAMA1	ITGB1	0.0983162884745093	Unspecific	Tumor	LAMA1_ITGB1
	LAMA4	ITGB1	0.0983585655560527	Unspecific	Tumor	LAMA4_ITGB1
	PVR	CD96	0.105935300601762	Unspecific	Tumor	PVR_CD96
	PVR	CD226	0.105935300601762	Tex	Tumor	PVR_CD226
	PVR	TIGIT	0.105935300601762	Tex	Tumor	PVR_TIGIT
	TF	TFRC	0.0984158918914673	Tex	Tumor	TF_TFRC

## Sheet: Fig. 3h
Average frequency
	Cell source	Tumor cell states	Average frequency
	Single tumor cells	Immune response	0.0994877830331284
	Single tumor cells	Mitotic	0.103628225655028
	Single tumor cells	Melanocytic	0.175182231545241
	Single tumor cells	Transitory melanocytic	0.369974413900533
	Single tumor cells	Patient-specific	0.0632360315117536
	Single tumor cells	Stress/hypoxia	0.0683904612250168
	Single tumor cells	Stress/p53	0.0832464150642836
	Single tumor cells	Neural crest-like	0.0368544380650152
	Tumor cells from T cell clusters	Immune response	0.152263159352989
	Tumor cells from T cell clusters	Mitotic	0.097017401647019
	Tumor cells from T cell clusters	Melanocytic	0.132804539728249
	Tumor cells from T cell clusters	Transitory melanocytic	0.350646045535481
	Tumor cells from T cell clusters	Patient-specific	0.0501477146129284
	Tumor cells from T cell clusters	Stress/hypoxia	0.113910195284068
	Tumor cells from T cell clusters	Stress/p53	0.0659432213224964
	Tumor cells from T cell clusters	Neural crest-like	0.0372677225167699
	Statistical comparisons and significance can be found in Extended Data Table 3

## Sheet: Fig. 3j
Average frequency
	Cell source	Mo/Mac cell states	Average frequency
	Single APCs	FCN1hi monocyte-like cells	0.09072122722014
	Single APCs	CD16hi monocyte-like cells	0.0153442723178853
	Single APCs	VCANhi mono/macrophages	0.168186028388068
	Single APCs	ISG15hi mono/macrophages	0.230343817707794
	Single APCs	DOCK4hi macrophages	0.0857119901145115
	Single APCs	C1Qhi MKI67+ prol macrophages	0.0594012171871803
	Single APCs	C1Qhi Ribohi macrophages	0.126057304360641
	Single APCs	C1Qhi inflammatory macrophages	0.0865582222326188
	Single APCs	C1Qhi LA macrophages	0.131315484815454
	Single APCs	SPP1hi macrophages	0.00636043565570662
	APCs from clusters	FCN1hi monocyte-like cells	0.042705958023638
	APCs from clusters	CD16hi monocyte-like cells	0.00168067226890756
	APCs from clusters	VCANhi mono/macrophages	0.125401387383086
	APCs from clusters	ISG15hi mono/macrophages	0.198708204469605
	APCs from clusters	DOCK4hi macrophages	0.121598897638963
	APCs from clusters	C1Qhi MKI67+ prol macrophages	0.0536038821676784
	APCs from clusters	C1Qhi Ribohi macrophages	0.100815103552866
	APCs from clusters	C1Qhi inflammatory macrophages	0.12175051110337
	APCs from clusters	C1Qhi LA macrophages	0.226038499328526
	APCs from clusters	SPP1hi macrophages	0.00769688406335986
	Statistical comparisons and significance can be found in Extended Data Table 3
