# Supplementary material for: Tumour-reactive heterotypic CD8 T cell clusters from clinical samples
Source: Nature. 2025 Nov 19;649(8096):467–76. doi: 10.1038/s41586-025-09754-w (PMC12779571; doi:10.1038/s41586-025-09754-w)
Supplement: Supplementary file 6 — Source Data Fig. 4 [file 41586_2025_9754_MOESM6_ESM.xlsx]

## Sheet: Fig. 4c
% of T cells
	TNF													IFNy
	T cells from singlets			T cells from tumor clusters			p value*	Stars	T cells from APC clusters			p value*	Stars	T cells from singlets			T cells from tumor clusters			p value*	Stars	T cells from APC clusters			p value*	Stars
P2	0.16	0.12	0.13	3.17	3.08	3.07	<0.0001	****	3.36	3.46	3.38	<0.0001	****	0.098	0.25	0.34	2.09	1.86	2.00	<0.0001	****	2.62	2.31	2.16	0.0002	***
P6	0.60	0.86	0.83	1.81	2.10	3.16	0.0190	*	4.10	4.66	4.09	<0.0001	****	0.065	0.11	0.077	0.62	0.81	1.21	0.0103	*	2.54	2.60	2.34	<0.0001	****
P8	0.48	0.57	0.55	2.18	2.10	2.10	<0.0001	****	2.30	2.37	2.15	<0.0001	****	0.357	0.425	0.41	2.55	2.34	2.27	<0.0001	****	2.23	2.72	2.19	0.0003	***
P10	0.69	0.81	0.84	3.96	3.52	3.87	<0.0001	****	5.15	5.42	5.49	<0.0001	****	0.62	0.76	0.81	2.65	2.56	2.57	<0.0001	****	5.07	5.23	5.15	<0.0001	****
P12	0.145	0.173	0.136	0.166	0.163	0.182	0.2062	ns	0.225	0.201	0.28	0.0316	*	0.089	0.089	0.079	0.077	0.105	0.112	0.3326	ns	0.15	0.174	0.187	0.0017	**
P13	0.302	0.082	0.33	0.79	0.59	0.58	0.0162	*	0.90	1.27	1.27	0.0034	**	0.184	0.109	0.152	0.40	0.459	0.29	0.0123	*	0.302	0.269	0.24	0.0123	*
P14	0.54	0.55	0.60	1.75	1.36	1.37	0.0020	**	1.01	1.06	1.08	<0.0001	****	0.365	0.218	0.194	0.97	0.79	0.82	0.0015	**	0.54	0.65	0.76	0.0092	**
P15**	1.07	0.76		2.96	2.62	2.38	0.0058	**	2.19	2.29	2.30	0.0017	**	0.38	0.38		2.41	1.73	1.67	0.0147	*	2.12	1.96	2.19	0.0003	***
P16	0.36	0.30	0.256	1.97	2.18	2.08	<0.0001	****	2.47	2.60	2.44	<0.0001	****	0.229	0.20	0.206	0.462	0.49	0.558	0.0006	***	0.61	0.53	0.53	0.0003	***
P17	0.334	0.44	0.309	1.03	1.20	1.25	0.0005	***	2.61	2.49	2.55	<0.0001	****	0.157	0.231	0.178	1.16	1.03	1.06	<0.0001	****	2.81	2.60	2.68	<0.0001	****
P18	0.29	0.21	0.22	0.35	0.31	0.39	0.0323	*	0.37	0.34	0.40	0.0131	*	0.08	0.06	0.04	0.53	0.36	0.57	0.0029	**	0.26	0.23	0.29	0.0007	***
P19	0.12	0.16	0.16	0.27	0.29	0.22	0.0101	*	0.28	0.28	0.30	0.0007	***	0.08	0.07	0.07	0.13	0.15	0.10	0.0232	*	0.17	0.16	0.15	0.0002	***
*p value of indicated group compared to T cells from singlets
** Only recorded two replicates for T cells from singlets

## Sheet: Fig. 4d
% Tumor cell killing
	T cells from singlets			T cells from tumor clusters			Avgerage FC	Adj. p value*	Stars	T cells from APC clusters			Avgerage FC	Adj. p value*	Stars
P2	5.71	7.61	7.97	86.24	85.91	86.85	12.2	<0.0001	****	88.27	88.62	88.04	12.4	<0.0001	****
P4	60.04	51.64	56.72	86.05	84.73	85.91	1.5	<0.0001	****	89.69	89.65	89.66	1.6	<0.0001	****
P5**	15.15	11.33	27.55	0.67	5.04		0.2	0.0251	*	42.87	51.34	54.67	2.8	<0.0001	****
P6	21.98	12.71	15.82	76.00	79.53	78.18	4.6	<0.0001	****	84.55	84.93	84.45	5.0	<0.0001	****
P7	-0.51	1.03	3.88	28.94	25.92	25.71	18.3	<0.0001	****	24.83	25.97	27.92	17.9	<0.0001	****
P8	8.06	6.14	9.37	57.12	54.90	59.86	7.3	<0.0001	****	71.37	68.86	67.79	8.8	<0.0001	****
P10	-4.69	-7.97	-4.20	29.60	27.69	30.12	>29	<0.0001	****	27.77	27.31	30.72	>28	<0.0001	****
P12	5.12	4.96	2.66	9.79	9.36	2.07	1.7	0.3030	ns	10.89	11.67	11.24	2.7	0.0055	**
P17	20.96	20.18	22.74	72.47	73.05	76.01	3.5	<0.0001	****	88.31	88.41	88.45	4.2	<0.0001	****
P18	25.24	21.66	23.90	76.96	78.22	76.79	3.3	<0.0001	****	62.56	59.43	58.50	2.5	<0.0001	****
P19	2.19	1.15	0.70	10.52	9.95	10.75	7.7	<0.0001	****	22.02	20.63	19.15	15.3	<0.0001	****
*Adj. p value of indicated group compared to T cells from singlets
** Only had two replicates for T cells from tumor clusters; was sig. decreased compared to T cells from singlets

## Sheet: Fig. 4f
% CD137+ T cells
	T cells from singlets	T cells from tumor clusters	p value*	Stars	T cells from APC clusters	p value*	Stars
Mouse 1	9.2	26.4	0.0283	*	37.9	0.0260	*
Mouse 2	10.4	15.0			19.4
Mouse 3	11.9	16.8			26.5
Mouse 4		22.1			52.5
Mouse 5					28.4
*p value of indicated group compared to T cells from singlets
% CD39+PD1+ T cells
	T cells from singlets	T cells from tumor clusters	p value*	Stars	T cells from APC clusters	p value*	Stars
Mouse 1	38.9	77.1	0.0007	***	77.5	0.0012	**
Mouse 2	49.7	76.6			83.3
Mouse 3	40.7	84.9			82.2
Mouse 4		70.0			64.2
Mouse 5					68.6
*p value of indicated group compared to T cells from singlets

## Sheet: Fig. 4g
Tumor volume (mm3)
	Control										T cells from singlets										T cells from tumor clusters **									T cells from APC clusters
Time (days)	Mouse 1	Mouse 2	Mouse 3	Mouse 4	Mouse 5	Mouse 6	Mouse 7	Mouse 8	Mouse 9	Mouse 10	Mouse 1	Mouse 2	Mouse 3	Mouse 4	Mouse 5	Mouse 6	Mouse 7	Mouse 8	Mouse 9	Mouse 10	Mouse 1	Mouse 2	Mouse 3	Mouse 4	Mouse 5	Mouse 6	Mouse 7	Mouse 8	Mouse 9	Mouse 1	Mouse 2	Mouse 3	Mouse 4	Mouse 5	Mouse 6	Mouse 7	Mouse 8	Mouse 9	Mouse 10
0	0.0000	0.0000	0.0000	0.0000	0.0000	0.0000	0.0000	0.0000	0.0000	0.0000	0.0000	0.0000	0.0000	0.0000	0.0000	0.0000	0.0000	0.0000	0.0000	0.0000	0.0000	0.0000	0.0000	0.0000	0.0000	0.0000	0.0000	0.0000	0.0000	0.0000	0.0000	0.0000	0.0000	0.0000	0.0000	0.0000	0.0000	0.0000	0.0000
4	4.0000	4.0000	4.0000	4.0000	4.0000	4.0000	4.0000	4.0000	4.0000	4.0000	0.0000	4.0000	4.0000	4.0000	4.0000	4.0000	4.0000	4.0000	4.0000	4.0000	4.0000	4.0000	4.0000	0.0000	4.0000	4.0000	0.0000	4.0000	4.0000	4.0000	4.0000	4.0000	4.0000	4.0000	4.0000	4.0000	4.0000	4.0000	4.0000
6	0.5000	4.0000	0.5000	0.5000	0.5000	0.5000	0.5000	4.0000	4.0000	4.0000	4.0000	0.5000	4.0000	0.5000	4.0000	4.0000	0.5000	0.5000	4.0000	4.0000	4.0000	4.0000	0.5000	4.0000	4.0000	4.0000	4.0000	4.0000	4.0000	0.5000	4.0000	4.0000	0.5000	4.0000	4.0000	4.0000	4.0000	4.0000	0.5000
8	4.0000	4.0000	4.0000	0.0000	4.0000	4.0000	13.5000	7.8125	7.8125	4.0000	4.0000	4.0000	4.0000	4.0000	13.5000	7.8125	4.0000	4.0000	9.3750	7.8125	13.5000	7.8125	0.5000	4.0000	7.8125	4.0000	9.3750	7.8125	4.0000	4.0000	4.0000	13.5000	4.0000	13.5000	4.0000	7.8125	7.8125	4.0000	0.0000
11	9.3750	9.3750	9.3750	7.8125	0.0000	7.8125	15.7500	9.3750	4.0000	15.7500	7.8125	13.5000	7.8125	4.0000	9.3750	13.5000	7.8125	9.3750	13.5000	9.3750	15.7500	15.7500	4.0000	4.0000	9.3750	7.8125	13.5000	13.5000	13.5000	7.8125	3.0000	9.3750	9.3750	9.3750	15.7500	15.7500	15.7500	9.3750	7.8125
13	9.3750	15.7500	15.7500	7.8125	7.8125	13.5000	24.5000	13.5000	7.8125	15.7500	15.7500	13.5000	9.3750	15.7500	9.3750	21.4375	9.3750	15.7500	13.5000	15.7500	21.4375	21.4375	24.5000	13.5000	9.3750	24.5000	24.5000	13.5000	13.5000	13.5000	15.7500	15.7500	7.8125	9.3750	15.7500	13.5000	13.5000	21.4375	13.5000
15	15.7500	13.5000	9.3750	13.5000	7.8125	24.5000	24.5000	15.7500	15.7500	21.4375	15.7500	9.3750	9.3750	15.7500	13.5000	21.4375	15.7500	13.5000	21.4375	24.5000	32.0000	21.4375	15.7500	15.7500	13.5000	24.5000	15.7500	15.7500	21.4375	13.5000	13.5000	13.5000	13.5000	21.4375	21.4375	24.5000	21.4375	21.4375	21.4375
18	24.5000	13.5000	24.5000	15.7500	21.4375	21.4375	45.5625	27.5625	15.7500	24.5000	24.5000	9.3750	21.4375	15.7500	24.5000	45.5625	21.4375	15.7500	27.5625	24.5000	40.0000	32.0000	24.5000	13.5000	21.4375	15.7500	18.0000	24.5000	21.4375	13.5000	13.5000	24.5000	32.0000	18.0000	24.5000	21.4375	15.7500	36.0000	21.4375
20	24.5000	24.5000	24.5000	15.7500	21.4375	36.0000	50.6250	45.5625	24.5000	32.0000	27.5625	27.5625	36.0000	13.5000	27.5625	36.0000	27.5625	15.7500	50.6250	27.5625	36.0000	45.5625	32.0000	21.4375	24.5000	50.6250	40.0000	27.5625	27.5625	36.0000	32.0000	55.6875	36.0000	18.0000	36.0000	32.0000	18.0000	32.0000	32.0000
22	40.0000	36.0000	32.0000	21.4375	62.5000	24.5000	83.1875	45.5625	27.5625	36.0000	62.5000	32.0000	36.0000	21.4375	68.7500	50.6250	32.0000	27.5625	40.0000	36.0000	75.0000	68.7500	50.6250	45.5625	36.0000	44.0000	27.5625	27.5625	32.0000	50.6250	24.5000	32.0000	68.7500	50.6250	55.6875	27.5625	24.5000	68.7500	40.0000
25	83.1875	50.6250	68.7500	45.5625	83.1875	98.3125	81.2500	90.7500	55.6875	83.1875	68.7500	45.5625	62.5000	45.5625	75.6250	90.7500	50.6250	40.0000	62.5000	40.0000	98.3125	90.7500	108.0000	68.7500	50.6250	68.7500	68.7500	55.6875	50.6250	40.0000	45.5625	55.6875	83.1875	36.0000	98.3125	147.8750	36.0000	68.7500	40.0000
27	75.0000	62.5000	83.1875	93.7500	108.0000	171.5000	169.0000	90.7500	83.1875	106.2500	126.0000	45.5625	183.7500	62.5000	117.0000	147.8750	106.2500	81.0000	158.4375	121.0000	137.3125	98.3125	117.0000	126.0000	90.7500	87.5000	75.0000	100.0000	147.8750	68.7500	62.5000	169.0000	147.8750	40.0000	144.0000	171.5000	40.0000	117.0000	98.3125
29	196.0000	90.7500	137.3125	96.1875	126.0000	239.0625	171.0000	253.1250	169.0000	121.5000	196.0000	98.3125	106.2500	68.7500	256.0000	225.0000	171.0000	151.2500	126.0000	153.0000	225.0000	208.2500	288.0000	171.5000	153.0000	121.0000	100.0000	112.5000	169.0000	55.6875	62.5000	169.0000	196.0000	50.6250	169.0000	256.0000	55.6875	126.0000	113.4375
32	320.0000	208.2500	325.1250	125.0000	169.0000	320.0000	294.0000	361.2500	239.0625	204.1875	379.3125	183.7500	320.0000	117.0000	397.3750	304.0000	232.3750	189.0625	336.0000	245.0000	267.1875	153.0000	220.5000	144.0000	304.0000	162.0000	147.8750	137.5000	245.0000	117.0000	45.5625	245.0000	232.7500	62.5000	253.1250	232.3750	68.7500	171.5000	169.0000
34	433.5000	183.7500	405.0000	180.0000	232.7500	473.8125	384.0000	496.3750	281.2500	367.5000	361.2500	169.0000	397.3750	239.0625	368.0000	364.5000	384.0000	343.0000	433.5000	337.5000	272.0000	211.2500	225.0000	220.5000	336.0000	232.7500	112.5000	232.3750	181.5000	171.5000	50.6250	232.7500	272.0000	50.6250	190.1250	257.2500	50.6250	253.1250	162.0000
36	445.5000	256.0000	473.8125	232.3750	288.0000	400.0000	365.6250	600.0000	309.3750	559.9375	397.3750	267.1875	451.5625	171.0000	433.5000	425.2500	432.0000	365.6250	564.0625	294.0000	288.0000	189.0000	190.1250	272.0000	221.8125	200.6875	180.0000	207.0000	242.9375	126.0000	45.5625	269.5000	232.7500	68.7500	221.8125	269.5000	68.7500	256.0000	180.0000
39	451.5625	325.1250	816.7500	400.0000	425.2500	700.0000	676.8750	925.7500	433.5000	560.0000	586.6250	405.0000	567.0000	425.2500	676.8750	550.0000	607.5000	614.1250	631.7500	448.0000	405.0000	405.0000	361.2500	415.4375	448.0000	323.4375	198.0000	294.0000	285.1875	272.0000	126.0000	505.7500	352.0000	98.3125	269.5000	451.5625	162.0000	445.5000	294.0000
41	854.4375	428.6875	991.8750	469.6250	541.5000	854.4375	725.0000	1,289.0625	609.1875	1,058.7500	654.3125	541.5000	744.1875	384.0000	750.0000	900.0000	800.0000	998.2500	854.4375	676.8750	405.0000	336.0000	379.3125	586.6250	379.6875	400.0000	306.2500	432.0000	546.7500	225.0000	126.0000	607.5000	433.5000	108.0000	384.0000	631.7500	196.0000	486.0000	384.0000
Adj. p value*											0.9562										<0.0001									<0.0001
Stars											ns										****									****
*Adj. p value of indicated group compared to control
** Only enough T cells from tumor clusters available for nine mice

## Sheet: Fig. 4h
% Population lost
	T cell singlets	T:Tumor clusters	p value	Stars	T:APC clusters	p value	Stars
P8	-2.55	-97.5	<0.0001	****	-43.9	0.0116	*
P14	-5.93	-89.7			-60.7
P15	-0.39	-86.9			-3.48
P17	-6.79	-94.8			-25.6
P18	-1.48	-97.2			-68.3
P19	-1.23	-68.8			-31.2
P20	-9.39	-99.0			-18.7

## Sheet: Fig. 4i
% Tumor cell killing
	T cells from singlets			T cells from tumor clusters			1: Adj. p value*	Stars	T cells from APC clusters			1: Adj. p value*	Stars	2: Adj. p value**	Stars	CD39+ T cells			3: Adj. p value***	Stars	4: Adj. p value****	Stars
P8	13.07	11.06	10.08	55.08	54.59	57.38	<0.0001	****	80.62	80.45	82.69	<0.0001	****	<0.0001	****	51.96	49.94	41.79	0.0488	*	<0.0001	****
P17	9.22	10.45	12.99	50.85	52.07	54.78	<0.0001	****	85.93	86.24	85.75	<0.0001	****	<0.0001	****	70.93	71.29	71.71	<0.0001	****	<0.0001	****
P18	67.53	64.68	65.96	84.22	85.61	84.59	<0.0001	****	66.32	63.39	62.29	0.5982	ns	<0.0001	****	79.49	75.80	81.58	0.0270	*	<0.0001	****
P19	-1.33	-2.81	-4.97	8.62	10.74	4.26	0.0033	**	1.22	-3.52	-4.65	0.9844	ns	0.0050	**	-4.58	-2.83	-2.13	0.0030	**	0.9738	ns
*1: Adj. p value of indicated group compared to T cells from singlets
**2: Adj. p value of T cells from APC compared to T cells from tumor clusters
***3: Adj. p value of CD39+ T cells compared to T cells from tumor clusters
****4: Adj. p value of CD39+ T cells compared to T cells from APC clusters
