# Supplementary material for: Tumour-reactive heterotypic CD8 T cell clusters from clinical samples
Source: Nature. 2025 Nov 19;649(8096):467–76. doi: 10.1038/s41586-025-09754-w (PMC12779571; doi:10.1038/s41586-025-09754-w)
Supplement: Supplementary file 7 — Source Data Extended Data Fig. 1 [file 41586_2025_9754_MOESM7_ESM.xlsx]

## Sheet: EDF. 1a
% mPlum+
	Start	End
D10	87.6	79.2
FM6	95.5	95.1
BLM	78.4	77.6
A875	67.8	67.0
M063	49.0	38.1
LCLC-103H	98.3	98.3
EBC-1	87.1	84.1
DU-145	48.7	45.5
SW480	47.8	49.1
MDA-231	84.9	92.1
% mPlum+HLA-A*02+
	Start	End
D10	84.0	77.9
FM6	93.8	94.2
BLM	77.6	76.8
A875	62.3	64.1
M063	48.3	37.4
LCLC-103H	97.1	96.3
EBC-1	83.0	81.5
DU-145	26.1	29.4
SW480	46.9	48.2
MDA-231	83.9	91.3

## Sheet: EDF. 1g
MFI
	ICAM-1				CD58				HLA-A*02						ICAM-1				CD58				HLA-A*02
	Not-interface	Interface	p value	Stars	Not-interface	Interface	p value	Stars	Not-interface	Interface	p value	Stars			Not-interface	Interface	p value	Stars	Not-interface	Interface	p value	Stars	Not-interface	Interface	p value	Stars
A875	109.272	97.788	<0.0001	****	37.997	27.810	0.1061	ns	50.538	85.321	<0.0001	****		D10	61.250	82.818	<0.0001	****	77.264	78.407	<0.0001	****	43.706	68.250	0.0001	***
	73.544	62.913			52.027	84.771			33.429	45.788					159.242	268.969			45.288	46.667			58.858	70.312
	106.413	112.711			76.452	118.226			77.074	58.938					50.917	48.500			86.148	97.081			40.741	50.766
	89.703	116.207			84.334	67.400			39.012	41.696					64.429	120.297			158.342	116.704			45.340	43.119
	88.689	100.241			72.714	37.867			24.608	28.605					119.946	124.345			113.059	169.156			39.866	73.535
	60.244	62.200			69.516	63.476			38.242	124.553					114.231	115.733			90.698	107.516			59.550	69.231
	47.510	55.500			52.030	43.761			26.223	19.286					63.275	82.028			64.228	76.606			91.596	90.049
	70.387	67.750			97.460	121.208			28.210	60.163					81.512	80.256			59.735	69.613			161.938	152.030
	64.581	67.727			85.810	66.050			19.139	16.684					85.096	95.400			73.894	69.450			38.812	60.721
	74.290	94.186			60.788	31.889			101.060	208.405					80.295	88.030			93.893	110.450			50.199	55.556
	68.143	80.270			76.039	29.444			41.274	55.634					44.117	60.529			87.323	100.182			53.707	59.310
	84.152	84.066			74.716	89.455			48.628	79.236					52.034	52.250			96.469	101.381			36.868	41.432
	82.012	57.688			44.077	42.451			60.596	40.143					98.890	76.059			69.347	109.684			44.707	28.250
	56.879	55.200			60.850	91.625			39.672	69.189					77.324	93.731			68.446	75.143			42.939	52.515
	84.085	80.676			76.674	68.267			38.677	60.915					71.704	110.973			64.455	59.176			67.815	91.211
	73.166	49.105			64.585	60.394			38.235	66.053					78.941	90.467			107.344	103.800			60.512	51.231
	79.633	68.929			76.977	69.588			54.981	157.444					64.040	61.577			97.676	113.912			40.526	40.043
	57.009	43.750			36.162	48.408			60.401	82.568					65.449	81.913			84.252	91.000			162.444	149.340
	97.636	123.550			64.089	94.649			27.197	16.714					83.670	89.158			53.000	55.077			92.635	83.333
	143.928	156.111			40.785	27.154			73.389	108.500					69.815	96.067			64.143	75.394			46.988	67.167
	73.064	59.667			138.004	155.161			27.707	30.875					97.208	125.438			91.725	90.375			24.896	17.500
	166.288	65.200			84.293	119.349			109.659	162.426					102.812	151.656			101.713	65.429			61.884	47.133
	80.411	91.467			40.172	49.833			32.113	70.397					69.227	69.959			68.900	78.286			68.660	102.771
	55.607	56.190			94.630	93.762			23.260	22.056					72.626	102.273			75.066	77.548			33.589	17.333
	57.184	55.756			91.065	68.393			39.695	88.556					117.070	158.545			73.478	67.524			33.076	40.167
	58.076	57.242			63.935	58.000			38.157	53.316					81.102	84.387			107.696	140.591			71.492	61.571
	58.773	62.487			61.494	45.902			31.697	40.553					110.020	139.276			81.866	97.250			33.760	35.103
	89.353	73.458			91.253	142.929			57.714	53.381					96.319	129.816			57.240	69.424			60.675	48.372
	57.560	62.115			58.164	62.472			60.670	131.391					81.114	59.250			67.210	79.559			69.282	61.720
	55.849	67.971			40.947	45.318			20.504	20.667					64.785	103.710			54.360	63.629			41.267	41.074
	61.540	58.655			85.898	96.289			77.537	112.873					112.127	116.515			73.983	77.045			59.789	114.321
	56.030	48.533			57.698	68.333			23.647	48.677					67.059	172.150			91.775	108.786			105.058	211.143
	77.934	65.857			61.264	78.545			31.888	58.289					79.305	119.290			66.470	76.250			64.379	79.806
	104.360	51.395			92.562	76.214			25.808	29.163					66.985	127.440			74.403	107.657			35.644	52.963
	49.885	55.353			54.940	50.708			42.069	64.481					69.489	87.250			98.274	127.914			31.537	30.565
	64.538	60.125			66.956	81.818			71.805	67.571					85.668	73.062			105.391	116.104			35.786	31.783
	86.349	105.522			114.106	123.171			47.808	62.982					106.558	158.667			66.763	69.586			64.427	32.000
	56.336	61.652			80.498	79.484			48.594	52.472					88.219	120.071			70.261	90.447			21.071	13.250
	57.933	43.143			52.292	50.538			34.880	39.549					84.620	87.657			102.042	119.550			107.905	128.723
	53.010	50.000			71.623	96.620			40.531	73.265					85.858	107.964			81.205	107.714			53.779	60.562
	72.927	74.158			62.047	60.214			96.344	86.684					67.933	100.351			46.961	64.048			68.088	50.769
	58.932	62.700			90.964	93.378			43.160	65.250					103.516	102.722			68.615	111.364			86.724	81.000
	82.561	82.692			82.905	88.769			33.657	31.227					149.833	151.024			74.939	55.556			48.602	28.833
	59.005	59.556			45.382	36.074			76.648	101.102					97.398	113.075			84.592	82.107			53.557	56.406
	97.936	96.517			37.921	39.659			21.659	22.083					51.472	70.000			73.361	63.176			58.124	51.750
	62.292	71.889			78.641	59.729			34.771	39.295					51.010	58.419			100.000	113.441			28.231	21.500
	74.213	67.361			62.022	75.649			47.240	49.395					82.873	185.290			96.794	170.194			66.500	80.378
	77.626	104.613			51.215	65.091			56.009	71.389					107.527	168.308			64.376	79.281			38.312	27.846
	96.481	98.229			54.965	74.438			27.171	30.273					99.699	172.545			67.610	68.310			85.831	82.805
	92.127	50.538			48.463	51.045			21.274	19.095					59.520	45.333			92.620	102.125			20.302	28.909
	59.397	86.657			55.387	35.391			35.650	44.763					91.820	143.075			75.678	58.519			144.794	145.231
	54.926	67.596			71.004	57.842			17.696	29.580					74.503	72.824			129.000	113.179			100.608	114.056
	62.700	53.054			53.455	79.333			19.056	24.727					66.380	87.762			55.757	49.222			55.193	61.688
	51.604	58.133			76.237	65.886			53.746	30.190					77.816	107.889			87.948	86.432			88.975	84.242
	73.084	70.844			106.012	129.300			64.221	82.192					70.817	108.763			107.034	64.000			56.843	59.765
	59.656	51.227			58.329	69.133			65.839	85.442					68.520	91.065			94.892	72.667			61.566	65.032
	85.066	62.458			88.435	77.474			45.223	76.465					73.056	73.962			72.486	59.935			51.437	55.703
	46.253	67.059			84.928	95.652			40.572	27.885					84.349	202.750			85.454	116.697			35.267	34.710
	69.467	59.062			42.339	52.558			25.109	25.929					62.971	85.444			104.253	115.839			39.923	67.083
	49.846	57.143			140.827	97.240			69.202	71.375					87.012	103.861			83.821	108.533			46.425	79.368
	55.423	64.310			66.839	87.667			68.626	86.327					100.344	79.769			78.672	116.647			113.765	90.133
	58.298	52.382			62.081	80.136			36.330	65.754					66.567	62.217			73.794	72.000			93.328	74.344
	62.409	56.067			44.497	72.292			45.285	56.588					62.339	164.031			56.985	57.640			40.486	56.553
	95.329	183.175			44.147	68.955			30.906	39.682					78.188	100.257			56.021	62.714			44.128	55.452
	63.701	92.571			39.287	46.788			50.700	45.163					54.275	71.270			73.986	105.909			44.077	31.938
	51.651	52.514			61.797	65.537			78.347	117.161					71.861	78.342			105.371	113.267			61.439	56.115
	51.750	46.135			81.101	66.689			37.065	38.744					110.699	172.730			60.683	66.000			81.659	102.914
	81.300	91.767			76.579	59.565			32.286	55.739					74.208	69.964			92.396	116.136			28.007	29.357
	57.020	62.458			58.814	55.905			29.220	27.633					96.034	124.444			62.625	53.000			33.197	46.839
	60.530	64.706			49.448	43.727			28.627	21.333					86.500	68.677			63.161	59.870			70.177	76.378
	65.044	66.175			64.440	69.595			24.782	19.405					69.673	80.108			78.583	85.045			33.860	34.929
	58.406	46.812			78.097	112.816			20.865	23.000					71.048	59.900			119.819	114.719			37.394	44.629
	61.379	63.000			84.545	74.194			33.051	56.979					66.345	80.800			64.100	66.320			98.942	45.375
	68.752	90.915			61.279	69.596			27.844	27.389					70.095	95.069			83.556	113.688			43.226	61.821
	50.485	57.649			70.326	87.429			34.823	39.143					132.406	145.758			95.475	97.737			65.761	67.348
	92.850	114.788			68.653	43.789			25.683	27.050					69.693	87.333			68.978	79.643			69.054	66.292
	90.507	76.032			89.190	35.538			19.663	18.500					101.306	60.500			73.025	81.188			38.453	40.564
	91.651	125.854			43.360	38.667			91.275	62.774					131.197	181.724			83.682	82.600			34.982	34.116
	60.722	55.700			61.802	77.391			32.311	43.733					102.571	118.953			78.807	64.667			41.724	30.947
	79.762	102.455			56.135	42.493			46.040	43.625					102.849	131.432			83.051	119.818			45.366	95.769
	53.974	66.069			93.740	85.136			21.602	31.049					74.133	100.129			80.886	103.125			111.494	139.077
	109.678	116.405			68.136	50.615			38.569	63.127					51.206	47.143			95.430	82.286			74.200	107.931
	56.469	51.919			58.879	68.767			37.259	47.792					75.321	72.514			90.819	99.265			87.782	99.700
	62.245	68.615			63.089	121.289			43.529	53.388					80.558	198.132			52.056	55.100			105.961	109.406
	54.153	50.500			45.419	73.200			46.553	142.484					70.103	81.152			88.803	93.760			54.513	71.522
	69.540	100.415			68.083	90.579			47.428	88.383					101.530	113.161			73.420	83.781			62.642	55.353
	50.713	49.703			42.355	30.500			40.922	87.500					65.719	86.306			53.665	49.143			43.419	43.750
	61.405	54.688			51.780	67.568			20.613	27.326					101.490	116.564			70.220	73.769			41.613	19.833
	54.193	59.927			49.278	65.963			30.568	40.731					85.136	143.108			125.738	135.475			43.260	48.348
	74.302	68.111			88.912	90.574			39.213	68.933					92.806	107.629			50.975	53.214			61.931	71.036
	67.003	71.390			64.924	56.500			29.339	38.400					124.170	213.765			82.588	96.455			30.928	65.744
	59.276	76.048			59.694	78.093			23.704	16.400					86.229	70.903			83.220	94.973			62.855	59.865
	51.362	48.639			30.101	29.714			22.972	17.000					80.830	96.647			79.415	96.472			86.817	108.345
	79.387	47.562			89.799	99.340			54.266	254.962					119.394	130.545			69.227	99.870			44.015	52.306
	58.363	79.970			60.242	65.104			35.667	40.605					99.567	68.294			72.293	78.737			42.181	32.200
	59.510	54.310			93.041	65.596			38.112	53.786					81.553	68.367			71.831	85.324			22.846	16.667
	84.652	105.171			37.985	36.951			32.653	38.061					77.521	89.000			108.667	108.488			81.477	77.286
	67.380	83.588			38.936	44.886			32.772	33.571					73.880	64.724			74.783	85.241			59.969	75.417
	78.367	74.614			98.422	83.000			56.183	60.263					59.672	76.933			62.086	108.226			39.946	41.882
	62.112	53.773			87.221	86.152			25.791	27.200					63.277	80.964			51.074	50.750			41.081	73.000
	57.908	46.000			52.956	55.846			26.358	27.524					55.707	54.294			50.477	62.568			74.081	124.870
	46.599	45.829			56.000	39.474			83.862	64.851					112.081	193.719			65.649	68.588			45.923	51.286
	85.415	79.468			102.576	59.056			27.551	22.185					68.301	82.364			78.143	74.125			53.847	51.518
	106.140	169.100			72.061	67.952			47.419	40.615					98.197	116.185			66.902	63.692			39.663	43.439
	49.173	40.000			45.801	28.769			60.769	87.196					71.641	86.324			85.028	97.774			52.727	57.667
	45.231	54.703			51.974	62.681			32.533	29.200					48.577	61.281			65.413	92.976			53.870	72.111
	72.230	68.846			71.500	98.892			36.034	47.123					77.656	75.100			72.323	72.341			64.262	62.357
	54.239	42.800			78.180	69.167			81.217	80.675					103.136	116.425			108.489	118.280			51.417	52.632
	48.394	44.000			36.106	32.375			63.313	59.905					83.550	109.923			86.331	89.833			35.706	28.789
	64.884	67.939			77.391	38.000			54.256	33.125					69.563	107.917			60.654	77.833			76.396	74.200
	97.399	164.732			69.723	76.180			78.717	157.162					89.880	74.489			52.244	50.560			118.294	121.826
	56.875	48.725			39.120	51.194			42.154	33.565					98.048	84.700			69.377	85.769			55.192	71.242
	74.694	92.000			57.244	70.722			18.196	27.519					71.361	119.567			47.000	46.892			61.678	62.939
	72.613	94.367			104.387	101.071			24.968	30.921					116.353	134.895			77.300	84.273			93.492	135.405
	92.539	94.533			47.754	73.531			91.194	117.881					81.133	86.729			98.541	117.730			43.861	52.632
	62.563	54.875			61.862	31.000			50.066	42.615					49.285	51.875			53.342	57.310			89.014	109.182
	62.429	74.000			61.750	44.789			36.017	55.835					57.779	55.852			88.503	107.966			36.000	35.375
	85.897	84.861			100.995	45.388									100.546	68.467			52.835	58.586			35.881	57.103
	60.118	67.154			70.856	68.735									65.200	105.951			114.485	119.606			46.585	43.595
	101.090	117.382			86.851	102.529									63.031	70.640			57.960	59.429			88.467	102.615
	93.541	70.486			47.393	46.227									71.842	48.188			77.405	108.886			53.568	60.219
	48.215	48.702			86.584	67.838									75.076	125.633			92.873	85.174			40.815	42.450
	57.649	58.692			82.622	81.083									98.644	125.053			104.649	112.977			25.712	37.182
	62.041	68.079			55.131	73.424									81.845	87.839			79.942	90.471			31.205	22.684
	64.508	51.294			97.424	100.920									84.264	106.412			79.742	72.667			90.882	96.941
	78.373	123.289			69.157	77.511									74.408	74.850			126.215	122.342			73.959	89.943
	56.905	53.423			42.227	37.000									71.078	73.160			83.062	119.515			90.258	111.692
	97.606	72.156			62.971	36.140									99.204	54.533			56.830	67.129			66.944	64.261
	57.770	60.684			78.730	107.200									87.959	133.854			72.119	72.196			55.128	92.389
	54.058	45.286			89.279	92.125									136.146	147.054			84.414	88.258			33.516	33.231
	74.077	113.763			99.833	91.000									74.604	83.400			66.553	72.727			60.548	47.375
	54.490	49.688			106.259	74.846									71.820	101.265			62.353	67.697			82.937	82.500
	65.838	81.520			76.000	59.892									73.500	83.200			85.074	89.000			39.914	41.275
	106.829	166.356			106.032	102.310									51.671	90.645			89.816	110.121			23.222	20.400
	52.382	63.405			78.127	83.551									64.653	69.680			114.063	150.029			45.701	39.173
	47.005	46.257			94.047	32.900									85.526	88.696			46.577	44.833			34.582	39.026
	69.934	68.032			57.379	56.963									51.625	52.903			103.759	100.562			23.155	64.857
	57.703	85.156			77.707	70.237									129.055	117.667			93.971	81.438			45.356	51.028
	123.890	84.371			52.950	76.529									71.757	53.333			75.187	67.538			41.912	64.548
	65.220	72.231			90.736	95.143									71.596	126.743			74.770	60.400			53.774	79.548
	66.250	60.367			82.789	89.794									140.596	198.862			69.677	91.242
	59.953	65.091			68.648	83.500									85.922	102.367			117.046	119.750
	114.858	130.121			94.867	71.825									87.092	120.621			86.168	92.686
	67.037	131.806			60.653	50.710									75.203	73.897			97.247	96.760
	68.887	68.731			103.243	74.857									136.868	68.750			77.386	92.548
	50.741	73.375			80.155	92.926									77.140	81.600			63.814	81.448
	53.585	60.333			51.408	75.387									65.443	65.444			132.350	81.444
	71.510	65.421			68.635	74.884									86.094	113.147			140.278	131.390
	85.132	92.978			83.750	96.967									92.514	91.463			64.986	89.242
	75.300	152.510			65.598	96.125									81.857	101.935			99.992	102.026
	66.797	65.912			100.993	122.645									48.705	50.500			74.904	77.880
	54.217	77.647			93.850	63.406									101.120	147.000			94.000	113.212
	58.124	77.714			126.778	66.640									92.185	96.241			97.645	93.483
	53.033	49.233			100.224	90.489									49.224	53.636			92.745	98.323
	72.846	51.615			42.407	27.778									71.052	96.083			97.224	83.194
	49.849	42.316			109.438	97.167									72.978	132.345			105.619	98.719
	60.711	71.000			42.628	100.486									79.543	83.600			53.232	48.857
	75.821	73.476			50.766	78.375									48.398	49.379			97.987	86.800
	76.531	67.486			85.604	87.878									71.125	125.481			58.355	64.000
	49.876	57.793			81.694	77.147									58.927	58.135			79.857	79.000
	50.576	50.571			69.429	115.600									91.061	101.846			98.310	68.515
	57.157	55.719			53.635	60.750									107.553	115.816			59.494	60.304
	57.089	76.647			40.763	37.189									50.200	85.765			90.279	118.265
	58.741	142.556			67.155	59.317									112.948	142.105			50.098	47.222
	94.265	99.106			67.138	60.000									84.674	89.481			102.197	98.731
	56.245	72.882			83.910	97.143									122.052	142.758			56.575	73.939
	73.832	74.923			98.194	112.103									66.022	93.483			138.521	147.522
	59.395	57.441			60.557	63.439									58.485	64.818			74.237	53.167
	67.871	105.556			41.955	36.846									90.514	186.878			83.992	96.448
	56.883	44.000			83.157	45.739									98.475	131.595			90.960	86.000
	53.561	44.378			86.679	83.417									50.582	49.643			65.631	89.667
	76.955	109.412			41.219	54.553									80.739	107.852			67.108	72.774
	55.171	47.833			61.820	49.846									91.650	93.133			105.524	85.077
	77.568	106.227			46.863	25.417									73.540	85.806			63.993	68.933
	52.452	76.094			46.358	37.500									79.299	138.486			90.089	106.867
	124.110	101.684			86.470	79.375									63.295	119.705			67.083	69.516
	78.003	86.850			51.185	54.271									67.462	158.622			61.936	66.744
	63.885	45.333			52.026	65.149									82.613	78.071			78.216	96.100
	61.570	55.267			72.573	34.060									76.738	114.316			71.025	82.515
	93.350	100.250			60.796	48.686									126.083	129.095			100.019	101.829
	65.516	44.615			107.569	85.700									105.122	142.800			62.194	86.500
	60.205	69.922			101.987	125.213									47.452	51.125			67.267	80.135
	56.373	68.870			43.096	30.364									55.136	86.774			89.242	107.778
	42.539	46.984			84.943	104.515									77.417	115.864			85.779	107.531
	64.905	45.714			115.931	89.340									84.904	81.733			87.261	94.839
	73.155	76.000			52.063	41.854									78.030	154.214			71.038	65.677
	68.134	88.237			32.933	35.667									62.563	54.536			70.211	59.500
	61.180	85.296			86.654	92.857									98.400	143.054			88.405	94.457
	67.478	74.263			82.305	75.595									57.218	56.833			57.408	76.026
	63.719	83.667			90.161	81.700									70.533	50.923			100.808	129.243
	51.299	73.423			40.261	36.706									70.128	74.846			72.939	75.941
	69.212	183.405			63.851	60.915									117.239	113.047			100.180	79.885
	59.740	68.350			56.970	65.354									58.645	67.270			96.641	79.000
	82.442	92.542			64.266	49.412									51.684	52.812			66.678	63.556
	66.981	107.600			81.734	89.806									58.923	62.724			123.734	145.067
	58.651	66.581			45.165	42.857									123.731	97.576			71.032	79.964
	65.568	79.317			78.837	85.300									63.220	70.250			68.364	71.792
	97.236	89.102			63.324	58.711									58.374	74.760			63.062	80.182
	51.693	49.440			37.125	35.913									73.872	147.163			97.287	84.941
	138.387	163.935			47.016	34.071									76.378	74.680			78.058	86.158
	57.276	72.792			43.828	45.435									125.538	117.485			78.827	104.029
	70.929	82.296			48.985	33.875									99.288	97.739			58.538	58.474
	72.891	78.818			60.654	51.200									67.788	88.257			86.493	78.778
	70.850	107.757			78.664	35.000									97.844	104.841			92.439	85.875
	90.604	99.235			90.298	93.438									65.352	77.455			145.313	164.219
	42.702	43.667			72.897	57.550									88.723	77.097			72.399	99.438
	72.548	50.533			65.841	30.567									113.095	62.909			120.316	121.500
	50.667	53.610			73.456	27.600									125.697	158.677			124.134	148.588
	54.944	53.974			69.622	87.605									94.246	93.419			124.888	150.943
	56.057	63.724			62.007	36.750									95.620	87.607			53.107	54.789
	68.299	85.100			87.341	84.907									103.721	61.636			45.579	57.050
	86.443	73.381			74.968	88.250									138.589	516.781			72.657	88.700
	48.179	67.970			67.851	113.488									91.125	88.531			76.372	66.150
	62.076	74.933			71.060	58.250									157.377	71.312			70.866	77.026
	78.622	90.839			48.640	48.706									118.288	117.267			96.818	83.061
	52.746	68.704			63.816	66.562									76.512	91.825			64.717	77.132
	60.055	52.615			106.748	73.222									56.033	64.238			122.067	126.737
	133.648	156.489			49.936	41.257									93.538	72.710			69.322	83.061
	73.841	80.370			60.399	44.577									42.793	44.938			70.000	89.045
	53.098	56.939			49.461	48.472									79.284	163.190			67.992	60.750
	118.492	120.806			92.614	61.069									96.319	139.212			74.864	73.125
	97.208	91.955			72.041	103.400									69.194	100.675			105.195	85.167
	78.609	68.786			75.964	84.444									80.082	74.938			108.550	103.462
	54.263	51.514			34.732	30.122									170.586	159.842			96.985	74.333
	84.434	72.882			74.062	60.577									86.560	112.814			172.875	199.686
	65.878	86.865			70.593	94.286									90.060	99.804			78.008	86.652
	68.596	63.650			76.294	84.677									76.836	140.590			63.831	76.944
	120.745	175.042			50.953	43.577									82.239	68.107			191.532	157.615
	75.053	153.217			77.404	87.421									86.547	113.800			83.624	56.786
	65.803	92.133			97.888	136.621									153.812	124.300			105.925	104.393
	59.405	65.133			31.833	39.733									82.123	158.625			152.784	122.176
	75.823	58.333			52.038	84.447									75.345	69.708			71.724	91.065
	63.173	66.765			63.810	63.949									75.590	61.000			105.524	89.459
	63.492	69.794			35.746	64.245									73.350	65.100			66.581	81.815
	59.969	64.614			82.083	89.500									123.375	153.000			67.239	80.200
	59.860	56.119			75.563	109.045									119.023	98.649			50.284	49.040
	128.050	165.467			56.687	74.250									77.105	118.324			84.067	73.783
	57.222	50.000			67.614	80.700									60.389	48.500			67.540	49.167
	113.556	107.800			109.138	86.478									103.693	226.667			53.068	51.704
	84.724	96.485			81.631	32.688									107.226	228.667			81.340	80.000
	51.070	68.306			87.123	61.065									71.678	86.154			99.037	104.387
	83.820	82.733			71.776	65.576									101.286	114.462			78.806	80.879
	45.344	82.071			91.478	65.897									105.961	188.939			93.879	82.733
	64.500	65.465			56.116	41.227									141.488	140.476			93.324	79.200
	84.133	94.045			37.438	42.152									55.544	126.816			63.215	78.619
	56.038	56.491			62.376	57.667									64.771	100.361			88.709	99.462
	52.028	72.971			92.979	83.923									81.607	141.325			78.797	101.636
	62.645	57.900			53.932	43.400									68.876	79.455			89.474	115.026
	60.342	63.974			123.018	117.605									69.178	109.500			65.464	63.432
	55.554	47.375			48.087	81.854									66.480	58.444			72.182	81.607
	88.917	95.860			42.188	69.771									96.519	80.300			47.604	47.154
	59.875	57.789			82.971	95.312									89.042	148.065			75.356	68.294
	67.880	102.333			72.831	78.586									65.931	87.310			76.000	81.886
	61.482	61.250			59.490	54.257									89.196	57.833			113.439	122.250
	47.237	52.750			83.570	75.914									108.144	147.759			144.419	160.583
	66.964	54.667			58.639	70.592									103.136	103.143			95.662	110.600
	111.044	131.806			90.333	29.771									100.115	106.156			116.894	126.645
	60.736	95.342			56.930	36.743									86.963	96.556			76.482	98.250
	57.216	84.935			92.057	89.500									99.192	63.474			66.931	81.919
	58.790	64.095			91.441	96.404									108.146	108.133			67.953	71.667
	79.113	73.875			76.155	87.881									99.562	99.850			50.417	46.606
	56.617	59.714			35.859	37.100									77.214	103.562			60.383	63.450
	68.065	65.905			106.840	112.080									68.112	79.576			111.362	101.949
	55.234	52.500			82.116	71.738									117.549	119.481			97.625	81.955
	75.114	64.324			58.478	59.182									107.421	104.710			111.167	100.920
	77.163	92.676			65.708	67.829									80.970	155.250			94.243	102.444
	87.159	110.839			64.636	70.150									135.000	172.667			60.236	76.677
	67.472	46.417			94.179	75.000									45.584	47.750			83.718	91.000
	49.187	65.947			73.826	91.448									102.350	118.690			48.049	50.417
	53.808	57.163			66.127	68.390									71.664	118.371			72.677	72.034
	96.511	49.500			70.436	43.243									64.731	58.781			64.483	82.590
	83.131	79.500			82.737	66.718									56.866	51.857			60.807	69.000
	58.694	50.538			62.437	49.089									99.184	152.556			101.838	64.727
	87.138	121.265			81.197	85.778									131.398	61.700			94.647	136.939
	50.214	51.971			45.291	49.094									77.650	65.111			89.550	66.000
	68.890	61.316			51.713	70.796									96.632	153.893			72.367	74.417
	83.602	98.658			37.101	54.071									133.279	164.433			125.917	159.531
	47.289	76.595			71.827	57.800									67.538	167.190			73.812	70.929
	55.500	90.450			55.114	37.917									106.084	69.143			91.089	110.359
	57.081	54.000			53.034	63.588									87.008	92.441			58.745	63.286
	57.924	61.000			68.921	68.125									96.103	82.217			82.547	99.216
	47.152	59.488			84.352	74.778									81.727	97.000			108.719	101.871
	93.142	100.879			52.385	62.054									142.707	74.500			128.990	152.459
	78.022	48.667			41.405	45.167									76.292	68.647			92.588	122.474
	107.865	166.632			43.681	49.524									98.479	86.706			94.062	102.233
	81.898	65.294			54.919	41.167									50.169	49.281			77.352	107.756
	131.100	132.868			39.651	31.091									66.926	83.481			61.543	89.385
	130.783	90.615			85.975	78.600									50.612	50.520			78.413	86.030
	132.040	217.800			64.354	66.674									90.681	164.289			81.541	79.394
	63.117	82.630			48.606	32.293									87.614	73.194			85.507	88.382
	60.636	56.545			56.442	63.696									97.819	134.061			82.631	106.700
	60.466	81.132			78.699	87.021									55.833	55.923			67.387	66.941
	107.241	84.212			59.173	70.571									75.247	176.267			107.689	119.276
	51.072	51.963			63.227	63.231									60.939	51.750			81.690	83.529
	81.886	89.091			50.035	79.304									75.455	67.161			77.890	91.226
	69.937	54.529			46.000	42.057									76.039	60.769			56.630	52.000
	78.913	95.939			57.979	51.815									48.234	47.000			101.821	85.429
	73.587	65.650			95.024	79.595									128.797	163.000			48.519	53.615
	121.489	119.444			46.441	41.484									82.944	93.625			52.029	57.600
	122.880	88.545			54.882	71.389									100.801	108.189			98.720	104.070
	60.228	85.222			83.065	84.656									210.429	208.400			53.128	52.211
	64.232	52.462			38.016	51.875									145.860	140.296			88.916	80.190
	67.080	54.458			89.771	41.795									91.853	52.000			80.394	70.739
	62.808	52.700			81.101	69.093									118.292	138.767			53.536	50.727
	131.804	106.788			54.262	53.103									86.875	148.909			91.378	123.000
	61.304	53.094			70.764	127.143									103.332	112.462			111.958	153.618
	106.324	63.625			56.662	34.792									76.200	119.121			90.450	83.778
	59.899	90.675			73.320	85.739									68.065	74.667			52.373	133.395
	63.468	84.500			68.343	76.905									75.640	68.583			64.855	59.556
	50.295	49.417			110.575	90.773									69.852	101.069			66.856	83.625
	51.079	48.926			70.505	43.486									91.375	116.105			108.216	112.941
	61.422	52.600			55.695	109.474									58.905	76.170			92.321	93.970
	122.640	174.667			50.034	71.967									120.076	102.146			96.362	82.875
	47.394	44.167			89.204	106.652									95.401	89.300			107.844	111.818
	66.328	71.707			34.164	36.240									75.397	50.714			85.393	107.944
	60.601	63.341			50.342	65.968									65.152	115.606			96.568	96.385
	77.341	78.091			58.016	48.370									88.923	81.000			100.392	121.919
	57.584	93.205			52.922	68.353									106.444	75.098			75.044	94.618
	97.125	81.483			46.151	49.540									87.465	103.676			126.460	119.900
	145.263	151.795			93.536	114.147									51.263	49.118			89.234	89.892
	93.358	72.677			52.030	78.870									74.745	62.333			80.097	88.094
	63.620	73.115			117.722	84.683									92.130	120.367			56.689	55.333
	64.417	53.062			39.353	42.615									84.448	109.943			87.265	108.306
	59.726	61.219			72.970	82.023									81.423	78.458			57.475	80.406
	134.122	123.732			106.964	18.167									88.616	91.568			75.803	84.897
	61.706	51.733			44.620	29.889									109.216	90.595			52.389	50.762
	82.966	162.750			91.133	87.980									74.342	123.865			75.365	76.406
	56.893	43.400			57.621	74.636									89.342	51.158			97.753	66.267
	67.343	58.853			66.695	71.667									68.454	103.865			62.889	72.500
	83.117	108.357			55.763	83.778									102.483	167.765			86.377	125.581
	71.169	67.783			49.185	56.854									67.403	156.750			81.194	82.429
	45.359	51.103			78.720	89.349									74.497	109.081			77.869	92.323
	55.183	53.062			70.618	83.576									92.550	95.545			64.019	63.447
	124.962	123.618			36.655	30.526									82.479	89.465			72.719	64.250
	88.222	69.297			61.502	36.222									84.528	91.462			85.884	108.226
	105.700	142.902			29.672	29.355									84.611	80.611			62.890	60.231
	67.459	83.903			64.542	60.762									83.012	60.186			65.476	65.190
	50.546	68.879			98.877	53.968									167.056	169.091			72.089	69.636
	82.354	112.769			66.566	40.432									67.718	73.966			73.871	91.405
	62.608	62.000			74.898	101.407									103.619	80.640			92.586	117.320
	73.520	63.492			68.380	71.211									115.901	143.400			104.842	115.051
	47.474	48.032			92.851	98.649									115.118	128.424			99.758	84.917
	63.615	93.110			77.386	67.897									46.291	58.739			50.861	56.379
	52.985	42.250			59.140	63.618									66.664	102.036			66.366	77.931
	148.125	227.220			63.326	49.917									66.273	106.484			70.075	80.043
	57.946	58.400			79.282	59.238									83.639	61.133			79.908	92.711
	43.143	56.644			59.675	32.462									69.166	170.485			96.752	129.200
	69.587	74.818			89.596	77.033									67.089	76.818			76.911	68.659
	54.770	67.308			62.884	66.773									55.815	59.769			100.839	105.771
	57.862	62.425			38.829	33.950									99.410	153.129			122.593	118.206
	54.651	54.975			47.454	69.441									97.836	165.000			67.250	67.833
	45.416	43.645			80.062	56.714									82.452	113.391			77.605	96.300
	59.973	49.684			88.213	127.333									81.339	93.906			66.349	67.643
	60.644	84.200			52.940	43.200									53.719	61.270			53.720	55.846
	61.266	71.532			31.988	39.739									120.713	204.188			91.773	115.654
	70.638	69.205			54.775	79.167									102.538	105.588			92.175	95.972
	70.309	63.625			55.406	57.000									74.117	87.167			56.457	56.083
	59.195	67.333			76.678	99.833									79.568	161.158			94.295	67.333
	94.783	253.097			61.907	79.029									102.797	90.957			73.164	88.771
	61.502	51.310			76.931	59.000									80.596	100.027			84.871	85.939
	53.865	108.333			50.708	68.395									107.358	156.400			93.861	87.531
	63.131	59.286			50.326	78.919									108.000	116.692			62.967	73.949
	52.428	71.966			97.571	64.000									75.035	108.395			67.896	91.857
	76.128	112.075			50.016	54.739									98.133	114.343			65.976	64.286
	174.009	167.925			100.096	5.300									108.481	118.464			94.712	136.000
	59.632	104.039			74.350	104.538									83.405	86.333			93.986	120.405
	48.035	41.667			101.217	95.767									104.725	97.517			80.232	66.357
	48.131	125.435			70.766	80.583									133.591	94.000			78.553	82.524
	57.209	66.939			95.095	128.821									142.873	235.469			85.463	75.306
	55.864	48.364			109.701	81.368									121.424	146.923			44.755	48.267
	53.127	51.385			48.110	86.781									75.200	72.515			98.368	109.185
	61.316	120.033			82.176	136.132									86.921	128.086			61.754	56.444
	54.445	65.225			78.934	41.727									65.966	100.541			124.302	140.241
	136.816	289.286			84.960	102.458									96.212	142.974			48.131	54.385
	55.100	63.367			75.436	81.300									87.636	81.000			49.909	56.455
	44.316	44.837			78.137	99.278									95.950	139.528			77.223	63.476
	66.814	95.462			68.988	34.667									71.986	69.300			68.396	73.207
	47.013	51.914			79.900	104.000									74.683	81.643			112.595	80.250
	52.410	75.125			56.533	43.786									69.251	52.333			76.862	96.208
	48.902	63.078			57.295	48.167									98.640	115.067			90.827	82.000
	62.166	66.382			59.370	114.404									59.625	72.857			120.094	119.556
	64.617	49.286			41.220	50.000									67.540	90.722			96.339	84.714
	61.260	71.212			56.158	39.100									82.373	68.240			83.599	66.750
	52.146	43.725			33.466	32.844									86.084	107.703			68.324	57.067
	73.077	91.583			79.449	59.541									73.767	87.152			150.873	130.528
	49.719	72.767			75.353	50.500									101.222	186.973			111.896	119.405
	68.237	78.000			80.839	42.692									108.248	80.565			78.508	52.500
	48.523	60.295			50.689	35.889									68.110	85.970			77.637	97.886
	55.850	60.000			66.236	78.125									96.826	94.314			66.395	69.289
	57.996	56.929			76.883	54.588									105.275	92.667			52.814	49.818
	50.164	55.147			43.235	56.605									111.447	116.655			72.457	71.000
	86.902	66.531			90.744	114.051									93.496	95.545			124.267	121.814
	66.641	70.296			44.492	38.424									86.298	73.032			79.874	91.333
	59.659	68.240			83.644	87.436									66.309	66.500			54.178	55.545
	49.133	51.517			117.846	128.174									84.669	68.409			83.881	110.381
	70.938	70.849			88.599	96.478									74.074	98.579			153.517	76.276
	64.968	91.698			69.777	43.524									54.248	66.314			116.396	139.357
	50.629	43.810			77.654	75.320									113.504	144.094			67.088	81.758
	64.659	74.111			92.617	106.308									53.572	44.273			76.388	72.250
	51.421	53.655			78.995	73.891									91.583	84.724			88.319	92.591
	72.072	64.458			68.960	58.514									57.040	60.355			111.735	122.129
	51.851	47.468			78.472	36.087									90.218	77.588			119.869	137.050
	63.078	75.588			86.900	128.714									52.090	57.464			76.857	69.368
	65.968	82.905			127.519	156.034									90.033	66.781			86.611	119.400
	56.782	81.473			55.789	75.750									82.894	77.367			69.561	66.650
	50.469	46.071			92.420	85.625									70.074	66.081			61.284	76.385
	48.761	52.667			83.914	93.513									45.603	49.000			86.409	88.385
	75.034	91.174			81.092	71.812									74.600	61.800			118.836	118.306
	80.377	96.842			70.038	93.071									91.243	107.974			141.320	146.963
	54.837	51.846			82.861	37.789									82.812	93.286			88.234	83.778
	50.752	46.267			77.481	68.051									95.723	100.481			137.045	92.704
	55.816	70.457			97.454	72.667									62.148	61.680			77.827	60.000
	47.472	51.387			56.657	51.265									84.161	117.763			68.428	74.633
	66.372	49.550			71.748	14.032									126.651	148.370			63.250	77.079
	50.091	52.228			57.244	61.091									101.121	90.214			117.488	113.600
	175.222	171.352			55.686	50.100									164.560	65.667			57.526	57.143
	51.697	63.328			133.778	135.897									105.065	131.862			148.979	142.185
	58.052	54.793			64.838	62.897									73.156	106.121			77.868	68.471
	81.223	121.808			83.555	122.695									46.969	57.300			73.089	52.071
	53.426	44.818			75.977	76.900									86.393	96.917			84.688	66.370
	77.364	72.641			49.055	33.286									62.060	60.158			80.957	86.614
	71.500	64.700			55.978	62.054									92.391	94.333			111.371	88.036
	63.668	70.735			98.033	91.529									133.305	217.778			79.719	85.828
	61.945	107.600			58.391	59.229									116.964	113.188			89.430	119.114
	71.051	117.147			59.718	42.844									60.205	75.438			133.256	148.360
	116.837	247.077			79.413	106.826									89.439	108.519			47.607	53.452
	63.603	61.049			75.193	81.333									64.217	66.758			78.761	108.463
	53.122	66.154			69.695	0.000									77.155	84.789			121.434	125.750
	83.130	90.088			62.965	31.957									68.593	136.067			61.302	64.371
	43.242	45.958			47.064	48.825									89.939	87.320			100.938	105.500
	69.447	84.167			51.974	50.900									69.412	75.737			72.516	58.680
	44.433	49.400			73.365	98.578									68.876	79.342			45.308	61.455
	65.555	47.400			77.233	23.000									86.224	83.327			70.771	70.543
	55.128	57.200			56.487	48.935									89.107	92.030			83.602	100.935
	58.562	76.378			93.081	88.352									101.953	73.882			107.456	118.720
	58.289	61.754			94.888	95.824									78.892	68.909			98.723	103.065
	68.363	77.167			91.543	37.486									84.813	194.188			90.157	94.444
	64.498	49.769			82.808	107.684									117.081	128.133			112.317	119.214
	66.128	52.111			81.685	103.233									112.386	78.556			55.442	57.438
	80.377	117.673			57.500	76.054									115.124	95.250			71.753	104.771
	55.555	73.029			65.625	61.583									77.136	118.839			51.661	59.760
	84.253	50.926			65.621	77.139									92.268	109.189			72.988	63.727
	62.696	46.929			53.293	38.725									96.190	133.769			111.768	112.050
	65.369	76.400			79.961	82.875									118.365	104.941			89.514	105.618
	62.564	61.760			69.310	53.741									112.013	138.862			87.681	70.857
	58.338	55.684			70.655	110.022									68.839	84.086			76.803	106.842
	55.193	72.417			60.080	56.750									71.536	66.105			102.441	129.115
	65.556	71.810			94.798	128.909									90.320	108.172			111.865	132.185
	57.641	63.303			60.533	64.303									99.073	83.333			54.014	56.848
	140.272	198.870			49.751	129.281									89.928	83.932			90.976	125.853
	61.886	50.500			73.235	84.068									68.148	84.946			54.577	67.464
	94.944	85.064			94.312	85.839									74.688	85.909			89.573	57.000
	67.966	74.242			72.098	84.923									104.866	115.256			91.123	115.828
	78.182	77.333			123.109	42.410									96.588	68.364			109.743	119.261
	63.110	77.143			81.704	79.667									94.053	107.667			57.914	73.818
	111.451	123.314			61.962	27.767									79.467	148.875			80.146	68.091
	42.810	54.333			68.116	95.750									77.062	201.963			69.163	63.970
	68.350	65.567			57.080	79.179									52.155	49.280			109.081	114.455
	132.228	156.973			52.481	45.889									117.444	210.821			142.899	103.929
	54.180	66.061			40.779	23.000									112.504	124.774			88.414	87.000
	62.094	103.629			47.801	61.548									122.120	83.882			95.048	85.409
	50.585	54.647			84.312	82.105									80.692	72.062			120.737	126.344
	49.808	81.725			64.906	56.852									112.204	123.765			132.378	118.842
	46.143	66.545			45.498	60.051									65.724	61.543			91.333	91.259
	74.316	86.000			44.336	35.977									95.681	60.800			73.636	86.467
	64.401	74.884			79.254	82.833									93.545	88.188			99.719	87.172
	61.112	98.718			80.516	66.224									75.557	88.656			105.278	102.577
	69.993	71.520			79.545	124.293									105.224	110.600			68.630	67.955
	49.642	57.125			57.205	52.886									72.769	74.100			81.287	81.571
	66.758	73.867			55.243	55.288									78.287	77.800			148.043	145.541
	136.016	147.576			41.490	35.583									81.018	127.633			123.537	56.000
	70.475	92.700			59.599	62.511									67.910	65.421			109.208	150.525
	112.382	154.583			89.934	92.839									89.930	109.913			108.216	121.294
	55.500	64.028			71.171	59.600									58.641	78.579			85.910	84.486
	57.834	65.909			37.909	51.508									146.425	71.111			91.993	87.471
	139.229	132.077			65.396	27.118									80.098	72.317			101.087	104.818
	77.056	113.980			61.413	137.950									72.790	49.333			52.242	53.571
	55.659	58.548			80.016	68.480									52.247	52.062			67.477	68.963
	55.646	78.652			69.118	35.333									83.459	101.095			100.461	99.103
	77.045	103.800			51.361	81.370									77.921	61.538			57.956	56.381
	68.828	47.650			57.725	84.480									77.085	81.368			87.196	102.531
	58.671	56.897			89.202	73.771									104.346	122.714			62.111	91.286
	90.256	122.576			83.131	93.769									48.676	47.760			77.050	109.346
	80.447	66.435			68.809	67.343									82.820	120.769			73.243	62.278
	92.916	134.333			65.748	121.257									135.309	74.882			76.243	64.304
	74.795	63.800			60.399	67.952									90.225	106.677			63.824	83.192
	61.622	75.623			68.594	67.189									68.110	86.700			71.653	75.174
	68.305	68.905			70.357	84.556									61.236	63.300			101.440	109.304
	49.948	61.680			46.527	59.265									84.655	112.390			51.801	59.233
	106.533	118.657			55.578	35.791									91.130	105.628			84.234	99.000
	47.958	50.419			97.928	93.773									79.267	86.645			69.743	51.000
	78.202	94.447			40.757	65.346									69.933	67.719			97.130	108.565
	64.502	63.941			67.282	60.242									58.800	75.000			69.966	93.500
	64.549	54.758			76.646	90.191									73.913	83.733			76.679	79.000
	58.965	75.633			83.052	133.242									79.716	116.200			59.486	52.455
	70.463	114.839			65.139	58.952									92.615	103.269			99.097	115.414
	53.116	56.100			45.424	32.632									67.800	54.538			49.661	53.710
	53.565	61.613			51.155	54.583									87.369	128.760			50.350	47.480
	48.338	48.818			68.511	27.300									116.491	160.000			83.635	93.875
	72.433	63.375			57.243	61.300									73.808	70.677			97.545	52.611
	57.532	77.951			60.196	51.857									64.161	74.562			89.025	87.324
	56.561	50.250			47.953	73.750									147.992	227.586			79.341	57.333
	55.232	80.064			83.491	94.569									67.549	96.914			120.867	136.300
	72.872	90.400			55.830	145.318									89.783	130.600			134.614	121.027
	75.239	61.565			114.873	74.163									62.110	76.667			90.838	145.297
	56.041	60.105			56.161	38.039									81.850	53.800			155.575	160.483
	88.982	159.128			73.237	99.474									73.250	92.607			105.000	101.593
	69.066	77.750			61.075	99.037									49.815	54.206			72.943	76.962
	53.396	67.600			63.635	127.512									74.922	84.355			111.765	99.656
	66.743	107.578			63.021	62.489									61.206	44.000			131.298	142.714
	61.332	63.826			114.970	94.792									93.855	104.054			84.690	84.976
	86.288	106.238			36.502	26.750									100.899	94.111			80.368	75.757
	43.790	43.000			48.087	81.919									58.038	49.625			53.266	56.435
	55.498	87.545			77.019	82.071									110.112	107.720			61.451	57.278
	56.939	70.194			45.871	55.481									134.192	107.444			113.993	113.485
	83.564	72.517			48.091	62.947									87.427	125.207			46.019	53.111
	58.799	62.594			63.175	79.875									135.489	162.824			64.086	89.943
	51.463	57.379			57.850	59.312									56.827	61.241			78.680	74.769
	48.425	50.000			54.887	45.229									63.022	63.107			72.182	85.093
	51.919	93.028			64.828	111.237									101.473	118.885			121.965	121.312
	49.825	46.429			59.134	57.037									147.393	125.231			79.075	85.241
	57.116	99.722			57.880	48.408									84.649	90.711			106.895	88.429
	68.660	86.946			58.440	125.722									65.009	105.031			70.021	77.933
	81.436	115.968			67.772	47.750									116.404	100.667			89.698	91.179
	57.905	55.684			104.815	39.308									45.208	47.000			92.462	92.160
	84.085	86.227			77.498	59.600									66.859	69.100			73.901	78.519
	83.675	77.844			95.711	102.489									84.310	114.722			55.159	53.733
	68.209	119.212			39.978	45.222									113.755	153.026			81.431	81.930
	47.675	53.297			73.896	52.622									49.500	55.577			90.695	84.950
	85.289	90.097			69.603	65.207									61.262	80.595			123.184	69.846
	49.324	55.056			80.309	91.323									99.885	90.795			118.425	70.000
	46.790	48.571			69.029	78.918									58.477	66.286			78.431	77.727
	66.359	63.152			110.307	92.606									104.620	67.774			48.677	48.800
	52.377	54.312			69.801	48.524									121.588	142.158			93.149	111.963
	66.567	97.846			52.596	52.162									60.545	84.167			134.687	77.824
	58.457	53.815			54.039	24.300									61.530	61.970			109.962	71.895
	64.623	87.641			66.089	90.455									144.239	184.406			77.231	77.028
	53.093	50.241			50.104	69.857									127.048	184.893			71.547	85.000
	54.593	56.071			44.649	45.700									129.604	117.286			72.647	68.636
	69.643	88.027			55.549	79.711									100.585	176.897			62.712	92.286
	50.859	46.000			72.220	20.333									96.519	91.880			73.950	62.050
	49.694	53.242			68.234	69.083									137.726	114.515			73.565	77.600
	66.315	49.237			64.384	51.949									144.865	156.733			82.197	107.964
	50.439	129.533			47.302	42.000									71.487	81.696			111.889	98.952
	73.146	75.700			57.774	60.912									92.452	87.861			104.558	111.061
	56.068	43.680			74.299	75.917									90.398	288.720			49.803	44.939
	63.405	52.143			86.965	56.553									85.585	52.667			110.778	111.061
	117.512	63.900			96.000	82.917									66.031	76.545			53.582	58.724
	84.271	118.000			69.070	57.743									77.500	78.833			67.612	89.343
	75.990	79.235			67.776	55.375									125.122	126.387			75.450	58.900
	46.205	47.208			80.747	66.452									96.129	109.650			92.026	106.400
	119.305	147.875			63.794	65.943									96.185	50.250			98.578	96.276
	56.143	70.829			52.198	58.773									80.756	108.265			60.985	84.500
	54.798	78.324			79.157	71.559									72.772	79.895			92.329	56.500
	51.673	60.382			80.987	69.559									103.908	98.457			79.344	85.714
	81.761	84.922			104.175	93.433									75.582	113.206			92.949	93.324
	73.380	71.149			38.794	53.551									78.311	82.556			64.157	55.917
	64.509	48.963			73.042	88.500									70.796	54.600			47.835	50.000
	51.447	46.710			71.150	75.375									112.216	129.500			89.285	155.946
	49.005	40.243			62.975	65.364									118.169	122.097			101.737	94.280
	69.092	75.500			49.705	74.250									104.826	176.500			83.737	57.857
	56.198	70.649			108.949	99.835									93.864	88.667			69.059	78.963
	60.230	68.742			68.389	116.909									94.957	55.200			102.458	80.333
	144.773	124.300			46.894	55.163									74.424	74.962			53.039	64.639
	54.723	75.477			112.693	86.417									75.207	104.212			71.807	81.000
	117.056	102.040			73.249	41.074									94.205	63.150			92.199	83.350
	64.118	58.333			48.749	52.120									89.773	114.000			76.587	81.676
	73.802	81.027			72.674	86.400									114.662	125.351			77.236	98.543
	58.175	68.436			51.618	78.978									74.475	78.615			55.719	41.091
	66.929	81.361			59.479	100.059									90.513	75.719			59.815	67.354
	54.603	69.489			88.460	38.267									85.743	97.556			59.457	47.333
	73.157	97.536			54.574	52.958									86.894	110.250			90.444	106.541
	57.569	73.289			60.550	67.480									55.243	116.382			135.918	91.857
	56.500	67.051			82.041	29.444									66.973	90.452			61.383	67.294
	83.571	113.405			75.210	31.500									126.738	98.828			72.870	87.226
	55.120	63.372			74.995	58.837									74.340	65.794			80.487	87.296
	72.576	64.103			73.490	47.700									48.520	60.750			107.551	137.140
	74.971	81.500			86.251	82.382									45.764	50.048			110.728	108.970
	51.484	50.069			69.972	47.966									121.899	101.136			71.869	86.182
	51.529	71.154			70.030	93.196									99.547	96.971			94.601	109.200
	50.889	74.648			48.932	53.607									113.548	96.051			77.448	99.629
	60.996	93.520			90.488	79.821									69.080	80.310			136.882	88.389
	100.653	101.615			72.595	94.926									42.062	49.438			143.518	171.964
	91.683	51.667			59.977	79.548									77.030	109.944			64.180	87.784
	64.832	57.303			67.000	69.302									151.591	191.000			72.460	98.114
	121.531	109.300			62.126	108.087									73.700	114.633			111.611	55.889
	70.314	136.929			49.602	54.225									95.070	102.750			67.133	86.226
	59.628	43.615			72.305	79.833									95.264	72.778			70.077	71.900
	57.269	65.360			62.186	76.674									95.985	157.840			92.327	58.214
	81.745	73.872			50.315	56.061									141.564	146.659			60.484	50.000
	77.719	75.444			106.879	95.074									55.983	53.067			86.040	110.062
	60.509	52.114			110.909	91.689									90.146	60.500			104.303	119.389
	71.890	70.069			49.135	38.571									151.050	137.730			49.592	49.522
	64.356	70.971			56.923	42.469									97.492	110.650			75.180	74.857
	49.870	78.377			37.852	38.776									61.742	68.545			88.761	90.074
	66.495	103.673			41.547	72.328									79.313	98.375			82.307	88.088
	57.072	66.971			87.156	73.135									68.466	83.571			65.558	72.216
	47.474	53.273			80.247	93.333									80.496	84.114			78.355	64.444
	57.533	92.189			105.290	115.233									111.432	89.542			73.887	59.750
	53.551	62.348			73.194	92.000									72.994	57.111			107.552	118.429
	56.202	57.625			75.725	91.561									131.230	69.000
	50.700	51.244			64.339	48.727									69.951	204.943
	54.750	58.853			74.264	21.677									70.935	77.690
	63.016	68.190			73.593	68.867									95.059	89.212
	63.897	74.788			105.157	100.578									59.543	83.920
	86.602	133.964			62.321	75.286									136.169	103.087
	65.718	93.615			65.994	107.750									85.848	84.538
	66.616	66.377			59.000	65.975									76.457	103.125
	87.596	111.667			48.193	78.115									69.534	96.677
	112.792	147.765			84.281	88.809									114.352	172.344
	46.155	47.625			64.670	29.520									122.911	61.833
	53.409	49.560			51.632	29.667									95.782	135.692
	49.538	43.382			50.817	57.156									72.705	107.250
	67.256	67.889			99.525	70.361									75.508	88.529
	65.119	66.707			35.506	35.683									93.295	120.250
	104.616	159.771			74.572	71.000									101.993	112.978
	65.769	53.267			86.861	77.350									114.354	199.926
	73.239	75.295			44.254	39.724									90.016	125.400
	53.604	64.300			48.153	50.938									78.366	58.056
	75.929	67.500			59.057	92.600									88.354	133.269
	69.584	62.097			53.370	88.543									120.694	297.000
	88.952	77.783			68.426	37.500									122.257	98.786
	66.130	90.531			103.957	98.783									47.642	46.857
	49.755	43.900			70.785	61.775									81.116	96.892
	46.133	47.381			67.167	67.878									103.698	61.188
	57.076	75.500			55.193	55.486									46.437	47.500
	66.443	84.889			63.813	80.974									77.825	89.000
	68.393	65.759			59.588	58.455									84.243	79.121
	50.761	64.676			99.624	94.763									51.926	70.217
	52.857	78.784			75.333	106.297									45.750	47.833
	56.995	57.698			102.679	92.766									100.600	99.429
	75.555	76.000			52.491	53.702									85.562	94.844
	53.335	57.333			40.434	32.973									92.683	163.516
	67.780	72.581			33.122	34.571									83.280	82.526
	55.210	57.611			58.290	58.541									87.375	97.880
	68.681	82.667			60.756	93.612									118.556	102.464
	64.906	51.556			72.875	78.850									97.646	57.250
	47.434	44.212			71.106	80.564									71.738	65.118
	51.016	46.750			109.987	103.441									110.307	127.179
	55.372	104.971			82.702	75.452									77.578	90.697
	55.692	55.286			90.368	118.324									127.471	137.000
	54.282	91.852			81.035	95.405									71.486	55.111
	79.732	85.091			60.271	68.729									58.524	66.718
	58.507	64.452			78.399	92.292									68.032	95.917
	63.880	73.810			62.659	72.167									109.920	106.974
	56.393	69.093			90.628	91.543									100.346	105.049
	73.088	51.689			104.135	96.759									111.319	100.448
	78.147	130.394			101.541	25.308									94.146	162.943
	76.160	67.105			75.032	27.091									67.929	113.806
	63.004	62.634			71.368	84.364									59.981	81.094
	49.341	69.354			86.424	84.538									107.271	92.833
	51.943	55.364			71.409	82.775									111.644	113.317
	82.276	91.544			46.325	32.714									67.063	60.677
	58.605	64.966			70.500	59.889									75.459	113.308
	85.520	68.395			64.264	68.930									61.269	60.875
	62.374	59.057			67.161	84.957									84.422	91.976
	51.725	63.952			57.650	39.643									95.297	117.542
	91.945	54.273			73.930	71.596									51.350	53.185
	48.018	49.786			122.926	75.250									83.889	113.400
	62.348	61.364			79.857	85.857									78.925	80.543
	80.216	80.676			68.044	87.962									82.030	93.242
	46.271	52.938			72.594	47.607									55.694	49.182
	96.069	80.020			43.232	36.531									79.672	84.630
	49.738	52.763			93.371	80.591									49.763	49.625
	47.282	59.640			67.916	80.706									47.991	59.774
	44.479	46.878			49.922	48.171									64.894	143.500
	61.296	99.657			66.039	60.829									60.759	81.536
	104.167	102.219			51.446	35.400									82.726	119.933
	49.281	40.857			75.711	75.500									94.779	88.833
	56.777	73.973			58.667	82.720									79.034	69.278
	104.325	113.944			98.695	66.884									53.766	93.320
	56.559	86.532			40.899	32.462									84.155	102.931
	73.202	68.104			73.161	81.581									90.829	133.321
	56.740	58.044			79.762	113.354									64.563	79.120
	68.185	76.286			73.533	73.500									58.928	73.324
	49.854	64.459			59.010	52.583									54.256	57.311
	55.525	55.690			83.364	102.938									71.977	93.862
	72.489	63.262			76.430	76.133									106.617	106.885
	56.993	113.339			63.921	59.786									86.285	72.367
	64.579	54.514			81.303	77.592									108.162	68.650
	75.310	80.769			62.911	51.481									81.357	122.033
	55.502	40.409			57.411	56.053									93.895	78.105
	52.977	41.000			78.581	24.000									86.273	86.065
	61.751	60.385			64.506	77.349									69.729	85.742
	149.516	178.000			82.478	63.600									94.977	186.143
	47.574	50.214			77.428	72.194									85.591	113.087
	76.910	112.485			108.446	74.516									73.292	98.414
	51.818	70.429			55.563	69.848									93.120	123.656
	65.742	80.135			44.328	69.974									80.342	210.324
	51.573	75.294			62.386	103.769									71.105	74.543
	51.709	55.389			83.198	33.667									113.963	130.311
	51.859	46.400			62.811	67.457									109.033	86.921
	65.339	58.128			60.757	68.875									86.459	97.750
	48.320	46.000			107.901	123.160									86.336	171.000
	69.442	43.000			71.849	49.730									58.761	65.036
	116.613	134.516			59.936	60.622									71.844	85.526
	54.654	50.577			61.903	49.088									103.596	286.571
	52.536	53.314			56.718	59.955									84.019	175.483
	73.405	81.226			51.202	52.080									105.847	142.625
	49.318	64.875			45.536	58.684									163.804	101.484
	103.185	78.656			65.699	101.567									97.795	90.737
	60.196	57.308			38.080	35.100									99.152	101.290
	95.466	83.239			54.586	95.622									100.463	94.815
	61.816	54.793			55.185	70.852									97.827	73.655
	46.206	47.727			77.572	60.875									61.984	54.867
	76.302	69.452			39.016	37.413									71.523	101.611
	50.575	62.032			60.831	71.000									110.896	94.188
	54.134	52.000			67.955	68.545									118.549	111.529
	57.500	56.737			38.461	27.227									71.828	141.879
	60.251	58.885			55.422	83.250									102.217	117.121
	60.482	75.250			79.293	71.471									45.815	43.704
	52.117	54.484			77.496	43.250									60.752	134.452
	53.148	51.918			80.482	46.708									63.241	55.750
	61.428	64.500			68.036	86.846									78.973	69.286
	58.537	86.760			44.635	46.419									53.599	52.200
	50.147	63.279			76.979	55.960									61.899	78.815
	113.188	135.911			53.441	97.912									118.805	114.757
	53.385	79.844			50.299	75.360									84.878	105.000
	80.712	110.176			70.456	84.590									50.000	57.100
	50.413	46.472			41.868	40.773									45.669	51.059
	58.885	62.836			74.971	89.867									58.682	64.333
	76.644	97.714			54.741	57.371									121.817	140.632
	51.555	54.474			64.899	108.545									91.321	89.594
	85.219	89.841			75.819	68.081									64.275	92.467
	62.163	79.791			81.823	116.818									107.928	130.414
	53.158	43.528			44.129	38.500									50.156	67.087
	59.645	63.053			53.995	44.188									88.209	58.429
	50.090	49.702			53.857	116.103									99.660	101.438
	74.444	55.056			77.861	76.686									113.144	74.200
	49.797	43.200			51.665	76.452									88.468	118.706
	64.585	68.366			48.284	41.722									84.713	72.464
	68.179	68.935			46.939	159.903									51.343	54.759
	50.301	68.311			37.258	35.094									89.048	127.786
	77.552	84.019			54.626	34.649									78.676	102.738
	60.731	66.000			63.889	54.759									77.891	104.273
	81.139	89.073			73.692	55.600									73.804	87.513
	54.851	50.000			76.233	62.500									105.227	102.581
	59.232	58.763			64.005	44.870									71.957	86.838
	53.014	51.957			44.089	55.469									89.679	49.250
	50.951	56.406			64.247	86.722									68.519	129.103
	51.144	62.654			70.851	44.875									81.365	102.156
	69.137	181.879			78.034	63.630									88.066	120.022
	81.193	60.348			44.500	48.024									65.820	68.233
	74.599	61.229			54.451	59.571									51.141	50.600
	66.439	77.750			88.170	86.333									82.126	117.130
	71.504	64.519			37.817	58.245									94.910	111.839
	68.300	74.147			48.733	33.312									128.373	123.719
	79.307	73.378			84.574	108.714									97.489	188.692
	63.635	93.786			46.655	68.489									58.494	59.200
	59.587	84.222			65.404	85.609									93.577	120.081
	65.204	74.925			45.527	47.370									98.028	178.410
	56.551	45.947			51.198	103.929									91.364	105.792
	48.175	49.040			64.833	77.257									81.964	90.371
	49.713	95.120			54.968	48.316									69.237	66.842
	61.712	79.394			73.977	54.517									81.537	71.321
	69.111	134.927			73.926	48.700									70.195	79.944
	63.581	88.719			75.078	81.535									65.155	93.400
	53.883	50.086			95.372	49.857									75.832	97.480
	56.605	53.182			61.362	65.378									117.222	130.458
	85.224	79.767			110.146	91.860									105.057	109.043
	58.494	63.097			46.897	48.955									79.174	82.618
	64.834	78.367			99.883	104.372									100.126	96.968
	87.961	58.000			68.733	66.059									62.524	86.276
	54.984	59.577			65.783	69.357									67.624	61.250
	54.429	131.393			87.318	102.083									102.331	176.361
	70.463	59.774			60.944	61.387									65.832	82.310
	62.524	62.286			45.083	69.643									92.448	76.769
	55.572	56.719			61.660	48.837									113.203	98.406
	60.810	61.946			49.716	49.591									96.636	77.560
	77.617	56.194			55.153	62.325									89.298	156.171
	47.426	48.531			67.470	60.861									53.801	55.462
	56.144	60.939			74.405	117.438									98.635	97.417
	62.474	74.974			51.799	64.047									108.682	55.154
	81.024	60.444			95.384	124.088									92.650	179.189
	54.027	58.615			81.775	115.194									87.299	104.486
	103.269	95.289			39.963	47.622									101.074	151.273
	75.409	84.107			48.563	62.562									80.704	116.000
	56.866	85.885			63.117	38.588									70.669	56.800
	48.866	49.091			92.973	87.787									82.725	100.263
	49.963	67.143			63.155	29.667									73.409	97.526
	85.289	80.720			43.691	33.190									103.519	155.389
	58.217	47.000			74.151	45.647									83.166	91.578
	52.207	68.765			67.935	86.704									61.734	59.333
	65.075	43.893			48.078	72.286									72.364	70.606
	71.004	78.903			47.714	56.870									70.504	68.182
	100.525	79.545			42.884	71.576									114.617	176.938
	51.366	56.186			50.237	62.000									91.705	105.174
	56.613	60.219			64.929	61.500									84.586	75.821
	84.376	59.200			61.491	17.000									60.670	76.071
	54.186	72.510			56.377	96.657									79.281	89.442
	43.829	43.250			97.064	95.412									85.427	79.182
	55.558	73.000			57.711	47.320									92.806	95.250
	60.625	47.000			62.036	83.000									140.625	262.583
	59.093	60.838			56.533	78.292									76.243	58.964
	55.972	67.073			60.948	24.600									103.649	154.909
	84.790	82.621			55.667	52.806									50.925	60.267
	55.822	58.023			52.289	103.333									81.258	94.583
	57.500	65.773			68.509	98.708									88.348	90.955
	46.317	46.714			74.221	58.020									108.624	100.789
	74.159	78.293			60.236	67.971									48.740	54.512
	44.560	45.304			67.510	97.732									65.959	75.079
	76.453	58.778			92.622	84.889									106.409	94.947
	53.789	65.952			76.132	97.552									71.968	92.927
	106.194	124.703			70.742	87.340									85.516	137.121
	48.661	53.435			65.838	61.341									96.896	134.459
	56.717	73.038			62.132	81.955									79.313	87.410
	54.212	50.250			72.738	72.387									119.545	175.931
	84.117	79.383			39.645	30.214									61.957	74.727
	65.837	73.346			65.649	95.051									129.021	238.464
	78.934	94.670			64.309	97.963									64.656	78.815
	55.741	84.978			81.913	96.878									46.123	48.150
	68.903	71.342			51.544	53.214									56.175	46.500
	80.862	69.536			50.605	94.184									88.270	142.621
	59.658	57.889			54.276	40.806									70.541	118.071
	44.891	61.468			99.234	88.800									99.718	125.514
	82.518	79.688			63.432	71.767									78.845	74.381
	80.587	76.222			41.729	58.679									152.904	156.109
	99.175	88.919			47.243	29.889									104.469	132.655
	53.424	66.257			60.651	77.707									112.365	122.844
	71.352	85.556			90.222	42.222									171.522	198.500
	55.248	66.933			100.536	81.429									48.831	53.040
	89.028	112.605			50.341	43.571									82.870	132.550
	48.901	47.812			88.180	72.862									108.191	124.261
	43.016	43.321			35.971	35.971									125.204	139.545
	90.103	100.917			67.301	19.167									61.893	57.167
	79.564	105.194			69.624	106.742									69.248	88.600
	55.300	47.731			58.788	27.160									78.162	100.333
	55.440	52.737			47.928	45.800									79.800	79.875
	46.677	52.513			50.840	52.302									116.365	79.600
	72.702	73.196			57.333	79.263
	83.240	70.984			55.785	11.000
	68.848	68.353			53.136	74.906
	41.128	46.491			73.438	44.750
	77.744	94.346			72.237	86.700
	60.435	71.533			51.453	47.462
	58.656	68.743			69.438	53.400
	54.134	65.444			96.788	105.444
	75.734	79.743			62.611	55.028
	65.845	72.705			35.084	36.579
	57.751	92.886			107.781	129.833
	76.583	52.500			41.966	53.737
	58.835	55.933			39.919	75.412
	69.962	78.500			73.857	62.086
	54.749	77.029			34.261	26.500
	60.621	69.886			77.500	93.735
	72.206	110.611			67.069	63.114
	64.393	55.674			62.430	36.733
	60.280	115.838			69.272	75.222
	58.487	56.378			59.422	71.861
	48.607	93.339			92.613	95.724
	78.531	60.321			85.447	87.537
	51.907	56.679			47.850	34.727
	44.983	68.619			82.506	70.786
	58.241	51.565			62.990	47.750
	118.623	102.033			45.536	32.000
	75.434	104.143			54.010	62.900
	51.464	52.630			43.966	38.538
	49.301	61.559			75.167	69.288
	64.323	74.792			48.006	71.787
	47.682	46.867			59.055	102.025
	66.255	79.887			64.665	38.107
	60.055	66.839			39.454	47.229
	63.895	73.889			91.376	84.179
	67.614	80.923			76.983	110.343
	63.996	140.927			59.476	24.833
	73.842	120.971			73.249	30.609
	93.266	69.184			76.595	68.950
	58.168	79.633			39.272	74.978
	58.156	52.476			55.361	61.622
	125.772	118.309			56.072	58.152
	52.244	55.778			79.435	85.265
	69.518	81.829			53.303	51.269
	63.640	62.086			51.375	50.894
	133.834	139.833			63.914	35.455
	61.138	55.444			45.854	51.200
	87.853	92.931			69.426	85.743
	50.649	84.404			65.023	40.316
	44.455	52.104			90.991	88.100
	91.992	71.441			70.624	71.391
	70.927	99.590			73.705	56.857
	62.173	50.000			82.321	41.500
	54.415	73.769			63.492	15.500
	56.206	100.731			41.372	45.920
	93.147	89.171			92.621	71.244
	56.489	81.277			90.508	72.135
	65.986	69.568			56.817	38.333
	82.277	85.375			40.292	47.909
	84.269	98.125			63.763	70.259
	67.759	50.778			58.840	77.077
	58.873	87.086			68.750	45.478
	50.424	50.595			45.651	47.500
	78.488	61.929			131.901	108.207
	82.611	100.053			47.011	50.971
	61.350	71.310			175.552	78.500
	61.523	77.889			75.730	75.500
	46.282	48.838			87.518	108.857
	88.245	113.404			54.006	56.732
	59.330	71.925			54.266	63.261
	48.574	68.660			60.177	67.769
	115.584	119.533			41.149	56.115
	59.434	49.812			70.008	43.371
	73.975	147.293			118.497	81.343
	62.838	59.522			41.209	42.645
	68.601	82.531			79.548	82.972
	83.333	151.343			62.888	68.500
	73.595	55.667			99.423	70.222
	84.149	81.742			120.260	109.667
	89.309	126.871			45.094	45.444
	56.244	80.370			71.839	80.960
	49.291	53.026			66.712	64.690
	71.006	65.243			54.961	88.488
	52.135	42.125			93.113	12.889
	55.794	76.029			61.981	52.778
	76.217	90.781			78.841	21.000
	58.901	87.178			89.596	78.206
	57.118	73.286			51.081	73.864
	47.712	49.267			45.340	58.036
	64.281	53.309			51.887	64.850
	74.167	77.037			97.420	85.088
	78.810	80.905			132.107	95.649
	73.625	70.582			61.569	78.278
	49.489	45.000			43.526	69.233
	51.912	53.467			74.529	88.154
	80.605	72.302			38.944	65.390
	50.643	64.116			91.692	24.812
	71.031	62.906			86.588	110.700
	105.398	99.263			81.864	60.333
	88.083	110.478			65.675	103.811
	84.099	88.361			70.888	73.923
	68.489	73.516			41.942	43.892
	163.349	103.875			70.087	60.074
	75.443	85.957			70.237	56.824
	51.678	49.213			57.689	75.000
	71.798	83.486			87.713	32.842
	138.687	117.728			63.228	94.344
	49.183	60.244			54.330	43.250
	73.489	89.667			84.011	72.829
	50.937	54.654			57.041	50.600
	80.966	48.000			70.227	71.091
	48.963	56.694			50.145	69.275
	52.905	62.543			73.447	90.173
	90.457	138.234			82.115	76.256
	50.025	86.043			55.306	58.406
	50.251	48.026			61.341	60.441
	77.907	65.186			51.655	92.586
	60.931	59.590			70.209	46.750
	74.161	64.367			55.610	83.821
	70.217	92.429			94.974	65.524
	50.944	62.488			61.045	28.000
	66.496	48.300			89.404	97.097
	50.980	43.677			114.315	53.273
	49.490	54.692			50.940	44.077
	56.424	72.667			45.562	82.278
	55.378	63.513			66.492	57.000
	53.916	51.824			56.284	55.733
	118.638	103.893			54.825	44.000
	74.382	74.565			53.926	70.479
	42.362	46.032			46.561	49.952
	55.984	76.898			67.888	104.750
	43.288	63.425			45.324	61.848
	83.673	127.085			89.851	81.444
	84.812	85.317			74.279	49.333
	56.175	80.875			50.612	61.375
	89.425	94.000			69.622	66.977
	71.563	71.705			58.731	50.300
	92.727	107.571			48.221	132.895
	61.270	58.476			53.792	60.242
	69.449	57.872			42.094	74.000
	53.256	61.105			68.226	55.667
	54.095	71.951			100.125	82.556
	55.500	53.500			74.340	79.053
	56.035	56.187			61.116	46.679
	52.361	57.881			51.717	48.615
	44.847	44.267			52.860	32.000
	70.443	68.351			60.127	63.100
	104.649	90.667			51.875	61.744
	62.544	62.760			70.635	64.875
	85.898	130.941			45.695	34.143
	49.132	54.297			47.745	49.000
	89.085	122.568			63.642	73.510
	75.278	61.304			54.075	86.214
	63.883	64.917			62.412	50.038
	83.493	64.400			39.816	30.273
	47.596	61.625			50.174	75.381
	183.685	106.357			77.000	91.793
	103.623	128.758			50.033	79.630
	50.172	55.385			78.364	74.000
	61.072	87.861			79.701	78.417
	50.059	43.125			63.396	45.583
	59.284	65.556			87.161	70.071
	56.142	72.913			69.308	71.655
	81.581	68.625			53.461	43.243
	58.112	79.419			58.897	74.022
	45.540	59.047			54.965	47.864
	57.523	48.667			56.242	47.321
	64.956	65.154			86.135	51.258
	68.856	97.979			63.614	85.130
	61.714	80.098			50.793	61.267
	74.844	52.446			49.791	49.932
	81.754	104.867			63.287	64.654
	51.028	61.622			67.200	35.400
	56.762	62.639			67.642	65.100
	48.464	84.250			52.791	33.433
	98.423	117.292			66.374	79.000
	60.419	60.800			100.352	132.057
	56.847	55.611			33.184	30.424
	63.178	57.944			67.748	98.533
	92.409	75.536			51.185	29.529
	100.576	107.875			55.887	68.310
	49.818	64.081			76.905	78.674
	57.315	66.968			77.487	91.306
	66.111	51.143			59.668	44.167
	62.635	50.500			48.886	36.875
	52.329	71.822			104.339	90.886
	52.201	67.500			90.110	79.094
	66.461	101.833			35.730	52.283
	80.645	144.429			103.673	154.975
	60.526	69.097			57.484	102.063
	57.887	84.385			80.887	86.133
	53.020	95.189			41.158	50.441
	78.930	69.373			34.466	39.109
	77.461	81.700			57.638	42.462
	58.979	46.737			64.693	74.915
	51.788	53.404			100.663	20.857
	45.248	42.312			58.911	71.545
	60.889	48.027			83.054	82.462
	73.456	59.615			84.183	84.676
	71.660	65.344			75.838	34.656
	58.101	46.353			88.429	64.605
	54.218	59.556			64.214	64.114
	51.400	57.188			43.000	102.238
	62.874	62.300			39.598	38.388
	74.932	70.767			49.012	51.920
	126.184	233.972			64.154	104.029
	58.122	66.500			44.564	51.457
	101.207	62.750			105.080	151.275
	81.475	82.630			56.405	69.512
	69.337	80.897			143.275	135.767
	57.146	51.435			45.190	75.135
	67.431	62.800			75.894	82.500
	82.830	123.317			66.367	72.432
	51.273	54.261			67.657	89.692
	48.359	57.552			73.910	103.571
	45.895	42.767			87.784	32.474
	69.611	49.186			47.787	54.512
	81.618	77.081			75.102	55.886
	50.066	54.222			77.133	97.115
	47.404	58.141			41.868	37.750
	107.153	119.190			96.578	152.167
	80.607	83.825			55.405	68.056
	48.442	49.149			66.726	48.188
	78.723	75.415			52.487	35.625
	79.391	81.593			74.162	75.583
	64.610	52.143			41.840	67.000
	55.654	52.273			87.458	45.769
	60.815	65.571			73.374	99.755
	62.750	74.325			61.061	51.700
	54.290	48.489			90.823	70.457
	68.340	70.111			41.323	51.487
	54.953	130.169			50.805	56.543
	50.383	45.815			72.265	66.769
	64.703	101.524			44.759	42.452
	89.757	128.040			79.285	84.923
	67.161	56.595			80.603	48.978
	75.892	56.000			37.563	43.000
	56.461	67.406			72.618	37.044
	69.348	78.167			60.820	32.294
	61.005	58.238			46.307	32.370
	54.189	50.957			83.555	71.842
	60.732	71.326			63.217	58.327
	79.650	91.560			51.030	73.655
	81.299	56.000			58.580	34.250
	55.457	48.111			41.191	26.250
	54.505	70.048			77.399	40.933
	58.418	49.121			73.850	118.487
	63.232	59.385			74.638	107.561
	46.254	44.588			81.047	67.893
	86.455	126.538			75.679	13.700
	60.174	58.044			80.421	82.152
	69.137	62.455			52.429	34.955
	66.037	57.257			84.952	53.812
	55.222	48.609			71.394	36.588
	63.518	38.259			70.465	25.773
	48.528	65.125			54.823	60.488
	65.136	47.455			71.293	64.889
	68.411	85.947			51.140	28.000
	58.516	61.012			74.106	63.630
	55.197	51.743			96.018	82.864
	50.351	49.917			49.126	37.974
	56.838	63.660			34.769	48.902
	59.157	61.786			68.543	23.923
					69.473	54.194
					51.911	45.043
					50.352	29.364
					119.160	3.727
					63.839	40.400
					64.823	91.108
					64.163	67.438
					98.120	60.762
					93.158	69.815
					89.106	50.905
					48.669	69.172
					64.056	51.433
					65.172	51.122
					56.188	98.552
					100.914	129.000
					58.512	48.706
					36.543	55.909
					52.485	36.500
					69.791	107.829
					78.673	80.064
					90.230	92.240
					40.088	37.162
					46.300	43.636
					59.851	44.241
					41.452	55.391
					45.255	58.125
					67.339	50.889
					57.236	94.452
					72.787	80.412
					58.739	62.455
					57.989	26.833
					72.295	31.192
					60.769	57.000
					83.303	103.579
					84.295	64.319
					70.503	124.483
					85.722	80.206
					97.005	111.800
					85.748	83.184
					82.856	51.042
					74.964	84.422
					52.673	59.295
					94.478	101.919
					40.268	53.656
					84.405	70.344
					57.324	66.600
					56.526	113.167
					66.674	65.038
					101.947	73.652
					45.050	49.812
					48.612	59.095
					59.603	138.783
					57.827	74.000
					49.928	47.323
					82.847	66.630
					63.725	126.636
					85.983	92.674
					45.027	55.922
					81.912	88.780
					68.009	51.647
					85.100	76.318
					93.755	68.364
					45.433	50.615
					70.683	119.696
					31.676	30.086
					88.700	92.529
					43.129	70.513
					74.953	97.455
					56.959	46.375
					59.712	33.625
					63.615	73.833
					86.876	41.371
					77.261	63.588
					47.622	41.143
					39.381	54.473
					46.418	59.250
					60.819	48.931
					67.329	81.951
					66.920	46.059
					58.852	66.531
					63.377	22.125
					49.547	62.938
					79.658	67.514
					50.682	64.000
					58.481	56.378
					66.963	105.000
					45.474	78.000
					49.870	76.364
					88.723	64.973
					53.116	65.222
					41.947	58.854
					96.917	90.528
					92.995	90.630
					83.119	47.455
					44.000	57.404
					57.295	51.000
					68.095	65.868
					57.409	19.375
					56.401	68.591
					74.218	100.900
					84.804	70.111
					58.065	72.417
					114.215	102.220
					69.154	48.591
					75.748	86.562
					34.460	32.200
					62.048	79.688
					96.505	71.788
					79.053	76.467
					38.119	37.143
					81.572	110.639
					37.143	52.848
					58.884	89.190
					61.532	31.958
					63.933	76.065
					49.807	38.375
					83.262	72.900
					39.781	79.980
					55.887	47.727
					54.279	71.086
					67.927	47.556
					107.676	74.667
					79.503	80.625
					59.581	45.833
					64.892	56.375
					52.552	78.654
					51.690	50.750
					71.000	61.850
					67.452	60.048
					88.344	61.714
					134.679	91.771
					99.381	114.257
					55.302	71.707
					60.283	69.696
					45.664	53.434
					68.923	55.188
					48.075	75.130
					65.938	70.243
					82.851	94.463
					60.191	95.028
					62.880	58.727
					39.444	39.324
					97.051	88.737
					70.659	80.000
					44.867	40.343
					68.339	74.857
					73.899	75.394
					81.262	69.348
					64.136	85.362
					64.863	59.200
					55.459	56.167
					52.296	29.625
					93.012	85.720
					78.355	76.488
					108.634	106.308
					44.580	41.417
					101.848	103.417
					56.203	51.000
					99.508	96.371
					59.662	42.615
					46.579	65.392
					94.822	121.065
					52.018	48.923
					57.197	36.500
					83.835	81.080
					115.748	111.774
					56.665	55.944
					66.539	50.000
					61.190	85.643
					71.053	71.091
					47.419	46.000
					60.278	50.132
					63.019	75.769
					74.908	63.487
					63.076	64.343
					119.994	25.593
					63.461	53.261
					74.121	79.278
					44.392	69.038
					50.332	49.456
					53.537	151.200
					52.035	88.139
					36.050	32.917
					82.808	92.949
					98.441	88.852
					33.450	29.031
					44.280	59.629
					72.940	85.515
					76.033	65.154
					42.483	69.806
					68.641	75.971
					36.273	40.882
					88.031	66.292
					45.306	32.333
					66.157	65.700
					70.333	65.243
					34.284	36.733
					65.564	56.280
					54.119	44.921
					73.936	52.755
					44.716	38.818
					58.169	60.684
					51.494	44.250
					116.927	128.000
					51.725	18.310
					45.550	53.290
					64.911	65.333
					40.370	41.811
					84.159	104.944
					78.397	24.000
					49.680	48.417
					64.084	97.571
					51.060	74.446
					63.088	101.891
					84.964	35.000
					61.295	53.900
					75.777	49.053
					53.148	25.304
					59.255	65.600
					46.389	11.176
					48.737	60.696
					77.847	36.850
					47.844	48.955
					47.887	46.639
					87.970	64.881
					55.309	60.395
					69.236	70.024
					53.231	44.953
					49.112	63.276
					62.544	146.909
					47.468	55.683
					38.623	46.640
					43.322	47.500
					70.996	55.462
					59.233	51.535
					71.197	78.939
					51.480	27.857
					92.573	111.029
					55.454	60.343
					67.402	72.795
					56.478	45.083
					104.236	68.293
					57.639	98.333
					50.480	54.091
					60.947	57.286
					71.115	77.208
					59.946	42.786
					55.385	39.769
					71.799	43.938
					46.478	59.262
					55.203	80.577
					57.960	73.128
					59.078	76.244
					41.032	65.097
					90.356	35.684
					31.404	31.897
					67.127	38.417
					58.347	49.633
					50.684	39.560
					45.723	57.417
					69.915	58.955
					91.419	31.500
					71.568	39.867
					79.443	78.750
					74.476	107.575
					59.382	64.417
					57.908	87.677
					47.665	63.833
					97.395	64.907
					89.025	78.619
					52.104	92.578
					61.048	111.205
					41.983	64.727
					56.250	63.500
					50.105	71.725
					31.875	34.318
					60.021	55.562
					75.711	128.000
					42.763	53.000
					52.240	75.206
					38.697	37.111
					54.394	58.500
					80.984	69.143
					65.975	66.400
					92.716	94.000
					64.549	45.842
					80.082	101.743
					45.182	73.697
					65.178	31.679
					81.964	53.886
					74.451	55.295
					57.849	87.233
					54.552	40.235
					66.575	60.211
					46.210	32.562
					68.643	55.381
					77.371	79.071
					67.685	31.167
					91.281	85.560
					100.692	77.600
					101.546	85.176
					36.190	36.976
					64.853	20.273
					71.850	39.600
					105.946	68.040
					68.105	44.000
					86.085	54.760
					32.310	37.083
					59.996	53.962
					54.631	41.146
					81.868	80.405
					101.179	81.037
					46.165	64.960
					66.951	87.481
					100.199	27.600
					56.034	87.696
					76.556	48.562
					55.689	60.263
					67.627	62.286
					58.307	95.579
					61.664	89.705
					74.725	68.346
					45.855	81.276
					76.752	61.833
					90.466	37.297
					74.794	82.919
					83.020	75.297
					88.359	86.548
					130.780	83.939
					77.827	65.714
					103.035	115.344
					72.240	81.756
					61.701	71.104
					55.900	59.282
					42.369	23.833
					36.835	48.659
					68.367	64.282
					41.767	27.722
					33.426	43.128
					92.062	88.065
					97.663	80.071
					58.994	67.488
					63.460	74.154
					46.418	26.588
					73.472	63.826
					73.327	57.125
					74.564	99.736
					64.254	18.857
					89.881	48.433
					84.190	75.395
					78.418	52.833
					94.460	68.265
					49.275	29.545
					91.416	0.071
					52.747	59.737
					39.821	57.476
					69.365	63.265
					61.485	27.222
					57.510	85.593
					50.037	24.167
					72.488	24.000
					48.565	72.167
					84.869	99.895
					75.619	90.762
					56.811	39.963
					96.796	49.909
					93.349	111.111
					146.713	122.556
					81.335	25.923
					67.324	71.800
					72.228	89.136
					40.209	37.259
					100.669	122.389
					60.330	71.441
					76.597	68.319
					57.572	44.552
					63.175	65.128
					44.141	48.943
					90.062	107.054
					75.652	83.652
					67.170	31.034
					119.457	90.600
					54.948	50.410
					106.483	122.448
					66.620	99.544
					61.386	49.042
					50.295	76.838
					63.506	61.750
					77.715	85.367
					64.146	37.205
					32.797	36.576
					60.711	52.432
					80.100	91.700
					133.894	80.600
					63.278	38.571
					75.089	87.242
					80.884	59.688
					50.853	80.914
					61.397	53.158
					63.317	22.538
					97.068	105.385
					98.785	87.444
					97.540	89.660
					114.623	102.231
					97.471	87.500
					124.553	94.667
					66.302	58.625
					71.279	91.439
					65.792	98.286
					39.689	40.083
					68.086	67.766
					80.794	59.167
					74.572	11.538
					53.412	93.761
					57.601	86.967
					58.016	72.769
					52.530	90.450
					60.778	59.565
					39.648	51.250
					77.430	69.296
					95.474	85.588
					65.285	70.667
					93.936	80.641
					64.485	36.370
					109.381	80.875
					60.380	57.536
					47.977	42.784
					65.033	43.154
					80.091	55.143
					70.253	70.889
					69.933	17.737
					89.795	98.647
					75.494	25.100
					67.273	67.143
					69.415	46.714
					113.014	132.474
					77.633	104.735
					53.498	48.300
					53.871	72.929
					86.703	66.625
					88.204	25.800
					49.127	47.576
					69.881	85.231
					37.854	46.929
					83.962	87.911
					46.173	43.238
					57.047	33.522
					85.673	56.483
					68.254	77.553
					55.293	57.067
					44.236	53.692
					100.407	102.704
					66.732	63.064
					69.823	127.000
					89.641	92.444
					76.011	85.250
					80.429	26.000
					37.089	54.256
					70.950	74.286
					70.252	49.769
					148.295	172.231
					62.824	59.160
					76.616	88.968
					94.554	9.034
					97.792	54.485
					70.425	18.500
					63.342	71.130
					96.697	55.810
					80.702	47.645
					56.442	66.902
					89.007	70.690
					45.723	56.278
					74.424	79.500
					68.787	87.705
					95.302	21.625
					69.197	168.720
					56.809	71.132
					52.762	40.974
					108.464	79.393
					60.051	57.447
					31.504	42.500
					64.868	66.935
					48.000	41.897
					65.322	28.800
					72.602	43.825
					90.516	66.714
					70.694	67.667
					57.594	62.526
					77.193	87.881
					45.865	46.225
					49.315	67.667
					74.040	107.714
					53.930	45.261
					86.734	77.810
					75.794	65.696
					50.021	48.364
					76.753	115.800
					90.872	108.878
					54.667	39.778
					55.265	82.444
					42.978	52.268
					99.517	116.792
					44.207	55.467
					91.995	98.733
					100.059	82.711
					65.033	64.477
					87.144	58.867
					52.913	42.250
					79.809	36.909
					48.911	117.389
					82.021	46.000
					80.509	22.688
					88.986	78.788
					56.911	41.429
					48.839	53.914
					62.422	81.974
					101.200	17.688
					64.318	96.860
					57.108	59.925
					47.396	51.667
					67.106	52.135
					52.668	77.347
					61.004	48.958
					75.207	34.195
					39.496	38.615
					67.292	75.281
					74.804	63.000
					83.483	2.870
					53.557	72.442
					63.170	43.132
					64.916	76.259
					90.483	77.286
					57.296	25.765
					54.835	42.879
					59.253	53.870
					87.242	93.312
					91.556	75.953
					84.677	59.630
					46.387	49.100
					74.126	71.353
					47.281	46.696
					93.729	86.719
					55.685	36.447
					75.704	96.875
					102.734	43.667
					49.665	28.727
					44.416	41.759
					73.188	21.625
					57.407	87.268
					99.969	101.000
					73.399	66.781
					86.173	50.962
					50.916	58.075
					83.158	74.368
					69.426	94.818
					90.695	115.849
					90.384	44.098
					83.311	110.917
					50.151	51.159
					83.349	82.647
					56.388	90.731
					76.432	79.200
					87.382	42.559
					70.077	89.765
					98.177	86.619
					41.485	48.571
					80.784	90.158
					44.295	46.250
					58.893	54.925
					63.241	44.824
					87.000	113.897
					73.780	114.841
					46.038	57.261
					52.556	45.800
					82.464	70.852
					72.630	87.725
					46.407	62.316
					65.882	85.148
					82.306	85.000
					93.933	16.800
					42.888	27.429
					41.799	61.262
					95.685	108.692
					53.962	53.364
					52.609	61.021
					83.077	93.593
					44.374	50.179
					68.372	59.792
					105.074	105.194
					60.398	76.692
					47.112	33.828
					79.240	28.929
					71.694	39.476
					43.296	46.344
					64.471	77.458
					46.000	66.023
					47.918	55.370
					69.610	71.054
					64.438	64.516
					66.982	65.955
					48.004	64.767
					75.700	94.356
					48.270	33.231
					62.593	75.677
					41.820	19.696
					75.333	75.429
					69.720	57.138
					102.826	106.808
					67.275	59.939
					46.738	83.656
					67.000	25.296
					63.412	52.533
					61.765	27.750
					57.157	55.897
					59.709	65.000
					61.403	63.880
					81.094	82.919
					47.760	79.021
					55.462	97.306
					57.637	96.592
					82.811	31.514
					66.536	58.547
					57.521	91.962
					76.156	81.000
					88.392	81.750
					42.474	33.941
					41.664	53.760
					83.344	74.273
					60.799	31.444
					64.297	43.182
					93.591	117.245
					52.408	84.333
					79.860	82.900
					51.738	45.143
					74.206	28.100
					80.452	42.333
					58.009	67.947
					38.009	42.270
					57.964	63.656
					58.062	65.119
					44.624	39.788
					38.127	56.827
					81.590	66.585
					51.647	115.763
					43.542	35.968
					88.190	86.581
					64.524	41.500
					39.333	43.058
					115.498	29.414
					50.500	114.931
					63.364	50.105
					153.565	135.083
					79.980	62.500
					52.485	69.750
					223.871	62.292
					69.535	40.053
					55.315	80.825
					116.764	122.480
					40.463	28.364
					72.239	42.023
					48.731	80.265
					56.246	31.292
					53.426	25.667
					74.792	58.025
					56.035	63.513
					62.984	108.722
					43.889	23.977
					99.482	123.545
					126.074	100.636
					36.480	39.061
					61.053	60.111
					94.247	84.389
					43.016	46.973
					47.450	90.783
					62.142	82.556
					54.270	97.073
					37.203	57.676
					30.855	28.818
					42.867	36.250
					83.294	84.600
					66.732	55.800
					82.382	85.952
					100.020	100.633
					47.392	62.731
					54.952	48.615
					59.777	68.958
					68.195	90.182
					50.053	50.339
					29.899	27.000
					81.042	97.650
					65.450	78.840
					59.886	70.000

## Sheet: EDF. 1h
% of T cells
	MART-1-specific
	Donor 1	Donor 2	Donor 3	Donor 4	Donor 5
40:60	41.43	34.10	37.60	45.10	38.00
20:80	19.50	17.17	19.60	23.37	19.90
10:90	9.34	7.97	9.77	12.17	9.75
5:95	4.44	4.24	5.57	5.37	4.85
1:99	1.15	0.97	1.09	1.49	1.16

## Sheet: EDF. 1i
% of T cells
	Singlets: MART-1-specific					Singlets: Non-specific					Clusters: MART-1-specific					Clusters: Non-specific					Average FC*	p value	Stars
	Donor 1	Donor 2	Donor 3	Donor 4	Donor 5	Donor 1	Donor 2	Donor 3	Donor 4	Donor 5	Donor 1	Donor 2	Donor 3	Donor 4	Donor 5	Donor 1	Donor 2	Donor 3	Donor 4	Donor 5
40:60	28.50	23.43	27.33	32.37	24.27	71.50	76.57	72.67	67.63	75.73	30.03	32.50	36.20	45.07	43.17	69.97	67.50	63.80	54.93	56.83	1.4	0.0226	*
20:80	11.83	11.67	13.27	15.10	10.30	88.17	88.33	86.73	84.90	89.70	18.20	19.03	22.63	24.27	28.67	81.80	80.97	77.37	75.73	71.33	1.9	0.0090	**
10:90	5.60	6.30	6.28	7.80	4.84	94.40	93.70	93.72	92.20	95.16	13.53	14.47	13.53	12.77	18.23	86.47	85.53	86.47	87.23	81.77	2.5	0.0038	**
5:95	3.09	3.09	3.47	3.50	2.94	96.91	96.91	96.53	96.50	97.06	9.81	9.17	12.57	7.29	12.03	90.19	90.83	87.43	92.71	87.97	3.2	0.0022	**
1:99	0.83	1.32	1.02	1.08	1.68	99.17	98.68	98.98	98.92	98.32	7.72	7.38	8.06	4.64	9.51	92.28	92.62	91.94	95.36	90.49	6.5	0.0010	**
*Average FC was calculated by considering FC of each donor equally

## Sheet: EDF. 1j
% CD69+ T cells (in clusters)
	Non-specific					MART-1-specific					p value	Stars
	Donor 1	Donor 2	Donor 3	Donor 4	Donor 5	Donor 1	Donor 2	Donor 3	Donor 4	Donor 5
D10	53.30	40.93	31.40	44.53	43.43	95.50	95.73	92.80	90.40	95.00	0.0001	***
FM6	48.93	32.83	32.93	20.20	32.20	95.60	91.40	95.70	79.77	81.63	<0.0001	****
BLM	46.10	38.63	36.10	46.50	47.73	94.57	92.80	92.07	95.20	93.77	<0.0001	****
A875	67.27	59.67	73.53	37.30	48.30	93.80	97.47	96.30	84.93	90.37	0.0016	**
M063	67.17	55.47	63.70	65.40	64.20	96.13	92.63	98.53	98.83	80.67	0.0012	**
LCLC-103H	18.10	18.07	14.27	20.73	24.80	84.23	83.70	70.53	79.23	83.37	<0.0001	****
EBC-1	20.70	21.80	28.77	22.63	28.33	85.20	80.03	85.60	90.13	90.70	<0.0001	****
DU-145	49.53	22.70	52.30	31.37	40.60	92.53	78.77	91.80	91.07	91.10	0.0002	***
SW480	67.10	50.67	65.57	75.30	70.07	97.63	97.07	98.93	98.53	98.70	0.0011	**
MDA-231	12.20	12.27	18.23	21.30	15.90	82.27	67.00	71.57	79.63	76.20	<0.0001	****
	Donor 1	Donor 2	Donor 3	Donor 4	Donor 5	Average
CD69 Background	52.6	24.6	24.6	41.0	29.5	34.5

## Sheet: EDF. 1k
% T cells
		5% MART-1-specific									5% Non-specific
		Singlets: MART-1-specific			Clusters: MART-1-specific			Average FC	p value	Stars	Singlets: Non-specific			Clusters: Non-specific			Average FC	p value	Stars
A875	Donor 1	2.25	2.38	2.36	17.92	17.56	18.87	7.8	0.0006	***	8.62	8.19	9.27	1.00	2.29	1.90	0.2	0.0059	**
	Donor 2	2.05	2.18	2.42	14.24	14.98	13.07	6.4	0.0029	**	7.38	7.81	7.93	1.50	1.62	2.24	0.2	0.0006	***
	Donor 3	2.04	2.16	2.24	15.03	9.92	9.47	5.4	0.0367	*	9.78	10.18	10.58	1.66	2.05	2.19	0.2	0.0001	***
D10	Donor 1	2.74	2.89	2.79	9.10	6.66	11.55	3.3	0.0486	*	8.28	7.62	7.64	4.88	4.74	4.62	0.6	0.0025	**
	Donor 2	3.47	2.77	3.38	6.92	7.69	6.94	2.3	0.0138	*	6.59	6.16	6.07	4.06	4.55	3.10	0.6	0.0274	*
	Donor 3	1.90	1.77	1.93	6.63	8.46	6.62	3.9	0.0148	*	9.77	10.31	11.52	2.98	3.89	2.71	0.3	0.0101	*
*Average FC was calculated by considering FC of each replicate equally

## Sheet: EDF. 1l
% of T cells
		MART-1-specific			Non-specific			Avg. FC Clusters vs All	Avg. FC Clusters vs Singlets
Before REP	All	13.80			86.20
(sort data)	Singlets	13.10			86.90
	Clusters	37.00			63.00			2.7	2.8
After REP	All	6.59	6.72	6.46	93.41	93.28	93.54
	Singlets	6.33	6.16	6.09	93.67	93.84	93.91
	Clusters	27.20	27.00	27.20	72.80	73.00	72.80	4.1	4.4

## Sheet: EDF. 1m
% Tumor cell killing
Ratio T cell:Tum	T cells from singlets			All T cells			Adj. p value*	Stars	T cells from clusters			Adj. p value*	Stars
1:4	10.27	15.63	12.01	8.43	9.68	12.50	0.5149	ns	25.15	23.52	18.96	0.0005	***
1:2	11.51	16.58	16.34	10.59	15.13	17.73	0.9871	ns	31.16	25.38	28.76	<0.0001	****
1:1	10.98	18.46	22.70	21.34	27.70	26.81	0.0053	**	42.16	38.62	38.09	<0.0001	****
2:1	25.91	30.94	30.98	30.61	37.09	35.15	0.0882	ns	54.64	55.18	54.60	<0.0001	****
4:1	35.98	44.78	37.98	47.01	46.54	42.64	0.0432	*	75.73	76.40	77.80	<0.0001	****
8:1	48.65	53.85	52.61	58.71	55.07	55.43	0.1136	ns	82.11	81.87	82.34	<0.0001	****
*Adj. p value of indicated group compared to T cells from singlets
