# Supplementary material for: Tumour-reactive heterotypic CD8 T cell clusters from clinical samples
Source: Nature. 2025 Nov 19;649(8096):467–76. doi: 10.1038/s41586-025-09754-w (PMC12779571; doi:10.1038/s41586-025-09754-w)
Supplement: Supplementary file 8 — Source Data Extended Data Fig. 2 [file 41586_2025_9754_MOESM8_ESM.xlsx]

## Sheet: EDF. 2b
% within live cells
	CD8+ T cells or T cell infiltration	T:Tum clusters	Pearson r	p value	Stars	T:APC clusters	Pearson r	p value	Stars
P1	3.26	0.126	0.6019	0.0039	**	0.046	0.6667	0.0010	***
P2	26.6	0.875				4.362
P3	32.6	1.174				0.574
P4	4.37	0.250				0.076
P5	0.55	0.052				0.036
P6	4.24	0.128				0.193
P7	29.6	6.334				0.876
P8	18.0	0.450				0.369
P9	2.26	0.540				0.089
P10	2.01	0.090				0.066
P12	0.97	0.057				0.023
P13	0.38	0.013				0.027
P14	6.14	0.111				0.400
P15	29.2	1.183				4.380
P16	10.4	0.292				1.009
P17	15.6	0.304				1.237
P18	3.79	0.134				0.156
P19	14.9	0.095				0.447
P20	5.05	0.083				0.561
P21	2.09	0.326				0.024
P22	4.54	0.011				0.776

## Sheet: EDF. 2c
%
Within	Live				All T cells
	All T cells				T:Tum				T:APC
	Fresh	Frozen	p value	Stars	Fresh	Frozen	p value	Stars	Fresh	Frozen	p value	Stars
P14	4.40	3.38	0.0180	*	2.35	2.24	0.3991	ns	3.63	5.25	0.5549	ns
P15	25.6	27.4			1.04	2.79			16.8	15.8
P17	17.3	19.9			2.39	2.13			9.48	9.21
P18	3.52	5.45			15.3	2.49			2.95	3.45
P19	16.0	17.4			1.33	0.61			2.96	3.65
P21	0.47	2.09			11.3	15.6			1.47	1.13
P22	1.09	4.54			6.02	0.25			16.9	17.1

## Sheet: EDF. 2d
MFI
	CD11c																				CD58														HLA-ABC
	P6				P20				P17				P1				P11				P6				P20				P17						P6				P17
	Not-interface	Interface	p-value	Stars	Not-interface	Interface	p-value	Stars	Not-interface	Interface	p-value	Stars	Not-interface	Interface	p-value	Stars	Not-interface	Interface	p-value	Stars	Not-interface	Interface	p-value	Stars	Not-interface	Interface	p-value	Stars	Not-interface	Interface	p-value	Stars			Not-interface	Interface	p-value	Stars	Not-interface	Interface	p-value	Stars
T:APC clusters	98.434	182.679	<0.0001	****	116.678	229.750	0.0212	*	554.944	759.327	<0.0001	****	127.967	58.692	<0.0001	****	92.216	100.750	<0.0001	****	96.122	93.825	<0.0001	****	112.642	151.600	0.0048	**	47.636	52.474	<0.0001	****		T:Tum clusters	259.814	170.500	0.0028	**	63.530	153.125	<0.0001	****
	93.163	123.353			128.571	262.091			273.426	264.100			91.740	179.517			410.533	353.074			57.679	57.824			115.410	112.963			46.510	60.667					188.242	433.462			80.040	211.500
	378.554	350.840			459.217	445.655			308.209	187.545			104.737	171.071			270.174	430.320			84.510	105.500			98.394	137.621			69.885	89.688					443.691	497.957			238.019	286.222
	476.115	393.588			318.897	479.909			312.179	461.974			226.543	370.500			276.158	273.000			63.816	71.107			50.179	79.583			55.381	57.300					522.707	885.406			85.826	113.308
	379.368	632.214			183.874	518.036			117.932	106.250			114.168	100.075			107.529	155.950			85.770	115.057			53.491	55.618			64.211	75.552					576.384	823.929			187.636	222.857
	108.510	126.394			180.172	362.226			311.774	487.407			187.643	262.265			119.936	130.500			115.323	132.480			87.783	124.600			66.830	74.000					661.035	1,377.607			109.547	170.000
	74.522	91.556			1,152.316	1,002.680			627.000	627.265			292.247	357.792			451.872	541.226			60.450	91.941			99.702	189.871			60.671	71.700					48.774	68.128			155.630	264.194
	113.200	98.959			338.330	418.593			167.282	138.517			158.101	112.000			88.732	76.357			83.667	88.964			110.700	117.632			64.356	69.179					211.323	1,504.111			436.868	566.929
	216.891	261.727			452.504	756.448			367.621	400.931			248.935	275.469			191.953	333.913			94.467	140.571			116.292	218.464			57.848	63.788					2,154.018	3,531.968			105.054	372.857
	57.438	84.286			218.036	206.917			177.429	319.625			272.582	363.875			255.544	72.067			77.241	109.600			64.909	82.071			69.214	79.615					371.383	266.200			60.496	82.733
	110.132	235.207			334.420	289.147			268.697	453.185			116.842	213.955			124.159	169.939			60.435	70.625			79.420	103.481			66.314	67.867					59.686	208.450			103.218	358.788
	333.964	268.316			270.620	378.560			157.000	207.136			75.018	82.933			509.861	392.406			67.714	148.348			54.533	62.783			68.556	96.333					979.901	1,497.000			209.443	285.840
	88.618	161.128			762.084	1,607.226			518.844	730.185			329.106	333.036			326.413	280.960			69.900	59.147			57.124	65.767			61.345	63.300					579.844	1,101.000			157.200	257.370
	136.636	289.125			737.720	646.526			148.957	165.429			415.178	668.120			174.830	277.222			82.086	112.893							64.339	73.000					238.525	309.783			97.380	95.308
	247.155	327.950			347.899	793.250			372.532	682.609			112.866	142.875			272.350	173.905			62.957	90.000							57.676	66.029					316.663	776.968			90.155	60.250
	442.547	423.000			285.403	294.679			153.943	183.111			416.931	394.520			186.615	263.000			94.629	89.833							71.234	79.816					264.962	670.857			98.730	135.935
	417.747	612.233			588.260	664.889			134.758	156.062			242.252	247.244			525.980	604.654			96.409	128.069							83.360	88.824									138.696	241.778
	161.703	167.107			270.234	323.522			159.486	132.895			199.939	246.708			216.631	373.424			115.317	96.562							53.758	67.588									92.306	78.511
	262.736	494.857			163.427	137.533			221.834	188.400			106.542	154.522			107.212	55.607			74.370	113.308							65.294	85.061									124.811	175.182
	160.662	140.488							214.696	244.500			214.383	235.273			309.291	144.385			88.912	80.857							71.793	106.143									115.989	149.108
	189.893	233.179							152.562	256.519			101.560	126.769			304.158	333.514			96.760	120.069							77.098	86.238									157.374	527.125
	148.521	204.143							376.235	486.455			108.796	74.476			246.100	328.625			74.303	76.500							64.402	76.522									70.139	78.900
	156.762	239.407							147.144	185.645			86.471	94.050			227.752	299.500			87.331	131.897							122.587	142.714									263.520	229.909
	219.911	223.522							266.330	265.739			140.918	183.767			332.081	564.522			80.000	77.880							74.512	77.500									79.430	67.000
	262.655	325.500							298.429	297.886			261.073	234.926			241.683	283.786			80.474	77.154							68.880	87.833									109.659	128.667
	182.936	220.886							242.851	324.667			83.477	94.143			176.522	183.760			60.882	78.886							63.468	64.793									150.058	247.240
	369.888	530.615							373.449	402.107			166.413	260.167			224.509	236.727			94.729	85.242							59.829	80.000									160.007	96.750
	311.179	441.208							134.234	166.086			323.092	134.000			472.523	557.435			40.046	56.320							63.576	68.846									93.948	116.438
	201.855	300.704							177.970	168.606			315.705	348.963			135.289	63.615			56.761	77.043							62.055	74.486									65.342	116.611
	158.514	250.588							159.457	320.552			269.206	293.036			385.586	444.583			53.437	62.273							54.734	62.259									89.619	215.429
	249.554	418.130							353.096	513.100			335.525	459.207			213.554	270.111			86.908	109.083																	287.316	320.059
	446.655	475.656							359.770	294.000			238.914	115.304			216.187	357.800			47.368	50.000																	74.608	154.125
	206.225	247.815							156.953	145.304			261.639	324.517			167.828	200.839			48.696	96.500																	70.966	218.077
	201.346	380.217							211.752	295.514			393.808	473.200			178.060	224.880			113.897	143.308																	168.461	190.800
	311.505	673.724							341.673	370.400			156.787	181.087			135.173	188.050			68.806	88.222																	154.692	101.000
	176.899	184.318							56.571	65.382			161.685	91.545			343.586	496.150			111.594	119.750																	109.068	254.667
	258.898	327.944							476.254	355.440			145.671	210.818			337.348	335.000			89.548	128.269																	130.261	214.632
	277.351	296.632							223.949	257.174			454.785	195.667			188.320	338.138			100.048	90.360
	343.437	209.550							362.602	431.667			89.904	95.535			169.304	201.742			92.364	96.656
	676.435	591.333							112.789	115.577			164.518	239.583			202.021	162.686			76.000	94.231
	872.162	782.615							141.922	223.833			213.471	196.000			89.476	104.067			90.917	112.227
	103.762	140.333							121.964	146.429			468.062	493.739			299.961	200.583			88.455	109.385
	241.838	244.567							185.505	151.440			170.516	193.947			213.111	266.190			91.698	136.217
	127.195	202.061							194.805	191.697			215.194	251.435			175.870	128.211			42.092	62.118
	301.204	83.000							149.358	149.390			276.469	269.962			243.613	352.833			73.949	87.034
	245.184	103.286							730.478	989.618			95.504	121.071			282.958	295.944			50.970	100.031
	134.886	148.778							139.277	105.125			209.227	169.130			150.963	151.000			66.253	83.633
	133.621	121.875							132.543	127.697			135.716	244.000			403.047	580.000			77.360	86.000
	428.594	376.273							508.237	521.222			179.126	299.600			104.493	165.333			62.967	91.905
	185.825	340.100							268.010	81.000			107.372	108.630			201.878	279.524			79.900	84.909
	125.298	128.964							491.294	897.154			249.912	187.588			194.045	316.207			113.150	125.000
	171.563	209.640							347.137	362.276			156.990	241.033			145.548	152.889			65.107	77.323
	68.528	84.677							104.757	122.222			191.355	294.185			182.793	158.519			106.056	153.571
	149.079	197.360							200.163	247.448			87.835	136.200			157.516	127.789			61.135	69.174
	159.867	117.722							110.098	110.062			142.544	182.304			217.381	245.800			80.812	152.579
	575.202	753.485							301.720	374.533			186.076	246.552			156.683	133.103			56.727	48.045
	129.167	116.333							291.652	342.269			94.160	98.265			272.928	567.619			54.805	82.158
	304.435	563.095							173.415	258.200			136.180	128.519			149.048	128.281			59.115	79.793
	636.519	910.214							253.701	168.462			180.635	372.000			232.036	412.400			74.722	115.850
	274.339	305.788							288.612	531.692			257.674	412.560			399.776	375.571			84.294	113.548
	68.255	75.348							438.105	753.829			203.342	256.156			210.623	275.536			74.891	63.737
	533.639	971.533							111.110	138.895			265.649	237.862			132.780	236.133			85.267	109.600
	1,280.586	1,165.923							173.838	253.706			287.117	296.625			353.478	435.739			85.608	139.120
	487.469	663.261							687.992	796.385			198.189	294.625			149.341	111.444			54.145	74.727
	803.411	1,373.960							151.012	150.300			96.741	125.722			111.628	217.692			80.163	98.391
	318.333	476.065							364.796	613.500			96.371	159.333			139.237	107.600			94.467	91.824
	432.329	434.867							135.165	265.833			168.594	253.957			235.358	132.867			102.172	90.250
	859.676	566.600							151.247	124.929			254.221	282.000			182.692	256.280			66.504	59.857
	109.447	110.458							276.137	252.902			274.842	255.000			132.754	283.545			89.882	148.400
	291.586	381.800							115.475	127.442			311.110	251.944			343.927	361.067			64.979	97.872
	860.958	1,335.111							130.317	195.258			121.946	150.914			238.519	137.400			64.231	105.296
	914.535	1,377.714							291.231	212.167			108.064	161.120			314.153	312.250			87.012	106.875
	307.651	436.214							354.413	493.400			365.900	216.864			291.913	253.542			82.446	77.889
	231.912	152.333							263.064	384.519			282.816	306.458			226.032	103.143			66.819	78.682
	253.420	183.741							249.210	329.704			231.968	310.174			282.321	239.462			77.938	57.400
	765.688	1,206.355							338.439	422.828			505.936	292.448			88.766	124.306			88.977	99.214
	243.111	278.962							104.784	194.120			263.663	321.318			154.333	189.000
	213.232	215.353							206.238	188.355			314.829	251.034			96.277	117.385
	300.908	264.258							389.281	198.273			174.663	542.759			312.977	288.900
	193.991	230.350							171.200	197.750			220.049	253.810			211.674	339.176
	128.952	110.588							312.479	236.667			75.900	118.636			292.315	295.588
	184.741	356.357							160.913	155.810			121.060	160.818			306.070	352.636
	500.517	400.036							181.050	153.500			143.987	157.375			378.564	287.190
	137.057	237.400							127.180	146.857			80.470	113.971			137.798	232.109
	452.946	344.640							275.713	159.062			165.948	312.118			140.318	119.000
	98.928	175.324							130.061	133.000			264.356	188.267			140.976	118.722
	596.238	798.536							189.719	186.333			123.128	132.200			167.535	177.160
	382.613	696.379							354.979	396.793			128.720	141.400			109.632	152.150
	164.652	327.720							249.887	325.900			207.109	77.833			300.432	401.480
	245.035	89.219							270.333	255.409			252.010	282.105			241.677	179.257
	360.354	1,639.304							125.160	168.176			89.893	144.250			433.011	467.731
	224.692	171.676							258.767	241.900			157.341	184.778			143.690	265.577
	434.328	572.464							114.023	124.433			114.277	154.742			322.897	590.472
	78.882	185.045							429.589	825.500			407.236	258.348			218.745	265.909
	299.315	319.917							631.216	783.452			404.864	429.056			116.592	95.824
	514.618	592.931							266.740	264.944			264.264	345.571			160.858	176.639
	161.829	122.125							294.619	248.704			290.333	203.387			370.687	558.312
	1,240.750	2,004.269							234.768	203.000			177.000	145.476			195.273	248.208
	145.035	108.571							314.632	269.607			78.159	92.556			220.712	242.906
	358.240	476.448							223.511	209.038			159.637	207.850			226.059	96.469
	505.818	367.250							502.716	606.261			304.064	286.250			254.634	213.962
	882.991	106.960							179.847	283.138			91.587	100.485			160.720	212.000
	358.353	333.778							179.518	181.700			326.333	309.750			85.655	94.000
	589.158	708.514							647.019	669.774			185.958	180.842			261.090	426.556
	291.822	228.333							126.460	157.182			153.031	102.231			203.185	189.318
	270.494	262.040							207.250	155.222			108.253	139.871			106.287	119.467
	130.470	241.609							398.011	481.429			207.745	234.708			300.480	232.129
	202.979	266.364							285.871	526.459			154.483	180.000			97.598	116.161
	461.165	666.125							296.349	363.917			120.107	108.929			193.663	206.805
	333.368	400.500							315.556	227.737			187.374	307.571			299.380	336.429
	611.785	1,979.967							282.736	649.138			341.929	230.250			139.131	162.543
	392.690	563.538							147.535	178.250			682.583	1365.400			264.254	256.280
	236.280	285.593							219.772	160.125			100.556	118.607			354.167	183.333
	691.792	503.550							159.406	124.640			316.019	468.515			191.261	197.862
	411.679	577.269							147.534	169.412			105.768	238.816			296.909	393.091
	135.115	82.360							237.948	95.765			216.487	194.923			106.083	53.370
	240.481	247.000							206.744	257.480			243.614	260.964			487.469	235.913
	175.753	152.269							127.592	159.639			146.779	179.417			115.810	131.276
	216.594	335.136							86.578	113.364			80.678	96.854			192.086	249.909
	184.807	133.231							188.390	281.350			131.500	144.000			229.107	252.500
	152.733	271.565							420.472	416.517			229.695	138.857			234.404	393.700
	108.072	322.353							468.989	616.231			223.906	261.259			337.137	546.560
	108.428	115.207							234.267	247.688			229.010	676.360			215.880	395.375
	123.864	444.906							383.344	424.714			111.263	225.737			620.061	786.526
	132.793	196.400							146.577	153.391			265.856	424.955			139.704	186.519
	287.693	248.962							266.943	284.200			125.091	106.476			162.609	161.263
	1,230.418	1,130.333							292.550	353.614			391.661	477.500			148.328	188.311
	290.654	456.409							325.741	533.273			163.694	108.500			213.716	305.720
	758.708	1,302.333							167.124	164.833			99.117	130.914			234.517	416.857
	732.990	1,098.229							48.765	121.946			220.539	183.636			179.986	188.577
	710.935	1,281.250							231.434	277.120			131.966	148.222			286.632	426.371
	648.656	820.826							247.578	295.200			190.500	238.667			210.863	225.650
	309.734	491.632							505.028	680.481			120.610	138.130			285.226	187.857
	158.351	121.545							154.135	230.950			287.023	228.000			202.133	252.194
	121.285	303.579							303.353	420.417			232.901	143.610			177.539	325.167
	369.510	420.207							167.509	201.630			133.106	161.765			157.541	318.391
	194.043	364.850							130.375	147.857			82.542	87.140			209.605	182.231
	257.882	381.935							83.957	141.389			427.626	506.778			207.610	425.667
	96.508	59.316							150.408	169.448			188.041	185.385			181.337	329.591
	317.326	421.400							155.683	173.500			247.525	173.000			270.907	156.882
	436.392	601.000							134.327	96.278			78.956	82.667			216.627	161.750
	453.735	863.227							380.588	508.467			97.193	103.941			431.589	205.727
	344.511	492.304							366.954	418.441			149.165	162.559			242.976	322.636
	640.550	585.794							376.987	700.591			327.197	446.000			282.200	255.421
	304.131	205.000							116.329	147.062			568.719	413.947			115.813	235.121
	243.584	118.714							234.512	478.560			200.575	303.417			210.750	82.000
	555.765	646.600							143.000	164.120			160.253	180.909			336.797	301.333
	986.649	775.795							189.353	144.455			111.362	117.833			376.071	869.962
	221.795	346.481							239.297	492.227			172.962	135.667			215.373	129.667
	402.926	507.969							329.876	323.231			217.452	390.556			287.809	348.000
	217.991	167.296							250.518	331.000			190.429	174.588			104.012	107.636
	171.619	174.955							793.961	1,029.889			147.856	284.952			288.275	330.652
	356.465	104.200							324.144	383.960			162.987	143.077			170.670	124.905
	814.977	583.536							328.375	391.150			209.179	277.778			308.768	203.931
									106.835	107.771			441.270	831.000			166.800	219.941
									209.337	241.538			203.889	252.650			249.873	207.167
									122.596	202.324			197.403	283.304			229.173	214.731
									291.007	315.613			163.711	218.542			424.848	701.522
									354.052	497.938			142.318	145.625			183.337	187.167
									157.076	170.111			106.621	174.788			333.553	281.214
									203.209	263.263			162.189	186.649			186.743	116.481
									257.381	244.758			177.081	291.583			379.776	402.627
									179.610	176.406			124.531	205.077			255.821	536.650
									344.009	393.000							119.949	84.182
									514.613	624.920							178.146	138.250
									133.037	153.074							283.402	333.038
									384.839	546.970							150.629	150.759
									103.057	113.441							219.634	151.500
									80.885	57.875							181.718	201.708
									253.607	424.545							124.672	124.692
									457.354	353.533							215.785	264.118
									154.648	202.567							328.986	137.333
									125.412	118.778							156.286	167.885
									77.065	98.600							258.495	378.708
									156.933	220.714							205.542	204.246
									185.434	265.368							184.848	140.000
									81.154	112.958							210.505	355.357
									59.418	106.947							179.500	173.062
									55.918	62.833							166.922	149.300
									189.133	264.406							286.536	497.029
									142.460	186.150							285.464	303.136
									89.415	123.207							292.953	187.286
									427.330	337.857
									213.629	305.650
									281.886	371.393
									167.513	205.606
									142.286	178.000
									183.968	137.533
									191.376	475.370
									165.647	170.700
									112.282	167.091
									236.938	322.571
									177.486	200.342
									206.680	225.529
									237.879	405.147
									117.817	132.939
									532.604	865.964
									219.393	243.952
									191.966	221.348
									317.696	366.286
									317.707	203.333
									208.533	233.667
									211.230	160.621
									198.029	333.400
									144.768	139.731
									259.342	242.429
									469.177	446.333

## Sheet: EDF. 2e
%CD8 in <10 µm proximity
	T:Tum	T:APC
P1	11.9	46.6
P2	29.2	10.4
P3	5.8	43.6
P4	8.7	16.6
P5	9.5	27.4
P6	22.5	29.5
P8	2.3	41.5
P10	8.5	41.1
P12	2.4	32.8
P13	1.9	48.7
P15	4.0	30.2
