# Supplementary material for: Tumour-reactive heterotypic CD8 T cell clusters from clinical samples
Source: Nature. 2025 Nov 19;649(8096):467–76. doi: 10.1038/s41586-025-09754-w (PMC12779571; doi:10.1038/s41586-025-09754-w)
Supplement: Supplementary file 9 — Source Data Extended Data Fig. 3 [file 41586_2025_9754_MOESM9_ESM.xlsx]

## Sheet: EDF. 3d
Cell numbers
	Patient ID	CD8+ T cell states	Cell numbers
	P1	Tn	573
	P2	Tn	933
	P8	Tn	786
	P9	Tn	250
	P15	Tn	429
	P1	Tn/Tm	333
	P2	Tn/Tm	673
	P8	Tn/Tm	469
	P9	Tn/Tm	356
	P15	Tn/Tm	538
	P1	Early Tem	692
	P2	Early Tem	1,225
	P8	Early Tem	796
	P9	Early Tem	420
	P15	Early Tem	652
	P1	Tem	50
	P2	Tem	197
	P8	Tem	35
	P9	Tem	40
	P15	Tem	27
	P1	Tem-NK like	21
	P2	Tem-NK like	207
	P8	Tem-NK like	75
	P9	Tem-NK like	15
	P15	Tem-NK like	215
	P1	Tc17 MAIT	24
	P2	Tc17 MAIT	25
	P8	Tc17 MAIT	149
	P9	Tc17 MAIT	51
	P15	Tc17 MAIT	38
	P1	ISG+	26
	P2	ISG+	158
	P8	ISG+	326
	P9	ISG+	50
	P15	ISG+	26
	P1	GZMK hi Tex	197
	P2	GZMK hi Tex	590
	P8	GZMK hi Tex	1,072
	P9	GZMK hi Tex	673
	P15	GZMK hi Tex	1,371
	P1	TCF7+ stem-like Tex	51
	P2	TCF7+ stem-like Tex	231
	P8	TCF7+ stem-like Tex	638
	P9	TCF7+ stem-like Tex	144
	P15	TCF7+ stem-like Tex	837
	P1	TOX hi Tex	106
	P2	TOX hi Tex	749
	P8	TOX hi Tex	697
	P9	TOX hi Tex	464
	P15	TOX hi Tex	1,228
	P1	LAG3 hi Tex	87
	P2	LAG3 hi Tex	559
	P8	LAG3 hi Tex	1,101
	P9	LAG3 hi Tex	663
	P15	LAG3 hi Tex	2,157
	P1	MKI67+ Tex/Tprol	72
	P2	MKI67+ Tex/Tprol	119
	P8	MKI67+ Tex/Tprol	347
	P9	MKI67+ Tex/Tprol	379
	P15	MKI67+ Tex/Tprol	492
	P1	MKI67 hi Tex/Tprol	111
	P2	MKI67 hi Tex/Tprol	242
	P8	MKI67 hi Tex/Tprol	700
	P9	MKI67 hi Tex/Tprol	644
	P15	MKI67 hi Tex/Tprol	705
	P1	MKI67+ Tem-NK like/Tprol	1
	P2	MKI67+ Tem-NK like/Tprol	21
	P8	MKI67+ Tem-NK like/Tprol	20
	P9	MKI67+ Tem-NK like/Tprol	16
	P15	MKI67+ Tem-NK like/Tprol	8

## Sheet: EDF. 3e
Cell numbers
	CD8+ T cell states	Cell source	Cell numbers
	Tn	Single T cells	2,376
	Tn	T cells from tumor clusters	428
	Tn	T cells from APC clusters	167
	Tn/Tm	Single T cells	1,365
	Tn/Tm	T cells from tumor clusters	578
	Tn/Tm	T cells from APC clusters	426
	Early Tem	Single T cells	2,575
	Early Tem	T cells from tumor clusters	1,003
	Early Tem	T cells from APC clusters	207
	Tem	Single T cells	253
	Tem	T cells from tumor clusters	89
	Tem	T cells from APC clusters	7
	Tem-NK like	Single T cells	246
	Tem-NK like	T cells from tumor clusters	42
	Tem-NK like	T cells from APC clusters	245
	Tc17 MAIT	Single T cells	153
	Tc17 MAIT	T cells from tumor clusters	116
	Tc17 MAIT	T cells from APC clusters	18
	ISG+	Single T cells	334
	ISG+	T cells from tumor clusters	159
	ISG+	T cells from APC clusters	93
	GZMK hi Tex	Single T cells	1,255
	GZMK hi Tex	T cells from tumor clusters	1,305
	GZMK hi Tex	T cells from APC clusters	1,343
	TCF7+ stem-like Tex	Single T cells	201
	TCF7+ stem-like Tex	T cells from tumor clusters	671
	TCF7+ stem-like Tex	T cells from APC clusters	1,029
	TOX hi Tex	Single T cells	524
	TOX hi Tex	T cells from tumor clusters	815
	TOX hi Tex	T cells from APC clusters	1,905
	LAG3 hi Tex	Single T cells	646
	LAG3 hi Tex	T cells from tumor clusters	1,152
	LAG3 hi Tex	T cells from APC clusters	2,769
	MKI67+ Tex/Tprol	Single T cells	371
	MKI67+ Tex/Tprol	T cells from tumor clusters	464
	MKI67+ Tex/Tprol	T cells from APC clusters	574
	MKI67 hi Tex/Tprol	Single T cells	558
	MKI67 hi Tex/Tprol	T cells from tumor clusters	758
	MKI67 hi Tex/Tprol	T cells from APC clusters	1,086
	MKI67+ Tem-NK like/Tprol	Single T cells	45
	MKI67+ Tem-NK like/Tprol	T cells from tumor clusters	8
	MKI67+ Tem-NK like/Tprol	T cells from APC clusters	13

## Sheet: EDF. 3g
Frequency
	Patient ID	CD8+ T cell states	Cell source	Frequency	p value*	Adjusted p value*	Stars
	P1	Tn	Single T cells	0.253543307086614
	P1	Tn/Tm	Single T cells	0.150131233595801
	P1	Early Tem	Single T cells	0.333333333333333
	P1	Tem	Single T cells	0.0246719160104987
	P1	Tem-NK like	Single T cells	0.0089238845144357
	P1	Tc17 MAIT	Single T cells	0.0120734908136483
	P1	ISG+	Single T cells	0.0125984251968504
	P1	GZMK hi Tex	Single T cells	0.089763779527559
	P1	TCF7+ stem-like Tex	Single T cells	0.0125984251968504
	P1	TOX hi Tex	Single T cells	0.0257217847769029
	P1	LAG3 hi Tex	Single T cells	0.0183727034120735
	P1	MKI67+ Tex/Tprol	Single T cells	0.0236220472440945
	P1	MKI67 hi Tex/Tprol	Single T cells	0.0341207349081365
	P1	MKI67+ Tem-NK like/Tprol	Single T cells	0.0005249343832021
	P1	Tn	T cells from tumor clusters	0.226851851851852	0.408925556670797	0.485165914694166	ns
	P1	Tn/Tm	T cells from tumor clusters	0.152777777777778	0.920031626080745	0.961227072024659	ns
	P1	Early Tem	T cells from tumor clusters	0.194444444444444	2.06373017583126e-05	3.80160821863653e-05	****
	P1	Tem	T cells from tumor clusters	0.0138888888888889	0.475854513815252	0.550099809260706	ns
	P1	Tem-NK like	T cells from tumor clusters	0.0138888888888889	0.448997322756876	0.523830209883022	ns
	P1	Tc17 MAIT	T cells from tumor clusters	0.00462962962962963	0.503940082786787	0.563975108837212	ns
	P1	ISG+	T cells from tumor clusters	0.00462962962962963	0.505706278025926	0.563975108837212	ns
	P1	GZMK hi Tex	T cells from tumor clusters	0.0833333333333333	0.899590623494362	0.946937498415118	ns
	P1	TCF7+ stem-like Tex	T cells from tumor clusters	0.0324074074074074	0.0322618447167027	0.0434294063494075	*
	P1	TOX hi Tex	T cells from tumor clusters	0.138888888888889	1.6619894236679e-11	4.56232390810796e-11	****
	P1	LAG3 hi Tex	T cells from tumor clusters	0.0787037037037037	6.2827573675492e-06	1.18862977223904e-05	****
	P1	MKI67+ Tex/Tprol	T cells from tumor clusters	0.0231481481481481	1	1	ns
	P1	MKI67 hi Tex/Tprol	T cells from tumor clusters	0.0324074074074074	1	1	ns
	P1	MKI67+ Tem-NK like/Tprol	T cells from tumor clusters	0	1	1	ns
	P1	Tn	T cells from APC clusters	0.183856502242152	0.0214957402400743	0.0292175110059262	*
	P1	Tn/Tm	T cells from APC clusters	0.062780269058296	0.000154261328380058	0.000257102213966763	***
	P1	Early Tem	T cells from APC clusters	0.0672645739910314	9.02861307625078e-20	3.61144523050031e-19	****
	P1	Tem	T cells from APC clusters	0	0.0126446041822323	0.0182499441805415	*
	P1	Tem-NK like	T cells from APC clusters	0.00448430493273543	1	1	ns
	P1	Tc17 MAIT	T cells from APC clusters	0	0.161981865253663	0.202477331567079	ns
	P1	ISG+	T cells from APC clusters	0.00448430493273543	0.507577597953491	0.563975108837212	ns
	P1	GZMK hi Tex	T cells from APC clusters	0.0358744394618834	0.004636548030479	0.00721240804741178	**
	P1	TCF7+ stem-like Tex	T cells from APC clusters	0.0896860986547085	2.01784733799785e-09	4.87066598827067e-09	****
	P1	TOX hi Tex	T cells from APC clusters	0.121076233183857	2.19208310223741e-09	5.20155312395318e-09	****
	P1	LAG3 hi Tex	T cells from APC clusters	0.15695067264574	1.82594903530517e-17	6.08649678435057e-17	****
	P1	MKI67+ Tex/Tprol	T cells from APC clusters	0.0986547085201794	3.81786446618649e-07	7.97762724277774e-07	****
	P1	MKI67 hi Tex/Tprol	T cells from APC clusters	0.174887892376682	4.25209603353582e-14	1.26658179722344e-13	****
	P1	MKI67+ Tem-NK like/Tprol	T cells from APC clusters	0	1	1	ns
	P2	Tn	Single T cells	0.237061273051755
	P2	Tn/Tm	Single T cells	0.138013087447948
	P2	Early Tem	Single T cells	0.282867340868531
	P2	Tem	Single T cells	0.0440214158239143
	P2	Tem-NK like	Single T cells	0.0580011897679952
	P2	Tc17 MAIT	Single T cells	0.00475907198096371
	P2	ISG+	Single T cells	0.0342058298631767
	P2	GZMK hi Tex	Single T cells	0.0984533016061868
	P2	TCF7+ stem-like Tex	Single T cells	0.00416418798334325
	P2	TOX hi Tex	Single T cells	0.0324211778703153
	P2	LAG3 hi Tex	Single T cells	0.0374776918500892
	P2	MKI67+ Tex/Tprol	Single T cells	0.0101130279595479
	P2	MKI67 hi Tex/Tprol	Single T cells	0.0124925639500297
	P2	MKI67+ Tem-NK like/Tprol	Single T cells	0.00594883997620464
	P2	Tn	T cells from tumor clusters	0.0805617147080562	1.84292570925642e-39	1.17277090589045e-38	****
	P2	Tn/Tm	T cells from tumor clusters	0.109386548410939	0.00838071324126461	0.0124819133380537	*
	P2	Early Tem	T cells from tumor clusters	0.164818920916482	3.07814516717302e-18	1.05107395952249e-17	****
	P2	Tem	T cells from tumor clusters	0.0339985218033999	0.123891853956001	0.157680541398547	ns
	P2	Tem-NK like	T cells from tumor clusters	0.00591278640059128	2.48208199180198e-20	1.05300448137054e-19	****
	P2	Tc17 MAIT	T cells from tumor clusters	0.00665188470066519	0.505625833247295	0.563975108837212	ns
	P2	ISG+	T cells from tumor clusters	0.0184774575018477	0.00321616466239689	0.00511662559926778	**
	P2	GZMK hi Tex	T cells from tumor clusters	0.114560236511456	0.100983735679003	0.130904842546856	ns
	P2	TCF7+ stem-like Tex	T cells from tumor clusters	0.0827790096082779	1.11252930219574e-46	9.39505381527168e-46	****
	P2	TOX hi Tex	T cells from tumor clusters	0.18329637841833	2.53089092826079e-62	3.22113390869555e-61	****
	P2	LAG3 hi Tex	T cells from tumor clusters	0.100517368810052	4.56445480298174e-16	1.45232652822146e-15	****
	P2	MKI67+ Tex/Tprol	T cells from tumor clusters	0.0295639320029564	5.94317229762751e-06	1.13978646803815e-05	****
	P2	MKI67 hi Tex/Tprol	T cells from tumor clusters	0.0687361419068736	1.07303657794128e-22	5.00750403039264e-22	****
	P2	MKI67+ Tem-NK like/Tprol	T cells from tumor clusters	0.00073909830007391	0.013503343120296	0.0191699176493577	*
	P2	Tn	T cells from APC clusters	0.0222405271828666	1.01268575992161e-82	1.57528895987806e-81	****
	P2	Tn/Tm	T cells from APC clusters	0.0502471169686985	1.59446733456458e-18	5.58063567097603e-18	****
	P2	Early Tem	T cells from APC clusters	0.0420098846787479	1.09104482444407e-84	1.90932844277712e-83	****
	P2	Tem	T cells from APC clusters	0.00247116968698517	1.36567437235454e-16	4.44638167743339e-16	****
	P2	Tem-NK like	T cells from APC clusters	0.00329489291598023	1.06590191978304e-21	4.6633208990508e-21	****
	P2	Tc17 MAIT	T cells from APC clusters	0	0.0097706057091834	0.0143987873609019	*
	P2	ISG+	T cells from APC clusters	0.014827018121911	0.00030998355155942	0.000504624386259521	***
	P2	GZMK hi Tex	T cells from APC clusters	0.085667215815486	0.209158960338906	0.254628299543016	ns
	P2	TCF7+ stem-like Tex	T cells from APC clusters	0.0864909390444811	1.14082796328299e-46	9.39505381527168e-46	****
	P2	TOX hi Tex	T cells from APC clusters	0.322899505766063	5.87020103142162e-148	2.73942714799675e-146	****
	P2	LAG3 hi Tex	T cells from APC clusters	0.244645799011532	1.18335850982921e-87	2.36671701965842e-86	****
	P2	MKI67+ Tex/Tprol	T cells from APC clusters	0.0370675453047776	8.756639929737e-09	2.0432159836053e-08	****
	P2	MKI67 hi Tex/Tprol	T cells from APC clusters	0.0881383855024712	9.46177050054658e-32	5.29859148030609e-31	****
	P2	MKI67+ Tem-NK like/Tprol	T cells from APC clusters	0	0.00368019580581271	0.00578907205408741	**
	P8	Tn	Single T cells	0.265151515151515
	P8	Tn/Tm	Single T cells	0.0997474747474748
	P8	Early Tem	Single T cells	0.183922558922559
	P8	Tem	Single T cells	0.00757575757575758
	P8	Tem-NK like	Single T cells	0.007996632996633
	P8	Tc17 MAIT	Single T cells	0.0361952861952862
	P8	ISG+	Single T cells	0.0686026936026936
	P8	GZMK hi Tex	Single T cells	0.107323232323232
	P8	TCF7+ stem-like Tex	Single T cells	0.039983164983165
	P8	TOX hi Tex	Single T cells	0.0387205387205387
	P8	LAG3 hi Tex	Single T cells	0.0664983164983165
	P8	MKI67+ Tex/Tprol	Single T cells	0.0294612794612795
	P8	MKI67 hi Tex/Tprol	Single T cells	0.0429292929292929
	P8	MKI67+ Tem-NK like/Tprol	Single T cells	0.00589225589225589
	P8	Tn	T cells from tumor clusters	0.036910197869102	2.45079045863976e-125	5.71851107015944e-124	****
	P8	Tn/Tm	T cells from tumor clusters	0.0536529680365297	7.87236217748394e-10	1.96809054437098e-09	****
	P8	Early Tem	T cells from tumor clusters	0.107305936073059	1.31368757154767e-14	3.99817956557987e-14	****
	P8	Tem	T cells from tumor clusters	0.0060882800608828	0.606195303548152	0.663026113255791	ns
	P8	Tem-NK like	T cells from tumor clusters	0.00380517503805175	0.0617261549973495	0.080763193454476	ns
	P8	Tc17 MAIT	T cells from tumor clusters	0.0182648401826484	0.0001012087521295	0.000170713557808795	***
	P8	ISG+	T cells from tumor clusters	0.0414764079147641	2.66906666780651e-05	4.85284848692093e-05	****
	P8	GZMK hi Tex	T cells from tumor clusters	0.197869101978691	5.76395047390391e-19	2.18095423336905e-18	****
	P8	TCF7+ stem-like Tex	T cells from tumor clusters	0.0780060882800609	1.16641441913009e-08	2.67701669964283e-08	****
	P8	TOX hi Tex	T cells from tumor clusters	0.10882800608828	8.83382317845306e-22	3.98946853220461e-21	****
	P8	LAG3 hi Tex	T cells from tumor clusters	0.178843226788432	2.02922369294002e-34	1.18371382088168e-33	****
	P8	MKI67+ Tex/Tprol	T cells from tumor clusters	0.0563165905631659	2.93708537201405e-06	5.79143594481644e-06	****
	P8	MKI67 hi Tex/Tprol	T cells from tumor clusters	0.111491628614916	5.06529727654395e-20	2.0857106432828e-19	****
	P8	MKI67+ Tem-NK like/Tprol	T cells from tumor clusters	0.00114155251141553	0.00567233345034051	0.00853899659191045	**
	P8	Tn	T cells from APC clusters	0.0267331218849116	2.11645774203941e-129	5.92608167771035e-128	****
	P8	Tn/Tm	T cells from APC clusters	0.0412324422292705	6.95423967248962e-15	2.16354123144122e-14	****
	P8	Early Tem	T cells from APC clusters	0.0348889895786135	1.09755778056446e-62	1.53658089279024e-61	****
	P8	Tem	T cells from APC clusters	0.000453103760761214	8.82484550978298e-05	0.000152528193996249	***
	P8	Tem-NK like	T cells from APC clusters	0.0208427729950159	0.00024446632105951	0.00040265041115684	***
	P8	Tc17 MAIT	T cells from APC clusters	0.00679655641141822	2.03468785213055e-12	5.69712598596554e-12	****
	P8	ISG+	T cells from APC clusters	0.0244676030811056	8.37441262518048e-13	2.39268932148014e-12	****
	P8	GZMK hi Tex	T cells from APC clusters	0.134571816946081	0.00485339293361292	0.00746675835940449	**
	P8	TCF7+ stem-like Tex	T cells from APC clusters	0.15314907113729	8.92166798733781e-41	5.94777865822521e-40	****
	P8	TOX hi Tex	T cells from APC clusters	0.144540099682827	2.15438748617411e-37	1.31136629593207e-36	****
	P8	LAG3 hi Tex	T cells from APC clusters	0.214318078840054	3.80013631467215e-49	3.80013631467215e-48	****
	P8	MKI67+ Tex/Tprol	T cells from APC clusters	0.0584503851381966	1.44731977494108e-06	2.97977600723164e-06	****
	P8	MKI67 hi Tex/Tprol	T cells from APC clusters	0.13819664703217	1.48947907234824e-30	8.02027192802898e-30	****
	P8	MKI67+ Tem-NK like/Tprol	T cells from APC clusters	0.00135931128228364	0.0135558703377601	0.0191699176493577	*
	P9	Tn	Single T cells	0.0764966740576497
	P9	Tn/Tm	Single T cells	0.0737250554323725
	P9	Early Tem	Single T cells	0.085920177383592
	P9	Tem	Single T cells	0.0121951219512195
	P9	Tem-NK like	Single T cells	0.00110864745011086
	P9	Tc17 MAIT	Single T cells	0.00388026607538803
	P9	ISG+	Single T cells	0.0138580931263858
	P9	GZMK hi Tex	Single T cells	0.172394678492239
	P9	TCF7+ stem-like Tex	Single T cells	0.0160753880266075
	P9	TOX hi Tex	Single T cells	0.105875831485588
	P9	LAG3 hi Tex	Single T cells	0.15410199556541
	P9	MKI67+ Tex/Tprol	Single T cells	0.10920177383592
	P9	MKI67 hi Tex/Tprol	Single T cells	0.174057649667406
	P9	MKI67+ Tem-NK like/Tprol	Single T cells	0.00110864745011086
	P9	Tn	T cells from tumor clusters	0.0596491228070175	0.0522690256637014	0.0690345621973415	ns
	P9	Tn/Tm	T cells from tumor clusters	0.122222222222222	1.5568546708267e-06	3.1588355639962e-06	****
	P9	Early Tem	T cells from tumor clusters	0.141520467836257	2.08985217107626e-07	4.50122006077964e-07	****
	P9	Tem	T cells from tumor clusters	0.00994152046783626	0.629516172350184	0.68319584596144	ns
	P9	Tem-NK like	T cells from tumor clusters	0.00584795321637427	0.0193200288606486	0.0265176866714785	*
	P9	Tc17 MAIT	T cells from tumor clusters	0.0251461988304094	3.69002711474221e-08	8.20006025498269e-08	****
	P9	ISG+	T cells from tumor clusters	0.012280701754386	0.767050547557347	0.819748676778844	ns
	P9	GZMK hi Tex	T cells from tumor clusters	0.18187134502924	0.479372690927187	0.550099809260706	ns
	P9	TCF7+ stem-like Tex	T cells from tumor clusters	0.0286549707602339	0.0117623600755283	0.0171534417768121	*
	P9	TOX hi Tex	T cells from tumor clusters	0.118713450292398	0.239433879972857	0.288971924105172	ns
	P9	LAG3 hi Tex	T cells from tumor clusters	0.130409356725146	0.0477890423559586	0.0637187231412781	ns
	P9	MKI67+ Tex/Tprol	T cells from tumor clusters	0.0637426900584795	2.01586285643903e-06	4.03172571287806e-06	****
	P9	MKI67 hi Tex/Tprol	T cells from tumor clusters	0.0976608187134503	3.7638148877524e-11	1.0133347774718e-10	****
	P9	MKI67+ Tem-NK like/Tprol	T cells from tumor clusters	0.00233918128654971	0.441087954656154	0.518927005477828	ns
	P9	Tn	T cells from APC clusters	0.0153609831029186	5.46186989289473e-10	1.39029415455502e-09	****
	P9	Tn/Tm	T cells from APC clusters	0.021505376344086	2.12414393051172e-07	4.50575985260062e-07	****
	P9	Early Tem	T cells from APC clusters	0.0353302611367127	8.4928460783061e-06	1.58533126795047e-05	****
	P9	Tem	T cells from APC clusters	0.00153609831029186	0.0150555198669745	0.0208690374393706	*
	P9	Tem-NK like	T cells from APC clusters	0.00460829493087558	0.119943081790769	0.154055334410162	ns
	P9	Tc17 MAIT	T cells from APC clusters	0.00153609831029186	0.689541795634326	0.742583472221582	ns
	P9	ISG+	T cells from APC clusters	0.00614439324116743	0.140591618188413	0.177322761679079	ns
	P9	GZMK hi Tex	T cells from APC clusters	0.0783410138248848	1.46828609384327e-09	3.60631672172031e-09	****
	P9	TCF7+ stem-like Tex	T cells from APC clusters	0.101382488479263	4.90473992662993e-19	1.90739886035608e-18	****
	P9	TOX hi Tex	T cells from APC clusters	0.10752688172043	0.940882001144485	0.975729482668355	ns
	P9	LAG3 hi Tex	T cells from APC clusters	0.248847926267281	1.40085799125246e-07	3.06437685586476e-07	****
	P9	MKI67+ Tex/Tprol	T cells from APC clusters	0.112135176651306	0.826810093705372	0.876919796354182	ns
	P9	MKI67 hi Tex/Tprol	T cells from APC clusters	0.250384024577573	3.90273801774144e-05	7.00491439081797e-05	****
	P9	MKI67+ Tem-NK like/Tprol	T cells from APC clusters	0.0153609831029186	6.25858275220073e-05	0.000110911593076975	***
	P15	Tn	Single T cells	0.225429553264605
	P15	Tn/Tm	Single T cells	0.168384879725086
	P15	Early Tem	Single T cells	0.272852233676976
	P15	Tem	Single T cells	0.0123711340206186
	P15	Tem-NK like	Single T cells	0.00893470790378007
	P15	Tc17 MAIT	Single T cells	0.0144329896907217
	P15	ISG+	Single T cells	0.00481099656357388
	P15	GZMK hi Tex	Single T cells	0.128522336769759
	P15	TCF7+ stem-like Tex	Single T cells	0.0268041237113402
	P15	TOX hi Tex	Single T cells	0.0570446735395189
	P15	LAG3 hi Tex	Single T cells	0.0336769759450172
	P15	MKI67+ Tex/Tprol	Single T cells	0.0171821305841924
	P15	MKI67 hi Tex/Tprol	Single T cells	0.0240549828178694
	P15	MKI67+ Tem-NK like/Tprol	Single T cells	0.00549828178694158
	P15	Tn	T cells from tumor clusters	0.0422367638310529	1.03918056837182e-55	1.21237732976712e-54	****
	P15	Tn/Tm	T cells from tumor clusters	0.0279595478881618	8.91960389639515e-44	6.57233971313327e-43	****
	P15	Early Tem	T cells from tumor clusters	0.127305175490779	9.92125543668009e-25	4.96062771834004e-24	****
	P15	Tem	T cells from tumor clusters	0.00416418798334325	0.0141298453368975	0.0197817834716565	*
	P15	Tem-NK like	T cells from tumor clusters	0.0065437239738251	0.538951537246098	0.594119804838218	ns
	P15	Tc17 MAIT	T cells from tumor clusters	0.00892325996430696	0.178845030496847	0.221577913889899	ns
	P15	ISG+	T cells from tumor clusters	0.00178465199286139	0.203325243831365	0.24969766786308	ns
	P15	GZMK hi Tex	T cells from tumor clusters	0.17906008328376	9.44679748430743e-05	0.000161286786317444	***
	P15	TCF7+ stem-like Tex	T cells from tumor clusters	0.177275431290898	2.70910374546346e-47	2.52849682909923e-46	****
	P15	TOX hi Tex	T cells from tumor clusters	0.0285544318857823	7.47185257040084e-05	0.000130757419982015	***
	P15	LAG3 hi Tex	T cells from tumor clusters	0.182034503271862	2.96215358900651e-43	2.07350751230456e-42	****
	P15	MKI67+ Tex/Tprol	T cells from tumor clusters	0.0963712076145152	6.88563142645677e-23	3.32409793001361e-22	****
	P15	MKI67 hi Tex/Tprol	T cells from tumor clusters	0.117787031528852	1.15733203213331e-25	6.0009809073579e-25	****
	P15	MKI67+ Tem-NK like/Tprol	T cells from tumor clusters	0	0.00212522190999211	0.00341989732642409	**
	P15	Tn	T cells from APC clusters	0.00536960801861464	4.24770046527995e-198	2.97339032569596e-196	****
	P15	Tn/Tm	T cells from APC clusters	0.0440307857526401	5.5667304335167e-51	5.99494046686414e-50	****
	P15	Early Tem	T cells from APC clusters	0.00733846429210668	9.27485877259634e-239	1.29848022816349e-236	****
	P15	Tem	T cells from APC clusters	0.000357973867907643	5.34901568999585e-11	1.38678184555448e-10	****
	P15	Tem-NK like	T cells from APC clusters	0.0341865043851799	1.79749201112298e-08	4.05885292834221e-08	****
	P15	Tc17 MAIT	T cells from APC clusters	0.000357973867907643	6.07135151725089e-13	1.77081085919818e-12	****
	P15	ISG+	T cells from APC clusters	0.00286379094326114	0.297973310309535	0.356549260199444	ns
	P15	GZMK hi Tex	T cells from APC clusters	0.158045462681224	0.00527427670493274	0.00802607324663678	**
	P15	TCF7+ stem-like Tex	T cells from APC clusters	0.0894934669769107	1.03148892014804e-18	3.80022233738752e-18	****
	P15	TOX hi Tex	T cells from APC clusters	0.196348666547342	4.96769853256283e-44	3.86376552532665e-43	****
	P15	LAG3 hi Tex	T cells from APC clusters	0.322534454984786	1.09714351570748e-144	3.84000230497618e-143	****
	P15	MKI67+ Tex/Tprol	T cells from APC clusters	0.0545910148559155	4.91616477620643e-11	1.29860956352623e-10	****
	P15	MKI67 hi Tex/Tprol	T cells from APC clusters	0.0844818328262037	1.3607058511782e-18	4.88458510679354e-18	****
	P15	MKI67+ Tem-NK like/Tprol	T cells from APC clusters	0	3.27108068799154e-06	6.36043467109466e-06	****
	*p value of indicated group compared to single T cells

## Sheet: EDF. 3h
Frequency
	Patient ID	Top clones	Clonotype groups	Frequency	p value*	Adjusted p value*	Stars
	P1	None	Single T cells	0.752186588921297
	P1	Top 1	Single T cells	0.0400874635568513
	P1	Top 2-5	Single T cells	0.086734693877551
	P1	Top 6-15	Single T cells	0.120991253644315
	P1	None	T cells from tumor clusters	0.618705035971223	0.00108412742313193	0.00173460387701109	**
	P1	Top 1	T cells from tumor clusters	0.0575539568345324	0.368240789990145	0.409156433322383	ns
	P1	Top 2-5	T cells from tumor clusters	0.129496402877698	0.11875148641439	0.153227724405664	ns
	P1	Top 6-15	T cells from tumor clusters	0.194244604316547	0.0223766634721815	0.029835551296242	*
	P1	None	T cells from APC clusters	0.547169811320755	1.39583214102201e-07	5.07575324008003e-07	****
	P1	Top 1	T cells from APC clusters	0.113207547169811	0.000262363046193167	0.000529776766719555	***
	P1	Top 2-5	T cells from APC clusters	0.188679245283019	0.000177256738128905	0.000417074677950365	***
	P1	Top 6-15	T cells from APC clusters	0.150943396226415	0.308371657634374	0.352424751582141	ns
	P2	None	Single T cells	0.598226164079833
	P2	Top 1	Single T cells	0.148558758314856
	P2	Top 2-5	Single T cells	0.108647450110865
	P2	Top 6-15	Single T cells	0.144567627494457
	P2	None	T cells from tumor clusters	0.62617702448211	0.127581502243278	0.159476877804097	ns
	P2	Top 1	T cells from tumor clusters	0.0659133709981168	1.71064381096689e-12	8.55321905483445e-12	****
	P2	Top 2-5	T cells from tumor clusters	0.145951035781544	0.00243656480150675	0.0037485612330873	**
	P2	Top 6-15	T cells from tumor clusters	0.16195856873823	0.193085049525661	0.227158881794896	ns
	P2	None	T cells from APC clusters	0.422845691382766	2.6220624824959e-20	2.09764998599672e-19	****
	P2	Top 1	T cells from APC clusters	0.117234468937876	0.0180483456033334	0.0248942697977013	*
	P2	Top 2-5	T cells from APC clusters	0.25250501002004	3.38147430873885e-24	4.5086324116518e-23	****
	P2	Top 6-15	T cells from APC clusters	0.207414829659319	1.21092025961581e-05	3.72590849112557e-05	****
	P8	None	Single T cells	0.831100757134553
	P8	Top 1	Single T cells	0.0227140361094933
	P8	Top 2-5	Single T cells	0.064065230052417
	P8	Top 6-15	Single T cells	0.0821199767035527
	P8	None	T cells from tumor clusters	0.72607421875	1.08241463304108e-14	7.2160975536072e-14	****
	P8	Top 1	T cells from tumor clusters	0.04296875	0.000549734011157206	0.000999516383922193	***
	P8	Top 2-5	T cells from tumor clusters	0.0966796875	0.000264888383359778	0.000529776766719555	***
	P8	Top 6-15	T cells from tumor clusters	0.13427734375	3.72411833390424e-07	1.24137277796808e-06	****
	P8	None	T cells from APC clusters	0.667044809982979	3.80742654922332e-29	7.61485309844664e-28	****
	P8	Top 1	T cells from APC clusters	0.0448099829835508	0.000339147795188072	0.000645995800358232	***
	P8	Top 2-5	T cells from APC clusters	0.13953488372093	1.34048031263949e-13	7.6598875007971e-13	****
	P8	Top 6-15	T cells from APC clusters	0.148610323312535	8.83923937050246e-10	3.911446562371e-09	****
	P9	None	Single T cells	0.437677053824359
	P9	Top 1	Single T cells	0.120396600566572
	P9	Top 2-5	Single T cells	0.270538243626062
	P9	Top 6-15	Single T cells	0.171388101983003
	P9	None	T cells from tumor clusters	0.484339190221539	0.0153228499260545	0.0218897856086493	*
	P9	Top 1	T cells from tumor clusters	0.13903743315508	0.153197051899147	0.18569339624139	ns
	P9	Top 2-5	T cells from tumor clusters	0.209320091673033	0.000196065956259207	0.000435702125020459	***
	P9	Top 6-15	T cells from tumor clusters	0.167303284950344	0.798259282215616	0.840272928648017	ns
	P9	None	T cells from APC clusters	0.33011583011583	2.24640502676868e-05	5.99041340471648e-05	****
	P9	Top 1	T cells from APC clusters	0.121621621621622	0.937271048529179	0.937271048529179	ns
	P9	Top 2-5	T cells from APC clusters	0.370656370656371	3.08643753547384e-05	7.71609383868461e-05	****
	P9	Top 6-15	T cells from APC clusters	0.177606177606178	0.734850139802585	0.794432583570362	ns
	P15	None	Single T cells	0.789711191335748
	P15	Top 1	Single T cells	0.0388086642599278
	P15	Top 2-5	Single T cells	0.0776173285198556
	P15	Top 6-15	Single T cells	0.0938628158844766
	P15	None	T cells from tumor clusters	0.71409121851601	1.35297456470076e-05	3.86564161343074e-05	****
	P15	Top 1	T cells from tumor clusters	0.0367597004765146	0.834586020559356	0.85598566211216	ns
	P15	Top 2-5	T cells from tumor clusters	0.113002042205582	0.00314221948804795	0.00465513998229326	**
	P15	Top 6-15	T cells from tumor clusters	0.136147038801906	0.00105530448359207	0.00173460387701109	**
	P15	None	T cells from APC clusters	0.576359124746233	1.33118387224948e-41	5.32473548899793e-40	****
	P15	Top 1	T cells from APC clusters	0.0640649672907737	0.00101937467346596	0.00173460387701109	**
	P15	Top 2-5	T cells from APC clusters	0.143920595533499	9.77861640592751e-10	3.911446562371e-09	****
	P15	Top 6-15	T cells from APC clusters	0.215655312429506	1.27658337345228e-22	1.27658337345228e-21	****
	*p value of indicated group compared to single T cells
