# Supplementary material for: Tumour-reactive heterotypic CD8 T cell clusters from clinical samples
Source: Nature. 2025 Nov 19;649(8096):467–76. doi: 10.1038/s41586-025-09754-w (PMC12779571; doi:10.1038/s41586-025-09754-w)
Supplement: Supplementary file 10 — Source Data Extended Data Fig. 4 [file 41586_2025_9754_MOESM10_ESM.xlsx]

## Sheet: EDF. 4a
Average score per TCR clonotype
							Clonotype groups		p value
	Clonotype ID	Patient ID	Clonotype groups	Signature	Average score		Reference	Comparison	Oliveira et al. (Virus-reactive)	Oliveira et al. (Tumor-reactive)	Lowery et al. (Tumor-reactive)	Meng et al. (Tumor-reactive)
	P1_SG_Singlets_CAVKVGFGNVLHC_CASSFVGREDEQYF	P1	Single T cells	Oliveira et al. (Virus-reactive)	0.0269942739418911		Single T cells	T cells from tumor clusters	<2.22e-16	<2.22e-16	<2.22e-16	<2.22e-16
	P1_SG_Singlets_CAVSAHNNDMRF_CASSEAWTRQGDEKLFF	P1	Single T cells	Oliveira et al. (Virus-reactive)	0.0901626927621414		Single T cells	T cells from APC clusters	<2.22e-16	<2.22e-16	<2.22e-16	<2.22e-16
	P1_SG_Singlets_CALLTGTASKLTF_CASSSTGRWETQYF	P1	Single T cells	Oliveira et al. (Virus-reactive)	0.138678572313862		T cells from tumor clusters	T cells from APC clusters	1.4e-07	<2.22e-16	<2.22e-16	<2.22e-16
	P1_SG_Singlets_CVVTLRETGGYNKLIF_CASSLGSANTGELFF	P1	Single T cells	Oliveira et al. (Virus-reactive)	0.115137581538648
	P1_SG_Singlets_CVVSDIRGRGTALIF_CASSQDPYAAGVVRRGTDTQYF	P1	Single T cells	Oliveira et al. (Virus-reactive)	0.0784076105068622		Clonotype groups		Stars
	P1_SG_Singlets_CAVREGSSYKLIF_CASSLEGGRGNTIYF	P1	Single T cells	Oliveira et al. (Virus-reactive)	0.128057684733541		Reference	Comparison	Oliveira et al. (Virus-reactive)	Oliveira et al. (Tumor-reactive)	Lowery et al. (Tumor-reactive)	Meng et al. (Tumor-reactive)
	P1_SG_Singlets_CLVGDEVDDKIIF_CASSPPGKRDWADTQYF	P1	Single T cells	Oliveira et al. (Virus-reactive)	0.0776501954130942		Single T cells	T cells from tumor clusters	****	****	****	****
	P1_SG_Singlets_CAGEEDSNYQLIW_CASSQGHTGGSPLHF	P1	Single T cells	Oliveira et al. (Virus-reactive)	0.100397436356475		Single T cells	T cells from APC clusters	****	****	****	****
	P1_SG_Singlets_CAVSGSARQLTF_CASSPTLILAATTDTQYF	P1	Single T cells	Oliveira et al. (Virus-reactive)	0.122186202926652		T cells from tumor clusters	T cells from APC clusters	****	****	****	****
	P1_SG_Singlets_CATGDSWGKLQF_CASSPTPPGLNEQFF	P1	Single T cells	Oliveira et al. (Virus-reactive)	0.124925881522967
	P1_SG_Singlets_CAHSGGGADGLTF_CASSGEGDIQYF	P1	Single T cells	Oliveira et al. (Virus-reactive)	0.0696670403247796
	P1_SG_Singlets_CAMREGLGGGYQKVTF_CASSYSPSGSGNEQFF	P1	Single T cells	Oliveira et al. (Virus-reactive)	0.123536565836684
	P1_SG_Singlets_CAVRTPDSWGKLQF_CASSVNSRDRAHEQYF	P1	Single T cells	Oliveira et al. (Virus-reactive)	0.100857393886145
	P1_SG_Singlets_CAPLDGNKLVF_CASIGEYSYGYTF	P1	Single T cells	Oliveira et al. (Virus-reactive)	0.234010967370558
	P1_SG_Singlets_CAVRDPKDTGFQKLVF_CASSDPKRLPLNEQFF	P1	Single T cells	Oliveira et al. (Virus-reactive)	0.149301663283546
	P1_SG_Singlets_CAGRDTDKLIF_CASSPPTSATYEQYF	P1	Single T cells	Oliveira et al. (Virus-reactive)	0.0310964340897385
	P1_SG_Singlets_CAASSAGGTSYGKLTF_CASSLGPHYEQYF	P1	Single T cells	Oliveira et al. (Virus-reactive)	0.0362650346896113
	P1_SG_Singlets_CAVISGGYNKLIF_CASSLQGLQYGYTF	P1	Single T cells	Oliveira et al. (Virus-reactive)	0.067409943345351
	P1_SG_Singlets_CAVSEGAGKSTF_CASRRSQEGQEQFF	P1	Single T cells	Oliveira et al. (Virus-reactive)	0.142454630835883
	P1_SG_Singlets_CAVRDGRDSWGKLQF_CASSPPLRTGASSYEQYF	P1	Single T cells	Oliveira et al. (Virus-reactive)	0.128124337261793
	P1_SG_Singlets_CATSLSGDQAGTALIF_CASSPLGYSYNEQFF	P1	Single T cells	Oliveira et al. (Virus-reactive)	0.112599939615735
	P1_SG_Singlets_CAASLVNDMRF_CASGGRGGSKNIQYF	P1	Single T cells	Oliveira et al. (Virus-reactive)	0.105054364582201
	P1_SG_Singlets_CAYRSGIGFGNVLHC_CASSWDRADSPLHF	P1	Single T cells	Oliveira et al. (Virus-reactive)	0.110299835388453
	P1_SG_Singlets_CAYRDDKIIF_CASSRTGFEYNEQFF	P1	Single T cells	Oliveira et al. (Virus-reactive)	0.148392765171024
	P1_SG_Singlets_CAVNTAGGVDSSYKLIF_CASSWGLAGNNEQFF	P1	Single T cells	Oliveira et al. (Virus-reactive)	0.12882115914806
	P1_SG_Singlets_CAVTHNARLMF;CAATSPYNQGGKLIF_CASSQIMNTEAFF	P1	Single T cells	Oliveira et al. (Virus-reactive)	0.130875268882358
	P1_SG_Singlets_CAVGNSGGSNYKLTF_CASSVLMNTEAFF	P1	Single T cells	Oliveira et al. (Virus-reactive)	0.169600387796528
	P1_SG_Singlets_CAVRDRAGQKLLF_CASSQEGLAPQEEQFF	P1	Single T cells	Oliveira et al. (Virus-reactive)	0.133711030993426
	P1_SG_Singlets_CAVRDDSNYQLIW_CASSISFGKTGELFF	P1	Single T cells	Oliveira et al. (Virus-reactive)	0.0615324022177114
	P1_SG_Singlets_CLVGDLSLYNFNKFYF_CASSGSVGAFF	P1	Single T cells	Oliveira et al. (Virus-reactive)	0.0858302784257885
	P1_SG_Singlets_CAERGDSSYKLIF;CAVEGSGGSGTYKYIF_CASSLGPSEVAFF	P1	Single T cells	Oliveira et al. (Virus-reactive)	0.185778774199412
	P1_SG_Singlets_CGSGAGSYQLTF_CASKSPELSPLHF	P1	Single T cells	Oliveira et al. (Virus-reactive)	0.0955251916260187
	P1_SG_Singlets_CAVDRYGQNFVF_CASSYLVAGSGEQYF	P1	Single T cells	Oliveira et al. (Virus-reactive)	0.115127094252734
	P1_SG_Singlets_CAMREGQAGGTSYGKLTF_CASREGRTNYGYTF	P1	Single T cells	Oliveira et al. (Virus-reactive)	0.0534600404627975
	P1_SG_Singlets_CLLGSGGGADGLTF;CAAGRAGNQFYF_CASSLGTSGDSEQYF	P1	Single T cells	Oliveira et al. (Virus-reactive)	0.125367346320477
	P1_SG_Singlets_CAYRDNAGNMLTF_CASSQARELTRIPTDTQYF	P1	Single T cells	Oliveira et al. (Virus-reactive)	0.15451267912867
	P1_SG_Singlets_CAALQVPGGTSYGKLTF;CALSDRGGDDKIIF_CASSHSTDEAFF	P1	Single T cells	Oliveira et al. (Virus-reactive)	0.0558487593540764
	P1_SG_Singlets_CAFITGGADGLTF_CASSQETGGINEQFF	P1	Single T cells	Oliveira et al. (Virus-reactive)	0.139351559459415
	P1_SG_Singlets_CAVLTSGGYQKVTF_CASSVGTPGPYNEQFF	P1	Single T cells	Oliveira et al. (Virus-reactive)	0.119065652740328
	P1_SG_Singlets_CAAPTENDYKLSF;CALSEADTGGFKTIF_CASHPGQGAGNTIYF	P1	Single T cells	Oliveira et al. (Virus-reactive)	0.116664646893083
	P1_SG_Singlets_CIVRVADNARLMF_CASSLGDGYTF	P1	Single T cells	Oliveira et al. (Virus-reactive)	0.115520950101494
	P1_SG_Singlets_CAGALLDSGYALNF_CASSYRSRETQYF	P1	Single T cells	Oliveira et al. (Virus-reactive)	0.228466688884176
	P1_SG_Singlets_CLVGDPPYSSASKIIF_CASSLSGTGATGELFF	P1	Single T cells	Oliveira et al. (Virus-reactive)	0.124154105052096
	P1_SG_Singlets_CAVNDYKLSF_CASSHGTELNIPYEQYF	P1	Single T cells	Oliveira et al. (Virus-reactive)	0.130699548580604
	P1_SG_Singlets_CAFKFGGATNKLIF_CASSPYTGGPNTDTQYF	P1	Single T cells	Oliveira et al. (Virus-reactive)	0.161435453085709
	P1_SG_Singlets_CILSNNARLMF_CASSLLGGSGANVLTF	P1	Single T cells	Oliveira et al. (Virus-reactive)	0.11073408670888
	P1_SG_Singlets_CAAIYSGAGSYQLTF_CASSRGVAGYTTDTQYF	P1	Single T cells	Oliveira et al. (Virus-reactive)	0.149119883661042
	P1_SG_Singlets_CAEKFGARLMF_CASSLVDRVYEQYF	P1	Single T cells	Oliveira et al. (Virus-reactive)	0.193807374193353
	P1_SG_Singlets_CAGAPNNARLMF_CASSIIWDTIHGYTF	P1	Single T cells	Oliveira et al. (Virus-reactive)	0.084800193898264
	P1_SG_Singlets_CAAVLGGATNKLIF_CASRQKGGMNTEAFF	P1	Single T cells	Oliveira et al. (Virus-reactive)	0.0681370618353683
	P1_SG_Singlets_CVVSAGDYKLSF_CASSPQPFSEQYF	P1	Single T cells	Oliveira et al. (Virus-reactive)	0.143727088193414
	P1_SG_Singlets_CAVPLYNTDKLIF_CASSPEGRGAGRAFF	P1	Single T cells	Oliveira et al. (Virus-reactive)	0.0837095161632381
	P1_SG_Singlets_CATLEGAQKLVF_CAIGGGGASSDTQYF	P1	Single T cells	Oliveira et al. (Virus-reactive)	0.107431756900052
	P1_SG_Singlets_CAVGSGGYQKVTF_CASSATGFGYTF	P1	Single T cells	Oliveira et al. (Virus-reactive)	0.0684854727785015
	P1_SG_Singlets_CIVRVPGGSQGNLIF;CAMKKPRDDKIIF_CASIPGGASSIDTQYF	P1	Single T cells	Oliveira et al. (Virus-reactive)	0.184203350804375
	P1_SG_Singlets_CAVSLFSGNTPLVF_CASSRTGSGANYGYTF	P1	Single T cells	Oliveira et al. (Virus-reactive)	0.108734510861332
	P1_SG_Singlets_CALGANAGNMLTF_CASSIPPNGGYEQYF	P1	Single T cells	Oliveira et al. (Virus-reactive)	0.145135880267822
	P1_SG_Singlets_CAMLQGNTGKLIF_CASSGSLGTGELFF	P1	Single T cells	Oliveira et al. (Virus-reactive)	0.106916714636289
	P1_SG_Singlets_CVVNGDTGRRALTF_CASSLSGTHNEQFF	P1	Single T cells	Oliveira et al. (Virus-reactive)	0.147029418002242
	P1_SG_Singlets_CAVNRRGHSGAGSYQLTF_CASSLLLQETQYF	P1	Single T cells	Oliveira et al. (Virus-reactive)	0.107891255390271
	P1_SG_Singlets_CAALLSGGGNKLTF_CASSPWGGIFSWSYTF	P1	Single T cells	Oliveira et al. (Virus-reactive)	0.106083558033144
	P1_SG_Singlets_CAENRNRGAQKLVF_CATSPPRGAFSGANVLTF	P1	Single T cells	Oliveira et al. (Virus-reactive)	0.0512921501499682
	P1_SG_Singlets_CAVRTDSWGKFQF_CATNPTGGTNEKLFF	P1	Single T cells	Oliveira et al. (Virus-reactive)	0.15999636440755
	P1_SG_Singlets_CAVSPSGNKLVF_CASSDRGLYEQYF	P1	Single T cells	Oliveira et al. (Virus-reactive)	0.207652922107432
	P1_SG_Singlets_CAARDYSGGGADGLTF_CASRETGNTGELFF	P1	Single T cells	Oliveira et al. (Virus-reactive)	0.0695610022116521
	P1_SG_Singlets_CAAASSGGGADGLTF_CASSQNRGETQYF	P1	Single T cells	Oliveira et al. (Virus-reactive)	0.138879631593298
	P1_SG_Singlets_CAVRDSGGTSYGKLTF_CASRNSSGRPRSGANVLTF	P1	Single T cells	Oliveira et al. (Virus-reactive)	0.239949101705699
	P1_SG_Singlets_CAASMRTYKYIF;CAFMKQGGSQGNLIF_CASSFGGFFYEQYF	P1	Single T cells	Oliveira et al. (Virus-reactive)	0.051958675432484
	P1_SG_Singlets_CAVREGGAQKLVF_CASSSLDGPGDQYF	P1	Single T cells	Oliveira et al. (Virus-reactive)	0.107081181913793
	P1_SG_Singlets_CAVRPMNSGAGSYQLTF_CASSQDIGTGGFGYTF	P1	Single T cells	Oliveira et al. (Virus-reactive)	0.101978368224922
	P1_SG_Singlets_CAMSASSASKIIF_CASSLGGSPYEQYF	P1	Single T cells	Oliveira et al. (Virus-reactive)	0.0101645105583664
	P1_SG_Singlets_CAAFDRGSTLGRLYF_CASSKGAAYEQYF	P1	Single T cells	Oliveira et al. (Virus-reactive)	0.106396163899118
	P1_SG_Singlets_CGDGNAGGTSYGKLTF_CASSLLGGDLYEQYF	P1	Single T cells	Oliveira et al. (Virus-reactive)	0.104583876147484
	P1_SG_Singlets_CAVNSGYSTLTF_CASNRLAGSADTQYF	P1	Single T cells	Oliveira et al. (Virus-reactive)	0.0802557033356561
	P1_SG_Singlets_CAGDGNYGQNFVF_CASSLLSSPGLYEQYF	P1	Single T cells	Oliveira et al. (Virus-reactive)	0.130298960153234
	P1_SG_Singlets_CAVPRGAEYGNKLVF;CASGGNTDKLIF_CASSYDTVRAFF	P1	Single T cells	Oliveira et al. (Virus-reactive)	0.166085981761445
	P1_SG_Singlets_CAVSSAYGQNFVF_CASGTVGLFPHF	P1	Single T cells	Oliveira et al. (Virus-reactive)	0.169418608174024
	P1_SG_Singlets_CAVRSGLNTDKLIF_CASRQPGTVGYTF	P1	Single T cells	Oliveira et al. (Virus-reactive)	0.199866694943497
	P1_SG_Singlets_CVVRPLTSGTYKYIF_CASSSRQGNTIYF	P1	Single T cells	Oliveira et al. (Virus-reactive)	0.0341442724270609
	P1_SG_Singlets_CAVFPSGTYKYIF;CAVRRPGSGGGADGLTF_CASSFEGIEAFF	P1	Single T cells	Oliveira et al. (Virus-reactive)	0.153967340261157
	P1_SG_Singlets_CAVRVESNYKLTF_CASSLGGVSGGTF	P1	Single T cells	Oliveira et al. (Virus-reactive)	0.164328778743903
	P1_SG_Singlets_CAVSNQGGKLIF_CASSFEGVTEAFF	P1	Single T cells	Oliveira et al. (Virus-reactive)	0.201108855697276
	P1_SG_Singlets_CAVLDGQKLLF_CASSSNAGQGFADSNQPQHF	P1	Single T cells	Oliveira et al. (Virus-reactive)	0.12760063882553
	P1_SG_Singlets_CAMREGPYSGAGSYQLTF;CVVSPARAGNMLTF_CASSLSGGGVIGETQYF	P1	Single T cells	Oliveira et al. (Virus-reactive)	0.130416780278931
	P1_SG_Singlets_CAALRGGLMF_CASTPGGLEAFF	P1	Single T cells	Oliveira et al. (Virus-reactive)	0.14987729875481
	P1_SG_Singlets_CATALGNQFYF;CAFMKHVKSSGDKLTF_CATSAAIADTQYF	P1	Single T cells	Oliveira et al. (Virus-reactive)	0.0575332505226164
	P1_SG_Singlets_CLVGDSGGYGQNFVF_CASSFPADRATRTQYF	P1	Single T cells	Oliveira et al. (Virus-reactive)	0.106613748598782
	P1_SG_Singlets_CALSPAFTGANSKLTF_CASSQAPYQPQHF	P1	Single T cells	Oliveira et al. (Virus-reactive)	0.188414578725725
	P1_SG_Singlets_CAFRRDNNNDMRF_CSGENRGPYEQYF	P1	Single T cells	Oliveira et al. (Virus-reactive)	0.163965219498894
	P1_SG_Singlets_CGTLSPNNAGNMLTF_CASSSTSGSSEQYF	P1	Single T cells	Oliveira et al. (Virus-reactive)	0.0418396097797437
	P1_SG_Singlets_CAVEEEHRDDKIIF_CASSFEAGMGKNIQYF	P1	Single T cells	Oliveira et al. (Virus-reactive)	0.143302935740903
	P1_SG_Singlets_CALRNNNARLMF_CASSVEVGGTGYTF	P1	Single T cells	Oliveira et al. (Virus-reactive)	0.0921925652134396
	P1_SG_Singlets_CVVTRAGTALIF_CASSETGGKGEQFF	P1	Single T cells	Oliveira et al. (Virus-reactive)	0.144787469324689
	P1_SG_Singlets_CAFISLRGANSKLTF_CASSLAGRHKAFF	P1	Single T cells	Oliveira et al. (Virus-reactive)	0.179113521374254
	P1_SG_Singlets_CAARTASGDKLTF;CALRGDNARLMF_CASSLGGDTYEQYF	P1	Single T cells	Oliveira et al. (Virus-reactive)	0.131891214994799
	P1_SG_Singlets_CAAIAGTYKYIF_CASSLTGPDNEQFF	P1	Single T cells	Oliveira et al. (Virus-reactive)	0.0924147403076115
	P1_SG_Singlets_CALSVGNEKLTF_CASSLGQTGLNTQYF	P1	Single T cells	Oliveira et al. (Virus-reactive)	0.123438462548348
	P1_SG_Singlets_CAMSGDSGGSNYKLTF_CASSALNTQYF	P1	Single T cells	Oliveira et al. (Virus-reactive)	0.0370830429908807
	P1_SG_Singlets_CAGDLNTGTASKLTF_CASSLLGGPLYEQYF	P1	Single T cells	Oliveira et al. (Virus-reactive)	0.104947435392493
	P1_SG_Singlets_CAVQPPLPGNTPLVF_CASSYSTGEAFF	P1	Single T cells	Oliveira et al. (Virus-reactive)	0.136607386311994
	P1_SG_Singlets_CAASSGYALNF_CASSLRGLAGSGANVLTF	P1	Single T cells	Oliveira et al. (Virus-reactive)	0.132699124428152
	P1_SG_Singlets_CASGGETSGSRLTF_CASFTGGWTEAFF	P1	Single T cells	Oliveira et al. (Virus-reactive)	0
	P1_SG_Singlets_CAGVGTYKYIF;CAYRSRETSGSRLTF_CASRNSPSWSSYNEQFF	P1	Single T cells	Oliveira et al. (Virus-reactive)	0.20968279455873
	P1_SG_Singlets_CAYQGSNYKLTF_CASTQADSYEQYF	P1	Single T cells	Oliveira et al. (Virus-reactive)	0.18317326627685
	P1_SG_Singlets_CAVRDNNDYKLSF_CASSFNPGLRETQYF	P1	Single T cells	Oliveira et al. (Virus-reactive)	0.092041082194686
	P1_SG_Singlets_CAVSDRGNFGNEKLTF_CAIGAGNEQYF	P1	Single T cells	Oliveira et al. (Virus-reactive)	0.0680764686278668
	P1_SG_Singlets_CAMREALSGGSYIPTF_CASSLTGAGELFF	P1	Single T cells	Oliveira et al. (Virus-reactive)	0.0395673644984397
	P1_SG_Singlets_CALSETQRTGNQFYF_CASSFADRVSGNTIYF	P1	Single T cells	Oliveira et al. (Virus-reactive)	0.0910645993507205
	P1_SG_Singlets_CAFNAGNNRKLIW_CASSMARELFF	P1	Single T cells	Oliveira et al. (Virus-reactive)	0.0361308640158581
	P1_SG_Singlets_CAASKETSGSRLTF_CASTTFPILFRDRYNEQFF	P1	Single T cells	Oliveira et al. (Virus-reactive)	0.00333262641257915
	P1_SG_Singlets_CATLDNYGQNFVF_CASSLELAGAGETQYF	P1	Single T cells	Oliveira et al. (Virus-reactive)	0.131800325183547
	P1_SG_Singlets_CALKPGGSYIPTF_CASRRELAGELFF	P1	Single T cells	Oliveira et al. (Virus-reactive)	0.158602720635017
	P1_SG_Singlets_CAASASASKIIF_CASSMREGNEKLFF	P1	Single T cells	Oliveira et al. (Virus-reactive)	0.147695943284758
	P1_SG_Singlets_CAYEQGAQKLVF_CASSEKAGGSANYGYTF	P1	Single T cells	Oliveira et al. (Virus-reactive)	0.100542309207138
	P1_SG_Singlets_CAVLDDKIIF_CATSREGTRPRREQFF	P1	Single T cells	Oliveira et al. (Virus-reactive)	0.0624715969339837
	P1_SG_Singlets_CATDLDRGSTLGRLYF_CASSTQGTGGEEPQHF	P1	Single T cells	Oliveira et al. (Virus-reactive)	0.107886205956312
	P1_SG_Singlets_CAAREDNYGQNFVF_CASSFTGVGGEQYF	P1	Single T cells	Oliveira et al. (Virus-reactive)	0.0694095191928985
	P1_SG_Singlets_CATLNRDDKIIF_CASSFGGFGELFF	P1	Single T cells	Oliveira et al. (Virus-reactive)	0.0247674735662132
	P1_SG_Singlets_CAGTGGGADGLTF_CASSQVATGANTGELFF	P1	Single T cells	Oliveira et al. (Virus-reactive)	0.0737116369255006
	P1_SG_Singlets_CALGPHRDGANNLFF;CVWEDTGRRALTF_CASSIGQGYNEQFF	P1	Single T cells	Oliveira et al. (Virus-reactive)	0.105371587845003
	P1_SG_Singlets_CALRGGNQFYF_CASSLWDSKRDEQYF	P1	Single T cells	Oliveira et al. (Virus-reactive)	0.0270245705456418
	P1_SG_Singlets_CAVVRADGLTF_CASSLDRGTEAFF	P1	Single T cells	Oliveira et al. (Virus-reactive)	0.085390977671403
	P1_SG_Singlets_CPLSYNTDKLIF_CASSLTSGGLNEQYF	P1	Single T cells	Oliveira et al. (Virus-reactive)	0.102766079922441
	P1_SG_Singlets_CAAKPLGANSKLTF_CAFGGANEKLFF	P1	Single T cells	Oliveira et al. (Virus-reactive)	0.0374163056321386
	P1_SG_Singlets_CAVRYGQNFVF_CASSLEGDKPQHF	P1	Single T cells	Oliveira et al. (Virus-reactive)	0.128790862544309
	P1_SG_Singlets_CAVDGYALNF_CASSLSGVTEAFF	P1	Single T cells	Oliveira et al. (Virus-reactive)	0.138364589329536
	P1_SG_Singlets_CATDQGAQKLVF_CASSLAGGPVGRRETQYF	P1	Single T cells	Oliveira et al. (Virus-reactive)	0.184476020238131
	P1_SG_Singlets_CAYYYGQNFVF_CASSLRQGAGDTEAFF	P1	Single T cells	Oliveira et al. (Virus-reactive)	0.173538946284122
	P1_SG_Singlets_CAVRGDTGTASKLTF;CVVFRASGTYKYIF_CASSSGLAGFTDTQYF	P1	Single T cells	Oliveira et al. (Virus-reactive)	0.0953131153997637
	P1_SG_Singlets_CAGDLNTGTASKLTF;CAGFMDSNYQLIW_CASSLLGGPLYEQYF	P1	Single T cells	Oliveira et al. (Virus-reactive)	0.0876091218745807
	P1_SG_Singlets_CAATSAGAGSYQLTF_CASSPTSRDYASTDTQYF	P1	Single T cells	Oliveira et al. (Virus-reactive)	0.237767746235647
	P1_SG_Singlets_CIVRYSGNTPLVF_CSHEFQETQYF	P1	Single T cells	Oliveira et al. (Virus-reactive)	0.142039134555873
	P1_SG_Singlets_CAVVKAAGNKLTF_CASTLAVLTETQYF	P1	Single T cells	Oliveira et al. (Virus-reactive)	0.0568667252401006
	P1_SG_Singlets_CAGTFTSGTYKYIF_CASSLSVNTEAFF	P1	Single T cells	Oliveira et al. (Virus-reactive)	0.146756748568485
	P1_SG_Singlets_CAVSLIQGAQKLVF_CASSPGGNEQFF	P1	Single T cells	Oliveira et al. (Virus-reactive)	0.0535643954312722
	P1_SG_Singlets_CAVNSKGGGNKLTF_CATEWTGVGQPQHF	P1	Single T cells	Oliveira et al. (Virus-reactive)	0.0125124973490472
	P1_SG_Singlets_CAERYGTGGGNKLTF_CASSLGASNQPQHF	P1	Single T cells	Oliveira et al. (Virus-reactive)	0.18483957948314
	P1_SG_Singlets_CAYRSPYYSGGGADGLTF_CASSIFSSEGQYTGELFF	P1	Single T cells	Oliveira et al. (Virus-reactive)	0.133426242918169
	P1_SG_Singlets_CAVELNFGNEKLTF_CATSRGTGGDEQYF	P1	Single T cells	Oliveira et al. (Virus-reactive)	0.13282247488628
	P1_SG_Singlets_CAFMKRFNAGNMLTF_CASSETDLGTDTQYF	P1	Single T cells	Oliveira et al. (Virus-reactive)	0.0697730784379071
	P1_SG_Singlets_CAVSGDDKIIF_CASSLISGSSYEQYF	P1	Single T cells	Oliveira et al. (Virus-reactive)	0.126518617263005
	P1_SG_Singlets_CALQTGANNLFF_CASRLTGASNNEQFF	P1	Single T cells	Oliveira et al. (Virus-reactive)	0.167449328930227
	P1_SG_Singlets_CATDAGGGSNYKLTF_CASSFSSGGQPQHF	P1	Single T cells	Oliveira et al. (Virus-reactive)	0.0524434210924955
	P1_SG_Singlets_CALPSSPYGGSQGNLIF_CASSIVRGQEGAFF	P1	Single T cells	Oliveira et al. (Virus-reactive)	0.104250613506226
	P1_SG_Singlets_CGTEDRNNDMRF_CASSLSSYEQYF	P1	Single T cells	Oliveira et al. (Virus-reactive)	0.0406807646862787
	P1_SG_Singlets_CAYRSASTGYALNF_CASSLQGGWQPQHF	P1	Single T cells	Oliveira et al. (Virus-reactive)	0.158905686672524
	P1_SG_Singlets_CAASSGAGNNRKLIW_CASSFQGADYGYTF	P1	Single T cells	Oliveira et al. (Virus-reactive)	0.13515314933196
	P1_SG_Singlets_CAVRDQSNTGKLIF_CASSQSLPTEAFF	P1	Single T cells	Oliveira et al. (Virus-reactive)	0.0365452782743055
	P1_SG_Singlets_CAGQLGNTPLVF_CASSIPGRWETQYF	P1	Single T cells	Oliveira et al. (Virus-reactive)	0.106916714636289
	P1_SG_Singlets_CAGLSYNTDKLIF_CASSFGGFQETQYF	P1	Single T cells	Oliveira et al. (Virus-reactive)	0.013502186404904
	P1_SG_Singlets_CATALGSRLTF_CATSEMGGELFF	P1	Single T cells	Oliveira et al. (Virus-reactive)	0.150846790074833
	P1_SG_Singlets_CAVTLWDSGGYQKVTF_CASSPTGGSYEQYF	P1	Single T cells	Oliveira et al. (Virus-reactive)	0.118429424061563
	P1_SG_Singlets_CASFYNARLMF_CASSSSLKSSWTQYF	P1	Single T cells	Oliveira et al. (Virus-reactive)	0.132752143484715
	P1_SG_Singlets_CAERGDSSYKLIF_CASSLTGLGDEQYF	P1	Single T cells	Oliveira et al. (Virus-reactive)	0.116942365760798
	P1_SG_Singlets_CAVRDIDNDMRF_CASSTAGASYEQYF	P1	Single T cells	Oliveira et al. (Virus-reactive)	0.101372436149908
	P1_SG_Singlets_CPFTGGGNKLTF;CAMRPSEEGTYKYIF_CASSTGGAGNTIYF	P1	Single T cells	Oliveira et al. (Virus-reactive)	0.00889205320083618
	P1_SG_Singlets_CLVGDIAGAAGNKLTF_CASSLTGVGNTIYF;CAVPRAGGTEAFF	P1	Single T cells	Oliveira et al. (Virus-reactive)	0.154209713091162
	P1_SG_Singlets_CAGAYNTDKLIF_CASSQAGGRDPYTF	P1	Single T cells	Oliveira et al. (Virus-reactive)	0.156800072711849
	P1_SG_Singlets_CPFTGGGNKLTF;CAMRPSEEGTYKYIF_CASSTGGAGNTIYF;CASSLGTSRGWVEQFF	P1	Single T cells	Oliveira et al. (Virus-reactive)	0.15366437422365
	P1_SG_Singlets_CGTEKGGSNYKLTF_CASSWDKTYEQYF	P1	Single T cells	Oliveira et al. (Virus-reactive)	0.116702517647772
	P1_SG_Singlets_CAVMEGGSEKLVF_CASSFGSLRGGYTF	P1	Single T cells	Oliveira et al. (Virus-reactive)	0.242494016420759
	P1_SG_Singlets_CAVTSGTYKYIF_CASSFLGTAYGYTF	P1	Single T cells	Oliveira et al. (Virus-reactive)	0.108982943012088
	P1_SG_Singlets_CALSDAGNQFYF;CVVNHPISGTASKLTF_CASSSPGETQYF	P1	Single T cells	Oliveira et al. (Virus-reactive)	0.0118459720665313
	P1_SG_Singlets_CAGENQAGTALIF_CASSSGAAEATNEKLFF	P1	Single T cells	Oliveira et al. (Virus-reactive)	0.0266307146968825
	P1_SG_Singlets_CATDRITGTASKLTF;CAAHLPGGADGLTF_CASSPAGTRNEQFF	P1	Single T cells	Oliveira et al. (Virus-reactive)	0.0988578180385979
	P1_SG_Singlets_CATDPGGGFKTIF_CASSDPGLAGGSTDTQYF	P1	Single T cells	Oliveira et al. (Virus-reactive)	0.143242342533402
	P1_SG_Singlets_CAGVSQVDFNKFYF_CASSTDRSGNTEAFF	P1	Single T cells	Oliveira et al. (Virus-reactive)	0.0792559154118823
	P1_SG_Singlets_CAVRPRNFNKFYF_CASSLGLGREGSYEQYF	P1	Single T cells	Oliveira et al. (Virus-reactive)	0.143757384797164
	P1_SG_Singlets_CAVYNTNAGKSTF_CASSSPGFTGELFF	P1	Single T cells	Oliveira et al. (Virus-reactive)	0.0620777410852243
	P1_SG_Singlets_CAASDNAGNMLTF_CASSLDSFTDTQYF	P1	Single T cells	Oliveira et al. (Virus-reactive)	0.0694095191928985
	P1_SG_Singlets_CASEEAGSYQLTF_CASSLTGPSYEQYF	P1	Single T cells	Oliveira et al. (Virus-reactive)	0.0857090920107856
	P1_SG_Singlets_CASATGNQFYF_CASSPSIQLTGLDGYTF	P1	Single T cells	Oliveira et al. (Virus-reactive)	0.227981943224165
	P1_SG_Singlets_CVVNLGDMRF_CASSTWGNEQFF	P1	Single T cells	Oliveira et al. (Virus-reactive)	0.0995546399248644
	P1_SG_Singlets_CAGVNFGNEKLTF_CATSRVVNTEAFF	P1	Single T cells	Oliveira et al. (Virus-reactive)	0.084800193898264
	P1_SG_Singlets_CALSDLGGGFKTIF_CASSQVRGSYNEQFF	P1	Single T cells	Oliveira et al. (Virus-reactive)	0.138273699518284
	P1_SG_Singlets_CAVSDDSNYQLIW_CATSRGNNQPQHF	P1	Single T cells	Oliveira et al. (Virus-reactive)	0.06610718938407
	P1_SG_Singlets_CALGNNFNKFYF_CASSSGLAGAVTTDTQYF	P1	Single T cells	Oliveira et al. (Virus-reactive)	0.0966007210591693
	P1_SG_Singlets_CAYTGANSKLTF_CASDGLARPGDTQYF	P1	Single T cells	Oliveira et al. (Virus-reactive)	0.155739691580574
	P1_SG_Singlets_CAGQKTSYDKVIF_CSVEEDGTMGAYEQYF	P1	Single T cells	Oliveira et al. (Virus-reactive)	0.139909716120823
	P1_SG_Singlets_CATDLGGTSYGKLTF_CASSDAMAGGGRETQYF	P1	Single T cells	Oliveira et al. (Virus-reactive)	0.177553246281092
	P1_SG_Singlets_CAVRDIGGSQGNLIF_CSVIPLAANYGYTF	P1	Single T cells	Oliveira et al. (Virus-reactive)	0.0206976297956999
	P1_SG_Singlets_CVVNIGGYQKVTF_CASKYTGVDTGELFF	P1	Single T cells	Oliveira et al. (Virus-reactive)	0.070863756172933
	P1_SG_Singlets_CAVNGESGGGADGLTF;CAVLFSDGQKLLF_CASSLDSYEQYF	P1	Single T cells	Oliveira et al. (Virus-reactive)	0.11536946708274
	P1_SG_Singlets_CALSEEYNQGGKLIF_CSVRDPGVNEQFF	P1	Single T cells	Oliveira et al. (Virus-reactive)	0.0921925652134396
	P1_SG_Singlets_CAVIRGNYQLIW_CASSRPTSGSPETQYF	P1	Single T cells	Oliveira et al. (Virus-reactive)	0.14609022328597
	P1_SG_Singlets_CAYRGSSSGTYKYIF_CASSPAPGRTEAFF	P1	Single T cells	Oliveira et al. (Virus-reactive)	0.0139515860272064
	P1_SG_Singlets_CAVEGDTGRRALTF_CASREGDRGKLFF	P1	Single T cells	Oliveira et al. (Virus-reactive)	0.127124549338019
	P1_SG_Singlets_CALNSGYALNF_CASSPTSGRYNEQFF	P1	Single T cells	Oliveira et al. (Virus-reactive)	0.0998273093586209
	P1_SG_Singlets_CAVNTNAGKSTF_CASSRPRNEQYF	P1	Single T cells	Oliveira et al. (Virus-reactive)	0.125776350471112
	P1_SG_Singlets_CAFMKFENSGNTPLVF_CASVPGTGGPYEQYF	P1	Single T cells	Oliveira et al. (Virus-reactive)	0.114672645196473
	P1_SG_Singlets_CAATPRFSDGQKLLF;CYPFSDGQKLLF_CASSSAGFGETQYF	P1	Single T cells	Oliveira et al. (Virus-reactive)	0.133551757419422
	P1_SG_Singlets_CILRDMDSSYKLIF_CASSPLGQANQPQHF	P1	Single T cells	Oliveira et al. (Virus-reactive)	0.148847214227285
	P1_SG_Singlets_CALNNNDMRF_CASSSSAGGPTYEQYF	P1	Single T cells	Oliveira et al. (Virus-reactive)	0.0450813463810707
	P1_SG_Singlets_CALSERQNRDDKIIF_CASSPGGTGELFF	P1	Single T cells	Oliveira et al. (Virus-reactive)	0.0861635410670464
	P1_SG_Singlets_CALGGGSNYKLTF_CATHPGGSYGYTF	P1	Single T cells	Oliveira et al. (Virus-reactive)	0.0116338958402763
	P1_SG_Singlets_CAFTSPGANSKLTF_CASSFGGFAEQYF	P1	Single T cells	Oliveira et al. (Virus-reactive)	0.0674402399491017
	P1_SG_Singlets_CVVNMSSGGYNKLIF_CASSQDLGRSEQYF	P1	Single T cells	Oliveira et al. (Virus-reactive)	0.13956130517769
	P1_SG_Singlets_CALSYNNNDMRF_CASSQETGSYEQYF	P1	Single T cells	Oliveira et al. (Virus-reactive)	0.116854000666525
	P1_SG_Singlets_CAMREGRGTSYGKLTF_CASSFPYRGRENTIYF	P1	Single T cells	Oliveira et al. (Virus-reactive)	0.0885115278577271
	P1_SG_Singlets_CAGGTGNQFYF_CASRDDRGEQYF	P1	Single T cells	Oliveira et al. (Virus-reactive)	0.0911624806859151
	P1_SG_Singlets_CAFMKQGYGNKLVF_CASSQGVDTTYEQYF	P1	Single T cells	Oliveira et al. (Virus-reactive)	0.12823037537492
	P1_SG_Singlets_CAVKFSGGYNKLIF_CASSLGGWSDRGSDMNTEAFF	P1	Single T cells	Oliveira et al. (Virus-reactive)	0.0570788014663556
	P1_SG_Singlets_CALSEARTGANSKLTF_CASSEPLGAEAFF	P1	Single T cells	Oliveira et al. (Virus-reactive)	0.033893243424555
	P1_SG_Singlets_CAVRDPQAGTALIF_CASSPNLSSGNTIYF	P1	Single T cells	Oliveira et al. (Virus-reactive)	0.126136880055746
	P1_SG_Singlets_CAVKGHNTDKLIF_CASSFGGFDEQYF	P1	Single T cells	Oliveira et al. (Virus-reactive)	0.0341442724270609
	P1_SG_Singlets_CATVPTDSWGKFQF_CASRGGGGSYNEQFF	P1	Single T cells	Oliveira et al. (Virus-reactive)	0.123004211227921
	P1_SG_Singlets_CVVKRDSNYQLIW_CASRPSGGSNEQFF	P1	Single T cells	Oliveira et al. (Virus-reactive)	0.13389886993668
	P1_SG_Singlets_CAVKEDSGGGADGLTF_CASRTPEQNYGYTF;CATSGQNGFEQYF	P1	Single T cells	Oliveira et al. (Virus-reactive)	0.103235677280577
	P1_SG_Singlets_CAFTGGGNKLTF_CASSVSETEAFF	P1	Single T cells	Oliveira et al. (Virus-reactive)	0.135425818765716
	P1_SG_Singlets_CAENVDSNYQLIW_CASSQIGGGGYTF	P1	Single T cells	Oliveira et al. (Virus-reactive)	0
	P1_SG_Singlets_CALSSNDYKLSF_CASSGLSGQDYNEQFF	P1	Single T cells	Oliveira et al. (Virus-reactive)	0.127881964431787
	P1_SG_Singlets_CALSAGQDTYKYIF;CAYRGGADGLTF_CASSLGRVPYEQYF	P1	Single T cells	Oliveira et al. (Virus-reactive)	0.132252249522828
	P1_SG_Singlets_CAVRMNQAGTALIF_CASSLQFETFLTDTQYF	P1	Single T cells	Oliveira et al. (Virus-reactive)	0.101099766716151
	P1_SG_Singlets_CVVSDRRNNNDMRF_CSARDRGYEQYF	P1	Single T cells	Oliveira et al. (Virus-reactive)	0.0254794437543551
	P1_SG_Singlets_CLVGERGTYKYIF_CASSFGGFEKLFF	P1	Single T cells	Oliveira et al. (Virus-reactive)	0.0354773229920926
	P1_SG_Singlets_CALRSRSNDYKLSF_CASSTQGDGTQYF	P1	Single T cells	Oliveira et al. (Virus-reactive)	0.0630472324052474
	P1_SG_Singlets_CATDDWGFQKLVF;CAVRVGSARQLTF_CASRQGVNEKLFF	P1	Single T cells	Oliveira et al. (Virus-reactive)	0.13769806404702
	P1_SG_Singlets_CAVDRDNDMRF_CASSLYNEQFF	P1	Single T cells	Oliveira et al. (Virus-reactive)	0.0422603959429481
	P1_SG_Singlets_CAGRGDDKIIF_CASSEGTAYEQYF	P1	Single T cells	Oliveira et al. (Virus-reactive)	0.0327203320507771
	P1_SG_Singlets_CAVGTYNFNKFYF_CASSMAGTDTQYF	P1	Single T cells	Oliveira et al. (Virus-reactive)	0.15833005120126
	P1_SG_Singlets_CALLDRGSTLGRLYF_CASSQNQGASTEAFF;CASSPNLSSGNTIYF	P1	Single T cells	Oliveira et al. (Virus-reactive)	0.118550610476566
	P1_SG_Singlets_CAMGYSSASKIIF_CASSFGGGPYEQYF	P1	Single T cells	Oliveira et al. (Virus-reactive)	0.151270942527343
	P1_SG_Singlets_CATTSMNYGGSQGNLIF_CASSRVAKNIQYF	P1	Single T cells	Oliveira et al. (Virus-reactive)	0.0703790105129215
	P1_SG_Singlets_CAVNQRGGGNKLTF_CASSLGSANTGELFF	P1	Single T cells	Oliveira et al. (Virus-reactive)	0.288605447329354
	P1_SG_Singlets_CIVRGFYIAGNMLTF_CASSPRLAGDNEQFF	P1	Single T cells	Oliveira et al. (Virus-reactive)	0.122640651982913
	P1_SG_Singlets_CAVRDSASGTYKYIF_CATSDLKGTNTEAFF	P1	Single T cells	Oliveira et al. (Virus-reactive)	0.173145090435362
	P1_SG_Singlets_CIVKGGSNYKLTF_CASRQSPRLEQYF	P1	Single T cells	Oliveira et al. (Virus-reactive)	0.105886630108765
	P1_SG_Singlets_CASSSGTGRRALTF_CATSSPRGSTEQYF	P1	Single T cells	Oliveira et al. (Virus-reactive)	0.201926863998546
	P1_SG_Singlets_CIVRGGGADGLTF;CVVRGSNFGNEKLTF_CASSPDGNYGYTF	P1	Single T cells	Oliveira et al. (Virus-reactive)	0.101766291998667
	P1_SG_Singlets_CILSEAPSNTGKLIF_CASSGLTSANTGELFF	P1	Single T cells	Oliveira et al. (Virus-reactive)	0.103462901808707
	P1_SG_Singlets_CAVSRDYKLSF_CASSGEGARGNYGYTF	P1	Single T cells	Oliveira et al. (Virus-reactive)	0.13092980276911
	P1_SG_Singlets_CATDANNARLMF_CSVEEDGTMGAYEQYF	P1	Single T cells	Oliveira et al. (Virus-reactive)	0
	P1_SG_Singlets_CAGGDDKIIF_CASSSDRGTRAYNEQFF	P1	Single T cells	Oliveira et al. (Virus-reactive)	0.12294361802042
	P1_SG_Singlets_CAVERDDKIIF_CASSFLQGVYTEAFF	P1	Single T cells	Oliveira et al. (Virus-reactive)	0.164268185536401
	P1_SG_Singlets_CAVSEGGGGADGLTF_CASSISGSSKNIQYF	P1	Single T cells	Oliveira et al. (Virus-reactive)	0.119277728966583
	P1_SG_Singlets_CALSEDPGGGADGLTF_CASSFLAGGQETQYF	P1	Single T cells	Oliveira et al. (Virus-reactive)	0.0804071863544097
	P1_SG_Singlets_CAVNAVSGGYQKVTF_CASSFGRRNTEAFF	P1	Single T cells	Oliveira et al. (Virus-reactive)	0.13179022631563
	P1_SG_Singlets_CAPDNYGQNFVF_CASRDSAVNEQFF	P1	Single T cells	Oliveira et al. (Virus-reactive)	0.177750174205472
	P1_SG_Singlets_CVVSPYNNNDMRF_CASSFGTANYGYTF	P1	Single T cells	Oliveira et al. (Virus-reactive)	0.0515345229799739
	P1_SG_Singlets_CLVGVDKLIF_CASSQGPDRVTYEQYF	P1	Single T cells	Oliveira et al. (Virus-reactive)	0.0505953282637016
	P1_SG_Singlets_CATDNNDMRF_CASSESRGRHEQYF	P1	Single T cells	Oliveira et al. (Virus-reactive)	0.105310994637501
	P1_SG_Singlets_CLAGLDSNYQLIW_CASSLGPYEQYF	P1	Single T cells	Oliveira et al. (Virus-reactive)	0.154482382524919
	P1_SG_Singlets_CAMRIFDSWGKLQF_CASSQPGARNTIYF	P1	Single T cells	Oliveira et al. (Virus-reactive)	0.170327506286545
	P1_SG_Singlets_CALRSNYQLIW_CATRQGEHGQPQHF	P1	Single T cells	Oliveira et al. (Virus-reactive)	0.0767412973005726
	P1_SG_Singlets_CAAPFNQAGTALIF_CASSFVSGSYEQYF	P1	Single T cells	Oliveira et al. (Virus-reactive)	0.0872542188020723
	P1_SG_Singlets_CALISAYGGSQGNLIF_CASIPGLAGGRGTDTQYF	P1	Single T cells	Oliveira et al. (Virus-reactive)	0.224346350774078
	P1_SG_Singlets_CAVNTGGFKTIF_CASSLEAGGRTDTQYF	P1	Single T cells	Oliveira et al. (Virus-reactive)	0.066652528251583
	P1_SG_Singlets_CAVGAGNNDMRF_CASSLNWRGGSDTQYF	P1	Single T cells	Oliveira et al. (Virus-reactive)	0.193201442118339
	P1_SG_Singlets_CALKGGGSYIPTF_CASSFPGGHGYTF	P1	Single T cells	Oliveira et al. (Virus-reactive)	0.0319023237495077
	P1_SG_Singlets_CALSGRNTDKLIF_CASSQTADWAYEQYF	P1	Single T cells	Oliveira et al. (Virus-reactive)	0.0883145999333475
	P1_SG_Singlets_CAVKGDNDMRF_CASSESSDIYGYTF	P1	Single T cells	Oliveira et al. (Virus-reactive)	0.0779026671110169
	P1_SG_Singlets_CAYRSAYNAGNMLTF_CASSITGTGGDFTEAFF	P1	Single T cells	Oliveira et al. (Virus-reactive)	0.160965855727573
	P1_SG_Singlets_CAGAGNYGGSQGNLIF_CASTDRDRQPQHF	P1	Single T cells	Oliveira et al. (Virus-reactive)	0.126245947829248
	P1_SG_Singlets_CVVSPGGSARQLTF_CASSETGIQFF	P1	Single T cells	Oliveira et al. (Virus-reactive)	0.0838912957857424
	P1_SG_Singlets_CAGTGANNLFF_CASSGRDGDYEQYF	P1	Single T cells	Oliveira et al. (Virus-reactive)	0.14106098706335
	P1_SG_Singlets_CAEVANARLMF_CAAQSGSSYEQYF	P1	Single T cells	Oliveira et al. (Virus-reactive)	0.13303238706941
	P1_SG_Singlets_CATGLGSRLTF_CASSLALGTEAFF	P1	Single T cells	Oliveira et al. (Virus-reactive)	0.103021437011197
	P1_SG_Singlets_CAVAARQNFVF_CASSFRDRGQYF	P1	Single T cells	Oliveira et al. (Virus-reactive)	0.10906777350259
	P1_SG_Singlets_CATDAIKAAGNKLTF_CASSWRGAGNEQFF	P1	Single T cells	Oliveira et al. (Virus-reactive)	0.135895416123853
	P1_SG_Singlets_CVVNGNFNKFYF_CASKGAGRATNEKLFF	P1	Single T cells	Oliveira et al. (Virus-reactive)	0.160905262520072
	P1_SG_Singlets_CGTEGTNFGNEKLTF_CASSQLIRPQKLFF	P1	Single T cells	Oliveira et al. (Virus-reactive)	0.169236828551519
	P1_SG_Singlets_CAYRSSGDMRF_CASSPGTPRDEQFF	P1	Single T cells	Oliveira et al. (Virus-reactive)	0.15033174781107
	P1_SG_Singlets_CAAMGGGYNKLIF_CASSTLTSLYNEQFF	P1	Single T cells	Oliveira et al. (Virus-reactive)	0.148241282152271
	P1_SG_Singlets_CAFSGTSYGKLTF_CASSFGGFSEAFF	P1	Single T cells	Oliveira et al. (Virus-reactive)	0
	P1_SG_Singlets_CAASTSGGTSYGKLTF_CTAGRGPSYEQYF	P1	Single T cells	Oliveira et al. (Virus-reactive)	0.0223134486624049
	P1_SG_Singlets_CAVSNAGKSTF_CASSPPTGGRAGETQYF	P1	Single T cells	Oliveira et al. (Virus-reactive)	0.113864735763121
	P1_SG_Singlets_CAVRLFSGGYNKLIF_CATSDNYGGGYTF	P1	Single T cells	Oliveira et al. (Virus-reactive)	0.0576241403338686
	P1_SG_Singlets_CAYHDNFNKFYF_CASGPGQGRNTEAFF	P1	Single T cells	Oliveira et al. (Virus-reactive)	0.168479413457751
	P1_SG_Singlets_CAMRGGPYNTDKLIF_CASSLVAGGPSYQETQYF	P1	Single T cells	Oliveira et al. (Virus-reactive)	0.157875602145
	P1_SG_Singlets_CAVNEDTGNQFYF_CASSTDGGPGELFF	P1	Single T cells	Oliveira et al. (Virus-reactive)	0.130426879146848
	P1_SG_Singlets_CALRPQARGGSEKLVF_CASSPTGVGYTF	P1	Single T cells	Oliveira et al. (Virus-reactive)	0.195958433059654
	P1_SG_Singlets_CALSEAVGNTPLVF_CASKQGANYGYTF	P1	Single T cells	Oliveira et al. (Virus-reactive)	0.145090435362196
	P1_SG_Singlets_CATDFFQGAQKLVF_CASTLSGPGTEAFF	P1	Single T cells	Oliveira et al. (Virus-reactive)	0.0543218105250401
	P1_SG_Singlets_CAYRRSDMRF_CASSMRGREGSTNQPQHF	P1	Single T cells	Oliveira et al. (Virus-reactive)	0.133365649710667
	P1_SG_Singlets_CAFEGDKLIF_CASGLGRLAGSDTQYF	P1	Single T cells	Oliveira et al. (Virus-reactive)	0.0303269003544703
	P1_SG_Singlets_CAVNAPHTGRRALTF_CASEGQGDYEQYF	P1	Single T cells	Oliveira et al. (Virus-reactive)	0.191126124761414
	P1_SG_Singlets_CAVKGRGMDSNYQLIW_CASSFTSGGYVDEQFF	P1	Single T cells	Oliveira et al. (Virus-reactive)	0.12124700821038
	P1_SG_Singlets_CAMSLNTNAGKSTF_CASSQDLTGPLEQYF	P1	Single T cells	Oliveira et al. (Virus-reactive)	0.105189808222498
	P1_SG_Singlets_CAMREGRDSSYKLIF_CASSFHDRTGSGSPLHF	P1	Single T cells	Oliveira et al. (Virus-reactive)	0.121565122549762
	P1_SG_Singlets_CAPGDYKLSF;CAVNGYNFNKFYF_CASSLGRGNEQFF	P1	Single T cells	Oliveira et al. (Virus-reactive)	0.0701366376829157
	P1_SG_Singlets_CALGGDDKIIF_CASSLRNTLNEKLFF	P1	Single T cells	Oliveira et al. (Virus-reactive)	0.186778562123186
	P1_SG_Singlets_CAVGAGNNDMRF_CATSRTGDPTDTQYF	P1	Single T cells	Oliveira et al. (Virus-reactive)	0.174781107037901
	P1_SG_Singlets_CAFLDRGSTLGRLYF_CASSFLSGTDTQYF	P1	Single T cells	Oliveira et al. (Virus-reactive)	0.160329627048808
	P1_SG_Singlets_CAYLAKGGSEKLVF_CASSLLTGRSYSNQPQHF	P1	Single T cells	Oliveira et al. (Virus-reactive)	0.188656951555731
	P1_SG_Singlets_CATALGNQFYF_CATSAAIADTQYF	P1	Single T cells	Oliveira et al. (Virus-reactive)	0.120610779531615
	P1_SG_Singlets_CAVNRRDDKIIF_CASSRPNNGNSPLHF	P1	Single T cells	Oliveira et al. (Virus-reactive)	0.167449328930227
	P1_SG_Singlets_CAASPPASYDKVIF_CASSFGKNIQYF	P1	Single T cells	Oliveira et al. (Virus-reactive)	0.147726239888508
	P1_SG_Singlets_CAMREGDAGGTSYGKLTF_CASSLVGEQFF	P1	Single T cells	Oliveira et al. (Virus-reactive)	0.0784682037143636
	P1_SG_Singlets_CAVRSYNTDKLIF_CASSLEGQGLDTEAFF	P1	Single T cells	Oliveira et al. (Virus-reactive)	0.233314145484291
	P1_SG_Singlets_CAVQASGGTSYGKLTF_CASSSSRVSQGEAFF	P1	Single T cells	Oliveira et al. (Virus-reactive)	0.021389402248008
	P1_SG_Singlets_CAMSAAGGTSYGKLTF;CALSEWEETSGSRLTF_CASSLSIFYEQYF	P1	Single T cells	Oliveira et al. (Virus-reactive)	0.0319023237495077
	P1_SG_Singlets_CALSEAEGSNRLAF_CASSQSSLADEQYF	P1	Single T cells	Oliveira et al. (Virus-reactive)	0.126003574999243
	P1_SG_Singlets_CATHPRDDKIIF_CASSFSEGNQPQHF	P1	Single T cells	Oliveira et al. (Virus-reactive)	0.045263126003575
	P1_SG_Singlets_CAFMKLIGANNLFF_CASSLVIGAVDEQYF	P1	Single T cells	Oliveira et al. (Virus-reactive)	0.0580482927863786
	P1_SG_Singlets_CAVNWPGGSYIPTF_CAISEALAGGESSYNEQFF	P1	Single T cells	Oliveira et al. (Virus-reactive)	0.0764383312630654
	P1_SG_Singlets_CLVGDIAGAGSYQLTF_CASSNGGSQETQYF;CASSEGDEARSPLHF	P1	Single T cells	Oliveira et al. (Virus-reactive)	0.130457175750598
	P1_SG_Singlets_CAFGYAGNMLTF_CASSPTSQGVYEQYF	P1	Single T cells	Oliveira et al. (Virus-reactive)	0.073136001454237
	P1_SG_Singlets_CAVRTRNTGTASKLTF_CASSAGLAGNSYEQYF	P1	Single T cells	Oliveira et al. (Virus-reactive)	0.135971157633229
	P1_SG_Singlets_CAVRDPYSGAGSYQLTF_CASSLELAGVTQETQYF	P1	Single T cells	Oliveira et al. (Virus-reactive)	0.0442633380798013
	P1_SG_Singlets_CAYRRGNNDMRF_CASSSYNEQFF	P1	Single T cells	Oliveira et al. (Virus-reactive)	0.120095737267852
	P1_SG_Singlets_CAVSERSSGNTPLVF_CATSRDQVYEQYF	P1	Single T cells	Oliveira et al. (Virus-reactive)	0.161329414972582
	P1_SG_Singlets_CAMRESVNYGGSQGNLIF_CASSWDSYTDTQYF	P1	Single T cells	Oliveira et al. (Virus-reactive)	0.169236828551519
	P1_SG_Singlets_CAVRDLAAGNKLTF_CASSRSGADGYTF	P1	Single T cells	Oliveira et al. (Virus-reactive)	0.171296997606568
	P1_SG_Singlets_CALRNGQAGTALIF_CASSSRTERNNYGYTF	P1	Single T cells	Oliveira et al. (Virus-reactive)	0.0417487199684915
	P1_SG_Singlets_CAFTYFGNEKLTF_CASTLTLVPRATDTQYF	P1	Single T cells	Oliveira et al. (Virus-reactive)	0.157178780258733
	P1_SG_Singlets_CVVNSDTGGFKTIF_CASSLIGASGGPYNEQFF	P1	Single T cells	Oliveira et al. (Virus-reactive)	0.148786621019784
	P1_SG_Singlets_CAVDIRQGGSEKLVF;CAYRSSGDMRF_CASSPGTPRDEQFF	P1	Single T cells	Oliveira et al. (Virus-reactive)	0.0539582512800315
	P1_SG_Singlets_CVVTPQAGTALIF_CSVPLPGQGYEQYF	P1	Single T cells	Oliveira et al. (Virus-reactive)	0.0877086678583331
	P1_SG_Singlets_CARGRGAQKLVF_CASRDTGGVKDTQYF	P1	Single T cells	Oliveira et al. (Virus-reactive)	0.192928772684582
	P1_SG_Singlets_CVVNQGSARQLTF_CASSSNWQVNTEAFF	P1	Single T cells	Oliveira et al. (Virus-reactive)	0.122186202926652
	P1_SG_Singlets_CAMREGQDNYGQNFVF_CASSLLAYGYTF	P1	Single T cells	Oliveira et al. (Virus-reactive)	0.0981306995485806
	P1_SG_Singlets_CAAPSGNTPLVF;CAVPDGNQFYF_CATRTGEAFF	P1	Single T cells	Oliveira et al. (Virus-reactive)	0.0749840942830309
	P1_SG_Singlets_CASQTGANNLFF_CASSLEGYRNEQYF	P1	Single T cells	Oliveira et al. (Virus-reactive)	0.239252279819432
	P1_SG_Singlets_CAVRDGDYKLSF_CASSYASGANVLTF	P1	Single T cells	Oliveira et al. (Virus-reactive)	0.22274063077529
	P1_SG_Singlets_CAGSGGGNKLTF_CASRGTQYTDTQYF	P1	Single T cells	Oliveira et al. (Virus-reactive)	0.075297159188455
	P1_SG_Singlets_CALTTPNDYKLSF_CASSAESAADTQYF	P1	Single T cells	Oliveira et al. (Virus-reactive)	0.0433544399672797
	P1_SG_Singlets_CVVSDRRNNNDMRF_CSARDRTYEQYF	P1	Single T cells	Oliveira et al. (Virus-reactive)	0.0274790196019026
	P1_SG_Singlets_CAATTAGGTSYGKLTF_CASSSGPHYEQYF	P1	Single T cells	Oliveira et al. (Virus-reactive)	0.0225406731905353
	P1_SG_Singlets_CAASFYYNTDKLIF_CASSLSPGGGGELFF	P1	Single T cells	Oliveira et al. (Virus-reactive)	0
	P1_SG_Singlets_CGTEEVGGTYKYIF_CASSWGRYQPQHF	P1	Single T cells	Oliveira et al. (Virus-reactive)	0.0798012542793953
	P1_SG_Singlets_CATVPFSGTYKYIF_CASSPDLAGGETQYF	P1	Single T cells	Oliveira et al. (Virus-reactive)	0.141363953100857
	P1_SG_Singlets_CALTFLMDSNYQLIW_CASSVEVPDTQYF	P1	Single T cells	Oliveira et al. (Virus-reactive)	0.0839367406913685
	P1_SG_Singlets_CAPPPRTGNTPLVF;CALKRLFPRRALTF_CASSHAWTSGRKTDTQYF	P1	Single T cells	Oliveira et al. (Virus-reactive)	0.0488987184536613
	P1_SG_Singlets_CAAEIGGSQGNLIF;CVVSDRGGSNYKLTF_CASSLGGTGTGANVLTF	P1	Single T cells	Oliveira et al. (Virus-reactive)	0.18780864665071
	P1_SG_Singlets_CAASVGYGNKLVF_CASSGGENTEAFF	P1	Single T cells	Oliveira et al. (Virus-reactive)	0.106734935013785
	P1_SG_Singlets_CALNSGNTPLVF_CASSLPPNRGEPGVEAFF	P1	Single T cells	Oliveira et al. (Virus-reactive)	0.112703365952677
	P1_SG_Singlets_CAASVVNDMRF_CASSHRGGAKNIQYF	P1	Single T cells	Oliveira et al. (Virus-reactive)	0.220074529645227
	P1_SG_Singlets_CLVVADSWGKLQF_CASSSVGEAFF	P1	Single T cells	Oliveira et al. (Virus-reactive)	0.128412154997425
	P1_SG_Singlets_CAVRDLYNTDKLIF_CASSPEGQAASYEQYF	P1	Single T cells	Oliveira et al. (Virus-reactive)	0.0404156694034599
	P1_SG_Singlets_CAVATGFQKLVF_CASSFAPTGGSTDTQYF	P1	Single T cells	Oliveira et al. (Virus-reactive)	0.0257369648862363
	P1_SG_Singlets_CAALRGGLMF;CAYSLTGNQFYF_CASTPGGLEAFF	P1	Single T cells	Oliveira et al. (Virus-reactive)	0.104977731996243
	P1_SG_Singlets_CAGRMLGQKLLF_CASSPDGRNEQFF	P1	Single T cells	Oliveira et al. (Virus-reactive)	0.0879207440845881
	P1_SG_Singlets_CAVNSRNNNARLMF_CASSLANSADTQYF	P1	Single T cells	Oliveira et al. (Virus-reactive)	0.153512891204896
	P1_SG_Singlets_CALSEEGTDKLIF_CSVGTGAYEQYF	P1	Single T cells	Oliveira et al. (Virus-reactive)	0.171630260247826
	P1_SG_Singlets_CARGGGADGLTF_CASVERSNTGELFF	P1	Single T cells	Oliveira et al. (Virus-reactive)	0.0723179931529676
	P1_SG_Singlets_CAVTDPISSSASKIIF_CASSLTTRSYNEQFF	P1	Single T cells	Oliveira et al. (Virus-reactive)	0.119398915381586
	P1_SG_Singlets_CALSELSSGTYKYIF_CASSVEVPDTQYF	P1	Single T cells	Oliveira et al. (Virus-reactive)	0.139758233102069
	P1_SG_Singlets_CAIYTGNQFYF;CALSALTGANNLFF_CASMVRGRDGYTF	P1	Single T cells	Oliveira et al. (Virus-reactive)	0.20419910927985
	P1_SG_Singlets_CILYTSYGKLTF_CASRMDRVTIYF	P1	Single T cells	Oliveira et al. (Virus-reactive)	0.179719453449268
	P1_SG_Singlets_CAASRSGTSYGKLTF_CASGRNQPQHF	P1	Single T cells	Oliveira et al. (Virus-reactive)	0.067197867119096
	P1_SG_Singlets_CAVTLGGGKLIF;CAPHTGGFKTIF_CASSFEAFF	P1	Single T cells	Oliveira et al. (Virus-reactive)	0.185566697973157
	P1_SG_Singlets_CAGSNAGNNRKLIW_CASSFIAGYGYEQYF	P1	Single T cells	Oliveira et al. (Virus-reactive)	0.0780440512618535
	P1_SG_Singlets_CAANAGNNRKLIW_CATVRGTEAFF	P1	Single T cells	Oliveira et al. (Virus-reactive)	0.0619565546702215
	P1_SG_Singlets_CVVNVGRGGGSQGNLIF_CSASPAESGNTIYF;CASSVDQGWGNEQFF	P1	Single T cells	Oliveira et al. (Virus-reactive)	0.0968582421910504
	P1_SG_Singlets_CALSENSGGSNYKLTF_CASTIGGRSGELFF	P1	Single T cells	Oliveira et al. (Virus-reactive)	0.0861938376707971
	P1_SG_Singlets_CAVSPTGNQFYF_CASGLVQGAHGPTDTQYF	P1	Single T cells	Oliveira et al. (Virus-reactive)	0.25727875905111
	P1_SG_Singlets_CAASGNNDMRF_CAWSATGLTYEQYF	P1	Single T cells	Oliveira et al. (Virus-reactive)	0.0167843184778986
	P1_SG_Singlets_CAGLYNNNDMRF_CASSSIGTQYF	P1	Single T cells	Oliveira et al. (Virus-reactive)	0.273366255642742
	P1_SG_Singlets_CAVRGIMDRSYKLIF_CASTPPDGANADTQYF	P1	Single T cells	Oliveira et al. (Virus-reactive)	0.0369012633683764
	P1_SG_Singlets_CLLGGPNFGNEKLTF;CAFTPYAGTASKLTF_CASSHAVRGPGNTIYF	P1	Single T cells	Oliveira et al. (Virus-reactive)	0.111400611991396
	P1_SG_Singlets_CALPGFGNEKLTF_CASSVGGGRTEAFF	P1	Single T cells	Oliveira et al. (Virus-reactive)	0.170781955342806
	P1_SG_Singlets_CATDEMTGGYNKLIF_CAISESYNEQFF	P1	Single T cells	Oliveira et al. (Virus-reactive)	0.0730148150392341
	P1_SG_Singlets_CAVPWDSNYQLIW_CASSVSGATDTQYF	P1	Single T cells	Oliveira et al. (Virus-reactive)	0.0962977550216621
	P1_SG_Singlets_CAVNPDPSGNTPLVF_CASSLVLPSSNQPQHF	P1	Single T cells	Oliveira et al. (Virus-reactive)	0.139212894234556
	P1_SG_Singlets_CAMREFPTQGGSEKLVF_CASSLMDSGARSPLHF	P1	Single T cells	Oliveira et al. (Virus-reactive)	0.0655921471203078
	P1_SG_Singlets_CAEREDSGYSTLTF_CASSIKAGDKAFF	P1	Single T cells	Oliveira et al. (Virus-reactive)	0.0560941618444572
	P1_SG_Singlets_CASQGGKLIF_CASSLEGDEKLFF	P1	Single T cells	Oliveira et al. (Virus-reactive)	0.227739570394159
	P1_SG_Singlets_CAMREGPYSSNTGKLIF_CASSERGQVVNTEAFF	P1	Single T cells	Oliveira et al. (Virus-reactive)	0.196635057210087
	P1_SG_Singlets_CAVRYGQNFVF_CASSLEGDQPQHF	P1	Single T cells	Oliveira et al. (Virus-reactive)	0.167737146665859
	P1_SG_Singlets_CAATPRFSDGQKLLF_CASSSAGFGETQYF	P1	Single T cells	Oliveira et al. (Virus-reactive)	0.141788105553367
	P1_SG_Singlets_CAYRSPLTGNQFYF_CASTPPRGTQYF	P1	Single T cells	Oliveira et al. (Virus-reactive)	0.055200412033811
	P1_SG_Singlets_CATDEGGGFKTIF;CALSDRPYNTDKLIF_CASSLALRLAYEQYF	P1	Single T cells	Oliveira et al. (Virus-reactive)	0.126458024055503
	P1_SG_Singlets_CAASAGFGNVLHC_CASSGGRSFTPYGYTF	P1	Single T cells	Oliveira et al. (Virus-reactive)	0.0939497682309813
	P1_SG_Singlets_CAVRDSGYALNF_CASSYSQAASYEQYF	P1	Single T cells	Oliveira et al. (Virus-reactive)	0.135486411973218
	P1_SG_Singlets_CALSEGPYSGGYQKVTF_CASSPGQIQETQYF	P1	Single T cells	Oliveira et al. (Virus-reactive)	0.112612476141425
	P1_SG_Singlets_CAVSNSGYALNF_CASVQPGQGYNEQFF	P1	Single T cells	Oliveira et al. (Virus-reactive)	0.080588965976914
	P1_SG_Singlets_CAYLSYNTDKLIF_CASSVQPDQPQHF	P1	Single T cells	Oliveira et al. (Virus-reactive)	0.266640409610083
	P1_SG_Singlets_CAVTGNQAGTALIF_CASRTPGSLKDGYTF	P1	Single T cells	Oliveira et al. (Virus-reactive)	0.0624110037264823
	P1_SG_Singlets_CAVKGTGANNLFF_CASSQRANNEQFF	P1	Single T cells	Oliveira et al. (Virus-reactive)	0.123095101039174
	P1_SG_Singlets_CAASPSASKIIF_CASSIRHGNEKLFF	P1	Single T cells	Oliveira et al. (Virus-reactive)	0.132896052352531
	P1_SG_Singlets_CAVRPVQGGSEKLVF_CSVELAGRYNEQFF	P1	Single T cells	Oliveira et al. (Virus-reactive)	0.047747447511134
	P1_SG_Singlets_CAVGRNTDKLIF_CASSLAGGYNEQFF	P1	Single T cells	Oliveira et al. (Virus-reactive)	0.148241282152271
	P1_SG_Singlets_CILRDEGGATNKLIF;CAVHTGANSKLTF_CASSDWSRAAKNIQYF	P1	Single T cells	Oliveira et al. (Virus-reactive)	0.103099342563699
	P1_SG_Singlets_CAMREGVYGNNRLAF_CASSSPRTGRLGYGYTF	P1	Single T cells	Oliveira et al. (Virus-reactive)	0.125382494622353
	P1_SG_Singlets_CAAREDNYGQNFVF_CASSTTGWETQYF	P1	Single T cells	Oliveira et al. (Virus-reactive)	0.085012270124519
	P1_SG_Singlets_CLVGDMSSRSGGYQKVTF_CASSTADGYNSPLHF	P1	Single T cells	Oliveira et al. (Virus-reactive)	0.108083133880692
	P1_SG_Singlets_CAVQAANYGQNFVF_CASSPFAGGRDEQFF	P1	Single T cells	Oliveira et al. (Virus-reactive)	0.111855061047657
	P1_SG_Singlets_CAYRGGADGLTF_CASSLGRVPYEQYF	P1	Single T cells	Oliveira et al. (Virus-reactive)	0.114808979913352
	P1_SG_Singlets_CIVRVGAGGFKTIF_CASSGGLAGGGNEQFF	P1	Single T cells	Oliveira et al. (Virus-reactive)	0.0845275244645075
	P1_SG_Singlets_CAVNEDTGNQFYF_CASSSDGNTGELFF	P1	Single T cells	Oliveira et al. (Virus-reactive)	0.189687036083255
	P1_SG_Singlets_CVVNFRSGNTPLVF_CASSRAATNEKLFF	P1	Single T cells	Oliveira et al. (Virus-reactive)	0.100463538037386
	P1_SG_Singlets_CAVRGMEYGNKLVF_CASSASGTGYHEQYF	P1	Single T cells	Oliveira et al. (Virus-reactive)	0.148695731208532
	P1_SG_Singlets_CLTGGTSYGKLTF_CASSFGLAGETQYF	P1	Single T cells	Oliveira et al. (Virus-reactive)	0.0568061320325991
	P1_SG_Singlets_CAVGTTGGGNKLTF_CASSVGTVNYGYTF	P1	Single T cells	Oliveira et al. (Virus-reactive)	0.0563819795800891
	P1_SG_Singlets_CAAKISNTGKLIF_CASYPHVGTGVMNTEAFF	P1	Single T cells	Oliveira et al. (Virus-reactive)	0.189111400611991
	P1_SG_Singlets_CLVEDFNKFYF_CASRAGGTEAFF	P1	Single T cells	Oliveira et al. (Virus-reactive)	0.0588663010876481
	P1_SG_Singlets_CGTEGADSSYKLIF_CASSSFPGGQNEQYF	P1	Single T cells	Oliveira et al. (Virus-reactive)	0.10988578180386
	P1_SG_Singlets_CAASVQGGSEKLVF_CASSEGQTNTGELFF	P1	Single T cells	Oliveira et al. (Virus-reactive)	0.116035992365256
	P1_SG_Singlets_CATVNRMDSSYKLIF_CASSLIGEGGYHEQYF	P1	Single T cells	Oliveira et al. (Virus-reactive)	0.182234071560578
	P1_SG_Singlets_CAVNTVLNTDKLIF_CASSWDVGSYEQYF	P1	Single T cells	Oliveira et al. (Virus-reactive)	0.0194504196079619
	P1_SG_Singlets_CAGTGNQFYF;CATDAYRGSTLGRLYF_CASSGTGAPNQPQHF;CASSPGRGYGNTIYF	P1	Single T cells	Oliveira et al. (Virus-reactive)	0.171115217984064
	P1_SG_Singlets_CARNSGNTPLVF;CAVNYGQNFVF_CALRPRGELFF	P1	Single T cells	Oliveira et al. (Virus-reactive)	0.151180052716091
	P1_SG_Singlets_CATPSTGDRLMF;CAVYSGGYQKVTF_CSVPRQGGNTGELFF	P1	Single T cells	Oliveira et al. (Virus-reactive)	0.103296270488078
	P1_SG_Singlets_CAVKFGQKLLF_CASSIPPNGGYEQYF	P1	Single T cells	Oliveira et al. (Virus-reactive)	0.103765867846214
	P1_SG_Singlets_CAMRDDKIIF_CASSPGHRAEKLFF	P1	Single T cells	Oliveira et al. (Virus-reactive)	0.136440754991365
	P1_SG_Singlets_CAVRGGFKTIF_CASSADGTGGETTEAFF	P1	Single T cells	Oliveira et al. (Virus-reactive)	0.113581967461448
	P1_SG_Singlets_CAGAMIQGAQKLVF_CASSPSGNGGELFF	P1	Single T cells	Oliveira et al. (Virus-reactive)	0.0949192595510043
	P1_SG_Singlets_CAVRPSGSARQLTF_CAWSGDQRGGRDEQFF	P1	Single T cells	Oliveira et al. (Virus-reactive)	0.0980095131335777
	P1_SG_Singlets_CTGNQFYF_CASNGLGQGYEQYF	P1	Single T cells	Oliveira et al. (Virus-reactive)	0.115551246705244
	P1_SG_Singlets_CAIYTGNQFYF_CASMVRGRDGYTF	P1	Single T cells	Oliveira et al. (Virus-reactive)	0.128063744054292
	P1_SG_Singlets_CAFITGGADGLTF_CASSDKNYGYTF	P1	Single T cells	Oliveira et al. (Virus-reactive)	0.169479201381525
	P1_SG_Singlets_CAVRDTNAGKSTF_CASAPGASYEQYF	P1	Single T cells	Oliveira et al. (Virus-reactive)	0.15957221195504
	P1_SG_Singlets_CAGYGYTSGTYKYIF_CASGPSGGAGDTQYF	P1	Single T cells	Oliveira et al. (Virus-reactive)	0.141848698760869
	P1_SG_Singlets_CAFETGANNLFF_CASSQDEGRGLWNEQFF;CASSLAPRGDEKLFF	P1	Single T cells	Oliveira et al. (Virus-reactive)	0.143727088193414
	P1_SG_Singlets_CAMREGRNGGATNKLIF_CASSFSGGLFSYEQYF	P1	Single T cells	Oliveira et al. (Virus-reactive)	0.135607598388221
	P1_SG_Singlets_CAYRSFKLIF_CASSWASSYNEQFF	P1	Single T cells	Oliveira et al. (Virus-reactive)	0.0644711727815312
	P1_SG_Singlets_CAVQGLATGTASKLTF_CASRVGRGQNEQFF	P1	Single T cells	Oliveira et al. (Virus-reactive)	0.047747447511134
	P1_SG_Singlets_CAQDDYKLSF_CASSSLGEGVMNTEAFF	P1	Single T cells	Oliveira et al. (Virus-reactive)	0.177507801375466
	P1_SG_Singlets_CGDFNKFYF_CASRGNPNYEQYF	P1	Single T cells	Oliveira et al. (Virus-reactive)	0.21095525191626
	P1_SG_Singlets_CAVHRNNNARLMF_CASSRPRNEQYF	P1	Single T cells	Oliveira et al. (Virus-reactive)	0.187748053443209
	P1_SG_Singlets_CALGVDGQKLLF_CASSLSDPYEQYF	P1	Single T cells	Oliveira et al. (Virus-reactive)	0.0877692610658345
	P1_SG_Singlets_CATDGGGGADGLTF_CASRPGDNTGELFF	P1	Single T cells	Oliveira et al. (Virus-reactive)	0.141969885175872
	P1_SG_Singlets_CAVDSSSNTGKLIF_CASGWTSGTDTQYF	P1	Single T cells	Oliveira et al. (Virus-reactive)	0.104038537279971
	P1_SG_Singlets_CATDEWGAQKLVF_CASSQEWGTGYEQYF	P1	Single T cells	Oliveira et al. (Virus-reactive)	0.156694034598721
	P1_SG_Singlets_CAMSEGSLGGSQGNLIF;CAVNRGSGNTPLVF_CASSLGRGLGYTF	P1	Single T cells	Oliveira et al. (Virus-reactive)	0.145302511588451
	P1_SG_Singlets_CAASRGNARLMF_CASKLGYNEQFF	P1	Single T cells	Oliveira et al. (Virus-reactive)	0.109340442936347
	P1_SG_Singlets_CAVYTNAGKSTF_CASSHQGEGTEAFF	P1	Single T cells	Oliveira et al. (Virus-reactive)	0.0360984033689823
	P1_SG_Singlets_CAGVTGGGNKLTF_CASSLVGRGYTF	P1	Single T cells	Oliveira et al. (Virus-reactive)	0.102038961432423
	P1_SG_Singlets_CATDEGSVGTYKYIF_CASSSIGPPQYF	P1	Single T cells	Oliveira et al. (Virus-reactive)	0.203169024752325
	P1_SG_Singlets_CATPGNTDKLIF_CATSDLGAYNEQFF	P1	Single T cells	Oliveira et al. (Virus-reactive)	0.145756960644712
	P1_SG_Singlets_CLVDMNSGGYQKVTF_CAISESTRGQPQHF	P1	Single T cells	Oliveira et al. (Virus-reactive)	0.195413094192141
	P1_SG_Singlets_CGTTNFGNEKLTF_CASSSGGLGNQPQHF	P1	Single T cells	Oliveira et al. (Virus-reactive)	0.117005483685279
	P1_SG_Singlets_CVVSARDAGNMLTF_CASSPQRGALHF	P1	Single T cells	Oliveira et al. (Virus-reactive)	0.269367103947647
	P1_SG_Singlets_CAVGAKGSNRLAF_CSVENGF	P1	Single T cells	Oliveira et al. (Virus-reactive)	0.152906959129882
	P1_SG_Singlets_CAILSQAGTALIF_CATREGTSSPLHF	P1	Single T cells	Oliveira et al. (Virus-reactive)	0.0120277516890357
	P1_SG_Singlets_CAYRRANNDMRF_CASSLSPTGWNEQFF	P1	Single T cells	Oliveira et al. (Virus-reactive)	0.155209501014936
	P1_SG_Singlets_CAVLPGQNFVF_CASSIRGSEAFF	P1	Single T cells	Oliveira et al. (Virus-reactive)	0.151907171206108
	P1_SG_Singlets_CASSFGNEKLTF_CASSLEGNYNEKLFF	P1	Single T cells	Oliveira et al. (Virus-reactive)	0.15408852667616
	P1_SG_Singlets_CAGNNNDMRF_CASSRGQGVQETQYF	P1	Single T cells	Oliveira et al. (Virus-reactive)	0.132305268579392
	P1_SG_Singlets_CAMTSGYSTLTF_CASSVGLAGDNEQFF	P1	Single T cells	Oliveira et al. (Virus-reactive)	0.121549974247887
	P1_SG_Singlets_CAVGRFYGGSQGNLIF_CASSPDPYTEAFF	P1	Single T cells	Oliveira et al. (Virus-reactive)	0.159875177992547
	P1_SG_Singlets_CALRSFYGSNRLAF_CASSPPTGDQETQYF	P1	Single T cells	Oliveira et al. (Virus-reactive)	0.157693822522495
	P1_SG_Singlets_CAASAIIQGAQKLVF;CAVTNNAGNMLTF_CATKTSGTGLYEQYF	P1	Single T cells	Oliveira et al. (Virus-reactive)	0.0706819765504287
	P1_SG_Singlets_CAASGGFGNVLHC_CASSGAGQLGPQYGYTF	P1	Single T cells	Oliveira et al. (Virus-reactive)	0.0242372830005756
	P1_SG_Singlets_CIVPITGNQFYF_CASSYGVNTEAFF	P1	Single T cells	Oliveira et al. (Virus-reactive)	0.197730784379071
	P1_SG_Singlets_CAVTPGDKVIF_CAIQRTFQETQYF	P1	Single T cells	Oliveira et al. (Virus-reactive)	0.113157815008937
	P1_SG_Singlets_CLVGEGTGGFKTIF_CASKLGGTNEKLFF	P1	Single T cells	Oliveira et al. (Virus-reactive)	0.0629563425939952
	P1_SG_Singlets_CAGPGIYNQGGKLIF_CATLAGGPRTGELFF	P1	Single T cells	Oliveira et al. (Virus-reactive)	0.128063744054292
	P1_SG_Singlets_CLVGAPRLSSGGSYIPTF_CASRRELAGELFF	P1	Single T cells	Oliveira et al. (Virus-reactive)	0.062441300330233
	P1_SG_Singlets_CVALYGQNFVF;CVAKGSNRLAF_CASWDAYDQPQHF	P1	Single T cells	Oliveira et al. (Virus-reactive)	0.113066925197685
	P1_SG_Singlets_CAVDNNNDMRF_CASSLGPRGSNQPQHF	P1	Single T cells	Oliveira et al. (Virus-reactive)	0.210228133426243
	P1_SG_Singlets_CAFMKPSIQGAQKLVF_CASNLRQGGAWETQYF	P1	Single T cells	Oliveira et al. (Virus-reactive)	0.10570485048626
	P1_SG_Singlets_CAAPTENDYKLSF_CASHPGQGAGNTIYF	P1	Single T cells	Oliveira et al. (Virus-reactive)	0.116682319911938
	P1_SG_Singlets_CAVSTGANNLFF_CASSSGGIFQETQYF	P1	Single T cells	Oliveira et al. (Virus-reactive)	0.292937861665707
	P1_SG_Singlets_CAPEAAGSYQLTF_CASSSPDDRGDYGYTF	P1	Single T cells	Oliveira et al. (Virus-reactive)	0.123852516132942
	P1_SG_Singlets_CAVRPDPGTYKYIF_CATSAVTEYQETQYF	P1	Single T cells	Oliveira et al. (Virus-reactive)	0.125124973490472
	P1_SG_Singlets_CAMLGGATNKLIF;CAFMHRGSTLGRLYF_CASSFVAGTDTQYF	P1	Single T cells	Oliveira et al. (Virus-reactive)	0.148513951586027
	P1_SG_Singlets_CAVRDTFSDGQKLLF_CASKATGSTDTQYF	P1	Single T cells	Oliveira et al. (Virus-reactive)	0.111239030104725
	P1_SG_Singlets_CAFMKGMDSNYQLIW_CASSFLQGVAKNIQYF	P1	Single T cells	Oliveira et al. (Virus-reactive)	0.129154421789317
	P1_SG_Singlets_CAVLYNTDKLIF_CASSVGAYNEQFF	P1	Single T cells	Oliveira et al. (Virus-reactive)	0.129108976883691
	P1_SG_Singlets_CAVSDSNYQLIW_CASSLVEMTGHTEAFF	P1	Single T cells	Oliveira et al. (Virus-reactive)	0.138182809707032
	P1_SG_Singlets_CAATTGGGNKLTF_CASRTSGFSGNTIYF	P1	Single T cells	Oliveira et al. (Virus-reactive)	0.0886478625746054
	P1_SG_Singlets_CVVSAPMNTGFQKLVF_CASSEGFGPSTDTQYF	P1	Single T cells	Oliveira et al. (Virus-reactive)	0.0969036870966765
	P1_SG_Singlets_CATDSSDGQKLLF_CASSLAVPASYNEQFF	P1	Single T cells	Oliveira et al. (Virus-reactive)	0.178992334959251
	P1_SG_Singlets_CAASRGAGNQFYF_CASSPTTGAKNIQYF	P1	Single T cells	Oliveira et al. (Virus-reactive)	0.0663798588178265
	P1_SG_Singlets_CADPYNQGGKLIF_CASSYRVSYNEQFF	P1	Single T cells	Oliveira et al. (Virus-reactive)	0.176326233829188
	P1_SG_Singlets_CAYFKASSGDKLTF_CASSPHRDRQFF	P1	Single T cells	Oliveira et al. (Virus-reactive)	0.133698912351925
	P1_SG_Singlets_CAASGRNNDMRF_CASSLEMNTEAFF	P1	Single T cells	Oliveira et al. (Virus-reactive)	0.140152088950829
	P1_SG_Singlets_CAVDHNNDMRF_CAIPGQDNYGYTF	P1	Single T cells	Oliveira et al. (Virus-reactive)	0.109643408973854
	P1_SG_Singlets_CAASDAGNQFYF;CAAISLNSGGSNYKLTF_CASSRVVGVTSYEQYF	P1	Single T cells	Oliveira et al. (Virus-reactive)	0.0652588844790499
	P1_SG_Singlets_CAASEGTGANNLFF_CASSFGPSDEKLFF	P1	Single T cells	Oliveira et al. (Virus-reactive)	0.00799830339018996
	P1_SG_Singlets_CALIGFGNVLHC_CASGGDGTYNEQFF	P1	Single T cells	Oliveira et al. (Virus-reactive)	0.195685763625898
	P1_SG_Singlets_CASTAGYSSASKIIF_CASSLEAGVNEKLFF	P1	Single T cells	Oliveira et al. (Virus-reactive)	0.0503226588299452
	P1_SG_Singlets_CAVIGTYKYIF_CASSPRQREGYTF	P1	Single T cells	Oliveira et al. (Virus-reactive)	0.197291483624686
	P1_SG_Singlets_CAESKGIQGAQKLVF_CASSERRLAYTDTQYF	P1	Single T cells	Oliveira et al. (Virus-reactive)	0.156360771957464
	P1_SG_Singlets_CVVFFSGGYNKLIF_CASSQEYTGSYEQYF	P1	Single T cells	Oliveira et al. (Virus-reactive)	0.180567758354288
	P1_SG_Singlets_CAVQVDYKLSF_CASRGPSVYEQYF	P1	Single T cells	Oliveira et al. (Virus-reactive)	0.140788317629594
	P1_SG_Singlets_CALSEAQGGSEKLVF_CASSLRGHGADTQYF	P1	Single T cells	Oliveira et al. (Virus-reactive)	0.139243190838307
	P1_SG_Singlets_CVVNLRSNTGNQFYF_CASSQEYGRIAIPYEQYF	P1	Single T cells	Oliveira et al. (Virus-reactive)	0.181749325900567
	P1_SG_Singlets_CAAKGGQAGTALIF_CASSFGGGEQYF	P1	Single T cells	Oliveira et al. (Virus-reactive)	0.116490441421517
	P1_SG_Singlets_CAGVNAGNMLTF_CASSLPLSTEAFF	P1	Single T cells	Oliveira et al. (Virus-reactive)	0.121034931984125
	P1_SG_Singlets_CAVRSGGGKLIF_CASKATGSTDTQYF;CASSLTRENYGYTF	P1	Single T cells	Oliveira et al. (Virus-reactive)	0.249795497924683
	P1_SG_Singlets_CALRTSSSGSARQLTF_CASSLGVTGAGSEQYF	P1	Single T cells	Oliveira et al. (Virus-reactive)	0.105204956524374
	P1_SG_Singlets_CAFSKAAGNKLTF_CASSPPVGPFPGLMETQYF	P1	Single T cells	Oliveira et al. (Virus-reactive)	0.0899506165358863
	P1_SG_Singlets_CIPNRDDKIIF_CASSPGTGAFNSPLHF	P1	Single T cells	Oliveira et al. (Virus-reactive)	0.122246796134153
	P1_SG_Singlets_CAVRDVGNTPLVF_CASNYGGTPYNEQFF	P1	Single T cells	Oliveira et al. (Virus-reactive)	0.103402308601206
	P1_SG_Singlets_CAVSRNSNYQLIW_CASSGASGNIQYF	P1	Single T cells	Oliveira et al. (Virus-reactive)	0.1305177689581
	P1_SG_Singlets_CAASAPYNYQLIW_CASGIPLSNTGELFF	P1	Single T cells	Oliveira et al. (Virus-reactive)	0.040082406762202
	P1_SG_Singlets_CAVRDSNYQLIW_CASSDSSRGEGYEQFF	P1	Single T cells	Oliveira et al. (Virus-reactive)	0.18402157118187
	P1_SG_Singlets_CAYRSAYTGNQFYF_CASTPPRGPQHF	P1	Single T cells	Oliveira et al. (Virus-reactive)	0.0480201169448905
	P1_SG_Singlets_CAILYGGATNKLIF_CASSRPGERGGYEQYF	P1	Single T cells	Oliveira et al. (Virus-reactive)	0.130275396128094
	P1_SG_Singlets_CIVRDNYGQNFVF;CAFIYYNQGGKLIF_CASSAGLAGNQETQYF	P1	Single T cells	Oliveira et al. (Virus-reactive)	0.0566546490138456
	P1_SG_Singlets_CAVSDRRLTGGGNKLTF_CASSIRLGPLASSYNEQFF	P1	Single T cells	Oliveira et al. (Virus-reactive)	0.0515951161874754
	P1_SG_Singlets_CALSEIKTGANNLFF_CASADWTGVMYEQYF	P1	Single T cells	Oliveira et al. (Virus-reactive)	0.230708637561729
	P1_SG_Singlets_CAGATNAGNMLTF_CATADGQNTEAFF	P1	Single T cells	Oliveira et al. (Virus-reactive)	0.140273275365832
	P1_SG_Singlets_CAVQGRGTSYGKLTF_CASSAGLLQGGYTF	P1	Single T cells	Oliveira et al. (Virus-reactive)	0.275153755264035
	P1_SG_Singlets_CAVRAGNTGFQKLVF_CSESSGGAIYNEQFF	P1	Single T cells	Oliveira et al. (Virus-reactive)	0.134850183294453
	P1_SG_Singlets_CAGLYNARLMF_CSVDSGWGGYTF	P1	Single T cells	Oliveira et al. (Virus-reactive)	0.157027297239979
	P1_SG_Singlets_CAYKRGGADGLTF_CASRPRQGPSTDTQYF	P1	Single T cells	Oliveira et al. (Virus-reactive)	0.140727724422092
	P1_SG_Singlets_CALSEAERAGANNLFF_CASSPGQGGSPLHF	P1	Single T cells	Oliveira et al. (Virus-reactive)	0.145181325173448
	P1_SG_Singlets_CAFMNGNSGYALNF_CASSAGAEAFF	P1	Single T cells	Oliveira et al. (Virus-reactive)	0.129881540279335
	P1_SG_Singlets_CAVRDHNTDKLIF_CASSSTSGRGEQYF	P1	Single T cells	Oliveira et al. (Virus-reactive)	0.0111794467840155
	P1_SG_Singlets_CAVGRGSARQLTF_CAGQGASNEQFF	P1	Single T cells	Oliveira et al. (Virus-reactive)	0.115460356893992
	P1_SG_Singlets_CAFMSRGSTLGRLYF_CASSFVAGTDTQYF	P1	Single T cells	Oliveira et al. (Virus-reactive)	0.120126033871603
	P1_SG_Singlets_CALSETQRTGNQFYF_CASRVAERVSGNTIYF	P1	Single T cells	Oliveira et al. (Virus-reactive)	0.0840730754082467
	P1_SG_Singlets_CAASATQGAQKLVF_CASSMSVRVPAFF	P1	Single T cells	Oliveira et al. (Virus-reactive)	0.116460144817766
	P1_SG_Singlets_CAASGGFGNVLHC_CASSSGQGAVGYTF	P1	Single T cells	Oliveira et al. (Virus-reactive)	0.0443845244948041
	P1_SG_Singlets_CAYSLTGNQFYF_CASRASGSGRQNEQFF	P1	Single T cells	Oliveira et al. (Virus-reactive)	0.0827703214469658
	P1_SG_Singlets_CVVSGGNTDKLIF_CASSSVGGYTF	P1	Single T cells	Oliveira et al. (Virus-reactive)	0.109082921804466
	P1_SG_Singlets_CVVNEYSGYSTLTF_CASSPVRNNSPLHF	P1	Single T cells	Oliveira et al. (Virus-reactive)	0.0248129184718393
	P1_SG_Singlets_CAVRALRQAGTALIF_CASSATQGQETQYF	P1	Single T cells	Oliveira et al. (Virus-reactive)	0.160238737237556
	P1_SG_Singlets_CAGVGTYKYIF;CAYRSRETSGSRLTF_CASSLIGTAYEQYF;CASRNSPSWSSYNEQFF	P1	Single T cells	Oliveira et al. (Virus-reactive)	0.160571999878814
	P1_SG_Singlets_CAVSSNTGKLIF_CASSLQSRSTDTQYF	P1	Single T cells	Oliveira et al. (Virus-reactive)	0.0763474414518133
	P1_SG_Singlets_CAMLGGATNKLIF_CASSFVAGTDTQYF	P1	Single T cells	Oliveira et al. (Virus-reactive)	0.197958008907201
	P1_SG_Singlets_CAVSSYGGATNKLIF_CASSFSLESAGEQFF	P1	Single T cells	Oliveira et al. (Virus-reactive)	0.105008028599994
	P1_SG_Singlets_CAVDRISSGSARQLTF_CASSLFLGGTEAFF	P1	Single T cells	Oliveira et al. (Virus-reactive)	0.084042778804496
	P1_SG_Singlets_CAGTAPYDKVIF_CASSGGTLKETQYF	P1	Single T cells	Oliveira et al. (Virus-reactive)	0.0857090920107856
	P1_SG_Singlets_CADRGSSGDKLTF_CASRSDSSTSYTDTQYF	P1	Single T cells	Oliveira et al. (Virus-reactive)	0.144787469324689
	P1_SG_Singlets_CATDAYNFNKFYF;CALIYNQGGKLIF_CASSQDGTGLYGYTF	P1	Single T cells	Oliveira et al. (Virus-reactive)	0.158420941012513
	P1_SG_Singlets_CAMSSVYGGSQGNLIF_CSVRGSTVDQPQHF	P1	Single T cells	Oliveira et al. (Virus-reactive)	0.256915199806102
	P1_SG_Singlets_CAVQYSGGGADGLTF_CASSQTRATNEKLFF	P1	Single T cells	Oliveira et al. (Virus-reactive)	0.170691065531554
	P1_SG_Singlets_CAMIYSSASKIIF;CAVGGEGGSYIPTF_CASSLGGTYNEQFF	P1	Single T cells	Oliveira et al. (Virus-reactive)	0
	P1_SG_Singlets_CAASADRGSTLGRLYF;CGGNAGNMLTF_CASSQRRESVASGELFF	P1	Single T cells	Oliveira et al. (Virus-reactive)	0.169297421759021
	P1_SG_Singlets_CAVPPSGTYKYIF_CASTSQEYAKSRYYGYTF	P1	Single T cells	Oliveira et al. (Virus-reactive)	0.0919501923834338
	P1_SG_Singlets_CAYFNTDKLIF_CASSSQRTYGYTF	P1	Single T cells	Oliveira et al. (Virus-reactive)	0.210167540218741
	P1_SG_Singlets_CILRSAEGMAGKLIF_CASTPLGLPPGELFF	P1	Single T cells	Oliveira et al. (Virus-reactive)	0.097979216529827
	P1_SG_Singlets_CAVGGSMEYGNKLVF_CASKSIMSGRSGELFF	P1	Single T cells	Oliveira et al. (Virus-reactive)	0.138849334989548
	P1_SG_Singlets_CAVPSVRQGGSEKLVF_CASSAGNTIYF	P1	Single T cells	Oliveira et al. (Virus-reactive)	0.141015542157724
	P1_SG_Singlets_CAVNQGGKLIF_CASTYSGGSYNEQFF	P1	Single T cells	Oliveira et al. (Virus-reactive)	0.138243402914533
	P1_SG_Singlets_CALEGSNYQLIW_CSAQRGLAGGPAAKNIQYF	P1	Single T cells	Oliveira et al. (Virus-reactive)	0.1557851364862
	P1_SG_Singlets_CAYNSGYALNF_CASSFGPASTDTQYF	P1	Single T cells	Oliveira et al. (Virus-reactive)	0.162026236858848
	P1_SG_Singlets_CAVKGNTPLVF_CASSLNPPDRAGVDTQYF	P1	Single T cells	Oliveira et al. (Virus-reactive)	0.118096161420305
	P1_SG_Singlets_CASSSNTGKLIF_CASSLPSGGTDTQYF	P1	Single T cells	Oliveira et al. (Virus-reactive)	0.018147665646681
	P1_SG_Singlets_CALSEGDDYKLSF_CASRRTGGGTQYF	P1	Single T cells	Oliveira et al. (Virus-reactive)	0.128972642166813
	P1_SG_Singlets_CAVESRETGANNLFF_CASSSPRQRGHNEQFF	P1	Single T cells	Oliveira et al. (Virus-reactive)	0.0193898264004605
	P1_SG_Singlets_CAVLSGGSYIPTF_CASSPQTGGTSTDTQYF	P1	Single T cells	Oliveira et al. (Virus-reactive)	0.23240524737177
	P1_SG_Singlets_CAVRDMASNTGKLIF_CASSLQDTPYNSPLHF	P1	Single T cells	Oliveira et al. (Virus-reactive)	0.14612051988972
	P1_SG_Singlets_CAGAPGAGSYQLTF_CASSSSTSLQPQHF	P1	Single T cells	Oliveira et al. (Virus-reactive)	0.12082285575787
	P1_SG_Singlets_CLNSGYALNF_CASSLGGGTATYEQYF	P1	Single T cells	Oliveira et al. (Virus-reactive)	0.218923258702699
	P1_SG_Singlets_CLVGDSGNTPLVF_CASSTGTSGSNRYEQFF	P1	Single T cells	Oliveira et al. (Virus-reactive)	0.131744781410004
	P1_SG_Singlets_CAAFSYDKVIF_CASSETGWANEQFF	P1	Single T cells	Oliveira et al. (Virus-reactive)	0.161511194595086
	P1_SG_Singlets_CAVNNGGGADGLTF_CASSYSSEGEGYTF	P1	Single T cells	Oliveira et al. (Virus-reactive)	0.0909504044596601
	P1_SG_Singlets_CAVRHNNARLMF_CASGTGATEAFF	P1	Single T cells	Oliveira et al. (Virus-reactive)	0.175629411942921
	P1_SG_Singlets_CAVRFTGNQFYF_CASSPRLETHNEQFF	P1	Single T cells	Oliveira et al. (Virus-reactive)	0.129881540279335
	P1_SG_Singlets_CARPMDSSYKLIF_CASSAGGTGELFF	P1	Single T cells	Oliveira et al. (Virus-reactive)	0.0833762535219802
	P1_SG_Singlets_CAALGSNDYKLSF_CASSYGTPGNTIYF	P1	Single T cells	Oliveira et al. (Virus-reactive)	0.0269942739418911
	P1_SG_Singlets_CATPANQAGTALIF_CASSSGGTGASNTEAFF	P1	Single T cells	Oliveira et al. (Virus-reactive)	0.126124761414245
	P1_SG_Singlets_CAVKSPPGNQFYF_CASRWQAFNQPQHF	P1	Single T cells	Oliveira et al. (Virus-reactive)	0.118459720665313
	P1_SG_Singlets_CASGPFAGNTGFQKLVF;CAVRGGTNAGKSTF_CASSLSGGGDQPQHF	P1	Single T cells	Oliveira et al. (Virus-reactive)	0.056503165995092
	P1_SG_Singlets_CAFMNQGGSEKLVF_CAWSPNTGELFF	P1	Single T cells	Oliveira et al. (Virus-reactive)	0.16208683006635
	P1_SG_Singlets_CALSEKAGNNRKLIW_CASRPSADSNQPQHF	P1	Single T cells	Oliveira et al. (Virus-reactive)	0.133153573484412
	P1_SG_Singlets_CAVVPQGDYKLSF_CASSQRSGEYNEQFF	P1	Single T cells	Oliveira et al. (Virus-reactive)	0.081346381070682
	P1_SG_Singlets_CAANTGSSNTGKLIF_CASSPPPSNSPLHF	P1	Single T cells	Oliveira et al. (Virus-reactive)	0.131972005938134
	P1_SG_Singlets_CAVSTVPGGGADGLTF_CASQSRENSYEQYF	P1	Single T cells	Oliveira et al. (Virus-reactive)	0.0581391825976308
	P1_SG_Singlets_CALRIPGGGADGLTF_CASSILPSSGSSYEQYF	P1	Single T cells	Oliveira et al. (Virus-reactive)	0.176659496470446
	P1_SG_Singlets_CVVSDGNEKLTF_CASSFGGISYEQYF	P1	Single T cells	Oliveira et al. (Virus-reactive)	0.0770442633380798
	P1_SG_Singlets_CAVSSAYGQNFVF;CVVSAGGGATNKLIF_CASGTVGLFPHF;CARSFGLHF	P1	Single T cells	Oliveira et al. (Virus-reactive)	0.179477080619263
	P1_SG_Singlets_CAVENYSNYQLIW_CASSPRGGTEQFF	P1	Single T cells	Oliveira et al. (Virus-reactive)	0.169448904777774
	P1_SG_Singlets_CAVRDWDDYKLSF_CASRTGNTEAFF	P1	Single T cells	Oliveira et al. (Virus-reactive)	0.0757718059805496
	P1_SG_Singlets_CVVPEAGGTSYGKLTF_CASSFWGGNYEQYF	P1	Single T cells	Oliveira et al. (Virus-reactive)	0.152725179507377
	P1_SG_Singlets_CAVRLTGGGNKLTF_CASGGQDAAYEQYF	P1	Single T cells	Oliveira et al. (Virus-reactive)	0.135001666313206
	P1_SG_Singlets_CALQGAQKLVF_CASSPSIVAGGRSYNEQFF	P1	Single T cells	Oliveira et al. (Virus-reactive)	0.117308449722786
	P1_SG_Singlets_CAVERDTGRRALTF;CVVNMSSGGYNKLIF_CASSQDLGRSEQYF	P1	Single T cells	Oliveira et al. (Virus-reactive)	0.168237040627746
	P1_SG_Singlets_CALSEGASGSRLTF_CSVRTPGRYGYTF	P1	Single T cells	Oliveira et al. (Virus-reactive)	0.120792559154119
	P1_SG_Singlets_CAGLGGSQGNLIF_CASSSLDRGFRRTEAFF	P1	Single T cells	Oliveira et al. (Virus-reactive)	0.0561093101463326
	P1_SG_Singlets_CALGSIGGFKTIF_CASSPTLILAATTDTQYF	P1	Single T cells	Oliveira et al. (Virus-reactive)	0.0854364225770291
	P1_SG_Singlets_CAVDVLNFGNEKLTF_CASSIDWGTVSYNEQFF	P1	Single T cells	Oliveira et al. (Virus-reactive)	0.131275184051868
	P1_SG_Singlets_CAVYTNAGKSTF_CASSSQKRGTFYGYTF	P1	Single T cells	Oliveira et al. (Virus-reactive)	0.0448995667585664
	P1_SG_Singlets_CAVRDEDKIIF;CAVKVSGATNKLIF_CASSLGSGRAGNEQFF	P1	Single T cells	Oliveira et al. (Virus-reactive)	0.154270306298664
	P1_SG_Singlets_CAFMDSTSGTYKYIF_CASSQIGEARAFF	P1	Single T cells	Oliveira et al. (Virus-reactive)	0.0651074014602963
	P1_SG_Singlets_CVVSFSGTYKYIF_CASSRAGRAGNNEQFF	P1	Single T cells	Oliveira et al. (Virus-reactive)	0.213863725876329
	P1_SG_Singlets_CAVQAGSNTGKLIF_CASSPPGYEQYF	P1	Single T cells	Oliveira et al. (Virus-reactive)	0.12042899990911
	P1_SG_Singlets_CAFMDSGGSNYKLTF_CASSASQYSEAFF	P1	Single T cells	Oliveira et al. (Virus-reactive)	0.178659072317993
	P1_SG_Singlets_CILSSNFGNEKLTF_CASSLAGGQTGSETQYF	P1	Single T cells	Oliveira et al. (Virus-reactive)	0.0679552822128639
	P1_SG_Singlets_CAALQVPGGTSYGKLTF_CASSHSTDEAFF	P1	Single T cells	Oliveira et al. (Virus-reactive)	0.0564425727875905
	P1_SG_Singlets_CAGRDNAGNMLTF_CASRGSSTDTQYF	P1	Single T cells	Oliveira et al. (Virus-reactive)	0.0985548520010907
	P1_SG_Singlets_CVVISYNFNKFYF_CASALGGEKLFF	P1	Single T cells	Oliveira et al. (Virus-reactive)	0.152876662526131
	P1_SG_Singlets_CAGRSSDYKLSF_CASSYSLAGVMENIQYF	P1	Single T cells	Oliveira et al. (Virus-reactive)	0.196109916078408
	P1_SG_Singlets_CAVRAGANNLFF_CASTPNRETKNIQYF	P1	Single T cells	Oliveira et al. (Virus-reactive)	0.156936407428727
	P1_SG_Singlets_CAVSDSNFGNEKLTF_CASSLWPRSDSYEQYF	P1	Single T cells	Oliveira et al. (Virus-reactive)	0.103432605204957
	P1_SG_Singlets_CAYRSPTGTASKLTF_CASTGTGGGYQPQHF	P1	Single T cells	Oliveira et al. (Virus-reactive)	0.0705001969279244
	P1_SG_Singlets_CALYTGRRALTF_CASRLTGGGQETQYF	P1	Single T cells	Oliveira et al. (Virus-reactive)	0.240767110006968
	P1_SG_Singlets_CAASKTDSWGKFQF_CASTQPDSGNQPQHF	P1	Single T cells	Oliveira et al. (Virus-reactive)	0.121337898021632
	P1_SG_Singlets_CVVSSSYSGGGADGLTF_CAISSRGGSTGELFF	P1	Single T cells	Oliveira et al. (Virus-reactive)	0.0928590904959554
	P1_SG_Singlets_CAASIRGNNNDMRF_CASSQVKDRQVGYTF	P1	Single T cells	Oliveira et al. (Virus-reactive)	0.136728572726997
	P1_SG_Singlets_CALYNNNDMRF_CASSLSWGTGELFF	P1	Single T cells	Oliveira et al. (Virus-reactive)	0.085557608992032
	P1_SG_Singlets_CAGYNNNDMRF_CASRSSYEQYF	P1	Single T cells	Oliveira et al. (Virus-reactive)	0.204714151543612
	P1_SG_Singlets_CAMRSGAGSYQLTF_CASSQDLGTGISYEQYF	P1	Single T cells	Oliveira et al. (Virus-reactive)	0.052928166752507
	P1_SG_Singlets_CAVNWEDSSYKLIF_CASSLGSYGYTF	P1	Single T cells	Oliveira et al. (Virus-reactive)	0.081770533523192
	P1_SG_Singlets_CAFSNTGKLIF_CASSWRSDRQTYEQYF	P1	Single T cells	Oliveira et al. (Virus-reactive)	0.179446784015512
	P1_SG_Singlets_CAVITNSNSGYALNF_CSLRGGQGVTDNEQFF	P1	Single T cells	Oliveira et al. (Virus-reactive)	0.16084466931257
	P1_SG_Singlets_CAVQLYGSNRLAF_CATGDRAQGETQYF	P1	Single T cells	Oliveira et al. (Virus-reactive)	0.0926167176659496
	P1_SG_Singlets_CAFMGAQGGSEKLVF_CASSDLGASNQPQHF	P1	Single T cells	Oliveira et al. (Virus-reactive)	0.127548701790529
	P1_SG_Singlets_CGAGSRGSNYKLTF_CASSSTLRDGYTF	P1	Single T cells	Oliveira et al. (Virus-reactive)	0.0802254067319054
	P1_SG_Singlets_CAVRDRDSSYKLIF_CASSEDSSGAIANTGELFF	P1	Single T cells	Oliveira et al. (Virus-reactive)	0.131093404429363
	P1_SG_Singlets_CAVRYGQNFVF_CASSVEGDQPQHF	P1	Single T cells	Oliveira et al. (Virus-reactive)	0.10231163086618
	P1_SG_Singlets_CAFMKGMDSNYQLIW_CASSSSRVSQGEAFF	P1	Single T cells	Oliveira et al. (Virus-reactive)	0.0944648104947435
	P1_SG_Singlets_CLLGDRGSQGNLIF;CAASEGAQKLVF_CASSQGLFGYEQYF	P1	Single T cells	Oliveira et al. (Virus-reactive)	0.0518071924137304
	P1_SG_Singlets_CAMREVMDSNYQLIW_CASSSPSPGDYTEAFF	P1	Single T cells	Oliveira et al. (Virus-reactive)	0.152755476111128
	P1_SG_Singlets_CAVKGSAGNMLTF_CSVERGPINTF	P1	Single T cells	Oliveira et al. (Virus-reactive)	0.127639591601781
	P1_SG_Singlets_CAVGAIEEDDKIIF_CAWTPGTGDYEQYF	P1	Single T cells	Oliveira et al. (Virus-reactive)	0.0884660829521011
	P1_SG_Singlets_CALSEHTGRRALTF_CASSSPVHRVSYEQYF	P1	Single T cells	Oliveira et al. (Virus-reactive)	0.0803162965431575
	P1_SG_Singlets_CALSYTGNQFYF_CASSLVQGNTEAFF	P1	Single T cells	Oliveira et al. (Virus-reactive)	0.0491713878874178
	P1_SG_Singlets_CAYRRSGNQFYF;CVPTVSNFGNEKLTF_CASSFFGGGGVRETQYF	P1	Single T cells	Oliveira et al. (Virus-reactive)	0.0758626957918017
	P1_SG_Singlets_CLEGDQAGTALIF;CAGTNNQGGKLIF_CASSTGLAGVETQYF	P1	Single T cells	Oliveira et al. (Virus-reactive)	0.128518193110552
	P1_SG_Singlets_CAGSDSNYQLIW_CASSLGTTNTEAFF	P1	Single T cells	Oliveira et al. (Virus-reactive)	0.163328990820129
	P1_SG_Singlets_CALSSSGGFKTIF_CASSAQGNPYNEQFF	P1	Single T cells	Oliveira et al. (Virus-reactive)	0.146877934983488
	P1_SG_Singlets_CAVSYTGKLIF_CASSTGTGGTDTQYF	P1	Single T cells	Oliveira et al. (Virus-reactive)	0.111370315387645
	P1_SG_Singlets_CVVNPEGGFKTIF_CASSPHSETQYF	P1	Single T cells	Oliveira et al. (Virus-reactive)	0.0780743478656043
	P1_SG_Singlets_CAPQDGQKLLF_CASSVANNPSTGELFF	P1	Single T cells	Oliveira et al. (Virus-reactive)	0.0712879086254431
	P1_SG_Singlets_CALNTGGFKTIF_CASSYRGRTGELFF	P1	Single T cells	Oliveira et al. (Virus-reactive)	0.217196352288908
	P1_SG_Singlets_CAERFGNEKLTF_CVAGRASTEAFF	P1	Single T cells	Oliveira et al. (Virus-reactive)	0.16969127760778
	P1_SG_Singlets_CAVRGIMDSSYKLIF_CASTPPDGANADTQYF	P1	Single T cells	Oliveira et al. (Virus-reactive)	0.147645448945173
	P1_SG_Singlets_CLVGDMRSSARQLTF_CASSLVSSPVEQFF	P1	Single T cells	Oliveira et al. (Virus-reactive)	0.147635350077256
	P1_SG_Singlets_CASTFGNEKLTF_CASTRGNTIYF	P1	Single T cells	Oliveira et al. (Virus-reactive)	0.0417487199684915
	P1_SG_Singlets_CAFIPTGTASKLTF_CASPPKDKEGESGNTIYF	P1	Single T cells	Oliveira et al. (Virus-reactive)	0.120186627079104
	P1_SG_Singlets_CAVEETSYDKVIF_CASSGPRFSRMNTEAFF	P1	Single T cells	Oliveira et al. (Virus-reactive)	0.0563516829763384
	P1_SG_Singlets_CAVEALIGAGNMLTF_CASIPGAWGTEAFF	P1	Single T cells	Oliveira et al. (Virus-reactive)	0.103341715393704
	P1_SG_Singlets_CVVRGRNAGNMLTF_CASSLDRAGGTYEQYF	P1	Single T cells	Oliveira et al. (Virus-reactive)	0.0577756233526222
	P1_SG_Singlets_CAASEENNDMRF;CAFSDSNYQLIW_CASTMADSYEQYF	P1	Single T cells	Oliveira et al. (Virus-reactive)	0.148847214227285
	P1_SG_Singlets_CAVTLNAGGTSYGKLTF_CASSLFSRNRGRTPGELFF	P1	Single T cells	Oliveira et al. (Virus-reactive)	0.160481110067561
	P1_SG_Singlets_CAVWNNARLMF_CASSFIREGNTGELFF	P1	Single T cells	Oliveira et al. (Virus-reactive)	0.151452722149847
	P1_SG_Singlets_CAVSDQGGFKTIF_CASTPKNYGYTF	P1	Single T cells	Oliveira et al. (Virus-reactive)	0.10570485048626
	P1_SG_Singlets_CAVFWYNTDKLIF_CASSSLSGGARDEQYF	P1	Single T cells	Oliveira et al. (Virus-reactive)	0.162995728178871
	P1_SG_Singlets_CATALSGGYNKLIF_CASTSKRGGNEKLFF	P1	Single T cells	Oliveira et al. (Virus-reactive)	0.197867119095949
	P1_SG_Singlets_CASHGWNQFYF;CALGDNLFF_CASKDGNQPQHF	P1	Single T cells	Oliveira et al. (Virus-reactive)	0.205865422486139
	P1_SG_Singlets_CAVDVRQLTF_CASSLWTGKETQYF	P1	Single T cells	Oliveira et al. (Virus-reactive)	0.0778016784318478
	P1_SG_Singlets_CLVGPDNNNDMRF;CAFEGDKLIF_CASGLGRLAGSDTQYF	P1	Single T cells	Oliveira et al. (Virus-reactive)	0.0261762656406217
	P1_SG_Singlets_CATENRFSDGQKLLF_CASSTGLADTGELFF	P1	Single T cells	Oliveira et al. (Virus-reactive)	0.165934498742691
	P1_SG_Singlets_CAVENYGGSQGNLIF_CSVARLGDYGYTF	P1	Single T cells	Oliveira et al. (Virus-reactive)	0.140121792347078
	P1_SG_Singlets_CALSESILTGGGNKLTF_CASSLAGTSGTLGEQFF	P1	Single T cells	Oliveira et al. (Virus-reactive)	0.0145423698003454
	P1_SG_Singlets_CLVGDNSGGSNYKLTF_CASSLVGASQRGYTF	P1	Single T cells	Oliveira et al. (Virus-reactive)	0.150877086678583
	P1_SG_Singlets_CVVNRGTDKLIF_CASSEWGTNQPQHF	P1	Single T cells	Oliveira et al. (Virus-reactive)	0.112218620292665
	P1_SG_Singlets_CALLLDSNDMRF_CASSDPGLTLYNEQFF	P1	Single T cells	Oliveira et al. (Virus-reactive)	0.0291756294119429
	P1_SG_Singlets_CAVRYGQNFVF_CASSREGDQPQHF	P1	Single T cells	Oliveira et al. (Virus-reactive)	0.146211409700973
	P1_SG_Singlets_CATGLIQGAQKLVF_CASSISTAYNEQFF	P1	Single T cells	Oliveira et al. (Virus-reactive)	0.200139364377253
	P1_SG_Singlets_CAFMFRGRGSSNTGKLIF_CASSQGSRGYTF	P1	Single T cells	Oliveira et al. (Virus-reactive)	0.142030478383373
	P1_SG_Singlets_CAGFMDSNYQLIW_CASSLLGGPLYEQYF	P1	Single T cells	Oliveira et al. (Virus-reactive)	0.141530584421486
	P1_SG_Singlets_CAVNEDTGNQFYF;CAVLTSGGYQKVTF_CASSVGTPGPYNEQFF;CASSSDGNTGELFF	P1	Single T cells	Oliveira et al. (Virus-reactive)	0.228496985487927
	P1_SG_Singlets_CAVKRGQGGKLIF_CAISGSDSKDSYEQYF	P1	Single T cells	Oliveira et al. (Virus-reactive)	0.133789802163178
	P1_SG_Singlets_CAYFGNEKLTF_CSGARGGRASRSEQFF	P1	Single T cells	Oliveira et al. (Virus-reactive)	0.115005907837731
	P1_SG_Singlets_CAAAGGYQKVTF_CASSVPDGGGSPDTQYF	P1	Single T cells	Oliveira et al. (Virus-reactive)	0.204441482109855
	P1_SG_Singlets_CAVSAPSGYSTLTF_CASSDLEGISYEQYF	P1	Single T cells	Oliveira et al. (Virus-reactive)	0.124912897264217
	P1_SG_Singlets_CAVTRYSGAGSYQLTF_CASSPHGGGGTEAFF	P1	Single T cells	Oliveira et al. (Virus-reactive)	0.140091495743327
	P1_SG_Singlets_CAVNGRRDSGGGADGLTF_CAMGTGRDEQYF	P1	Single T cells	Oliveira et al. (Virus-reactive)	0.0916472263459266
	P1_SG_Singlets_CAVQARDNYGQNFVF_CASSYFSGRVNEQFF	P1	Single T cells	Oliveira et al. (Virus-reactive)	0.10440209652498
	P1_SG_Singlets_CAPYLKAAGNKLTF;CAVGGSRGANNLFF_CASSSGTVYGYTF	P1	Single T cells	Oliveira et al. (Virus-reactive)	0.154633865543673
	P1_SG_Singlets_CAPSGGNTPLVF_CASSLSMNTEAFF	P1	Single T cells	Oliveira et al. (Virus-reactive)	0.18568788438816
	P1_SG_Singlets_CAVRQNYGGSQGNLIF_CASSIGSGSRNTQYF	P1	Single T cells	Oliveira et al. (Virus-reactive)	0.129911836883085
	P1_SG_Singlets_CAAREDNYGQNFVF_CASSLGSGNEYF	P1	Single T cells	Oliveira et al. (Virus-reactive)	0.0344169418608174
	P1_SG_Singlets_CAVAVMNSGYSTLTF;CAADDKIIF_CASSLSRGTEAFF	P1	Single T cells	Oliveira et al. (Virus-reactive)	0.0353561365770897
	P1_SG_Singlets_CAMSEEEGSWGKLQF;CAPLDGQKLLF_CASTPAGREQFF	P1	Single T cells	Oliveira et al. (Virus-reactive)	0.0511103705274639
	P1_SG_Singlets_CAVDPPTSGTYKYIF_CASSQVDARRLAAEQETQYF	P1	Single T cells	Oliveira et al. (Virus-reactive)	0.0804374829581604
	P1_SG_Singlets_CAYLDTGNQFYF_CASSLVRTGPYNEQFF	P1	Single T cells	Oliveira et al. (Virus-reactive)	0.0416578301572394
	P1_SG_Singlets_CILSNRDDKIIF_CASSQLTSGSSGEQFF	P1	Single T cells	Oliveira et al. (Virus-reactive)	0.109613112370103
	P1_SG_Singlets_CAASDVTGTASKLTF_CASSTRIPNEKLFF	P1	Single T cells	Oliveira et al. (Virus-reactive)	0.0518980822249826
	P1_SG_Singlets_CAVRDTGGSYIPTF_CARQGGGDNEQFF	P1	Single T cells	Oliveira et al. (Virus-reactive)	0.0663798588178265
	P1_SG_Singlets_CLLGSEYGNKLVF;CAGVGAGSYQLTF_CASSSSGTGSTDTQYF	P1	Single T cells	Oliveira et al. (Virus-reactive)	0.084042778804496
	P1_SG_Singlets_CLVGDVDYGQNFVF_CASSEAELERSWALEQYF	P1	Single T cells	Oliveira et al. (Virus-reactive)	0.0762565516405611
	P1_SG_Singlets_CVVSDGNNDMRF_CASSFEGQGVGGYTF	P1	Single T cells	Oliveira et al. (Virus-reactive)	0.201926863998546
	P1_SG_Singlets_CAALPGPSNSGYALNF_CASSSLQGITYNEQFF	P1	Single T cells	Oliveira et al. (Virus-reactive)	0.130457175750598
	P1_SG_Singlets_CAMREGDAGGTSYGKLTF_CASSNLGYEQYF	P1	Single T cells	Oliveira et al. (Virus-reactive)	0.0900415063471385
	P1_SG_Singlets_CAYRSGGGQGNLIF_CASSLKERGPGELFF	P1	Single T cells	Oliveira et al. (Virus-reactive)	0.123110249341049
	P1_SG_Singlets_CAVRSFFTGTASKLTF;CAAPGQFYF_CASSEDSSGAIANTGELFF	P1	Single T cells	Oliveira et al. (Virus-reactive)	0.179234707789257
	P1_SG_Singlets_CAVGLGEKLTF_CASQGTAGETQYF	P1	Single T cells	Oliveira et al. (Virus-reactive)	0.170297209682795
	P1_SG_Singlets_CAAPTSGTYKYIF_CATSRVVGQKVEQYF	P1	Single T cells	Oliveira et al. (Virus-reactive)	0.111400611991396
	P1_SG_Singlets_CAMRGTGGYNKLIF;CVVSDRGGFQKLVF_CASSPGGTGGEAFF	P1	Single T cells	Oliveira et al. (Virus-reactive)	0.0959796406822795
	P1_SG_Singlets_CAATSPYNQGGKLIF_CASSQIMNTEAFF	P1	Single T cells	Oliveira et al. (Virus-reactive)	0.117520525949041
	P1_SG_Singlets_CAVVWGNAGGTSYGKLTF_CASSLLGHEQFF	P1	Single T cells	Oliveira et al. (Virus-reactive)	0.144999545550944
	P1_SG_Singlets_CAVMDSNYQLIW_CASSSEELGYGYTF	P1	Single T cells	Oliveira et al. (Virus-reactive)	0.073136001454237
	P1_SG_Singlets_CAASAVAGGGADGLTF_CASSPRLRSYNEQFF	P1	Single T cells	Oliveira et al. (Virus-reactive)	0.179916381373648
	P1_SG_Singlets_CATDNPNFGNEKLTF_CASSPRLAGGLEQFF	P1	Single T cells	Oliveira et al. (Virus-reactive)	0.142878783288393
	P1_SG_Singlets_CAASGSNYGQNFVF_CASSQGFLSGNTIYF	P1	Single T cells	Oliveira et al. (Virus-reactive)	0.194292119853364
	P1_SG_Singlets_CAAPLEGGYNKLIF;CAFPSGNTPLVF_CASSSGGQRLFF;CASSLDRGGGYTF	P1	Single T cells	Oliveira et al. (Virus-reactive)	0.0608355803314448
	P1_SG_Singlets_CIEPPTGSSNTGKLIF_CAISGTSGSSGEQYF	P1	Single T cells	Oliveira et al. (Virus-reactive)	0.134516920653195
	P1_SG_Singlets_CAVNLEYGNKLVF_CASSPSGFYEQYF	P1	Single T cells	Oliveira et al. (Virus-reactive)	0.121610567455388
	P1_SG_Singlets_CALIYTGNQFYF;CALSEADNFNKFYF_CASSYGTGGTEAFF	P1	Single T cells	Oliveira et al. (Virus-reactive)	0.0965552761535432
	P1_SG_Singlets_CAMTEGTGGFKTIF_CASSIVGTSGGGSRNEQFF	P1	Single T cells	Oliveira et al. (Virus-reactive)	0.173872208925379
	P1_SG_Singlets_CVVSAGGGATNKLIF_CASGTVGLFPHF	P1	Single T cells	Oliveira et al. (Virus-reactive)	0.0640167237252704
	P1_SG_Singlets_CATDAAGGSNYKLTF_CASNQNLRRTSGQETQYF	P1	Single T cells	Oliveira et al. (Virus-reactive)	0.129578574241828
	P1_SG_Singlets_CAASNFGNEKLTF_CASSHTRDSGNTIYF;CASSYTSGTEEQYF	P1	Single T cells	Oliveira et al. (Virus-reactive)	0.0979489199260763
	P1_SG_Singlets_CAPLDGGSYIPTF_CSGAGQGPGYTF	P1	Single T cells	Oliveira et al. (Virus-reactive)	0.13978852970582
	P1_SG_Singlets_CAFILNAGGTSYGKLTF;CAVVNYTGANSKLTF_CATSAPEIGETQYF	P1	Single T cells	Oliveira et al. (Virus-reactive)	0.0696215954191535
	P1_SG_Singlets_CATGGSQGNLIF_CASSFGGLLQPQHF	P1	Single T cells	Oliveira et al. (Virus-reactive)	0.0409307116672221
	P1_SG_Singlets_CATDLGYTPLVF_CSARDLNRDRVSMNEQFF	P1	Single T cells	Oliveira et al. (Virus-reactive)	0.0604114278789348
	P1_SG_Singlets_CAVNADTGKLIF_CASSPGTGVAFF	P1	Single T cells	Oliveira et al. (Virus-reactive)	0.0281455448844185
	P1_SG_Singlets_CAVRDRDSNYQLIW_CASSQEPTGGAETQYF	P1	Single T cells	Oliveira et al. (Virus-reactive)	0.149241070076044
	P1_SG_Singlets_CALSEGYGGATNKLIF_CASSRNIIGGATGELFF	P1	Single T cells	Oliveira et al. (Virus-reactive)	0.0940406580422335
	P1_SG_Singlets_CAVNANQAGTALIF_CASKEGSGVTDTQYF	P1	Single T cells	Oliveira et al. (Virus-reactive)	0.171963522889084
	P1_SG_Singlets_CAGLSSNTGKLIF_CASSSTNRVEAFF	P1	Single T cells	Oliveira et al. (Virus-reactive)	0.151785984791105
	P1_SG_Singlets_CVVSANSGYALNF_CASSLALGHNLRNSNSPLHF	P1	Single T cells	Oliveira et al. (Virus-reactive)	0.0961614203047838
	P1_SG_Singlets_CALSEGLSDGQKLLF_CASSLMDRGEKLFF	P1	Single T cells	Oliveira et al. (Virus-reactive)	0.0940103614384828
	P1_SG_Singlets_CAVNPADKIIF_CASSLSRGSAGYTF	P1	Single T cells	Oliveira et al. (Virus-reactive)	0.126155058017996
	P1_SG_Singlets_CAGVDSGYSTLTF_CASSTEMTGGYEQYF	P1	Single T cells	Oliveira et al. (Virus-reactive)	0.182870300239343
	P1_SG_Singlets_CAVNTNAGKSTF_CASSLSTGQNYGYTF	P1	Single T cells	Oliveira et al. (Virus-reactive)	0.00451419395885721
	P1_SG_Singlets_CAVHAYSGTYKYIF_CASSPPSTDTQYF	P1	Single T cells	Oliveira et al. (Virus-reactive)	0.141788105553367
	P1_SG_Singlets_CVVDGADSSYKLIF_CASSDRGTGELFF	P1	Single T cells	Oliveira et al. (Virus-reactive)	0.165843608931439
	P1_SG_Singlets_CAVNPRGTGNQFYF_CASLPPSGNTIYF	P1	Single T cells	Oliveira et al. (Virus-reactive)	0.0926773108734511
	P1_SG_Singlets_CALSEPRVAGSYQLTF_CASSFSQGGLGPDTQYF	P1	Single T cells	Oliveira et al. (Virus-reactive)	0.182840003635592
	P1_SG_Singlets_CAASGRYSTLTF;CATGGASGGSYIPTF_CASSSTRGGGETQYF	P1	Single T cells	Oliveira et al. (Virus-reactive)	0.245584270003333
	P1_SG_Singlets_CAVLDSNYQLIW_CATSTSGSPDEQYF	P1	Single T cells	Oliveira et al. (Virus-reactive)	0.172660344775351
	P1_SG_Singlets_CALSDPLDSGTYKYIF_CASSVGAKETQYF	P1	Single T cells	Oliveira et al. (Virus-reactive)	0.124064592359197
	P1_SG_Singlets_CAEIDVGKLIF_CASSQDPYNEQFF	P1	Single T cells	Oliveira et al. (Virus-reactive)	0.104523282939982
	P1_SG_Singlets_CTGNQFYF;CAASGARDDKIIF_CASNGLGQGYEQYF	P1	Single T cells	Oliveira et al. (Virus-reactive)	0.153149331959887
	P1_SG_Singlets_CAPVNSGYALNF;CAYRSPPENFVF_CASRIRQGNSPLHF;CASSLDYGYTF	P1	Single T cells	Oliveira et al. (Virus-reactive)	0.157542339503742
	P1_SG_Singlets_CAVNSNSGYALNF_CASSGGGSPTLHF	P1	Single T cells	Oliveira et al. (Virus-reactive)	0.108401248220075
	P1_SG_Singlets_CAAGGGSNYKLTF_CASSVVPSSYEQYF	P1	Single T cells	Oliveira et al. (Virus-reactive)	0.191716908534553
	P1_SG_Singlets_CAVGGDMRF_CASSYSGTGELFF	P1	Single T cells	Oliveira et al. (Virus-reactive)	0.0514436331687218
	P1_SG_Singlets_CATVQNRDDKIIF_CASSRDSQKGPQHF	P1	Single T cells	Oliveira et al. (Virus-reactive)	0.113400187838943
	P1_SG_Singlets_CAVGAGQAGTALIF_CASTRTEAYEQYF	P1	Single T cells	Oliveira et al. (Virus-reactive)	0.108552731238828
	P1_SG_Singlets_CLVGPSGSARQLTF_CASSSNLEQVAVGDTIYF	P1	Single T cells	Oliveira et al. (Virus-reactive)	0.0870118459720665
	P1_SG_Singlets_CALSRDSNYQLIW_CASSPGRGKETQYF	P1	Single T cells	Oliveira et al. (Virus-reactive)	0.144514799890932
	P1_SG_Singlets_CATVAPYSSASKIIF_CASSDRSSYEQYF	P1	Single T cells	Oliveira et al. (Virus-reactive)	0.0678946890053625
	P1_SG_Singlets_CAVEAFPLMEYGNKLVF_CASMVGASGTEAFF	P1	Single T cells	Oliveira et al. (Virus-reactive)	0.0991304874723544
	P1_SG_Singlets_CAVDPHAGKSTF_CASSLLGERNNEQFF	P1	Single T cells	Oliveira et al. (Virus-reactive)	0.100039385584876
	P1_SG_Singlets_CALRKAAGNKLTF_CASSQDLDTYSEQFF	P1	Single T cells	Oliveira et al. (Virus-reactive)	0.105523070863756
	P1_SG_Singlets_CAASPLGDKLIF_CASSRAGDGFYNEQFF	P1	Single T cells	Oliveira et al. (Virus-reactive)	0.0661980791953222
	P1_SG_Singlets_CAAGNDYKLSF_CASHLTISLTRGEQYF	P1	Single T cells	Oliveira et al. (Virus-reactive)	0.116126882176508
	P1_SG_Singlets_CGTEGDDKIIF_CASSGGRNSYEQYF	P1	Single T cells	Oliveira et al. (Virus-reactive)	0.0650771048565456
	P1_SG_Singlets_CADFQGGKLIF_CASRGGQQFF	P1	Single T cells	Oliveira et al. (Virus-reactive)	0.13136607386312
	P1_SG_Singlets_CVVKNYGGSQGNLIF_CASSGRDGGSSYEQYF	P1	Single T cells	Oliveira et al. (Virus-reactive)	0.144120944042173
	P1_SG_Singlets_CATDARNDYKLSF_CASSVDGAGREQFF;CASSIKQVGSYEQYF	P1	Single T cells	Oliveira et al. (Virus-reactive)	0.050989184112461
	P1_SG_Singlets_CAGPSQAGTALIF_CASRPGLYNEKLFF	P1	Single T cells	Oliveira et al. (Virus-reactive)	0.0982518859635835
	P1_SG_Singlets_CALSEGRRSNDYKLSF_CASSVEASEETQYF	P1	Single T cells	Oliveira et al. (Virus-reactive)	0.16587390553519
	P1_SG_Singlets_CAVARDTGRRALTF_CAWRTRQQNTEAFF	P1	Single T cells	Oliveira et al. (Virus-reactive)	0.0921319720059381
	P1_SG_Singlets_CVVSLGQNFVF_CASNSGGPNNIRGYTF	P1	Single T cells	Oliveira et al. (Virus-reactive)	0.180658648165541
	P1_SG_Singlets_CAMSASGGTSYGKLTF_CASSVGTAYEQYF	P1	Single T cells	Oliveira et al. (Virus-reactive)	0.0184809282879389
	P1_SG_Singlets_CGTAEGAQKLVF_CASSYFGHLNTEAFF	P1	Single T cells	Oliveira et al. (Virus-reactive)	0.0737116369255006
	P1_SG_Singlets_CAASTQKVTF_CASSQALLGTGELFF	P1	Single T cells	Oliveira et al. (Virus-reactive)	0.137455691217015
	P1_SG_Singlets_CAVNAGHFGNEKLTF_CAISESKGQGYGYTF	P1	Single T cells	Oliveira et al. (Virus-reactive)	0.0295391886569516
	P1_SG_Singlets_CAVRASNTGNQFYF_CASSPFRGGVFMPTGELFF	P1	Single T cells	Oliveira et al. (Virus-reactive)	0.147847426303511
	P1_SG_Singlets_CAMRDVSNDYKLSF_CASSPGQGVSYGYTF	P1	Single T cells	Oliveira et al. (Virus-reactive)	0.032084103372012
	P1_SG_Singlets_CAMDSNYQLIW_CASAVTSGRTPGTGELFF	P1	Single T cells	Oliveira et al. (Virus-reactive)	0.0500499893961887
	P1_SG_Singlets_CAENFNKFYF_CASSLGFGAGATSYEQYF	P1	Single T cells	Oliveira et al. (Virus-reactive)	0.032084103372012
	P1_SG_Singlets_CGTEDNQGGKLIF_CASSLTRTYGYTF	P1	Single T cells	Oliveira et al. (Virus-reactive)	0.132396158390644
	P1_SG_Singlets_CAMKDSSYKLIF_CASSFPQEGTEAFF	P1	Single T cells	Oliveira et al. (Virus-reactive)	0.0433544399672797
	P1_SG_Singlets_CLVGEMNYGGSQGNLIF_CASSYSGQTYGYTF	P1	Single T cells	Oliveira et al. (Virus-reactive)	0.113794043687703
	P1_SG_Singlets_CAFSDSNYQLIW_CASTMADSYEQYF	P1	Single T cells	Oliveira et al. (Virus-reactive)	0.197958008907201
	P1_SG_Singlets_CARYGSSNTGKLIF_CASSQDGRAYGYTF	P1	Single T cells	Oliveira et al. (Virus-reactive)	0.221619656436513
	P1_SG_Singlets_CASSGGSYIPTF_CASSVDATSGGTDTQYF	P1	Single T cells	Oliveira et al. (Virus-reactive)	0.0647741388190384
	P1_SG_Singlets_CGTPESNTGKLIF_CASSPSGGMNTEAFF	P1	Single T cells	Oliveira et al. (Virus-reactive)	0.192807586269579
	P1_SG_Singlets_CALAPSGGSYIPTF_CASSFRHLETYEQYF	P1	Single T cells	Oliveira et al. (Virus-reactive)	0.144696579513437
	P1_SG_Singlets_CAVRPWNAGNMLTF_CSVVGDSSSYNEQFF	P1	Single T cells	Oliveira et al. (Virus-reactive)	0.162601872330112
	P1_SG_Singlets_CAVDDSGAGSYQLTF_CASSHGLVAEQYF	P1	Single T cells	Oliveira et al. (Virus-reactive)	0.181567546278062
	P1_SG_Singlets_CAEPLSGGGSYIPTF_CASSSTPGTLGEQYF	P1	Single T cells	Oliveira et al. (Virus-reactive)	0.208895082861211
	P1_SG_Singlets_CVVSASLGDMRF_CASSFSGSYTF	P1	Single T cells	Oliveira et al. (Virus-reactive)	0.126700396885509
	P1_SG_Singlets_CAVKKDDKIIF_CASSFGLSYEQYF	P1	Single T cells	Oliveira et al. (Virus-reactive)	0.166146574968946
	P1_SG_Singlets_CAGGGDGQKLLF_CASSARLAGSYNEQFF	P1	Single T cells	Oliveira et al. (Virus-reactive)	0.075620322961796
	P2_SG_Singlets_CASLSGNTGKLIF_CASRAGTGGNEQFF	P2	Single T cells	Oliveira et al. (Virus-reactive)	0.151186214737192
	P2_SG_Singlets_CAYRSAAVDTGNQFYF_CASSPGTWSRYGYTF	P2	Single T cells	Oliveira et al. (Virus-reactive)	0.137383612431375
	P2_SG_Singlets_CAAIRSGSARQLTF_CASSWHWTHGYTF	P2	Single T cells	Oliveira et al. (Virus-reactive)	0.145275422860391
	P2_SG_Singlets_CAAIDQGGKLIF_CASSVRGQGDYGYTF	P2	Single T cells	Oliveira et al. (Virus-reactive)	0.0960099372860302
	P2_SG_Singlets_CAVNPTSGSARQLTF_CASNPGGESYGYTF	P2	Single T cells	Oliveira et al. (Virus-reactive)	0.149693188624324
	P2_SG_Singlets_CAVEMYSGGGADGLTF_CSAKWAGGRHF	P2	Single T cells	Oliveira et al. (Virus-reactive)	0.138570000302966
	P2_SG_Singlets_CVAPGYSTLTF_CASSALGGVNSPLHF	P2	Single T cells	Oliveira et al. (Virus-reactive)	0.05768473354137
	P2_SG_Singlets_CGTGDSWGKLQF_CASDPGRGFSGANVLTF	P2	Single T cells	Oliveira et al. (Virus-reactive)	0.188600791997559
	P2_SG_Singlets_CAVIEGNTPLVF_CASRRGVGDLTGELFF	P2	Single T cells	Oliveira et al. (Virus-reactive)	0.120311179783413
	P2_SG_Singlets_CAALYNNNDMRF_CASSTRGSYEQYF	P2	Single T cells	Oliveira et al. (Virus-reactive)	0.0300046546600308
	P2_SG_Singlets_CAMREALSDGQKLLF_CASSLAPQTGLSYEQYF	P2	Single T cells	Oliveira et al. (Virus-reactive)	0.102766079922441
	P2_SG_Singlets_CVVRRNTDKLIF_CSASVRDNVKPYGYTF	P2	Single T cells	Oliveira et al. (Virus-reactive)	0.162502326346359
	P2_SG_Singlets_CAVREGNTDKLIF_CASSPTEGEGQETQYF	P2	Single T cells	Oliveira et al. (Virus-reactive)	0.138422428300333
	P2_SG_Singlets_CAVPNFGNEKLTF_CAISETGGSNQPQHF	P2	Single T cells	Oliveira et al. (Virus-reactive)	0.0728633320204805
	P2_SG_Singlets_CAMRGNRDDKIIF;CAVRYSGYALNF_CASRASGGRNEQFF	P2	Single T cells	Oliveira et al. (Virus-reactive)	0.146460094323426
	P2_SG_Singlets_CAVLNFGNEKLTF_CATPGRVGGGYTF	P2	Single T cells	Oliveira et al. (Virus-reactive)	0.126893829047918
	P2_SG_Singlets_CAPGGSARQLTF_CASTLGTTETQYF;CASSNDRVLRDSNQPQHF	P2	Single T cells	Oliveira et al. (Virus-reactive)	0.087496591632078
	P2_SG_Singlets_CAVRYFGNVLHC_CASSPPGLVGTGELFF	P2	Single T cells	Oliveira et al. (Virus-reactive)	0.0579977984467941
	P2_SG_Singlets_CALDTGNQFYF_CASSSGGFWETQYF	P2	Single T cells	Oliveira et al. (Virus-reactive)	0.135377344199715
	P2_SG_Singlets_CAGQLDTNAGKSTF_CASSHSGTNGYTF	P2	Single T cells	Oliveira et al. (Virus-reactive)	0.146739706728876
	P2_SG_Singlets_CAPYTGNQFYF_CASSYRGVSNQPQHF	P2	Single T cells	Oliveira et al. (Virus-reactive)	0.158169479201382
	P2_SG_Singlets_CAVRIMDSNYQLIW;CVVLDHGSGNTGKLIF_CASSQDLFGELFF	P2	Single T cells	Oliveira et al. (Virus-reactive)	0.0414024730684833
	P2_SG_Singlets_CVVSDLGAGGFKTIF_CASSLGPDTEAFF	P2	Single T cells	Oliveira et al. (Virus-reactive)	0.102947859544945
	P2_SG_Singlets_CAPGDSGNTPLVF_CASSSGQNYGYTF	P2	Single T cells	Oliveira et al. (Virus-reactive)	0.139620383555003
	P2_SG_Singlets_CAALYNNNDMRF;CALDTPNTGNQFYF_CASSTRGSYEQYF	P2	Single T cells	Oliveira et al. (Virus-reactive)	0.0436790464360374
	P2_SG_Singlets_CAVDFWYNNNDMRF_CASSQDPRPGHYNSPLHF	P2	Single T cells	Oliveira et al. (Virus-reactive)	0.0234192746993062
	P2_SG_Singlets_CAGRNRDDKIIF_CASSPNTQGPEQYF	P2	Single T cells	Oliveira et al. (Virus-reactive)	0.1353902531874
	P2_SG_Singlets_CAENPYNTDKLIF_CASSVGGGQDQPQHF	P2	Single T cells	Oliveira et al. (Virus-reactive)	0.0673796467416003
	P2_SG_Singlets_CAMRGNRDDKIIF_CASRASGGRNEQFF	P2	Single T cells	Oliveira et al. (Virus-reactive)	0.142806071439392
	P2_SG_Singlets_CLDSNYQLIW_CASSPTEGEGQETQYF	P2	Single T cells	Oliveira et al. (Virus-reactive)	0.128698850636621
	P2_SG_Singlets_CLDSNYQLIW;CAVREGNTDKLIF_CASSPTEGEGQETQYF	P2	Single T cells	Oliveira et al. (Virus-reactive)	0.130850113520456
	P2_SG_Singlets_CAVTPSGGYQKVTF_CASSLATSGGETQYF	P2	Single T cells	Oliveira et al. (Virus-reactive)	0.0537792258942318
	P2_SG_Singlets_CAGPDRGSTLGRLYF;CAYNARLMF_CASSQDRGGGYEQYF	P2	Single T cells	Oliveira et al. (Virus-reactive)	0.115292715686572
	P2_SG_Singlets_CAVGTNSGYALNF_CASGQGTEAFF	P2	Single T cells	Oliveira et al. (Virus-reactive)	0.147470536552852
	P2_SG_Singlets_CVVNKGYSTLTF_CSARDHVSGQGAEAFF	P2	Single T cells	Oliveira et al. (Virus-reactive)	0.173273851001303
	P2_SG_Singlets_CAVPYGKLTF_CATSLPGKTQYF	P2	Single T cells	Oliveira et al. (Virus-reactive)	0.161785181272484
	P2_SG_Singlets_CAVSTGFQKLVF_CASSKTGVNSPLHF	P2	Single T cells	Oliveira et al. (Virus-reactive)	0.062330212783147
	P2_SG_Singlets_CAVSVAFGNEKLTF_CASSPWAASGNTIYF	P2	Single T cells	Oliveira et al. (Virus-reactive)	0.0458811767200897
	P2_SG_Singlets_CVVNIRDTGGFKTIF_CASSGGTRVVGELFF	P2	Single T cells	Oliveira et al. (Virus-reactive)	0.207380252673675
	P2_SG_Singlets_CAVRPNAGKSTF_CASSLGGTYGYTF	P2	Single T cells	Oliveira et al. (Virus-reactive)	0.0637624957024926
	P2_SG_Singlets_CVVNTPWNTGGFKTIF_CASSPGTGTYGYTF	P2	Single T cells	Oliveira et al. (Virus-reactive)	0.137262894647692
	P2_SG_Singlets_CAGLSSGTYKYIF_CSAPQGGRAFF	P2	Single T cells	Oliveira et al. (Virus-reactive)	0.0632820310843154
	P2_SG_Singlets_CAVVDSTSYGKLTF_CASRLRPLGATGDSPLHF	P2	Single T cells	Oliveira et al. (Virus-reactive)	0.083419173710627
	P2_SG_Singlets_CAGPVSGTYKYIF_CASSQAPVEKLFF	P2	Single T cells	Oliveira et al. (Virus-reactive)	0.185930257218166
	P2_SG_Singlets_CAASNGGNQFYF;CATDAPNDYKLSF_CASRSGAGGEKLFF	P2	Single T cells	Oliveira et al. (Virus-reactive)	0.102947859544945
	P2_SG_Singlets_CAVFFYNQGGKLIF_CASSGGRETQYF	P2	Single T cells	Oliveira et al. (Virus-reactive)	0.121071466123942
	P2_SG_Singlets_CAVNPGNQFYF_CASSLELAMGETQYF	P2	Single T cells	Oliveira et al. (Virus-reactive)	0.119397968612718
	P2_SG_Singlets_CAAVGGGSNYKLTF_CASAPEENIQYF	P2	Single T cells	Oliveira et al. (Virus-reactive)	0.0412942709122307
	P2_SG_Singlets_CAVDMGLTGGGNKLTF_CASSRPPGLGVDTQYF	P2	Single T cells	Oliveira et al. (Virus-reactive)	0.11811130972218
	P2_SG_Singlets_CAGHPILGIQGAQKLVF_CASSAGQGTTYEQYF	P2	Single T cells	Oliveira et al. (Virus-reactive)	0.136800327841144
	P2_SG_Singlets_CVVLDHGSGNTGKLIF_CASSQDLFGELFF	P2	Single T cells	Oliveira et al. (Virus-reactive)	0.0684476020238131
	P2_SG_Singlets_CILRDPGSARQLTF_CASSLRRNQPQHF	P2	Single T cells	Oliveira et al. (Virus-reactive)	0.0417097671922406
	P2_SG_Singlets_CATAANDYKLSF_CASSTAGLAGGVETQYF	P2	Single T cells	Oliveira et al. (Virus-reactive)	0.0312357984669919
	P2_SG_Singlets_CAVSPNTGNQFYF_CASSVEVAGPGNEQFF	P2	Single T cells	Oliveira et al. (Virus-reactive)	0.0174248752429138
	P2_SG_Singlets_CAVDYTGGFKTIF_CASSPGLAGGLEETQYF	P2	Single T cells	Oliveira et al. (Virus-reactive)	0.15241788538362
	P2_SG_Singlets_CAVEAGSYQLTF_CAISGVGGRVEAFF	P2	Single T cells	Oliveira et al. (Virus-reactive)	0.133490400431994
	P2_SG_Singlets_CGADGAKLVF_CASSLNRGAYEQYF	P2	Single T cells	Oliveira et al. (Virus-reactive)	0.0388402460084225
	P2_SG_Singlets_CAMREYLNNARLMF_CASSQVQPSGTVDTEAFF	P2	Single T cells	Oliveira et al. (Virus-reactive)	0.0940709546459842
	P2_SG_Singlets_CAVSSGGGADGLTF_CASSPTGYNEQFF	P2	Single T cells	Oliveira et al. (Virus-reactive)	0.100251461811131
	P2_SG_Singlets_CALLSAGNDMRF_CATSPRSGVFSEQYF	P2	Single T cells	Oliveira et al. (Virus-reactive)	0.110409086777736
	P2_SG_Singlets_CAASVGNQAGTALIF_CASRPRGSTYNEQFF	P2	Single T cells	Oliveira et al. (Virus-reactive)	0.155508679976975
	P2_SG_Singlets_CAVSSNYKLTF_CASSSRDNEQFF	P2	Single T cells	Oliveira et al. (Virus-reactive)	0.0389371951404248
	P2_SG_Singlets_CAVPGLYNTDKLIF_CASSQDAQGRYGYTF;CISVPEACTGEEDGYTF	P2	Single T cells	Oliveira et al. (Virus-reactive)	0.149089587057291
	P2_SG_Singlets_CAIVGRRLNFGNEKLTF_CASSYRGLIPSSYNEQFF	P2	Single T cells	Oliveira et al. (Virus-reactive)	0.0844198032067272
	P2_SG_Singlets_CAFGDSNYQLIW_CASSYYSGGPSTDTQYF	P2	Single T cells	Oliveira et al. (Virus-reactive)	0.0514991769422648
	P2_SG_Singlets_CAVRYSGYALNF_CASRASGGRNEQFF	P2	Single T cells	Oliveira et al. (Virus-reactive)	0.149632401207825
	P2_SG_Singlets_CAWTPRFSDGQKLLF_CASSLARPNYGYTF	P2	Single T cells	Oliveira et al. (Virus-reactive)	0.0602599448601812
	P2_SG_Singlets_CAPDTGTASKLTF_CASSRGQGQETQYF	P2	Single T cells	Oliveira et al. (Virus-reactive)	0.27791074620535
	P2_SG_Singlets_CAIIQAGTALIF;CALSGRVNTNAGKSTF_CASSQEIGGGRNTEAFF	P2	Single T cells	Oliveira et al. (Virus-reactive)	0.0630472324052474
	P2_SG_Singlets_CAVGYNTDKLIF_CSVKSPNTGELFF	P2	Single T cells	Oliveira et al. (Virus-reactive)	0.122850564166043
	P2_SG_Singlets_CIVRVPLGSYQLTF_CASSQGTGLAAEQFF	P2	Single T cells	Oliveira et al. (Virus-reactive)	0.163394853002196
	P2_SG_Singlets_CAVNTGNQFYF_CASSTGTGISSGANVLTF	P2	Single T cells	Oliveira et al. (Virus-reactive)	0.10759838822068
	P2_SG_Singlets_CAVEAQGAQKLVF_CASSLGLEQYF	P2	Single T cells	Oliveira et al. (Virus-reactive)	0.194049747023359
	P2_SG_Singlets_CATGDLLGGYQKVTF_CASSQPPTSRDRGWEKLFF	P2	Single T cells	Oliveira et al. (Virus-reactive)	0.0344775350683188
	P2_SG_Singlets_CVVNDGNKLVF_CASSVTGRGTQETQYF	P2	Single T cells	Oliveira et al. (Virus-reactive)	0.037976792801527
	P2_SG_Singlets_CAMREGWDNARLMF_CAWSTGTGGSGEQYF	P2	Single T cells	Oliveira et al. (Virus-reactive)	0.1147180901021
	P2_SG_Singlets_CAVRGTYKYIF_CASGLNIRSQGRGETQYF	P2	Single T cells	Oliveira et al. (Virus-reactive)	0.183170236616475
	P2_SG_Singlets_CALSERSGAGSYQLTF_CASTLADHNEQFF	P2	Single T cells	Oliveira et al. (Virus-reactive)	0.133214166691914
	P2_SG_Singlets_CAVRGTYKYIF_CASSLLGNQGLAGGNTGELFF	P2	Single T cells	Oliveira et al. (Virus-reactive)	0.117476974581149
	P2_SG_Singlets_CAEKIYNFNKFYF_CASSQDQRGGYEQYF	P2	Single T cells	Oliveira et al. (Virus-reactive)	0.117399339534038
	P2_SG_Singlets_CATAHASGGSYIPTF_CASTRGGSPYEQYF	P2	Single T cells	Oliveira et al. (Virus-reactive)	0.167075670817301
	P2_SG_Singlets_CVVNRGGVYSTLTF_CATSDRRGGYNEQFF	P2	Single T cells	Oliveira et al. (Virus-reactive)	0.106462265580028
	P2_SG_Singlets_CAGQKEYGNKLVF_CASGEIAGGPDEQYF	P2	Single T cells	Oliveira et al. (Virus-reactive)	0.0984033689823371
	P2_SG_Singlets_CAERKGHGNEKLTF_CASSQDEIAGGPNTGELFF	P2	Single T cells	Oliveira et al. (Virus-reactive)	0.145599418305208
	P2_SG_Singlets_CALSARNRDDKIIF_CSARANAGVRTDTQYF	P2	Single T cells	Oliveira et al. (Virus-reactive)	0.047202108643621
	P2_SG_Singlets_CAESSGNTPLVF;CADPSGGKLIF_CSVDSDREGNYGYTF	P2	Single T cells	Oliveira et al. (Virus-reactive)	0.143424122155906
	P2_SG_Singlets_CAVGLVSGGGADGLTF_CASSWGQGSEAFF	P2	Single T cells	Oliveira et al. (Virus-reactive)	0.165025600630169
	P2_SG_Singlets_CAASPGYALNF_CASSLASYEQYF	P2	Single T cells	Oliveira et al. (Virus-reactive)	0.0769836701305784
	P2_SG_Singlets_CAISEAAGNKLTF_CSALRGGTTGELFF	P2	Single T cells	Oliveira et al. (Virus-reactive)	0.128215227073045
	P2_SG_Singlets_CAARTQGGSEKLVF;CAYKVLSNDYKLSF_CAISEYDSGPNYGYTF	P2	Single T cells	Oliveira et al. (Virus-reactive)	0.0716514678704517
	P2_SG_Singlets_CAVKSPNSGYALNF_CASSHRTGGADEQYF	P2	Single T cells	Oliveira et al. (Virus-reactive)	0.0272669433756476
	P2_SG_Singlets_CIVRVEGNRDDKIIF;CATAHASGGSYIPTF_CASTRGGSPYEQYF	P2	Single T cells	Oliveira et al. (Virus-reactive)	0.104190020298725
	P2_SG_Singlets_CAVVPHNFGNEKLTF_CASSYLTDTQETQYF	P2	Single T cells	Oliveira et al. (Virus-reactive)	0.125512770018481
	P2_SG_Singlets_CAARGYRDDKIIF_CASSDDRGRNEQFF	P2	Single T cells	Oliveira et al. (Virus-reactive)	0.135816920377771
	P2_SG_Singlets_CAVRGYNTDKLIF_CASRGEYGYTF	P2	Single T cells	Oliveira et al. (Virus-reactive)	0.0585557608992032
	P2_SG_Singlets_CAARGSSASKIIF_CASSEMERGGWKRETQYF	P2	Single T cells	Oliveira et al. (Virus-reactive)	0.0912129750254996
	P2_SG_Singlets_CVVNDNTDKLIF_CASNYGFSGNTIYF	P2	Single T cells	Oliveira et al. (Virus-reactive)	0.0863756172933014
	P2_SG_Singlets_CAGENSGYSTLTF_CASSLPGGTEAFF	P2	Single T cells	Oliveira et al. (Virus-reactive)	0.191398794195171
	P2_SG_Singlets_CAVVSGGYNKLIF;CVVNDNTDKLIF_CASSYSSLGQGTDTQYF	P2	Single T cells	Oliveira et al. (Virus-reactive)	0.173235980246614
	P2_SG_Singlets_CAVGAVFGNEKLTF_CASSIAYRDDYGYTF	P2	Single T cells	Oliveira et al. (Virus-reactive)	0.122491258385107
	P2_SG_Singlets_CAESWFSDGQKLLF_CASSPAPSGGAYEQYF	P2	Single T cells	Oliveira et al. (Virus-reactive)	0.0412033811009786
	P2_SG_Singlets_CAVTPSGGYQKVTF_CATSREEGGETQYF	P2	Single T cells	Oliveira et al. (Virus-reactive)	0.0568033777958945
	P2_SG_Singlets_CVVKNNARLMF_CASSVKDRDNEQFF	P2	Single T cells	Oliveira et al. (Virus-reactive)	0.221013724361499
	P2_SG_Singlets_CVSSGGYQKVTF_CASSPSRGFSIDTQYF	P2	Single T cells	Oliveira et al. (Virus-reactive)	0.200805889659769
	P2_SG_Singlets_CAVQALLTSGSRLTF_CASSARSGELFF	P2	Single T cells	Oliveira et al. (Virus-reactive)	0.15507417618485
	P2_SG_Singlets_CAVIRYSSASKIIF_CASSQEEGRVDGYTF;CASSGLPYEQYF	P2	Single T cells	Oliveira et al. (Virus-reactive)	0.120668618502411
	P2_SG_Singlets_CIVRVAYGGATNKLIF_CASSPTGTGKETQYF	P2	Single T cells	Oliveira et al. (Virus-reactive)	0.0414154573272336
	P2_SG_Singlets_CAVRDLPGGSYIPTF_CASSLGQGAENEQFF	P2	Single T cells	Oliveira et al. (Virus-reactive)	0.0612260698908986
	P2_SG_Singlets_CGAIFSNDYKLSF_CASSLAPNTEAFF	P2	Single T cells	Oliveira et al. (Virus-reactive)	0.0511898991123095
	P2_SG_Singlets_CAFTHGQKLLF_CASSLNPVVNEKLFF	P2	Single T cells	Oliveira et al. (Virus-reactive)	0.12952624374444
	P2_SG_Singlets_CVVRNNARLMF_CATSNLQGNEQFF	P2	Single T cells	Oliveira et al. (Virus-reactive)	0.0927151816281395
	P2_SG_Singlets_CAVSTGANSKLTF_CASSPCGGDSCEQFF	P2	Single T cells	Oliveira et al. (Virus-reactive)	0.0872744165379061
	P2_SG_Singlets_CAARDYQLIW_CASSLEQGRAYF	P2	Single T cells	Oliveira et al. (Virus-reactive)	0.0877086678583331
	P2_SG_Singlets_CAFADFGNEKLTF_CASSLAQGANEQYF	P2	Single T cells	Oliveira et al. (Virus-reactive)	0.10440209652498
	P2_SG_Singlets_CAVVSGGYNKLIF_CASSYSSLGQGTDTQYF	P2	Single T cells	Oliveira et al. (Virus-reactive)	0.11599054745963
	P2_SG_Singlets_CAVGAGPNAGNMLTF_CASSQTSTDTQYF	P2	Single T cells	Oliveira et al. (Virus-reactive)	0.105795740297513
	P2_SG_Singlets_CALGDNYGQNFVF_CASSYSEGDYGYTF	P2	Single T cells	Oliveira et al. (Virus-reactive)	0.0369921531796286
	P2_SG_Singlets_CVVNANNNDMRF_CATSLHTNTEAFF	P2	Single T cells	Oliveira et al. (Virus-reactive)	0.219680673796467
	P2_SG_Singlets_CAASPMDSNYQLIW_CASSLAGGYNEQFF	P2	Single T cells	Oliveira et al. (Virus-reactive)	0.068546065986003
	P2_SG_Singlets_CAVSDSGTYKYIF_CASSGGTGGIEQFF	P2	Single T cells	Oliveira et al. (Virus-reactive)	0.0990093010573515
	P2_SG_Singlets_CALSQSGGSYIPTF_CASSAGTGYEQYF	P2	Single T cells	Oliveira et al. (Virus-reactive)	0.160753779501318
	P2_SG_Singlets_CAVNEGGTGFQKLVF_CASSWFDPTEQYF	P2	Single T cells	Oliveira et al. (Virus-reactive)	0.114599933347472
	P2_SG_Singlets_CAASADFNKFYF_CASSYLTVNTEAFF	P2	Single T cells	Oliveira et al. (Virus-reactive)	0.117959826703427
	P2_SG_Singlets_CATKVQGGKLIF_CASSIGGQGANEQFF	P2	Single T cells	Oliveira et al. (Virus-reactive)	0.0724391795679704
	P2_SG_Singlets_CATKVQGGKLIF_CASKDRNTGELFF;CASSIGGQGANEQFF	P2	Single T cells	Oliveira et al. (Virus-reactive)	0.125246159905475
	P2_SG_Singlets_CAMRGRGNRDDKIIF_CASRSTTSGSYEQYF	P2	Single T cells	Oliveira et al. (Virus-reactive)	0.0948283697397522
	P2_SG_Singlets_CAVGLMDSNYQLIW_CASSPDRSYNEQFF	P2	Single T cells	Oliveira et al. (Virus-reactive)	0.128366710091799
	P2_SG_Singlets_CAESIEGQKLLF_CASSQGGLPGNTIYF	P2	Single T cells	Oliveira et al. (Virus-reactive)	0.0479973944920774
	P2_SG_Singlets_CAFGGSNFGNEKLTF_CASSYGIGTTYEQYF	P2	Single T cells	Oliveira et al. (Virus-reactive)	0.00880621282354248
	P2_SG_Singlets_CAVRSNDYKLSF_CASSEGGLGNEQFF	P2	Single T cells	Oliveira et al. (Virus-reactive)	0.0629866391977459
	P2_SG_Singlets_CAVDGNDYKLSF_CASSSRDSEATSGNTIYF	P2	Single T cells	Oliveira et al. (Virus-reactive)	0.0402834660416386
	P2_SG_Singlets_CAVSSGNTPLVF_CASRPTDRNTGELFF	P2	Single T cells	Oliveira et al. (Virus-reactive)	0.164778178366205
	P2_SG_Singlets_CAVNGGSQGNLIF_CASSLSSYEQYF	P2	Single T cells	Oliveira et al. (Virus-reactive)	0.0196495115754667
	P2_SG_Singlets_CATDGARDDKIIF_CASSYSRNRGGEQYF	P2	Single T cells	Oliveira et al. (Virus-reactive)	0.180279940618657
	P2_SG_Singlets_CAGNPDSGNTPLVF_CASSQDAGTGNYEQYF	P2	Single T cells	Oliveira et al. (Virus-reactive)	0.160178144030054
	P2_SG_Singlets_CAMREASGAGSYQLTF;CAENPMDSSYKLIF_CASTAGATEAFF	P2	Single T cells	Oliveira et al. (Virus-reactive)	0.196776441360923
	P2_SG_Singlets_CVVDSREAYGGSQGNLIF_CSARQQGGFNNEQFF	P2	Single T cells	Oliveira et al. (Virus-reactive)	0.199200169660981
	P2_SG_Singlets_CATDPDSGGGADGLTF_CASSERQAYGEQYF	P2	Single T cells	Oliveira et al. (Virus-reactive)	0.167709879722483
	P2_SG_Singlets_CAVRIMDSNYQLIW_CASSQDLFGELFF	P2	Single T cells	Oliveira et al. (Virus-reactive)	0.0603924925015906
	P2_SG_Singlets_CVVTHAWGKLQF_CASSTTGTDNEKLFF	P2	Single T cells	Oliveira et al. (Virus-reactive)	0.172175599115339
	P2_SG_Singlets_CVVNMYSFGNEKLTF_CSARPVPGRTEAFF	P2	Single T cells	Oliveira et al. (Virus-reactive)	0.156194140636835
	P2_SG_Singlets_CAMSDGGTSYGKLTF_CASSAEFGSYEQYF	P2	Single T cells	Oliveira et al. (Virus-reactive)	0.0814705971460599
	P2_SG_Singlets_CAVDSGAGSYQLTF_CASSLSAPNTGELFF	P2	Single T cells	Oliveira et al. (Virus-reactive)	0.12503408367922
	P2_SG_Singlets_CAMFIIQGAQKLVF_CASSLLALSLDTQYF	P2	Single T cells	Oliveira et al. (Virus-reactive)	0.0360529584633563
	P2_SG_Singlets_CAAGDFYGGSQGNLIF_CATAGTAYNEQFF	P2	Single T cells	Oliveira et al. (Virus-reactive)	0.135698488199473
	P2_SG_Singlets_CALSDPPNNAGNMLTF_CASSLVPDTNYGYTF	P2	Single T cells	Oliveira et al. (Virus-reactive)	0.219832156815221
	P2_SG_Singlets_CAVPGDSSYKLIF_CAISESGTVNTEAFF	P2	Single T cells	Oliveira et al. (Virus-reactive)	0.125117399339534
	P2_SG_Singlets_CAVSERYSTLTF_CASSRTGRGRKDTQYF	P2	Single T cells	Oliveira et al. (Virus-reactive)	0.102281334262429
	P2_SG_Singlets_CAVNQGGKLIF_CASSLSGSENTGELFF	P2	Single T cells	Oliveira et al. (Virus-reactive)	0.202290423243554
	P2_SG_Singlets_CALRNTNAGKSTF_CASSDPGQSYEQYF	P2	Single T cells	Oliveira et al. (Virus-reactive)	0.124882600660466
	P2_SG_Singlets_CAYRSADNYGQNFVF_CASSQGTAYNEQFF	P2	Single T cells	Oliveira et al. (Virus-reactive)	0.0948283697397522
	P2_SG_Singlets_CTPSGGADGLTF_CATSRFSGGITDTQYF	P2	Single T cells	Oliveira et al. (Virus-reactive)	0.0555033780713182
	P2_SG_Singlets_CAGAPENYGQNFVF_CASSSGQYEQYF	P2	Single T cells	Oliveira et al. (Virus-reactive)	0.165934498742691
	P2_SG_Singlets_CAMRDRPDSSYKLIF_CASHSRMYEQYF	P2	Single T cells	Oliveira et al. (Virus-reactive)	0.031326688278244
	P2_SG_Singlets_CAESRSGGYQKVTF_CASSLTGRSYEQYF	P2	Single T cells	Oliveira et al. (Virus-reactive)	0.0538794801102796
	P2_SG_Singlets_CALDTPNTGNQFYF_CASSTRGSYEQYF	P2	Single T cells	Oliveira et al. (Virus-reactive)	0
	P2_SG_Singlets_CAESLEGGSYIPTF_CASSLDLETDTQYF	P2	Single T cells	Oliveira et al. (Virus-reactive)	0.0898051928378829
	P2_SG_Singlets_CIVRHLINNAGNMLTF_CSAFGTSGVREQFF	P2	Single T cells	Oliveira et al. (Virus-reactive)	0.065895113157815
	P2_SG_Singlets_CAASHSGYSTLTF_CASSPASYEQYF	P2	Single T cells	Oliveira et al. (Virus-reactive)	0.196776441360923
	P2_SG_Singlets_CAVNDNYGQNFVF_CASSQDIQGRHNQPQHF	P2	Single T cells	Oliveira et al. (Virus-reactive)	0.145302511588451
	P2_SG_Singlets_CAFTAGGGADGLTF_CASSLGFTDTQYF	P2	Single T cells	Oliveira et al. (Virus-reactive)	0.139091707819553
	P2_SG_Singlets_CAYRGETSGSRLTF_CATSSDLGGRETQYF	P2	Single T cells	Oliveira et al. (Virus-reactive)	0.113836458932954
	P2_SG_Singlets_CAASDGGSARQLTF_CASKRGWDIWSNQPQHF	P2	Single T cells	Oliveira et al. (Virus-reactive)	0.0633047535371285
	P2_SG_Singlets_CAASYGGSNYKLTF_CASSATSTGTGGDEQYF	P2	Single T cells	Oliveira et al. (Virus-reactive)	0.053640136940649
	P2_SG_Singlets_CAALLSNDYKLSF_CASSRPTSGYTF	P2	Single T cells	Oliveira et al. (Virus-reactive)	0.107593338786722
	P2_SG_Singlets_CALPADRGSTLGRLYF_CASSPPHSGSQETQYF	P2	Single T cells	Oliveira et al. (Virus-reactive)	0.146726451964735
	P2_SG_Singlets_CASYTGGFKTIF_CASSSGTGAFF	P2	Single T cells	Oliveira et al. (Virus-reactive)	0.16694943496834
	P2_SG_Singlets_CALRGGGATNKLIF_CASRPDRVGSPLHF	P2	Single T cells	Oliveira et al. (Virus-reactive)	0.206804617202412
	P2_SG_Singlets_CAGANYGNNRLAF_CASSQDASGKVEQFF	P2	Single T cells	Oliveira et al. (Virus-reactive)	0.162278708556771
	P2_SG_Singlets_CAGANYGNNRLAF;CAGPNSGNTPLVF_CASSQDASGKVEQFF	P2	Single T cells	Oliveira et al. (Virus-reactive)	0.155185263731936
	P2_SG_Singlets_CALSGSGGYQKVTF_CATSRDTAGGKNYGYTF	P2	Single T cells	Oliveira et al. (Virus-reactive)	0.127079104432393
	P2_SG_Singlets_CAAEPGGGADGLTF_CASSPSSAGEQYF	P2	Single T cells	Oliveira et al. (Virus-reactive)	0.106492562183779
	P2_SG_Singlets_CALSEVDMRF_CASGTGSSSYNEQFF	P2	Single T cells	Oliveira et al. (Virus-reactive)	0.129911836883085
	P2_SG_Singlets_CVVSPPLGNARLMF_CASSLGGQADSYNEQFF	P2	Single T cells	Oliveira et al. (Virus-reactive)	0.118768746023571
	P2_SG_Singlets_CAPILTQGGSEKLVF_CASSYKLGPLMNTEAFF	P2	Single T cells	Oliveira et al. (Virus-reactive)	0.0684097312691247
	P2_SG_Singlets_CAMSETNSGYSTLTF_CSAIITGPTSTDTQYF	P2	Single T cells	Oliveira et al. (Virus-reactive)	0.0403803233657507
	P2_SG_Singlets_CAEISGNTGKLIF_CSARDPGGPYEQYF	P2	Single T cells	Oliveira et al. (Virus-reactive)	0.104159723694974
	P2_SG_Singlets_CATDENNAGNMLTF_CASSPGLAGGQETQYF	P2	Single T cells	Oliveira et al. (Virus-reactive)	0.129942133486836
	P2_SG_Singlets_CATGSSSGGSYIPTF_CASSQSRGLYEQYF	P2	Single T cells	Oliveira et al. (Virus-reactive)	0.111733874632654
	P2_SG_Singlets_CAMRDLASGGSYIPTF_CASSQEGTGYNEQFF;CASSYKQGPTEAFF	P2	Single T cells	Oliveira et al. (Virus-reactive)	0.202744872299815
	P2_SG_Singlets_CAESIDSSYKLIF_CASSQGALSSYEQYF	P2	Single T cells	Oliveira et al. (Virus-reactive)	0.0870118459720665
	P2_SG_Singlets_CAVGFSDGQKLLF_CASSLGARTGELFF	P2	Single T cells	Oliveira et al. (Virus-reactive)	0.132971793861908
	P2_SG_Singlets_CAVPWGSGYSTLTF_CASSVGDTFNSPLHF	P2	Single T cells	Oliveira et al. (Virus-reactive)	0.0777612829601802
	P2_SG_Singlets_CAMSSPISNFGNEKLTF_CASSLTGGQETQYF	P2	Single T cells	Oliveira et al. (Virus-reactive)	0.13263853122065
	P2_SG_Singlets_CAASTVDQTGANNLFF_CASSLGTGLYGYTF	P2	Single T cells	Oliveira et al. (Virus-reactive)	0.1310403853728
	P2_SG_Singlets_CAVNTGNQFYF_CASSPGFRIYEQYF	P2	Single T cells	Oliveira et al. (Virus-reactive)	0.098191292756082
	P2_SG_Singlets_CAYEGWSRDDKIIF_CASSYDSYEQYF	P2	Single T cells	Oliveira et al. (Virus-reactive)	0.194973793437756
	P2_SG_Singlets_CAFQTGYALNF;CVAPGYSTLTF_CASSALGGVNSPLHF	P2	Single T cells	Oliveira et al. (Virus-reactive)	0.0538572626008624
	P2_SG_Singlets_CAENTSGSARQLTF_CASSWTSGGADTQYF	P2	Single T cells	Oliveira et al. (Virus-reactive)	0.207531735692429
	P2_SG_Singlets_CAGGGTEDDKIIF;CALSGSGGYQKVTF_CASSWTTSGGYNEQFF	P2	Single T cells	Oliveira et al. (Virus-reactive)	0.0733177810767413
	P2_SG_Singlets_CATDANDYKLSF_CASSLAGLAGGTDTQYF	P2	Single T cells	Oliveira et al. (Virus-reactive)	0.0336797245028832
	P2_SG_Singlets_CAGGGTEDDKIIF_CASSWTTSGGYNEQFF	P2	Single T cells	Oliveira et al. (Virus-reactive)	0.150884660829521
	P2_SG_Singlets_CAMSSPNQAGTALIF_CASSEALSAGGLSTDTQYF	P2	Single T cells	Oliveira et al. (Virus-reactive)	0.145393401399703
	P2_SG_Singlets_CAETSTGTASKLTF;CAARGQGGSEKLVF_CASSLQSTYEQYF;CASSEGTASTDTQYF	P2	Single T cells	Oliveira et al. (Virus-reactive)	0.197806525888448
	P2_SG_Singlets_CVVTSSWGKLQF_CSATPGQYNEKLFF	P2	Single T cells	Oliveira et al. (Virus-reactive)	0.22022601266398
	P2_SG_Singlets_CAMRYPHFNKFYF;CATVPIYNQGGKLIF_CASSVPRDREIGANVLTF	P2	Single T cells	Oliveira et al. (Virus-reactive)	0.186324113066925
	P2_SG_Singlets_CAVPRDDKIIF_CASRGLAGRSGELFF	P2	Single T cells	Oliveira et al. (Virus-reactive)	0.149574332717302
	P2_SG_Singlets_CAGTSGGSNYKLTF_CASSLRWSNPEAFF	P2	Single T cells	Oliveira et al. (Virus-reactive)	0.154845941769928
	P2_SG_Singlets_CAVRLVETSGSRLTF_CASSHGRGSPLHF	P2	Single T cells	Oliveira et al. (Virus-reactive)	0.0592298603326567
	P2_SG_Singlets_CAALLKYNFNKFYF_CASSQLNDRPYNEQFF	P2	Single T cells	Oliveira et al. (Virus-reactive)	0.203239716827744
	P2_SG_Singlets_CAVNAGGSARQLTF;CVVSDRYTGFQKLVF_CASSFRDRVPNTGELFF	P2	Single T cells	Oliveira et al. (Virus-reactive)	0.205380676826128
	P2_SG_Singlets_CAAFYTGTASKLTF_CASKGVGGAGNTEAFF	P2	Single T cells	Oliveira et al. (Virus-reactive)	0.0909504044596601
	P2_SG_Singlets_CIVRVALDSNYQLIW;CASPTGGGNKLTF_CASSPRQGRTEAFF	P2	Single T cells	Oliveira et al. (Virus-reactive)	0.0558366407125761
	P2_SG_Singlets_CAGTNYGGSQGNLIF_CASSDRTRVMVSNQPQHF	P2	Single T cells	Oliveira et al. (Virus-reactive)	0.1299951525434
	P2_SG_Singlets_CIVRVSSVDTGFQKLVF_CASSLSPDTEAFF	P2	Single T cells	Oliveira et al. (Virus-reactive)	0.10906777350259
	P2_SG_Singlets_CAVGHNNNDMRF_CASSLEDSTYNEQFF	P2	Single T cells	Oliveira et al. (Virus-reactive)	0.0109976671615112
	P2_SG_Singlets_CAVSSASKLTF_CASSLDWAVNYGYTF	P2	Single T cells	Oliveira et al. (Virus-reactive)	0.158360347805011
	P2_SG_Singlets_CAESPNTGFQKLVF_CATSAQTGGYNEQFF	P2	Single T cells	Oliveira et al. (Virus-reactive)	0.119913957645348
	P2_SG_Singlets_CALKYPGNTGKLIF_CASSQEGGRHTEAFF	P2	Single T cells	Oliveira et al. (Virus-reactive)	0.0242372830005756
	P2_SG_Singlets_CVVNIRGGYNKLIF_CASSVDREETQYF	P2	Single T cells	Oliveira et al. (Virus-reactive)	0.129139273487442
	P2_SG_Singlets_CAEVSGSYNTDKLIF_CASSQDGIGTYNEQFF	P2	Single T cells	Oliveira et al. (Virus-reactive)	0.0550489290150574
	P2_SG_Singlets_CAHNQAGTALIF_CASSQVDRLYTDTQYF	P2	Single T cells	Oliveira et al. (Virus-reactive)	0.031538764504499
	P2_SG_Singlets_CVVPTSGSARQLTF_CASSQRVDGADIQYF	P2	Single T cells	Oliveira et al. (Virus-reactive)	0.129679562920997
	P2_SG_Singlets_CALHGISNFGNEKLTF_CASSYGRGAGANVLTF	P2	Single T cells	Oliveira et al. (Virus-reactive)	0.10583613576918
	P2_SG_Singlets_CVVNENTDKLIF_CASSLGEQYF	P2	Single T cells	Oliveira et al. (Virus-reactive)	0.0294482988456994
	P2_SG_Singlets_CILRLNYGGSQGNLIF_CASSQDWSGGVTGELFF	P2	Single T cells	Oliveira et al. (Virus-reactive)	0.195064683249008
	P2_SG_Singlets_CAVRIMDSNYQLIW;CVVLDHGSGNTGKLIF_CASSQDLFGELFF;CASSQVQPSGTVDTEAFF	P2	Single T cells	Oliveira et al. (Virus-reactive)	0.173508649680371
	P2_SG_Singlets_CALSELTTSGTYKYIF_CASSPSVGNTEAFF	P2	Single T cells	Oliveira et al. (Virus-reactive)	0.0165646681007059
	P2_SG_Singlets_CAVTKLQGGKLIF_CAVVIGVTGELFF	P2	Single T cells	Oliveira et al. (Virus-reactive)	0.165964795346442
	P2_SG_Singlets_CAYSGNTPLVF_CASSYSWVRQGNYGYTF	P2	Single T cells	Oliveira et al. (Virus-reactive)	0.0671675705153452
	P2_SG_Singlets_CAWDGNTGKLIF_CASSIDRGGGGTGELFF	P2	Single T cells	Oliveira et al. (Virus-reactive)	0.130881328203108
	P2_SG_Singlets_CATDPPNQAGTALIF_CASSLGLHPDGYTF	P2	Single T cells	Oliveira et al. (Virus-reactive)	0.17347835307662
	P2_SG_Singlets_CAIGGNQFYF_CASSLGGAGGNEQFF	P2	Single T cells	Oliveira et al. (Virus-reactive)	0.119557972551277
	P2_SG_Singlets_CAVNNWRHSGGYQKVTF_CASTLLPPRGRHEQFF	P2	Single T cells	Oliveira et al. (Virus-reactive)	0.159829733086921
	P2_SG_Singlets_CAVEPPSGTYKYIF_CSARDGFSAGYTF	P2	Single T cells	Oliveira et al. (Virus-reactive)	0.137836562807024
	P2_SG_Singlets_CAASWVGGADGLTF_CATNTEDTGELFF	P2	Single T cells	Oliveira et al. (Virus-reactive)	0.115960250855879
	P2_SG_Singlets_CAGPDRGSTLGRLYF_CASSQDRGGGYEQYF	P2	Single T cells	Oliveira et al. (Virus-reactive)	0.119641288211591
	P2_SG_Singlets_CALSEPPTGANSKLTF_CASIRLAGGSTDTQYF	P2	Single T cells	Oliveira et al. (Virus-reactive)	0.112324658405793
	P2_SG_Singlets_CAVIAAGNKLTF_CASSIRQFGEQFF	P2	Single T cells	Oliveira et al. (Virus-reactive)	0.119610991607841
	P2_SG_Singlets_CATHTDAGGTSYGKLTF_CASSLMRGYEQYF	P2	Single T cells	Oliveira et al. (Virus-reactive)	0.161208228557579
	P2_SG_Singlets_CAGRSSYSGGGADGLTF_CASSQAGGNYEQYF	P2	Single T cells	Oliveira et al. (Virus-reactive)	0.100766504074893
	P2_SG_Singlets_CALQGSGQNFVF_CSGRDSYGYTF	P2	Single T cells	Oliveira et al. (Virus-reactive)	0.146241706304723
	P2_SG_Singlets_CASLTDKLIF_CASSPGANYGYTF	P2	Single T cells	Oliveira et al. (Virus-reactive)	0.118011330929803
	P2_SG_Singlets_CAASLSGSARQLTF_CATSREGGRGAKNIQYF	P2	Single T cells	Oliveira et al. (Virus-reactive)	0.143484715363408
	P2_SG_Singlets_CVSFSSGSARQLTF_CASSFIRSGANVLTF	P2	Single T cells	Oliveira et al. (Virus-reactive)	0.150604417244827
	P2_SG_Singlets_CVVQLNEANFGNEKLTF_CASTLGGGNEQFF	P2	Single T cells	Oliveira et al. (Virus-reactive)	0.15411882327991
	P2_SG_Singlets_CAENGVRDYKLSF_CASNPTGTNTGELFF	P2	Single T cells	Oliveira et al. (Virus-reactive)	0.140303571969582
	P2_SG_Singlets_CAYKRGNTPLVF_CASSPNSFQETQYF	P2	Single T cells	Oliveira et al. (Virus-reactive)	0.19296916815625
	P2_SG_Singlets_CAVNRSGNTGKLIF_CASSPGTGGNEQFF	P2	Single T cells	Oliveira et al. (Virus-reactive)	0.0732117429636138
	P2_SG_Singlets_CGTERGGSYIPTF_CASSQQGPEQFF	P2	Single T cells	Oliveira et al. (Virus-reactive)	0.350137849547066
	P2_SG_Singlets_CAMIPGTASKLTF_CASSVGRGFQETQYF;CARRTESTDTQYF	P2	Single T cells	Oliveira et al. (Virus-reactive)	0.0791953222043809
	P2_SG_Singlets_CAVRDLNNDMRF_CASSIGPLEHNEQFF	P2	Single T cells	Oliveira et al. (Virus-reactive)	0.140922969201819
	P2_SG_Singlets_CAVNDGGGADGLTF_CASSPGPVDTQYF	P2	Single T cells	Oliveira et al. (Virus-reactive)	0.25349168358227
	P2_SG_Singlets_CAASPWDSNYQLIW_CSVEGPGGYGYTF	P2	Single T cells	Oliveira et al. (Virus-reactive)	0.0444451177023056
	P2_SG_Singlets_CVVSVENAGNMLTF_CASSFGTGLYEQYF	P2	Single T cells	Oliveira et al. (Virus-reactive)	0.101836984074085
	P2_SG_Singlets_CAVKGAGGGADGLTF;CAVRDLPGGSYIPTF_CASSLGQGAENEQFF	P2	Single T cells	Oliveira et al. (Virus-reactive)	0.110718938407005
	P2_SG_Singlets_CAASGRQTGANNLFF_CASSQDLSGEPYEQYF	P2	Single T cells	Oliveira et al. (Virus-reactive)	0.161177931953828
	P2_SG_Singlets_CAANAGNNRKLIW_CASSGRNQPQHF	P2	Single T cells	Oliveira et al. (Virus-reactive)	0.211409700972521
	P2_SG_Singlets_CAMRDVSNDYKLSF_CASSAGQSYNSPLHF	P2	Single T cells	Oliveira et al. (Virus-reactive)	0.10988578180386
	P2_SG_Singlets_CAYRPRWAGSYQLTF_CASSFDLGLAANEQFF	P2	Single T cells	Oliveira et al. (Virus-reactive)	0.0909504044596601
	P2_SG_Singlets_CAVQAYSNSGYALNF_CASSISDDLNEQFF	P2	Single T cells	Oliveira et al. (Virus-reactive)	0.270033629230163
	P2_SG_Singlets_CAMIVYGNNRLAF_CASSSQGGPNTEAFF	P2	Single T cells	Oliveira et al. (Virus-reactive)	0.149422849698549
	P2_SG_Singlets_CAVDVNDYKLSF_CASSENSYEQYF	P2	Single T cells	Oliveira et al. (Virus-reactive)	0.0459296512860908
	P2_SG_Singlets_CATHDEGAQKLVF_CASSPLWGANYGYTF	P2	Single T cells	Oliveira et al. (Virus-reactive)	0.134547217256945
	P2_SG_Singlets_CAMREGQSTDKLIF;CAVYSGGYQKVTF_CASSAEWGGVLGTQYF	P2	Single T cells	Oliveira et al. (Virus-reactive)	0.105977519920017
	P2_SG_Singlets_CAGPNMEYGNKLVF;CVVNPLNAGGTSYGKLTF_CASRLAEFNEQFF	P2	Single T cells	Oliveira et al. (Virus-reactive)	0.182915745144969
	P2_SG_Singlets_CAVSDGNNNARLMF;CGADITRRSGNNRLAF_CASSQDVSGYPDSPLHF	P2	Single T cells	Oliveira et al. (Virus-reactive)	0.103220528978701
	P2_SG_Singlets_CALSEGLGGANSKLTF_CASSPLWGGETQYF	P2	Single T cells	Oliveira et al. (Virus-reactive)	0.0405368558184628
	P2_SG_Singlets_CAELRSNDYKLSF_CASSPAARAEKLFF	P2	Single T cells	Oliveira et al. (Virus-reactive)	0.143787681400915
	P2_SG_Singlets_CATDRAYNNAGNMLTF_CASSTMGQYNSPLHF	P2	Single T cells	Oliveira et al. (Virus-reactive)	0
	P2_SG_Singlets_CAMSGNDKIIF_CASSGPQETQYF	P2	Single T cells	Oliveira et al. (Virus-reactive)	0.112097433877662
	P2_SG_Singlets_CGTELTDSWGKLQF_CASSSGQGAGEQFF	P2	Single T cells	Oliveira et al. (Virus-reactive)	0.206456206259278
	P2_SG_Singlets_CAVAFHAGKSTF_CASSGEPAYEQYF	P2	Single T cells	Oliveira et al. (Virus-reactive)	0.195291907777138
	P2_SG_Singlets_CAVFFYNQGGKLIF_CASSPGRETQYF	P2	Single T cells	Oliveira et al. (Virus-reactive)	0.138500924046414
	P2_SG_Singlets_CAFTDNYGQNFVF_CASTTGVGANTEAFF	P2	Single T cells	Oliveira et al. (Virus-reactive)	0.142515224043385
	P2_SG_Singlets_CAFPYSGGGADGLTF_CSAEGEINTEAFF	P2	Single T cells	Oliveira et al. (Virus-reactive)	0.199745508528494
	P2_SG_Singlets_CAVEGLGNQGGKLIF_CASSVVEGGNTEAFF	P2	Single T cells	Oliveira et al. (Virus-reactive)	0.143636198382161
	P2_SG_Singlets_CAMREAITSYDKVIF_CASSQGGQVLEKLFF	P2	Single T cells	Oliveira et al. (Virus-reactive)	0.0511103705274639
	P2_SG_Singlets_CAPWAGGGNKLTF_CASLVPGNLYGYTF	P2	Single T cells	Oliveira et al. (Virus-reactive)	0.0320689550701366
	P2_SG_Singlets_CAASMGLWGRDDKIIF_CASSLKGAGYEQYF	P2	Single T cells	Oliveira et al. (Virus-reactive)	0.0332353743145393
	P2_SG_Singlets_CAGLLASNARLMF_CASSYSGRQETQYF	P2	Single T cells	Oliveira et al. (Virus-reactive)	0.1010694701124
	P2_SG_Singlets_CAVNSGGYQKVTF_CASSIVGQVNTEAFF	P2	Single T cells	Oliveira et al. (Virus-reactive)	0.0912230738934166
	P2_SG_Singlets_CVVIGNKLVF_CASTRGGGNQPQHF	P2	Single T cells	Oliveira et al. (Virus-reactive)	0.0874662950283273
	P2_SG_Singlets_CAGRNGADTGNQFYF_CASSFGTGGGVQEQYF	P2	Single T cells	Oliveira et al. (Virus-reactive)	0.226800375677886
	P2_SG_Singlets_CAWMDSSYKLIF_CASSTWTVSGNTIYF	P2	Single T cells	Oliveira et al. (Virus-reactive)	0.0553821916563153
	P2_SG_Singlets_CATTEGGTSYGKLTF_CASSHPGPQETQYF	P2	Single T cells	Oliveira et al. (Virus-reactive)	0.0717423576817039
	P2_SG_Singlets_CAVRGYNFNKFYF_CASSPDDSNYGYTF	P2	Single T cells	Oliveira et al. (Virus-reactive)	0.163298694216378
	P2_SG_Singlets_CAALPMDSNYQLIW_CASSPGGGSQHF	P2	Single T cells	Oliveira et al. (Virus-reactive)	0.147908019511013
	P2_SG_Singlets_CAVGDNARLMF_CASSPAGNTIYF	P2	Single T cells	Oliveira et al. (Virus-reactive)	0.140631785176882
	P2_SG_Singlets_CAGDVGFNKFYF_CASSGNGGPGETQYF	P2	Single T cells	Oliveira et al. (Virus-reactive)	0.250128760565941
	P2_SG_Singlets_CAVVTGSTLGRLYF_CASREDRGRNTGELFF	P2	Single T cells	Oliveira et al. (Virus-reactive)	0.148983548944163
	P2_SG_Singlets_CAEKGYGGSQGNLIF_CASSLAGNEYPSSYEQYF	P2	Single T cells	Oliveira et al. (Virus-reactive)	0.0544278486381677
	P2_SG_Singlets_CAVNSGAWEAGTALIF_CASSVAIGGGYEQYF	P2	Single T cells	Oliveira et al. (Virus-reactive)	0.132365861786894
	P2_SG_Singlets_CAETSTGTASKLTF_CASSEGTASTDTQYF	P2	Single T cells	Oliveira et al. (Virus-reactive)	0.122852728209168
	P2_SG_Singlets_CAFSLNQAGTALIF_CASNSDRVLVNEQFF	P2	Single T cells	Oliveira et al. (Virus-reactive)	0.10714393916442
	P2_SG_Singlets_CAASPNAGGTSYGKLTF_CATSGQAGPPNYGYTF	P2	Single T cells	Oliveira et al. (Virus-reactive)	0.112036840670161
	P2_SG_Singlets_CWYSWGKLQF_CASSPDRSYNEQFF	P2	Single T cells	Oliveira et al. (Virus-reactive)	0.065137698064047
	P2_SG_Singlets_CAVSAGGTSYGKLTF_CASSYPRGMLGEQYF	P2	Single T cells	Oliveira et al. (Virus-reactive)	0.0817099403156906
	P2_SG_Singlets_CAVGAPPSIVYSGGGADGLTF_CASSISVSEQFF	P2	Single T cells	Oliveira et al. (Virus-reactive)	0.188762989668858
	P2_SG_Singlets_CVVNYDDDYKLSF_CSGLSDREINTEAFF	P2	Single T cells	Oliveira et al. (Virus-reactive)	0.12545823613173
	P2_SG_Singlets_CAYRSAFDKIIF_CASSYSGLGKETQYF	P2	Single T cells	Oliveira et al. (Virus-reactive)	0.168085557608992
	P2_SG_Singlets_CAVRRYGSSASKIIF_CSVEEARHNEQFF	P2	Single T cells	Oliveira et al. (Virus-reactive)	0.235041051898082
	P2_SG_Singlets_CALTVASGGSYIPTF_CASSLGQGSSYEQYF	P2	Single T cells	Oliveira et al. (Virus-reactive)	0.177235131941709
	P2_SG_Singlets_CVVNNAGNMLTF_CASSHVGETGEGFF	P2	Single T cells	Oliveira et al. (Virus-reactive)	0.108249765201321
	P2_SG_Singlets_CAVRANYNQGGKLIF_CASSQVGVGTEAFF	P2	Single T cells	Oliveira et al. (Virus-reactive)	0.0798618474868967
	P2_SG_Singlets_CAIEEGFGNVLHC_CASSMDRENSYEQYF	P2	Single T cells	Oliveira et al. (Virus-reactive)	0.0912230738934166
	P2_SG_Singlets_CAFMKGYRDNYGQNFVF_CSARGTSGGPSYEQYF	P2	Single T cells	Oliveira et al. (Virus-reactive)	0.122595207077287
	P2_SG_Singlets_CIVRRDPFGNEKLTF_CASSPGQGTSPLHF	P2	Single T cells	Oliveira et al. (Virus-reactive)	0.0352652467658375
	P2_SG_Singlets_CAGKATDSWGKLQF_CASSLDRDGNTIYF	P2	Single T cells	Oliveira et al. (Virus-reactive)	0.159844881388796
	P2_SG_Singlets_CAVNKKQGGSEKLVF_CTDTQYF;CASSSGGQPQHF	P2	Single T cells	Oliveira et al. (Virus-reactive)	0.112188323688914
	P2_SG_Singlets_CALSSNYGQNFVF_CASSFLAANTEAFF	P2	Single T cells	Oliveira et al. (Virus-reactive)	0.10443239312873
	P2_SG_Singlets_CADPSEGNDYKLSF_CASSQESRVAEQFF	P2	Single T cells	Oliveira et al. (Virus-reactive)	0.132880904050656
	P2_SG_Singlets_CAVSPMFSGGYNKLIF_CASSLEETDIYNEQFF	P2	Single T cells	Oliveira et al. (Virus-reactive)	0.0825430969188354
	P2_SG_Singlets_CAAPSQGAQKLVF_CASSRGQGAGELFF	P2	Single T cells	Oliveira et al. (Virus-reactive)	0.115672433120247
	P2_SG_Singlets_CIVRVRGGDYKLSF_CASSYLTTGSDPYEQYF	P2	Single T cells	Oliveira et al. (Virus-reactive)	0.151240645923592
	P2_SG_Singlets_CAVTGGGNKLTF_CSVPSGGHLGEQYF	P2	Single T cells	Oliveira et al. (Virus-reactive)	0.0501105826036901
	P2_SG_Singlets_CAVPSNTGNQFYF_CASSYSAVLYKSETQYF	P2	Single T cells	Oliveira et al. (Virus-reactive)	0.13724361499076
	P2_SG_Singlets_CATEDYGQNFVF_CASSTQTGGIKAFF	P2	Single T cells	Oliveira et al. (Virus-reactive)	0.0756809161692974
	P2_SG_Singlets_CAMSGAGGFKTIF;CVVNIRGTDSGAGSYQLTF_CASSPGATYNEQFF	P2	Single T cells	Oliveira et al. (Virus-reactive)	0.101433029357409
	P2_SG_Singlets_CAVDAGAGSYQLTF_CASSKEAPNTGELFF	P2	Single T cells	Oliveira et al. (Virus-reactive)	0.11621777198776
	P2_SG_Singlets_CAGPENAGGTSYGKLTF_CASSLSLAGGDGADTQYF	P2	Single T cells	Oliveira et al. (Virus-reactive)	0.0926470142697004
	P2_SG_Singlets_CAGGYGYNFNKFYF_CAISEGGVSNQPQHF	P2	Single T cells	Oliveira et al. (Virus-reactive)	0.0872542188020723
	P2_SG_Singlets_CVVRGNDYKLSF_CATSRDHVLGVNQPQHF	P2	Single T cells	Oliveira et al. (Virus-reactive)	0.135102654992375
	P2_SG_Singlets_CATDESYNTDKLIF_CATSDFSSTGQGSLWGEQYF;CASSQGGAGDQETQYF	P2	Single T cells	Oliveira et al. (Virus-reactive)	0.194049747023359
	P2_SG_Singlets_CAVGTGGGNKLTF_CASSQDWGNYGYTF	P2	Single T cells	Oliveira et al. (Virus-reactive)	0.180257218165844
	P2_SG_Singlets_CAVRPDKLIF_CASSAYNEQFF	P2	Single T cells	Oliveira et al. (Virus-reactive)	0.0237525373405641
	P2_SG_Singlets_CAGFNAGNMLTF_CASSGALGHHTIYF	P2	Single T cells	Oliveira et al. (Virus-reactive)	0.109794891992608
	P2_SG_Singlets_CAMTFGGGNKLTF;CVVSLTGTASKLTF_CASSLAGGSSPLHF	P2	Single T cells	Oliveira et al. (Virus-reactive)	0.149331959887297
	P2_SG_Singlets_CAIIQAGTALIF_CASSQEIGGGRNTEAFF	P2	Single T cells	Oliveira et al. (Virus-reactive)	0.201623897961039
	P2_SG_Singlets_CAASVNQAGTALIF_CASSLVPGQGVLTNEKLFF	P2	Single T cells	Oliveira et al. (Virus-reactive)	0.147059714605993
	P2_SG_Singlets_CAVEASPGGTSYGKLTF_CASSRGQGFYNSPLHF	P2	Single T cells	Oliveira et al. (Virus-reactive)	0.186051443633169
	P2_SG_Singlets_CAMSWGSNYKLTF_CASSPDSTDTQYF	P2	Single T cells	Oliveira et al. (Virus-reactive)	0.137788953858273
	P2_SG_Singlets_CAGPPNYGGSQGNLIF_CSAIGPGDWEQFF	P2	Single T cells	Oliveira et al. (Virus-reactive)	0.103144787469325
	P2_SG_Singlets_CAVEGDGNQFYF_CASSFSSAGASGYTF	P2	Single T cells	Oliveira et al. (Virus-reactive)	0.168661193080256
	P2_SG_Singlets_CAVGQRSNDYKLSF_CASSSPGRDPYEQYF	P2	Single T cells	Oliveira et al. (Virus-reactive)	0.0904050655921471
	P2_SG_Singlets_CAPGDSGNTPLVF;CALSEVGQGANSKLTF_CASSQELASYTYEQYF	P2	Single T cells	Oliveira et al. (Virus-reactive)	0.274850789226528
	P2_SG_Singlets_CVVNPLNAGGTSYGKLTF_CASRLAEFNEQFF	P2	Single T cells	Oliveira et al. (Virus-reactive)	0.177023055715454
	P2_SG_Singlets_CAVIRYSSASKIIF_CASSQEEGRVDGYTF	P2	Single T cells	Oliveira et al. (Virus-reactive)	0.101336080225407
	P2_SG_Singlets_CAVRSGYGGSQGNLIF_CASSDYNEQFF	P2	Single T cells	Oliveira et al. (Virus-reactive)	0.0372951192171358
	P2_SG_Singlets_CAVWRNNARLMF_CASSQVDSERDTQYF	P2	Single T cells	Oliveira et al. (Virus-reactive)	0.123246584057927
	P2_SG_Singlets_CWYSWGKLQF;CAVGLMDSNYQLIW_CASSPDRSYNEQFF	P2	Single T cells	Oliveira et al. (Virus-reactive)	0.124276668585452
	P2_SG_Singlets_CAETPYGQGGKLIF_CASSQIGPGKDNGYTF	P2	Single T cells	Oliveira et al. (Virus-reactive)	0.129215014996819
	P2_SG_Singlets_CAGQYSGNQFYF_CASSPGQGNYGYTF	P2	Single T cells	Oliveira et al. (Virus-reactive)	0.157724119126246
	P2_SG_Singlets_CAVINQAGTALIF_CASSRQGGARSGANVLTF	P2	Single T cells	Oliveira et al. (Virus-reactive)	0.120126033871603
	P2_SG_Singlets_CAAGSNDYKLSF_CASSYSNSGYGELFF	P2	Single T cells	Oliveira et al. (Virus-reactive)	0.18441542703063
	P2_SG_Singlets_CAEIKRGNTPLVF_CASSLGGGVEQFF	P2	Single T cells	Oliveira et al. (Virus-reactive)	0.22737601114915
	P2_SG_Singlets_CAAISGGYQKVTF_CASSMSGPTYEQYF	P2	Single T cells	Oliveira et al. (Virus-reactive)	0.12882115914806
	P2_SG_Singlets_CAVSEGRQGGSEKLVF_CASSYEAGYEQYF	P2	Single T cells	Oliveira et al. (Virus-reactive)	0.153512891204896
	P2_SG_Singlets_CAVGDDKIIF_CASSQGDSYNSPLHF	P2	Single T cells	Oliveira et al. (Virus-reactive)	0.112339806707668
	P2_SG_Singlets_CAASEGDFGNEKLTF_CASSHPTSGGDSSYNEQFF	P2	Single T cells	Oliveira et al. (Virus-reactive)	0.106007816523768
	P2_SG_Singlets_CAVRRGNTDKLIF_CAISDDGNTEAFF	P2	Single T cells	Oliveira et al. (Virus-reactive)	0.0491713878874178
	P2_SG_Singlets_CAMSANSGYSTLTF_CASSVKANTGELFF	P2	Single T cells	Oliveira et al. (Virus-reactive)	0.0298421546944588
	P2_SG_Singlets_CAVTPVGGGADGLTF_CAWSPGTGGYEQYF	P2	Single T cells	Oliveira et al. (Virus-reactive)	0.216590420213894
	P2_SG_Singlets_CVVNVGLGGGFKTIF_CASSPGTGTYGYTF	P2	Single T cells	Oliveira et al. (Virus-reactive)	0.098736631623595
	P2_SG_Singlets_CAPGDSGNTPLVF_CASSSGTAYGYTF	P2	Single T cells	Oliveira et al. (Virus-reactive)	0.113612264065198
	P2_SG_Singlets_CAMRDVTNDYKLSF_CASSVGQAYNSPLHF	P2	Single T cells	Oliveira et al. (Virus-reactive)	0.113915230102705
	P2_SG_Singlets_CAVLNTDKLIF_CAWSPTGAGEQYF	P2	Single T cells	Oliveira et al. (Virus-reactive)	0.176487815715858
	P2_SG_Singlets_CAVGYNTDKLIF_CSAKTPTTGELFF	P2	Single T cells	Oliveira et al. (Virus-reactive)	0.149104735359166
	P2_SG_Singlets_CAIDPDKLIF_CASSQPGGNEQFF	P2	Single T cells	Oliveira et al. (Virus-reactive)	0.178689368921744
	P2_SG_Singlets_CALLGAGSYQLTF_CASSLGLAGEETQYF	P2	Single T cells	Oliveira et al. (Virus-reactive)	0.118187051231557
	P2_SG_Singlets_CILRDGSTSGTYKYIF_CASSYGTGGFEKLFF	P2	Single T cells	Oliveira et al. (Virus-reactive)	0.0498985063774351
	P2_SG_Singlets_CALRTGGSYIPTF_CASSPRVTDTQYF	P2	Single T cells	Oliveira et al. (Virus-reactive)	0.110400824067622
	P2_SG_Singlets_CAAPSRKHGGSQGNLIF;CATDANQAGTALIF_CASSLGDRGRHLGNTIYF	P2	Single T cells	Oliveira et al. (Virus-reactive)	0.0612597327839549
	P2_SG_Singlets_CALSSGGSNYKLTF_CASSLGHRDKNTGELFF	P2	Single T cells	Oliveira et al. (Virus-reactive)	0.167479625533978
	P2_SG_Singlets_CAYRGGGADGLTF_CASSLEGLAGSYNEQFF	P2	Single T cells	Oliveira et al. (Virus-reactive)	0.0844972278607568
	P2_SG_Singlets_CAESLEGGSYIPTF_CASSPCGGDSCEQFF;CASSLDLETDTQYF	P2	Single T cells	Oliveira et al. (Virus-reactive)	0.0734086708879935
	P2_SG_Singlets_CAVNNDYKLSF_CSASPGVGDTEAFF	P2	Single T cells	Oliveira et al. (Virus-reactive)	0.148604841397279
	P2_SG_Singlets_CAASTNDYKLSF;CAVHTGRRALTF_CASSLGGAYNEQFF	P2	Single T cells	Oliveira et al. (Virus-reactive)	0.220468385493986
	P2_SG_Singlets_CAVTRNTGNQFYF_CASSPEYSNQPQHF	P2	Single T cells	Oliveira et al. (Virus-reactive)	0.14315145272215
	P2_SG_Singlets_CAMSALNFGNEKLTF_CATSSSDRDEQFF	P2	Single T cells	Oliveira et al. (Virus-reactive)	0.157269670069985
	P2_SG_Singlets_CAVNFNKFYF_CASGLPGYGYTF	P2	Single T cells	Oliveira et al. (Virus-reactive)	0.245902384342715
	P2_SG_Singlets_CAVTDSGGGADGLTF_CASSLSGGLLVDTQYF	P2	Single T cells	Oliveira et al. (Virus-reactive)	0.165389159875178
	P2_SG_Singlets_CAVKGAGGGADGLTF_CASSLGQGAENEQFF	P2	Single T cells	Oliveira et al. (Virus-reactive)	0.0349016875208289
	P2_SG_Singlets_CATEGSARQLTF_CASSPGGTDEQFF	P2	Single T cells	Oliveira et al. (Virus-reactive)	0.173145090435362
	P2_SG_Singlets_CAGREIGTTDSWGKLQF_CATYGGYTF	P2	Single T cells	Oliveira et al. (Virus-reactive)	0.0679249856091132
	P2_SG_Singlets_CVPWGGGTYKYIF_CASSYGTATGGYTF	P2	Single T cells	Oliveira et al. (Virus-reactive)	0.148756324416033
	P2_SG_Singlets_CAASAQGGSEKLVF_CASSQPLAGGPLDTQYF	P2	Single T cells	Oliveira et al. (Virus-reactive)	0.0691065531553913
	P2_SG_Singlets_CAEIPNTGNQFYF_CASSVGVSPLHF	P2	Single T cells	Oliveira et al. (Virus-reactive)	0.29178659072318
	P2_SG_Singlets_CAVNAGGFQKLVF_CASSAGQGNSPLHF	P2	Single T cells	Oliveira et al. (Virus-reactive)	0.114339382555216
	P2_SG_Singlets_CAPRGVTSGTYKYIF_CASTLRGSRELFF	P2	Single T cells	Oliveira et al. (Virus-reactive)	0.0850425667282698
	P2_SG_Singlets_CAGRYDDKIIF_CASSLGLAEGETQYF	P2	Single T cells	Oliveira et al. (Virus-reactive)	0.079286212015633
	P2_SG_Singlets_CAVRDPTGTASKLTF_CASSPPGVEQYF	P2	Single T cells	Oliveira et al. (Virus-reactive)	0.20462326173236
	P2_SG_Singlets_CALGGGADGLTF_CASSEPGTSQGSDTQYF	P2	Single T cells	Oliveira et al. (Virus-reactive)	0.184354833823128
	P2_SG_Singlets_CVVKTAGNQFYF_CSARDFRYQETQYF	P2	Single T cells	Oliveira et al. (Virus-reactive)	0.0327203320507771
	P2_SG_Singlets_CAVRDGTGGSYIPTF_CASRLDFRENEQFF	P2	Single T cells	Oliveira et al. (Virus-reactive)	0.107492350107553
	P2_SG_Singlets_CAVDDMRF_CASKDRNTGELFF	P2	Single T cells	Oliveira et al. (Virus-reactive)	0.136577089708244
	P2_SG_Singlets_CAVNRVFGNEKLTF_CASSESLAGKNIQYF	P2	Single T cells	Oliveira et al. (Virus-reactive)	0.0946162935134971
	P2_SG_Singlets_CAETGDNTDKLIF_CASSPGGYGYEQYF	P2	Single T cells	Oliveira et al. (Virus-reactive)	0.160117550822553
	P2_SG_Singlets_CAMREGAGNSGYSTLTF_CASSPSGTGELYEQYF	P2	Single T cells	Oliveira et al. (Virus-reactive)	0.151301239131093
	P2_SG_Singlets_CAVQAWGYNTDKLIF_CASSLGRDYKNIQYF	P2	Single T cells	Oliveira et al. (Virus-reactive)	0.109552519162602
	P2_SG_Singlets_CAYRRNYRDDKIIF_CASSQDRGEGNYGYTF	P2	Single T cells	Oliveira et al. (Virus-reactive)	0.224528130396583
	P2_SG_Singlets_CAMREAYTGTASKLTF_CASSRTSGGADETQYF	P2	Single T cells	Oliveira et al. (Virus-reactive)	0.113430484442694
	P2_SG_Singlets_CALFDSWGKLQF_CASSPTGNNQPQHF	P2	Single T cells	Oliveira et al. (Virus-reactive)	0.0782258308843579
	P2_SG_Singlets_CAMRDMDTGRRALTF_CSARDPANTEAFF	P2	Single T cells	Oliveira et al. (Virus-reactive)	0.0808313388069197
	P2_SG_Singlets_CAMRDFSNSGYALNF_CASSPQGEMNTEAFF	P2	Single T cells	Oliveira et al. (Virus-reactive)	0.0795588814493895
	P2_SG_Singlets_CAEIKRGNTPLVF;CAVGAGYGGSQGNLIF_CASSLGGGVEQFF	P2	Single T cells	Oliveira et al. (Virus-reactive)	0.229405883600448
	P2_SG_Singlets_CAVQRSFQKLVF_CSVETPQSSYNEQFF	P2	Single T cells	Oliveira et al. (Virus-reactive)	0.178295513072985
	P2_SG_Singlets_CARREGSGGSNYKLTF;CAVNLNYGGATNKLIF_CSVELGWGTEAFF	P2	Single T cells	Oliveira et al. (Virus-reactive)	0.0300542309207138
	P2_SG_Singlets_CAVRDTGGSYIPTF_CASSQDLIQPNQPQHF	P2	Single T cells	Oliveira et al. (Virus-reactive)	0.0666222316478323
	P2_SG_Singlets_CAAYAGNNRKLIW_CASSWDRGKAFF	P2	Single T cells	Oliveira et al. (Virus-reactive)	0.0945557003059957
	P2_SG_Singlets_CLVGTFNAGNNRKLIW;CAATGANNLFF_CSARDGQNEQYF	P2	Single T cells	Oliveira et al. (Virus-reactive)	0.00448389735510649
	P2_SG_Singlets_CAGVSGGSYIPTF_CASSDRPANEQFF	P2	Single T cells	Oliveira et al. (Virus-reactive)	0.0177235131941709
	P2_SG_Singlets_CALSEQNYGGSQGNLIF_CASSVEGGTTDTQYF	P2	Single T cells	Oliveira et al. (Virus-reactive)	0.11220347199079
	P2_SG_Singlets_CAAPKRVNFGNEKLTF_CASSHQPGQGNPPPKETQYF	P2	Single T cells	Oliveira et al. (Virus-reactive)	0.0575332505226164
	P2_SG_Singlets_CILRDGSADGLTF_CASSEWTGGDETQYF	P2	Single T cells	Oliveira et al. (Virus-reactive)	0.0292362226194444
	P2_SG_Singlets_CVVWEGFQKLVF_CSARDPTESTDTQYF;CASRPRGGQPQHF	P2	Single T cells	Oliveira et al. (Virus-reactive)	0.0958079599276921
	P2_SG_Singlets_CAGAGYGGSQGNLIF_CASSLEETGARGYTF	P2	Single T cells	Oliveira et al. (Virus-reactive)	0.209531311539976
	P2_SG_Singlets_CIVSPNYGGSQGNLIF_CASSPGDSNQPQHF	P2	Single T cells	Oliveira et al. (Virus-reactive)	0.200260550792256
	P2_SG_Singlets_CAGQDSSASKIIF_CASSLTPPPGTQYF	P2	Single T cells	Oliveira et al. (Virus-reactive)	0.226558002847881
	P2_SG_Singlets_CAVNGNEKLTF_CASSLKDRVGEQYF	P2	Single T cells	Oliveira et al. (Virus-reactive)	0.210137243614991
	P2_SG_Singlets_CAVDITDSWGKLQF_CASSALLRTDTQYF	P2	Single T cells	Oliveira et al. (Virus-reactive)	0.135880267821977
	P2_SG_Singlets_CAASEGNAGKSTF_CASSLTYEQYF	P2	Single T cells	Oliveira et al. (Virus-reactive)	0.0604720210864362
	P2_SG_Singlets_CAYRSHLPTGTASKLTF_CASSQEALTGFYGYTF	P2	Single T cells	Oliveira et al. (Virus-reactive)	0.141424546308359
	P2_SG_Singlets_CAVQNNNARLMF_CASSPDRGLSSLEQYF	P2	Single T cells	Oliveira et al. (Virus-reactive)	0.113309298027691
	P2_SG_Singlets_CAGGNGSGNTGKLIF;CAGQLMISNFGNEKLTF_CASSRRGLYNEQFF	P2	Single T cells	Oliveira et al. (Virus-reactive)	0.0768927803193262
	P2_SG_Singlets_CAERLYGGSQGNLIF_CASSYSPPVEQYF	P2	Single T cells	Oliveira et al. (Virus-reactive)	0.144908655739692
	P2_SG_Singlets_CAMSRGSQGNLIF_CASSPTTPEAFF	P2	Single T cells	Oliveira et al. (Virus-reactive)	0.211470294180022
	P2_SG_Singlets_CAMRDLASGGSYIPTF_CASSQEGTGYNEQFF	P2	Single T cells	Oliveira et al. (Virus-reactive)	0.0684703244766262
	P2_SG_Singlets_CAVIYGGSQGNLIF_CSAYELGLAGVDEQFF	P2	Single T cells	Oliveira et al. (Virus-reactive)	0.134365437634441
	P2_SG_Singlets_CAVRDTASGGSYIPTF_CASSLDLSSYNEQFF	P2	Single T cells	Oliveira et al. (Virus-reactive)	0.0814675674856849
	P2_SG_Singlets_CAVPYSGGGADGLTF;CAYRSAFDKIIF_CASSYSGLGKETQYF;CASSYSKEGQGLYEQYF	P2	Single T cells	Oliveira et al. (Virus-reactive)	0.113824340291453
	P2_SG_Singlets_CAGPNSGNTPLVF_CASSQDASGKVEQFF	P2	Single T cells	Oliveira et al. (Virus-reactive)	0.0973126912473112
	P2_SG_Singlets_CAAAMFSGGYNKLIF_CASSESRGQESEAFF	P2	Single T cells	Oliveira et al. (Virus-reactive)	0.118096161420305
	P2_SG_Singlets_CAVDNAGNMLTF_CSVGQGAYEQYF	P2	Single T cells	Oliveira et al. (Virus-reactive)	0.0631229739146242
	P2_SG_Singlets_CATDETGGFKTIF_CASSYAMGYYEQYF	P2	Single T cells	Oliveira et al. (Virus-reactive)	0.178477292695489
	P2_SG_Singlets_CIVRVPYNNNDMRF_CASSLAQTYEQYF	P2	Single T cells	Oliveira et al. (Virus-reactive)	0.153361408186142
	P2_SG_Singlets_CAEGETSYDKVIF_CASSPYMGQGDYGYTF	P2	Single T cells	Oliveira et al. (Virus-reactive)	0.188384282121974
	P2_SG_Singlets_CAMREGTNFGNEKLTF_CASSIARLGTEAFF	P2	Single T cells	Oliveira et al. (Virus-reactive)	0.00457478716635865
	P2_SG_Singlets_CAGRKNTGNQFYF_CASSASRTGGKETQYF	P2	Single T cells	Oliveira et al. (Virus-reactive)	0.218226436816433
	P2_SG_Singlets_CALISNFGNEKLTF_CASSPRMGAGGGTDTQYF	P2	Single T cells	Oliveira et al. (Virus-reactive)	0.12464022783046
	P2_SG_Singlets_CAVNRGAGGSYIPTF;CAVEDGGATNKLIF_CARFEVGYTF	P2	Single T cells	Oliveira et al. (Virus-reactive)	0.026570121489381
	P2_SG_Singlets_CAGLNFGNEKLTF_CASRAGGPYNEQFF	P2	Single T cells	Oliveira et al. (Virus-reactive)	0.0868906595570637
	P2_SG_Singlets_CVVNKGNTPLVF_CASSLSYGGGLPDTQYF	P2	Single T cells	Oliveira et al. (Virus-reactive)	0.143030266307147
	P2_SG_Singlets_CAVLDGGYNKLIF_CASSYSQGGNEAFF	P2	Single T cells	Oliveira et al. (Virus-reactive)	0.116884297270276
	P2_SG_Singlets_CAFYTSGTYKYIF_CASSLQGGNTGELFF	P2	Single T cells	Oliveira et al. (Virus-reactive)	0.0796800678643924
	P2_SG_Singlets_CAVRVDNNNDMRF_CASSPQGVSTDTQYF	P2	Single T cells	Oliveira et al. (Virus-reactive)	0.165146787045172
	P2_SG_Singlets_CAVSEAGGYNKLIF_CASSPGRRNTGELFF	P2	Single T cells	Oliveira et al. (Virus-reactive)	0.154452085921168
	P2_SG_Singlets_CAVPLIQGAQKLVF_CASKQGSTEAFF	P2	Single T cells	Oliveira et al. (Virus-reactive)	0.0381131275184052
	P2_SG_Singlets_CAALAHGLSF_CASSQGYEQYF	P2	Single T cells	Oliveira et al. (Virus-reactive)	0.176508013451692
	P2_SG_Singlets_CIVRATVITGTASKLTF_CASSRLALLMDTQYF	P2	Single T cells	Oliveira et al. (Virus-reactive)	0.238888720574424
	P2_SG_Singlets_CAASEGIIQGAQKLVF_CASRLAGGNEQYF	P2	Single T cells	Oliveira et al. (Virus-reactive)	0.0485351592086527
	P2_SG_Singlets_CAVRVFSSGSARQLTF;CAVEEGNTPLVF_CSARPDIAGGRTDTQYF	P2	Single T cells	Oliveira et al. (Virus-reactive)	0.0752264671130366
	P2_SG_Singlets_CVVSDRIQGAQKLVF_CASTPRGSGGPSYNEQFF	P2	Single T cells	Oliveira et al. (Virus-reactive)	0.19913957645348
	P2_SG_Singlets_CGTPEDWANNLFF_CASSSSGATSGGETQYF	P2	Single T cells	Oliveira et al. (Virus-reactive)	0.0328112218620293
	P2_SG_Singlets_CAFMRNDYKLSF_CASRETGRVYTDTQYF	P2	Single T cells	Oliveira et al. (Virus-reactive)	0.0800739237131518
	P2_SG_Singlets_CADPSGGKLIF_CSVDSDREGNYGYTF	P2	Single T cells	Oliveira et al. (Virus-reactive)	0.0935256157784712
	P2_SG_Singlets_CGADITRRSGNNRLAF_CASSQDVSGYPDSPLHF	P2	Single T cells	Oliveira et al. (Virus-reactive)	0.153422001393644
	P2_SG_Singlets_CAGGGAGSYQLTF_CASSQYWAASQPQHF	P2	Single T cells	Oliveira et al. (Virus-reactive)	0.0746811282455237
	P2_SG_Singlets_CAMISGTASKLTF;CAAPGLSF_CASSLGRGFQETQYF	P2	Single T cells	Oliveira et al. (Virus-reactive)	0.0680764686278668
	P2_SG_Singlets_CAVERDSADRGSTLGRLYF_CASRAEGYTEAFF	P2	Single T cells	Oliveira et al. (Virus-reactive)	0.103765867846214
	P2_SG_Singlets_CLVGDRGGKLIF_CASSSWTASTDTQYF	P2	Single T cells	Oliveira et al. (Virus-reactive)	0.0926773108734511
	P2_SG_Singlets_CAVDRSYNNNDMRF_CATSRDTGGNYGYTF	P2	Single T cells	Oliveira et al. (Virus-reactive)	0.0582906656163844
	P2_SG_Singlets_CAGQNLGGNQFYF_CASRGQLGNYEQYF	P2	Single T cells	Oliveira et al. (Virus-reactive)	0.163026024782622
	P2_SG_Singlets_CAVTPNIYTDKLIF_CASSLGVSSYNEQFF	P2	Single T cells	Oliveira et al. (Virus-reactive)	0.114793831611476
	P2_SG_Singlets_CAGIYNQGGKLIF_CASSPEQGLGNEQFF	P2	Single T cells	Oliveira et al. (Virus-reactive)	0.0159966067803799
	P2_SG_Singlets_CAGAIGGYQKVTF_CASSASPGLAVKSSYNEQFF	P2	Single T cells	Oliveira et al. (Virus-reactive)	0.172417971945345
	P2_SG_Singlets_CAVREENNNAGNMLTF_CASSQVINTGELFF	P2	Single T cells	Oliveira et al. (Virus-reactive)	0.0453540158148272
	P2_SG_Singlets_CAMRENTGNQFYF_CASSLWGATYGYTF	P2	Single T cells	Oliveira et al. (Virus-reactive)	0.0398097373284455
	P2_SG_Singlets_CASQTPGGSYIPTF_CASSQEWAEAFF	P2	Single T cells	Oliveira et al. (Virus-reactive)	0.214227285121338
	P2_SG_Singlets_CAGRDYGQNFVF_CASRTGADTEAFF	P2	Single T cells	Oliveira et al. (Virus-reactive)	0.0605932075014391
	P2_SG_Singlets_CAVKQAAGNKLTF;CAVRMFSGGYNKLIF_CASSADRGDYGYTF	P2	Single T cells	Oliveira et al. (Virus-reactive)	0.0425364316660102
	P2_SG_Singlets_CAVGYNTDKLIF_CSVKISGGVKTGELFF	P2	Single T cells	Oliveira et al. (Virus-reactive)	0.135910564425728
	P2_SG_Singlets_CAVKKWLSGGGADGLTF_CASSYKQGPTEAFF;CASGPPDPYNEQFF	P2	Single T cells	Oliveira et al. (Virus-reactive)	0.262550368103736
	P2_SG_Singlets_CAVPEPFSDGQKLLF_CASSPLAGGLADTQYF	P2	Single T cells	Oliveira et al. (Virus-reactive)	0.214257581725089
	P2_SG_Singlets_CVVRGDSSYKLIF_CATSDPRTSGGQFF	P2	Single T cells	Oliveira et al. (Virus-reactive)	0.0785893901293665
	P2_SG_Singlets_CAVSDGNNNARLMF_CASSQDVSGYPDSPLHF	P2	Single T cells	Oliveira et al. (Virus-reactive)	0.133092980276911
	P2_SG_Singlets_CALSEVGQGANSKLTF_CASSQELASYTYEQYF	P2	Single T cells	Oliveira et al. (Virus-reactive)	0.179689156845518
	P2_SG_Singlets_CAEPKRGYSTLTF_CASSQKLAGGPDTQYF	P2	Single T cells	Oliveira et al. (Virus-reactive)	0.0957675644560245
	P2_SG_Singlets_CALSESGTASKLTF_CSARDISGGHEQYF	P2	Single T cells	Oliveira et al. (Virus-reactive)	0.129790650468083
	P2_SG_Singlets_CAVSSSGGSYIPTF_CASSIDLGGTEAFF	P2	Single T cells	Oliveira et al. (Virus-reactive)	0.159511618747538
	P2_SG_Singlets_CAYRSDMKTSYDKVIF_CASSEWDGMNTEAFF	P2	Single T cells	Oliveira et al. (Virus-reactive)	0.0117247856515285
	P2_SG_Singlets_CATDRRGQGGSEKLVF_CASSPPIRETQYF	P2	Single T cells	Oliveira et al. (Virus-reactive)	0.140576241403339
	P8_SG_Singlets_CAFITVGSARQLTF_CASSQDPGLEKLFF	P8	Single T cells	Oliveira et al. (Virus-reactive)	0.168267337231496
	P8_SG_Singlets_CAYRRRTYGNKLVF_CASSIAALGWEDNEQFF	P8	Single T cells	Oliveira et al. (Virus-reactive)	0.232950586239283
	P8_SG_Singlets_CAVLFSGGYNKLIF_CASSLSGLLLIGQPQHF	P8	Single T cells	Oliveira et al. (Virus-reactive)	0.0366891871421214
	P8_SG_Singlets_CAVRSGTYKYIF_CASSDEGTAPDTQYF	P8	Single T cells	Oliveira et al. (Virus-reactive)	0.227588087375405
	P8_SG_Singlets_CLVGDDARLMF;CAVRAYNAGNMLTF_CASSLKRRTSTDTQYF	P8	Single T cells	Oliveira et al. (Virus-reactive)	0.103122065016512
	P8_SG_Singlets_CAVVRAGGTSYGKLTF_CASSSPGQTNTEAFF	P8	Single T cells	Oliveira et al. (Virus-reactive)	0.0226164146999121
	P8_SG_Singlets_CAGPGGKLIF_CSVVQGDNYGYTF	P8	Single T cells	Oliveira et al. (Virus-reactive)	0.035473956702787
	P8_SG_Singlets_CAFDNQGGKLIF;CALSGYRYNTDKLIF_CATSDQLAVNTGELFF	P8	Single T cells	Oliveira et al. (Virus-reactive)	0.259884266973672
	P8_SG_Singlets_CAEILGKLIF_CATPGGANVLTF	P8	Single T cells	Oliveira et al. (Virus-reactive)	0.199957584754749
	P8_SG_Singlets_CATPLLIF_CASSFRASGSSSNTGELFF	P8	Single T cells	Oliveira et al. (Virus-reactive)	0.183748901748114
	P8_SG_Singlets_CAEAAGNKLTF_CASSFSGQGAGNEQFF	P8	Single T cells	Oliveira et al. (Virus-reactive)	0.192171357590814
	P8_SG_Singlets_CAVSGGGYNFNKFYF_CASSEAGGTEAFF	P8	Single T cells	Oliveira et al. (Virus-reactive)	0.0902838791771442
	P8_SG_Singlets_CAVNVADSWGKLQF_CASSYASGGAGETQYF	P8	Single T cells	Oliveira et al. (Virus-reactive)	0.0417443918822414
	P8_SG_Singlets_CAAGANNLFF_CASSFNGGSTDTQYF	P8	Single T cells	Oliveira et al. (Virus-reactive)	0.143484715363408
	P8_SG_Singlets_CAAASEGAQKLVF;CALKTGNQFYF_CASSLDFNIAGATYNEQFF	P8	Single T cells	Oliveira et al. (Virus-reactive)	0.149385820516187
	P8_SG_Singlets_CAVPSLGGTSYGKLTF_CSATRRGRGANVLTF	P8	Single T cells	Oliveira et al. (Virus-reactive)	0.0659961018369841
	P8_SG_Singlets_CAMSPWSSARQLTF_CASSSTRGSSSYEQYF	P8	Single T cells	Oliveira et al. (Virus-reactive)	0.210076650407489
	P8_SG_Singlets_CAVPGGSYIPTF_CASRLGLAVSYEQYF	P8	Single T cells	Oliveira et al. (Virus-reactive)	0.187051231556942
	P8_SG_Singlets_CAEKKPGGSYIPTF_CASRTGQDNEKLFF	P8	Single T cells	Oliveira et al. (Virus-reactive)	0.195594873814645
	P8_SG_Singlets_CAVGGNNRLAF_CASREGFGQPQHF	P8	Single T cells	Oliveira et al. (Virus-reactive)	0.12082285575787
	P8_SG_Singlets_CVVGTFSDGQKLLF_CASRPQSTDTQYF	P8	Single T cells	Oliveira et al. (Virus-reactive)	0.236495288878117
	P8_SG_Singlets_CALMTTDSWGKFQF_CASSTRTGEGTDTQYF	P8	Single T cells	Oliveira et al. (Virus-reactive)	0.134844123973703
	P8_SG_Singlets_CALKGAGNNRKLIW_CSARDLTSVGEQFF	P8	Single T cells	Oliveira et al. (Virus-reactive)	0.0634713848577574
	P8_SG_Singlets_CAFMTGGADGLTF_CASSPETGGIQPQHF	P8	Single T cells	Oliveira et al. (Virus-reactive)	0.190464648912857
	P8_SG_Singlets_CAAGPRVSGGYNKLIF_CASTLLPTGADTGELFF	P8	Single T cells	Oliveira et al. (Virus-reactive)	0.241524525100736
	P8_SG_Singlets_CALNSNSGYALNF;CVVNLDTGRRALTF_CASSHQLAGASTDTQYF	P8	Single T cells	Oliveira et al. (Virus-reactive)	0.205441270033629
	P8_SG_Singlets_CLLDNQGGKLIF_CASSSGTYEQYF	P8	Single T cells	Oliveira et al. (Virus-reactive)	0.168358227042748
	P8_SG_Singlets_CATESVNSGYSTLTF_CASSMTDYNEQFF	P8	Single T cells	Oliveira et al. (Virus-reactive)	0.148002948869432
	P8_SG_Singlets_CAVNYGGSQGNLIF_CASKRGRNTEAFF	P8	Single T cells	Oliveira et al. (Virus-reactive)	0.0724694761717212
	P8_SG_Singlets_CAAAANNARLMF_CASSSTREINQETQYF	P8	Single T cells	Oliveira et al. (Virus-reactive)	0.258157360559881
	P8_SG_Singlets_CAVKNTDKLIF_CASSQDAGYGYTF	P8	Single T cells	Oliveira et al. (Virus-reactive)	0.231617535674251
	P8_SG_Singlets_CAGARSGGSYIPTF_CASSPELGRRTGELFF	P8	Single T cells	Oliveira et al. (Virus-reactive)	0.0337655648801769
	P8_SG_Singlets_CAASIDNYGQNFVF_CASSWEGDRGYTF	P8	Single T cells	Oliveira et al. (Virus-reactive)	0.168600599872754
	P8_SG_Singlets_CAVSDNTDKLIF_CASSQFQGRTDTQYF	P8	Single T cells	Oliveira et al. (Virus-reactive)	0.271215196776441
	P8_SG_Singlets_CGTATITGNQFYF_CASSSSLAGNTDTQYF	P8	Single T cells	Oliveira et al. (Virus-reactive)	0.162601872330112
	P8_SG_Singlets_CAVRDMRGFKTIF_CASRTPLDRDYSPLHF	P8	Single T cells	Oliveira et al. (Virus-reactive)	0.153088738752386
	P8_SG_Singlets_CAERGGGADGLTF_CASSVNYNEQFF	P8	Single T cells	Oliveira et al. (Virus-reactive)	0.14444208804193
	P8_SG_Singlets_CAGLGSQGNLIF_CASSSGFQPQHF	P8	Single T cells	Oliveira et al. (Virus-reactive)	0.201290635319781
	P8_SG_Singlets_CVVSDSWGKLQF_CASSLNPGLAAQETQYF	P8	Single T cells	Oliveira et al. (Virus-reactive)	0.145363104795952
	P8_SG_Singlets_CAVRTYSGGTASKLTF_CAIREPDRGSEQYF	P8	Single T cells	Oliveira et al. (Virus-reactive)	0.0700154512679129
	P8_SG_Singlets_CGADPWLKTGANNLFF_CASSSGGGGFTEAFF	P8	Single T cells	Oliveira et al. (Virus-reactive)	0.154027933468658
	P8_SG_Singlets_CASNSGGSNYKLTF_CASSLGGLVDEQFF;CASSSTGSNQPQHF	P8	Single T cells	Oliveira et al. (Virus-reactive)	0.0281798810353359
	P8_SG_Singlets_CAVNTGGFKTIF_CASSFVNEQFF	P8	Single T cells	Oliveira et al. (Virus-reactive)	0.0375071954433908
	P8_SG_Singlets_CAVLIHTDKLIF_CSARDRSRTTGELFF	P8	Single T cells	Oliveira et al. (Virus-reactive)	0.0329475565789075
	P8_SG_Singlets_CVVNTNAGKSTF_CASSIGKGGHEQYF	P8	Single T cells	Oliveira et al. (Virus-reactive)	0.230208743599842
	P8_SG_Singlets_CIVTDDKIIF;CAVGLMDSNYQLIW_CATSDTGQPYGYTF	P8	Single T cells	Oliveira et al. (Virus-reactive)	0.218923258702699
	P8_SG_Singlets_CAMSGLSVRGFGNVLHC_CASSLKAPPYNSPLHF	P8	Single T cells	Oliveira et al. (Virus-reactive)	0.080043627109401
	P8_SG_Singlets_CALAFSDYKLSF_CASSVRGTSHYEQYF	P8	Single T cells	Oliveira et al. (Virus-reactive)	0.246129608870846
	P8_SG_Singlets_CAESISARLMF_CSARLREGVSNEQFF	P8	Single T cells	Oliveira et al. (Virus-reactive)	0.162783651952616
	P8_SG_Singlets_CAVASERGSRLTF_CASSVAGEPQHF	P8	Single T cells	Oliveira et al. (Virus-reactive)	0.102251037658678
	P8_SG_Singlets_CAVQNSNSGYALNF_CASSLGSLGAQQFF	P8	Single T cells	Oliveira et al. (Virus-reactive)	0.0861332444632957
	P8_SG_Singlets_CALSEAVTDKLIF_CASSLEPSEAFF	P8	Single T cells	Oliveira et al. (Virus-reactive)	0.0530190565637592
	P8_SG_Singlets_CAVNTGFQKLVF_CSAPQSGVGQPQHF	P8	Single T cells	Oliveira et al. (Virus-reactive)	0.0466702349333306
	P8_SG_Singlets_CAFMKDNAGNMLTF_CASSQSGLNTEAFF	P8	Single T cells	Oliveira et al. (Virus-reactive)	0.0331444845032872
	P8_SG_Singlets_CAVVDSNYQLIW_CAWSVLPEMNTEAFF	P8	Single T cells	Oliveira et al. (Virus-reactive)	0.15075590026358
	P8_SG_Singlets_CAFMNPYDKVIF_CATSAQGSIYEQFF	P8	Single T cells	Oliveira et al. (Virus-reactive)	0.0470809222286182
	P8_SG_Singlets_CATDPPKDTPLVF_CASSRGRNTEAFF	P8	Single T cells	Oliveira et al. (Virus-reactive)	0.0323567728057685
	P8_SG_Singlets_CAGPGGRLMF_CSVVLGSTHGYTF	P8	Single T cells	Oliveira et al. (Virus-reactive)	0.0587249169368114
	P8_SG_Singlets_CAVGMDSSYKLIF_CASSPPGHRGQFF;CASRPRDRGRTHNSPLHF	P8	Single T cells	Oliveira et al. (Virus-reactive)	0.21810525040143
	P8_SG_Singlets_CADSSGAGSYQLTF;CAAPGANTDKLIF_CASSLGTANTF	P8	Single T cells	Oliveira et al. (Virus-reactive)	0.124731117641712
	P8_SG_Singlets_CAVNIQGAQKLVF_CSARLGGGGTEAFF	P8	Single T cells	Oliveira et al. (Virus-reactive)	0.0604345958700383
	P8_SG_Singlets_CAGPLNAGGTSYGKLTF_CASSFRIQYEQYF	P8	Single T cells	Oliveira et al. (Virus-reactive)	0.273972187717757
	P8_SG_Singlets_CATAPVLDDKIIF_CASSSQGGAYGYTF	P8	Single T cells	Oliveira et al. (Virus-reactive)	0.191838094949556
	P8_SG_Singlets_CAYRSARNNDMRF_CASSSPLAGADTQYF	P8	Single T cells	Oliveira et al. (Virus-reactive)	0.221952919077771
	P8_SG_Singlets_CAVPPGGYSTLTF_CASSHLGDSSYNEQFF	P8	Single T cells	Oliveira et al. (Virus-reactive)	0.166085981761445
	P8_SG_Singlets_CLVGVLAYGNKLVF_CASSRGLAGGSNEQFF	P8	Single T cells	Oliveira et al. (Virus-reactive)	0.134456327445693
	P8_SG_Singlets_CLVGQHGVLTDSWGKFQF_CASSSSTGVPYNEQFF	P8	Single T cells	Oliveira et al. (Virus-reactive)	0.0519889720362347
	P8_SG_Singlets_CAFNPGAAGNKLTF_CASSLLAGETDTQYF	P8	Single T cells	Oliveira et al. (Virus-reactive)	0.113309298027691
	P8_SG_Singlets_CADLSNSGYALNF_CASSLGFGDTQYF	P8	Single T cells	Oliveira et al. (Virus-reactive)	0.176114157602933
	P8_SG_Singlets_CALSHNNDMRF_CASSSLGMNTEAFF	P8	Single T cells	Oliveira et al. (Virus-reactive)	0.251189141697216
	P8_SG_Singlets_CAVNGRGKLIF_CASRSPGQHTGELFF	P8	Single T cells	Oliveira et al. (Virus-reactive)	0.263974308480019
	P8_SG_Singlets_CAGPGGKLIF_CSVVPGEDYGYTF	P8	Single T cells	Oliveira et al. (Virus-reactive)	0.0449820988860252
	P8_SG_Singlets_CAGPISSGSARQLTF_CASRLTGGGSPLHF	P8	Single T cells	Oliveira et al. (Virus-reactive)	0.24546308358833
	P8_SG_Singlets_CAVRPIFTGGGNKLTF_CASSLGGGTALGYTF	P8	Single T cells	Oliveira et al. (Virus-reactive)	0.150210561396068
	P8_SG_Singlets_CATKETSGSRLTF_CASTRRRGAAFTYEQYF	P8	Single T cells	Oliveira et al. (Virus-reactive)	0.0778925682431
	P8_SG_Singlets_CASEDSNYQLIW_CSARDPSSGAGRTDTQYF	P8	Single T cells	Oliveira et al. (Virus-reactive)	0.162707388088002
	P8_SG_Singlets_CLVGDPGSARQLTF;CAENPGTYKYIF_CASSLTVRTEAFF	P8	Single T cells	Oliveira et al. (Virus-reactive)	0.0191928984760808
	P8_SG_Singlets_CAVQVDTGRRALTF_CASSLGGLGGYTF	P8	Single T cells	Oliveira et al. (Virus-reactive)	0.068967188778138
	P8_SG_Singlets_CAARSDQTGANNLFF;CAFMNNRDDKIIF_CASSSNRVRNTGELFF	P8	Single T cells	Oliveira et al. (Virus-reactive)	0.0835428848426091
	P8_SG_Singlets_CILRERNNDMRF;CVVSDNARLMF_CASSQDVRGPPDTQYF;CASSLWGGPTGVGGYTF	P8	Single T cells	Oliveira et al. (Virus-reactive)	0.246644651134608
	P8_SG_Singlets_CAVTIGFGNVLHC_CASQPERGDQETQYF	P8	Single T cells	Oliveira et al. (Virus-reactive)	0
	P8_SG_Singlets_CAVNNPSSGTYKYIF_CATKTGTGYNEQFF	P8	Single T cells	Oliveira et al. (Virus-reactive)	0.171206107795316
	P8_SG_Singlets_CAVRDMKGDDKIIF_CASSGHPGTGTAPLHF	P8	Single T cells	Oliveira et al. (Virus-reactive)	0.14566607083346
	P8_SG_Singlets_CLVGEGGSYIPTF_CSVERQGYTGELFF	P8	Single T cells	Oliveira et al. (Virus-reactive)	0.244039143212046
	P8_SG_Singlets_CALWYQGAQKLVF_CASSLSVDREDEQYF	P8	Single T cells	Oliveira et al. (Virus-reactive)	0.0474934221412241
	P8_SG_Singlets_CAASSPNDYKLSF_CASSARDGAYEQYF	P8	Single T cells	Oliveira et al. (Virus-reactive)	0.209470718332475
	P8_SG_Singlets_CLVGDTPGGGADGLTF_CSAIGLAEDGPETQYF	P8	Single T cells	Oliveira et al. (Virus-reactive)	0.162238313085103
	P8_SG_Singlets_CATVVYNTDKLIF_CSVGLAGANEQFF	P8	Single T cells	Oliveira et al. (Virus-reactive)	0.236980034538128
	P8_SG_Singlets_CATDSGGYSTLTF_CASSYGTGVNTEAFF	P8	Single T cells	Oliveira et al. (Virus-reactive)	0.0796800678643924
	P8_SG_Singlets_CAVKDSNYQLIW_CSARGEGHGREGPQETQYF	P8	Single T cells	Oliveira et al. (Virus-reactive)	0.115884509346502
	P8_SG_Singlets_CAATTGTASKLTF_CASSFPGARDYGYTF	P8	Single T cells	Oliveira et al. (Virus-reactive)	0.176538310055443
	P8_SG_Singlets_CAYRTRNQAGTALIF_CASTPTGSRETQYF	P8	Single T cells	Oliveira et al. (Virus-reactive)	0.191535128912049
	P8_SG_Singlets_CAESPPHGSYKLIF_CASSQVAGEGYEQYF	P8	Single T cells	Oliveira et al. (Virus-reactive)	0.0483533795861484
	P8_SG_Singlets_CAVRIRGTYKYIF_CASSQGQSLGDTQYF	P8	Single T cells	Oliveira et al. (Virus-reactive)	0.0550792256188081
	P8_SG_Singlets_CIVRPPISNFGNEKLTF_CASTSILAGVRNEQFF	P8	Single T cells	Oliveira et al. (Virus-reactive)	0.191353349289545
	P8_SG_Singlets_CAHNTNAGKSTF;CAVWGSGAGSYQLTF_CASQRDGSTNEKLFF	P8	Single T cells	Oliveira et al. (Virus-reactive)	0.00475656678886297
	P8_SG_Singlets_CAMREGWTGGFKTIF_CASSHKDRNTEAFF	P8	Single T cells	Oliveira et al. (Virus-reactive)	0.157421153088739
	P8_SG_Singlets_CAEKGGSYIPTF_CATSRDRTNEKLFF	P8	Single T cells	Oliveira et al. (Virus-reactive)	0.190202078347017
	P8_SG_Singlets_CALPSGAGSYQLTF;CAVRPRNAGNNRKLIW_CASSSLGSTDTQYF;CASCTGAFF	P8	Single T cells	Oliveira et al. (Virus-reactive)	0.225527918320356
	P8_SG_Singlets_CAYERGNQFYF_CASSYTPSGVSGNTIYF	P8	Single T cells	Oliveira et al. (Virus-reactive)	0.105826036901263
	P8_SG_Singlets_CALVLDSNYQLIW_CASSPPLGGGTEAFF	P8	Single T cells	Oliveira et al. (Virus-reactive)	0.232193171145515
	P8_SG_Singlets_CAWGTGRRALTF_CASSQSVLGGGNTIYF	P8	Single T cells	Oliveira et al. (Virus-reactive)	0.118338534250311
	P8_SG_Singlets_CAMKGNTPLVF;CALGGKLIF_CASSLGTRHTNTEAFF	P8	Single T cells	Oliveira et al. (Virus-reactive)	0.114278789347714
	P8_SG_Singlets_CVAFNDYKLSF_CASTEGAGNTEAFF	P8	Single T cells	Oliveira et al. (Virus-reactive)	0.115278577271488
	P8_SG_Singlets_CAVMSWGGGYNKLIF_CSARDKGADYEQYF	P8	Single T cells	Oliveira et al. (Virus-reactive)	0.200048474566001
	P8_SG_Singlets_CAFMYSGGGADGLTF_CASSFIGQVNTEAFF	P8	Single T cells	Oliveira et al. (Virus-reactive)	0.230375374920471
	P8_SG_Singlets_CAMRELDYGQNFVF_CASSVGLGGDTQYF;CASSDGLGLAGGGTDTQYF	P8	Single T cells	Oliveira et al. (Virus-reactive)	0.111370315387645
	P8_SG_Singlets_CAVRDIGSSNTGKLIF_CASSQVRSQPFYEQYF	P8	Single T cells	Oliveira et al. (Virus-reactive)	0.131335777259369
	P8_SG_Singlets_CAFRWDYGNKLVF_CASSESAGGEAFF	P8	Single T cells	Oliveira et al. (Virus-reactive)	0.28757536280183
	P8_SG_Singlets_CAVRDGNYQLIW;CVVSLSNDYKLSF_CSASSGGDAGELFF	P8	Single T cells	Oliveira et al. (Virus-reactive)	0.217317538703911
	P8_SG_Singlets_CAASSDFGNEKLTF_CASRPTGGGNYGYTF	P8	Single T cells	Oliveira et al. (Virus-reactive)	0.0529584633562578
	P8_SG_Singlets_CAASSHIIQGAQKLVF_CSVEGGVRSSYEQYF	P8	Single T cells	Oliveira et al. (Virus-reactive)	0.102142474828572
	P8_SG_Singlets_CATDGGTDKLIF_CASSPDSETQYF	P8	Single T cells	Oliveira et al. (Virus-reactive)	0.203078134941073
	P8_SG_Singlets_CAYKSNEKLTF_CASSLTGGLYSGNTIYF	P8	Single T cells	Oliveira et al. (Virus-reactive)	0.0574575090132396
	P8_SG_Singlets_CALMNTGFQKLVF_CASSLRQTSYEQYF	P8	Single T cells	Oliveira et al. (Virus-reactive)	0.0475656678886297
	P8_SG_Singlets_CARKAAGNKLTF_CASSLRGASNTEAFF	P8	Single T cells	Oliveira et al. (Virus-reactive)	0.185551549671282
	P8_SG_Singlets_CAVVSGTYKYIF_CASSQASQGQETQYF	P8	Single T cells	Oliveira et al. (Virus-reactive)	0.0877692610658345
	P8_SG_Singlets_CALSEAYGSGTYKYIF_CASSVRGATNEKLFF	P8	Single T cells	Oliveira et al. (Virus-reactive)	0.202835762111067
	P8_SG_Singlets_CAFMKSSNDMRF_CATRPGGTDTQYF	P8	Single T cells	Oliveira et al. (Virus-reactive)	0.251340624715969
	P8_SG_Singlets_CALRSNDYKLSF_CASRPVGNTEAFF	P8	Single T cells	Oliveira et al. (Virus-reactive)	0.185172842124398
	P8_SG_Singlets_CAYNDGTSYGKLTF_CASSLGQFRSYNSPLHF	P8	Single T cells	Oliveira et al. (Virus-reactive)	0.0843154482382525
	P8_SG_Singlets_CATVLFYNQGGKLIF_CSARLGVLKFF	P8	Single T cells	Oliveira et al. (Virus-reactive)	0.0620474444814736
	P8_SG_Singlets_CALPSGSARQLTF;CAVMDSNYQLIW_CASSEGGGNTEAFF	P8	Single T cells	Oliveira et al. (Virus-reactive)	0.105235253128124
	P8_SG_Singlets_CARTGSGAGSYQLTF;CADQGSFNKFYF_CASSLNYEQYF	P8	Single T cells	Oliveira et al. (Virus-reactive)	0.0390119267630099
	P8_SG_Singlets_CAVGPGEGQKLLF_CASSTGILAGYEQYF	P8	Single T cells	Oliveira et al. (Virus-reactive)	0.0270094222437665
	P8_SG_Singlets_CAVRGVYGQNFVF;CAVPYNAGNNRKLIW_CASSQGHNTEAFF	P8	Single T cells	Oliveira et al. (Virus-reactive)	0.0468658163419881
	P8_SG_Singlets_CALSDALYNQGGKLIF_CASLGGGGYTF	P8	Single T cells	Oliveira et al. (Virus-reactive)	0.0930408701184597
	P8_SG_Singlets_CAASDYGNKLVF_CASSPGTRQKPAAFF	P8	Single T cells	Oliveira et al. (Virus-reactive)	0.122731541794165
	P8_SG_Singlets_CAASTFGGEKLTF_CASSSSSYEQYF	P8	Single T cells	Oliveira et al. (Virus-reactive)	0.174902293452904
	P8_SG_Singlets_CAFMNMNSGGSNYKLTF_CASSFGGGPMEQYF	P8	Single T cells	Oliveira et al. (Virus-reactive)	0.163722846668888
	P8_SG_Singlets_CAVNPPGSGYALNF_CASSQGRISYEQYF	P8	Single T cells	Oliveira et al. (Virus-reactive)	0.0797103644681431
	P8_SG_Singlets_CAETRGGNNRKLIW_CASSGDSKNIQYF	P8	Single T cells	Oliveira et al. (Virus-reactive)	0.232587026994274
	P8_SG_Singlets_CAVISDGQKLLF_CASSVQHLPRGVSTDTQYF	P8	Single T cells	Oliveira et al. (Virus-reactive)	0.100069682188627
	P8_SG_Singlets_CAGGATNKLIF_CATSRARQNTEAFF	P8	Single T cells	Oliveira et al. (Virus-reactive)	0.230981306995486
	P8_SG_Singlets_CALKMASSASKIIF_CASSHLGVDGELFF	P8	Single T cells	Oliveira et al. (Virus-reactive)	0.15199806101736
	P8_SG_Singlets_CAERGNQAGTALIF;CVVSEGKLIF_CASSLGQGFYEQYF	P8	Single T cells	Oliveira et al. (Virus-reactive)	0.236343805859363
	P8_SG_Singlets_CATDAIPLWWYGQNFVF_CASSLMLASSGYEQYF	P8	Single T cells	Oliveira et al. (Virus-reactive)	0.186475596085679
	P8_SG_Singlets_CALSEALANSGGSNYKLTF_CASSQDLTGLYEQYF	P8	Single T cells	Oliveira et al. (Virus-reactive)	0.157299966673736
	P8_SG_Singlets_CAVRGRDYKLSF_CASSYQTGELFF	P8	Single T cells	Oliveira et al. (Virus-reactive)	0.0789832459781259
	P8_SG_Singlets_CILVGAGGTSYGKLTF_CASRLQGANYEQYF	P8	Single T cells	Oliveira et al. (Virus-reactive)	0.190057327906875
	P8_SG_Singlets_CAASPNFGNEKLTF_CASSFPTGLADYTDTQYF	P8	Single T cells	Oliveira et al. (Virus-reactive)	0.149513739509801
	P8_SG_Singlets_CAAWGGTALIF_CASSSDESYEQYF	P8	Single T cells	Oliveira et al. (Virus-reactive)	0.227042748507892
	P8_SG_Singlets_CAVQGPDSWGKFQF_CASSGTQNYGYTF	P8	Single T cells	Oliveira et al. (Virus-reactive)	0.036885509134426
	P8_SG_Singlets_CAVSDLGYALNF_CASSLGAFDTEAFF	P8	Single T cells	Oliveira et al. (Virus-reactive)	0.0465052867573545
	P8_SG_Singlets_CVVNDQTGANNLFF_CASRGWGRNDQPQHF	P8	Single T cells	Oliveira et al. (Virus-reactive)	0.148120095737268
	P8_SG_Singlets_CIVRAPVYNAGNNRKLIW;CALSEYNPNAGGTSYGKLTF_CASSLAAGGGYEQYF	P8	Single T cells	Oliveira et al. (Virus-reactive)	0.0240933741327597
	P8_SG_Singlets_CAVRTASKLTF_CASSPGRNTEAFF	P8	Single T cells	Oliveira et al. (Virus-reactive)	0.0159966067803799
	P8_SG_Singlets_CIVSLHKLVF_CASSLVTGGYGYTF	P8	Single T cells	Oliveira et al. (Virus-reactive)	0.123519253491684
	P8_SG_Singlets_CAVASGGNNRLAF_CASSPTRRGIQETQYF	P8	Single T cells	Oliveira et al. (Virus-reactive)	0.0164813524403914
	P8_SG_Singlets_CAVITGFQKLVF_CSAMGGQTEPYGYTF	P8	Single T cells	Oliveira et al. (Virus-reactive)	0.2126518617263
	P8_SG_Singlets_CAVRDDTGGFKTIF_CASSNGMNTEAFF	P8	Single T cells	Oliveira et al. (Virus-reactive)	0.182021995334323
	P8_SG_Singlets_CVVKGGSYIPTF_CASSLSTSGYSYEQYF	P8	Single T cells	Oliveira et al. (Virus-reactive)	0.110582603690126
	P8_SG_Singlets_CGTLGRDDKIIF_CASSLAGGTDTQYF	P8	Single T cells	Oliveira et al. (Virus-reactive)	0.124609931226709
	P8_SG_Singlets_CAYRSLWYGGSQGNLIF_CASSPPRLNTTNTEAFF	P8	Single T cells	Oliveira et al. (Virus-reactive)	0.178325809676735
	P8_SG_Singlets_CAAISGAGSYQLTF;CAPAAEYAGNMLTF_CASSPGLAGVFTDTQYF	P8	Single T cells	Oliveira et al. (Virus-reactive)	0.156663737994971
	P8_SG_Singlets_CAMRGNTGFQKLVF_CASRLTGSNQPQHF	P8	Single T cells	Oliveira et al. (Virus-reactive)	0.0741228051192604
	P8_SG_Singlets_CALSEPDSGNTPLVF_CASSHLTGVYEQYF	P8	Single T cells	Oliveira et al. (Virus-reactive)	0.232556730390523
	P8_SG_Singlets_CAETPTSGTYKYIF_CSVVPSSGTGELFF	P8	Single T cells	Oliveira et al. (Virus-reactive)	0.0065137698064047
	P8_SG_Singlets_CAVIRVSDQAGTALIF_CASSHLLRTGEETQYF	P8	Single T cells	Oliveira et al. (Virus-reactive)	0.105341291241252
	P8_SG_Singlets_CAVKWDSGGYNKLIF_CASSLDGTANEAFF	P8	Single T cells	Oliveira et al. (Virus-reactive)	0.107319226657549
	P8_SG_Singlets_CATDVYNNNDMRF_CASSSSRGNYGYTF	P8	Single T cells	Oliveira et al. (Virus-reactive)	0.0298825501661264
	P8_SG_Singlets_CAMREGERDDKIIF_CASSKDPGGNTGELFF	P8	Single T cells	Oliveira et al. (Virus-reactive)	0.0654861090071803
	P8_SG_Singlets_CADSGDSNYQLIW;CASYGQNFVF_CASSLFGSSYEQYF	P8	Single T cells	Oliveira et al. (Virus-reactive)	0.0641699888971858
	P8_SG_Singlets_CAESGGSQGNLIF;CALCPNSNDYKLSF_CASSQGRGYEQYF	P8	Single T cells	Oliveira et al. (Virus-reactive)	0.170206319871542
	P8_SG_Singlets_CVVNGNNDMRF_CSARETSDHEQFF	P8	Single T cells	Oliveira et al. (Virus-reactive)	0.0113612264065198
	P8_SG_Singlets_CAMSGGNTPLVF;CAAPRGNTPLVF_CASSYSQGAYNEQFF	P8	Single T cells	Oliveira et al. (Virus-reactive)	0.173932802132881
	P8_SG_Singlets_CAVRSGNTPLVF_CASRSGGGGAQETQYF	P8	Single T cells	Oliveira et al. (Virus-reactive)	0.0253279607356015
	P8_SG_Singlets_CAVDGGYNKLIF_CSAPHGVGETQYF	P8	Single T cells	Oliveira et al. (Virus-reactive)	0.106280485957524
	P8_SG_Singlets_CALSASRYGNKLVF_CASSMNGNSYEQYF	P8	Single T cells	Oliveira et al. (Virus-reactive)	0.220771351531493
	P8_SG_Singlets_CAVREGGGSYIPTF_CATSATRDSSYNEQFF	P8	Single T cells	Oliveira et al. (Virus-reactive)	0.18696034174569
	P8_SG_Singlets_CAFYTGGFKTIF_CASSQDLQGSVGETQYF	P8	Single T cells	Oliveira et al. (Virus-reactive)	0.166964583270215
	P8_SG_Singlets_CALRSNYQLIW_CASIRAGQDYGYTF	P8	Single T cells	Oliveira et al. (Virus-reactive)	0.197564153058442
	P8_SG_Singlets_CILVSGSARQLTF_CAINPGQGAIETQYF	P8	Single T cells	Oliveira et al. (Virus-reactive)	0.127821371224286
	P8_SG_Singlets_CLVGWISSGSARQLTF_CASSVKVSESTDTQYF	P8	Single T cells	Oliveira et al. (Virus-reactive)	0.156239585542461
	P8_SG_Singlets_CAVRDVGGADGLTF_CASSPRDRPNQPQHF	P8	Single T cells	Oliveira et al. (Virus-reactive)	0.0517186331104591
	P8_SG_Singlets_CAVNLDSSYKLIF_CASSLLAVANEQFF	P8	Single T cells	Oliveira et al. (Virus-reactive)	0.181870512315569
	P8_SG_Singlets_CAVRSRQGGSEKLVF_CASSLRAGGLSRVPDTQYF	P8	Single T cells	Oliveira et al. (Virus-reactive)	0.218317326627685
	P8_SG_Singlets_CAGRRYNFNKFYF_CSASWDRQGYEQYF	P8	Single T cells	Oliveira et al. (Virus-reactive)	0.282606719786712
	P8_SG_Singlets_CLVADGTASKLTF_CASSARRSAVYGYTF	P8	Single T cells	Oliveira et al. (Virus-reactive)	0.176477716847941
	P8_SG_Singlets_CLVGFAGNNRKLIW_CASSLGRVATNEKLFF	P8	Single T cells	Oliveira et al. (Virus-reactive)	0.15030145120732
	P8_SG_Singlets_CAMREGIGYSTLTF;CAASKGNTDKLIF_CSAQENEQFF	P8	Single T cells	Oliveira et al. (Virus-reactive)	0.158117974975005
	P8_SG_Singlets_CAARRAVSGGGNKLTF_CSARDLNGGAWNEQFF	P8	Single T cells	Oliveira et al. (Virus-reactive)	0.226800375677886
	P8_SG_Singlets_CAVSYSGAGSYQLTF_CASSTLPGADYEQYF	P8	Single T cells	Oliveira et al. (Virus-reactive)	0.0026358045263126
	P8_SG_Singlets_CAVTLLMDTGRRALTF_CASRRGQNTEAFF	P8	Single T cells	Oliveira et al. (Virus-reactive)	0.0549176437321376
	P8_SG_Singlets_CATDGDDYKLSF_CASSQYTSGFYEQYF	P8	Single T cells	Oliveira et al. (Virus-reactive)	0.155997212712455
	P8_SG_Singlets_CVVSAGGSQGNLIF_CASSSFQGQPTRFNYGYTF	P8	Single T cells	Oliveira et al. (Virus-reactive)	0.191959281364559
	P8_SG_Singlets_CAGGYNAGNMLTF_CSANRDRETFF	P8	Single T cells	Oliveira et al. (Virus-reactive)	0.0438088890235405
	P8_SG_Singlets_CAASPWSNFGNEKLTF_CASSLRLAGNYEQYF	P8	Single T cells	Oliveira et al. (Virus-reactive)	0.203229617959827
	P8_SG_Singlets_CILSPGGSQGNLIF_CASSQGSGANVLTF	P8	Single T cells	Oliveira et al. (Virus-reactive)	0.146393189323477
	P8_SG_Singlets_CAAVAEDNYGQNFVF_CASSQATSGVFYEQYF	P8	Single T cells	Oliveira et al. (Virus-reactive)	0.0198139788529706
	P8_SG_Singlets_CAVRGTGNQFYF_CSVGRVGREAFF	P8	Single T cells	Oliveira et al. (Virus-reactive)	0.0930408701184597
	P8_SG_Singlets_CAASFSGGYNKLIF;CVVSALSGGSYIPTF_CAGGRLSTDTQYF	P8	Single T cells	Oliveira et al. (Virus-reactive)	0.124519041415457
	P8_SG_Singlets_CGTEWAARLMF_CASSPRGLGNEQFF	P8	Single T cells	Oliveira et al. (Virus-reactive)	0.189868815705759
	P8_SG_Singlets_CAASIGQLTF_CASSPGTAKNIQYF	P8	Single T cells	Oliveira et al. (Virus-reactive)	0.269245917532645
	P8_SG_Singlets_CLVGDMALRAGNKLTF_CASSPRQTGLSEAFF	P8	Single T cells	Oliveira et al. (Virus-reactive)	0.115096797648984
	P8_SG_Singlets_CASNAGGTSYGKLTF_CASSHTGLADSYEQYF	P8	Single T cells	Oliveira et al. (Virus-reactive)	0.103402308601206
	P8_SG_Singlets_CAYPTQGGSEKLVF_CASRGLKGTYNEQFF	P8	Single T cells	Oliveira et al. (Virus-reactive)	0.259672190747417
	P8_SG_Singlets_CAPMDSNYQLIW_CASSTSGADTGELFF	P8	Single T cells	Oliveira et al. (Virus-reactive)	0.184354833823128
	P8_SG_Singlets_CALSRFSDGQKLLF_CASSIVSNQPQHF	P8	Single T cells	Oliveira et al. (Virus-reactive)	0.176265640621686
	P8_SG_Singlets_CAPANGQKLLF_CASSRGLSEDEQFF	P8	Single T cells	Oliveira et al. (Virus-reactive)	0.0256612233768595
	P8_SG_Singlets_CAASGGTGGFKTIF_CAWSVLAGVGETQYF	P8	Single T cells	Oliveira et al. (Virus-reactive)	0.161359711576332
	P8_SG_Singlets_CIAPLGSSNTGKLIF_CASRDGLIYGYTF	P8	Single T cells	Oliveira et al. (Virus-reactive)	0.0939952131366074
	P8_SG_Singlets_CAAFTPKDNDMRF_CSFWTSGYEFF	P8	Single T cells	Oliveira et al. (Virus-reactive)	0.0275093162056533
	P8_SG_Singlets_CVVSRSDGQKLLF_CASRRATSGDIDTQYF;CATLAGTTSTDTQYF	P8	Single T cells	Oliveira et al. (Virus-reactive)	0.128730269336807
	P8_SG_Singlets_CAGGLYYNQGGKLIF_CASSQVGGTQYF	P8	Single T cells	Oliveira et al. (Virus-reactive)	0.0988578180385979
	P8_SG_Singlets_CVVHPKGGATNKLIF_CASSIAGTTGELFF	P8	Single T cells	Oliveira et al. (Virus-reactive)	0.153422001393644
	P8_SG_Singlets_CAMRTGRRALTF_CASNGGSGNTIYF	P8	Single T cells	Oliveira et al. (Virus-reactive)	0.16296543157512
	P8_SG_Singlets_CAASQNTGNQFYF_CASSSVPSHRTGLNQPQHF	P8	Single T cells	Oliveira et al. (Virus-reactive)	0.159935771200048
	P8_SG_Singlets_CAYSYNTDKLIF_CASSPHRGQYEQYF	P8	Single T cells	Oliveira et al. (Virus-reactive)	0.0821643893719514
	P8_SG_Singlets_CAPATGFQKLVF_CASSLKEGQKYNEQFF	P8	Single T cells	Oliveira et al. (Virus-reactive)	0.219408004362711
	P8_SG_Singlets_CAFTGAGSYQLTF;CAPITGGGNKLTF_CATSRGQGSSVWGTEAFF	P8	Single T cells	Oliveira et al. (Virus-reactive)	0.182082588541824
	P8_SG_Singlets_CLVGEGRNRDDKIIF_CASSSDPMNTGELFF	P8	Single T cells	Oliveira et al. (Virus-reactive)	0.259672190747417
	P8_SG_Singlets_CAIYNFNKFYF_CASTGHLNTEAFF	P8	Single T cells	Oliveira et al. (Virus-reactive)	0.233344442088042
	P8_SG_Singlets_CATDIVQGGSEKLVF_CASTPGRYMNTEAFF	P8	Single T cells	Oliveira et al. (Virus-reactive)	0.180507165146787
	P8_SG_Singlets_CLVGDKGSGYSTLTF_CASSGRSADTEAFF	P8	Single T cells	Oliveira et al. (Virus-reactive)	0.138394885933287
	P8_SG_Singlets_CALINAGKSTF_CASSAHFNQPQHF	P8	Single T cells	Oliveira et al. (Virus-reactive)	0.0328213207299462
	P8_SG_Singlets_CAVRDLNQAGTALIF_CASAPGRQSTDTQYF	P8	Single T cells	Oliveira et al. (Virus-reactive)	0.141212470082104
	P8_SG_Singlets_CADTGGGNKLTF_CASRIDTGELFF	P8	Single T cells	Oliveira et al. (Virus-reactive)	0.0685309176841276
	P8_SG_Singlets_CALSDATGANSKLTF_CASSPRIANYGYTF	P8	Single T cells	Oliveira et al. (Virus-reactive)	0.0988679169065148
	P8_SG_Singlets_CAMRGYTGGFKTIF_CASSPEVNQPQHF	P8	Single T cells	Oliveira et al. (Virus-reactive)	0.242251643590753
	P8_SG_Singlets_CAANINFGNEKLTF_CASSYRGEETQYF	P8	Single T cells	Oliveira et al. (Virus-reactive)	0.034568424879571
	P8_SG_Singlets_CATASGGKLIF;CVREGDDKIIF_CASSAEGSGSYEQYF	P8	Single T cells	Oliveira et al. (Virus-reactive)	0.229678553034205
	P8_SG_Singlets_CAVQGSKSWGKLQF_CASTGARNYGYTF	P8	Single T cells	Oliveira et al. (Virus-reactive)	0.0294180022419487
	P8_SG_Singlets_CAVIPDSNYQLIW_CASSIRVKDEQYF	P8	Single T cells	Oliveira et al. (Virus-reactive)	0.244735965098312
	P8_SG_Singlets_CAPYAGNNRKLIW;CALSGGTGFQKLVF_CASSSPGTSQLRSYNEQFF	P8	Single T cells	Oliveira et al. (Virus-reactive)	0.0651881924036316
	P8_SG_Singlets_CAESRGQNFVF_CASRLTGFEKLFF	P8	Single T cells	Oliveira et al. (Virus-reactive)	0.190535340988275
	P8_SG_Singlets_CAMRLPGAGSYQLTF_CSARGELAGGRRQETQYF	P8	Single T cells	Oliveira et al. (Virus-reactive)	0.0501166419244403
	P8_SG_Singlets_CAPTRDSNYQLIW_CASSPTGSSGNTIYF	P8	Single T cells	Oliveira et al. (Virus-reactive)	0.0607446905201927
	P8_SG_Singlets_CAVRAYNAGNMLTF_CASSLKRRTSTDTQYF	P8	Single T cells	Oliveira et al. (Virus-reactive)	0.0808717342785874
	P8_SG_Singlets_CAVNSIRNQFYF_CASSRGTSSYEQYF	P8	Single T cells	Oliveira et al. (Virus-reactive)	0.0435665161935347
	P8_SG_Singlets_CATAVPGGNNRLAF_CASRWLAGGQETQYF	P8	Single T cells	Oliveira et al. (Virus-reactive)	0.0817099403156906
	P8_SG_Singlets_CAVRGSGGYNKLIF_CASRMTGGGDQPQHF	P8	Single T cells	Oliveira et al. (Virus-reactive)	0.0319780652588845
	P8_SG_Singlets_CAVRDSNYQLIW_CASSGVSGANVLTF	P8	Single T cells	Oliveira et al. (Virus-reactive)	0.269003544702639
	P8_SG_Singlets_CAFMIASGTYKYIF_CASSIATGTGELFF	P8	Single T cells	Oliveira et al. (Virus-reactive)	0.145211621777199
	P8_SG_Singlets_CAERLPSYGGSQGNLIF;CAVGAPVGGSYIPTF_CASRSEGFTDYGYTF	P8	Single T cells	Oliveira et al. (Virus-reactive)	0.146999121398491
	P8_SG_Singlets_CAPRKGNARLMF;CALRYNTNAGKSTF_CAISDEGLLGNTIYF	P8	Single T cells	Oliveira et al. (Virus-reactive)	0.1094919259551
	P8_SG_Singlets_CAVNIQGAQKLVF_CSARIGGGGTEAFF	P8	Single T cells	Oliveira et al. (Virus-reactive)	0.0348612920491613
	P8_SG_Singlets_CAVIGGSNYKLTF_CSVAYMTGINTEAFF	P8	Single T cells	Oliveira et al. (Virus-reactive)	0.201442118338534
	P8_SG_Singlets_CALQMNRDDKIIF_CASSSNRDGHNQPQHF	P8	Single T cells	Oliveira et al. (Virus-reactive)	0
	P8_SG_Singlets_CAVTPGGGGKLIF_CASSHGVLTDTQYF	P8	Single T cells	Oliveira et al. (Virus-reactive)	0.0589268942951495
	P8_SG_Singlets_CAVLMDSNYQLIW_CASSGDGMNTEAFF	P8	Single T cells	Oliveira et al. (Virus-reactive)	0.131444845032872
	P8_SG_Singlets_CAMREAYNTDKLIF_CSARLGGGGTEAFF;CATRTGTITDTQYF	P8	Single T cells	Oliveira et al. (Virus-reactive)	0
	P8_SG_Singlets_CVVPYSGGYQKVTF_CASSLSGGGPSYNEQFF	P8	Single T cells	Oliveira et al. (Virus-reactive)	0.226315630017875
	P8_SG_Singlets_CAPRGGYQKVTF_CASSALGGGANTGELFF	P8	Single T cells	Oliveira et al. (Virus-reactive)	0.0695761505135274
	P8_SG_Singlets_CATDKTSYDKVIF;CALSGPLSSNYKLTF_CASSQDRGGEAFF	P8	Single T cells	Oliveira et al. (Virus-reactive)	0.15454297573242
	P8_SG_Singlets_CVVNKAGSARQLTF_CASSLRLAGDTDTQYF	P8	Single T cells	Oliveira et al. (Virus-reactive)	0.0165116490441422
	P8_SG_Singlets_CAVRLNTGTASKLTF_CASSVGQSPNEQFF	P8	Single T cells	Oliveira et al. (Virus-reactive)	0.159481322143788
	P8_SG_Singlets_CAVTNYGGSQGNLIF_CASSEYGTGNEKLFF	P8	Single T cells	Oliveira et al. (Virus-reactive)	0.0989790044536007
	P8_SG_Singlets_CAVRGGMDSSYKLIF_CSVEPPRGLGNTEAFF	P8	Single T cells	Oliveira et al. (Virus-reactive)	0.13472899687945
	P8_SG_Singlets_CGTEPYTGNQFYF_CASSFRADYEQYF	P8	Single T cells	Oliveira et al. (Virus-reactive)	0.100554427848638
	P8_SG_Singlets_CAVRDSSYKLIF_CSARVGTQPQHF	P8	Single T cells	Oliveira et al. (Virus-reactive)	0.070106341079165
	P8_SG_Singlets_CAVRAFTDKLIF_CASSSGPRTEQYF	P8	Single T cells	Oliveira et al. (Virus-reactive)	0.211121883236889
	P8_SG_Singlets_CAVAAANQGAQKLVF_CASSLGTANEQFF	P8	Single T cells	Oliveira et al. (Virus-reactive)	0.166934286666465
	P8_SG_Singlets_CAASGRRTSNTGKLIF_CASSDGLVYEQYF	P8	Single T cells	Oliveira et al. (Virus-reactive)	0.0820734995606992
	P8_SG_Singlets_CAYRKNNQGGKLIF_CASSHDRDRFEGNGGEKLFF	P8	Single T cells	Oliveira et al. (Virus-reactive)	0.0515648195837247
	P8_SG_Singlets_CILRSSGTYKYIF_CASSVGSAIQETQYF	P8	Single T cells	Oliveira et al. (Virus-reactive)	0.00103008452752446
	P8_SG_Singlets_CALRPQGGSEKLVF;CAVVGGANSKLTF_CASSPPGQGRNIQYF	P8	Single T cells	Oliveira et al. (Virus-reactive)	0.0187687460235708
	P8_SG_Singlets_CAFQGASGGYNKLIF_CASSYLGTGFYEQYF	P8	Single T cells	Oliveira et al. (Virus-reactive)	0.199866694943497
	P8_SG_Singlets_CAVRASGAGSYQLTF_CASSEGQGDGYTF;CASRSGREGLNEQFF	P8	Single T cells	Oliveira et al. (Virus-reactive)	0.00866482867270579
	P8_SG_Singlets_CASEAGGTSYGKLTF_CSARDPGYNSPLHF	P8	Single T cells	Oliveira et al. (Virus-reactive)	0.159072317993153
	P8_SG_Singlets_CADTGGGNKLTF_CASSQERTGGISTDTQYF;CASRIDTGELFF	P8	Single T cells	Oliveira et al. (Virus-reactive)	0.078862059563123
	P8_SG_Singlets_CAPSVIQGAQKLVF_CSVEGRQGRGGYTF	P8	Single T cells	Oliveira et al. (Virus-reactive)	0.15957221195504
	P8_SG_Singlets_CAVNPPGDDKIIF_CAISDSGTGLNQPQHF	P8	Single T cells	Oliveira et al. (Virus-reactive)	0.229769442845457
	P8_SG_Singlets_CAVNIANDYKLSF_CAKTGGGGSTEAFF	P8	Single T cells	Oliveira et al. (Virus-reactive)	0.235041051898082
	P8_SG_Singlets_CALRAGNNRKLIW_CASSQTGQGSYEQYF;CASSPKGQIYNEQFF	P8	Single T cells	Oliveira et al. (Virus-reactive)	0.196685551549671
	P8_SG_Singlets_CAPRMEYGNKLVF_CSATFPGTGHNEQFF	P8	Single T cells	Oliveira et al. (Virus-reactive)	0.0238358530008786
	P8_SG_Singlets_CAATQYGNKLVF_CASSYTEMRTEAFF	P8	Single T cells	Oliveira et al. (Virus-reactive)	0.236434695670615
	P8_SG_Singlets_CALNQGAQKLVF_CASSVSGGANNEQFF	P8	Single T cells	Oliveira et al. (Virus-reactive)	0.213621353046324
	P8_SG_Singlets_CAPPYSSASKIIF_CSARDSGQGGGDGYTF	P8	Single T cells	Oliveira et al. (Virus-reactive)	0.0687429939103826
	P8_SG_Singlets_CALSHASGGSYIPTF_CASSFSGQGAGNEQFF	P8	Single T cells	Oliveira et al. (Virus-reactive)	0.167752294967734
	P8_SG_Singlets_CAVRGVYGQNFVF_CASSQGHNTEAFF	P8	Single T cells	Oliveira et al. (Virus-reactive)	0.096085678795407
	P8_SG_Singlets_CVVNGDNARLMF_CASSLVGPHDQETQYF	P8	Single T cells	Oliveira et al. (Virus-reactive)	0.108310358408822
	P8_SG_Singlets_CALTLLYGGATNKLIF_CASSFQPPGVSYNEQFF	P8	Single T cells	Oliveira et al. (Virus-reactive)	0.0377192716696458
	P8_SG_Singlets_CAAASEGAQKLVF_CASSLDFNIAGATYNEQFF	P8	Single T cells	Oliveira et al. (Virus-reactive)	0.159004150634714
	P8_SG_Singlets_CAERGGTYKYIF_CASSQATSGNEQFF	P8	Single T cells	Oliveira et al. (Virus-reactive)	0
	P8_SG_Singlets_CVVNRDDKIIF_CASSPGLSLEQYF	P8	Single T cells	Oliveira et al. (Virus-reactive)	0.183870088163117
	P8_SG_Singlets_CILRVLITGANSKLTF;CAAPSYNTDKLIF_CASSSPRWEQYF	P8	Single T cells	Oliveira et al. (Virus-reactive)	0.27115460356894
	P8_SG_Singlets_CALSEAHRSNTGKLIF_CASRQLGPNQPQHF	P8	Single T cells	Oliveira et al. (Virus-reactive)	0.166661617232708
	P8_SG_Singlets_CAVILGGTGGFKTIF_CASSLQGANYEQYF;CASSVGGELFF	P8	Single T cells	Oliveira et al. (Virus-reactive)	0.301511800527161
	P8_SG_Singlets_CAVKDSNYQLIW_CASSADSSSGNTIYF	P8	Single T cells	Oliveira et al. (Virus-reactive)	0.310237222407368
	P8_SG_Singlets_CVTGDSSYKLIF_CSAHILEKIYNEQFF	P8	Single T cells	Oliveira et al. (Virus-reactive)	0.217438725118914
	P8_SG_Singlets_CATDGESYQLTF_CASGVGGNQPQHF	P8	Single T cells	Oliveira et al. (Virus-reactive)	0.0635925712727603
	P8_SG_Singlets_CAVSSPLHASGGSYIPTF_CASRPAGTDLNYGYTF	P8	Single T cells	Oliveira et al. (Virus-reactive)	0.217014572666404
	P8_SG_Singlets_CAVEGQGGSEKLVF_CASSSPPTSGRPGETQYF	P8	Single T cells	Oliveira et al. (Virus-reactive)	0.17011543006029
	P8_SG_Singlets_CAGQLGHTGGFKTIF_CASSLDRAGETEAFF	P8	Single T cells	Oliveira et al. (Virus-reactive)	0.131911412730633
	P8_SG_Singlets_CAVGDYKLSF_CSARIRQGVSLEQYF	P8	Single T cells	Oliveira et al. (Virus-reactive)	0.0167843184778986
	P8_SG_Singlets_CVVLNQGGKLIF_CSARAIIQGLGDTEAFF	P8	Single T cells	Oliveira et al. (Virus-reactive)	0.118277941042809
	P8_SG_Singlets_CAGPGGKLIF_CSVVAGDNYGYTF	P8	Single T cells	Oliveira et al. (Virus-reactive)	0.110552307086376
	P8_SG_Singlets_CAGAQAGKSTF_CASSLATLIAPSTDTQYF	P8	Single T cells	Oliveira et al. (Virus-reactive)	0.0314781712969976
	P8_SG_Singlets_CAEKYTGGTSYGKLTF_CSARDQDIPDIQYF	P8	Single T cells	Oliveira et al. (Virus-reactive)	0.121549974247887
	P8_SG_Singlets_CAVNQGGGADGLTF_CATGAGDTGELFF	P8	Single T cells	Oliveira et al. (Virus-reactive)	0.14063683461084
	P8_SG_Singlets_CGTATYFGNEKLTF_CASSFAGLSYEQYF	P8	Single T cells	Oliveira et al. (Virus-reactive)	0.0663798588178265
	P8_SG_Singlets_CVVSARGNNRLAF_CASGLAGNNEQFF	P8	Single T cells	Oliveira et al. (Virus-reactive)	0.173387463265368
	P8_SG_Singlets_CAVLRAGTALIF_CSARAGPLAPITTSDTQYF	P8	Single T cells	Oliveira et al. (Virus-reactive)	0.218711182476444
	P8_SG_Singlets_CAVKDRRNQFYF_CASSLVLGSYEQYF	P8	Single T cells	Oliveira et al. (Virus-reactive)	0.0714393916441967
	P8_SG_Singlets_CAASNDYKLSF;CVVNGHNQGGKLIF_CSVDGQRGTDTQYF	P8	Single T cells	Oliveira et al. (Virus-reactive)	0.258732996031145
	P8_SG_Singlets_CILRSSGTYKYIF;CPAPSNTGKLIF_CASSVGSAIQETQYF	P8	Single T cells	Oliveira et al. (Virus-reactive)	0.0406580422334656
	P8_SG_Singlets_CAVMDSNYQLIW_CSASGGSDTGELFF	P8	Single T cells	Oliveira et al. (Virus-reactive)	0.17726542854546
	P8_SG_Singlets_CALSVMAGGGNKLTF_CASSLSGSGNTIYF	P8	Single T cells	Oliveira et al. (Virus-reactive)	0.258248250371133
	P8_SG_Singlets_CVIRGGSQGNLIF_CASSTPGNTGELFF	P8	Single T cells	Oliveira et al. (Virus-reactive)	0.0957978610597752
	P8_SG_Singlets_CAVRGYNTDKLIF_CASSPGSTGELFF	P8	Single T cells	Oliveira et al. (Virus-reactive)	0.046232617323598
	P8_SG_Singlets_CAVRDSGAGSYQLTF_CASSQGQGDGYTF	P8	Single T cells	Oliveira et al. (Virus-reactive)	0.0672357378737844
	P8_SG_Singlets_CAVPVSRAGNDMRF_CASSDLAGELGEQFF	P8	Single T cells	Oliveira et al. (Virus-reactive)	0.155754839882449
	P8_SG_Singlets_CAGPGGKLIF_CSVVRGENYGYTF	P8	Single T cells	Oliveira et al. (Virus-reactive)	0.0903747689883964
	P8_SG_Singlets_CALGGNTGKLIF_CASSHSGGSYNEQFF	P8	Single T cells	Oliveira et al. (Virus-reactive)	0.0846487108795104
	P8_SG_Singlets_CAVRVEGDDKIIF_CASSLLGGSSYEQYF	P8	Single T cells	Oliveira et al. (Virus-reactive)	0.185506104765656
	P8_SG_Singlets_CAATGNQFYF_CASRPGTLSGELFF	P8	Single T cells	Oliveira et al. (Virus-reactive)	0.0471112188323689
	P8_SG_Singlets_CAGQYSGTYKYIF_CASSETSGRETQYF	P8	Single T cells	Oliveira et al. (Virus-reactive)	0.135698488199473
	P8_SG_Singlets_CAPEGGTSYGKLTF;CALRGDYKLSF_CASSYSDEPYNEQFF	P8	Single T cells	Oliveira et al. (Virus-reactive)	0.213863725876329
	P8_SG_Singlets_CVVSGGNKLVF_CASSYSGDTTEAFF	P8	Single T cells	Oliveira et al. (Virus-reactive)	0.0245099524343321
	P8_SG_Singlets_CAVKSTGKLIF_CASSSHRDNEQFF	P8	Single T cells	Oliveira et al. (Virus-reactive)	0.14148513951586
	P8_SG_Singlets_CAYRSALGGGADGLTF_CASSSTALKSNEQFF	P8	Single T cells	Oliveira et al. (Virus-reactive)	0.111279425576393
	P8_SG_Singlets_CAASGYKLSF_CASSQSIAKNIQYF	P8	Single T cells	Oliveira et al. (Virus-reactive)	0.100251461811131
	P8_SG_Singlets_CAENRRNSGYSTLTF_CASSPGGRDYNNEQFF	P8	Single T cells	Oliveira et al. (Virus-reactive)	0.257399945466113
	P8_SG_Singlets_CALKLVF_CASSLGLEGRNTIYF	P8	Single T cells	Oliveira et al. (Virus-reactive)	0
	P8_SG_Singlets_CAAVDKRERF_CASSPTWGGAGRRLHF	P8	Single T cells	Oliveira et al. (Virus-reactive)	0.0553215984488139
	P8_SG_Singlets_CAVNRGFQKLVF_CARRDQNNEQFF	P8	Single T cells	Oliveira et al. (Virus-reactive)	0.113733450480201
	P8_SG_Singlets_CAVEMDTGRRALTF_CASSLGTLMNTEAFF	P8	Single T cells	Oliveira et al. (Virus-reactive)	0.0636531644802618
	P8_SG_Singlets_CALSANTGNQFYF_CSARAFLAGSPYEQYF	P8	Single T cells	Oliveira et al. (Virus-reactive)	0.18653618929318
	P8_SG_Singlets_CALITPSNTGKLIF_CASSLGAGSYEQYF	P8	Single T cells	Oliveira et al. (Virus-reactive)	0.132608234616899
	P8_SG_Singlets_CAASEYYGGSQGNLIF_CASSLVLSGGAETQYF	P8	Single T cells	Oliveira et al. (Virus-reactive)	0.170994031569061
	P8_SG_Singlets_CAVRNTGKLIF_CASSLGGLLSYEQYF	P8	Single T cells	Oliveira et al. (Virus-reactive)	0.0778319750355985
	P8_SG_Singlets_CAGAIRMDSSYKLIF;CALSDVDTGNQFYF_CSAREVQGLGEQYF	P8	Single T cells	Oliveira et al. (Virus-reactive)	0.186354409670676
	P8_SG_Singlets_CAESRTGFQKLVF_CASSHGGDRAYEQYF	P8	Single T cells	Oliveira et al. (Virus-reactive)	0.0989184112460993
	P8_SG_Singlets_CALSGGTGFQKLVF_CASSSPGTSQLRSYNEQFF	P8	Single T cells	Oliveira et al. (Virus-reactive)	0.0724997727754719
	P8_SG_Singlets_CAGPTTDSWGKLQF;CAVTPGGGGKLIF_CASSSSGDEQFF	P8	Single T cells	Oliveira et al. (Virus-reactive)	0.0982821825673342
	P8_SG_Singlets_CAVRDIPGGSYIPTF_CASSLSGQGNTGELFF	P8	Single T cells	Oliveira et al. (Virus-reactive)	0.0495652437361772
	P8_SG_Singlets_CATFTGRRALTF;CAVEESLNQGGKLIF_CASSPQGAHSYEQYF	P8	Single T cells	Oliveira et al. (Virus-reactive)	0.148332171963523
	P8_SG_Singlets_CALNYGGSQGNLIF_CASSMGSGANVLTF	P8	Single T cells	Oliveira et al. (Virus-reactive)	0.246250795285848
	P8_SG_Singlets_CAFMNPTGTASKLTF_CASSKNKGGFGRYGYTF	P8	Single T cells	Oliveira et al. (Virus-reactive)	0.0653800708940528
	P8_SG_Singlets_CGTVNTDKLIF_CASSFGVAGGSYEQYF	P8	Single T cells	Oliveira et al. (Virus-reactive)	0.0464143969461023
	P8_SG_Singlets_CALRGSGGSYIPTF_CASSFRDTGNPKNIQYF	P8	Single T cells	Oliveira et al. (Virus-reactive)	0.188444875329476
	P8_SG_Singlets_CAPQR_CASSSRQFPGKETQYF	P8	Single T cells	Oliveira et al. (Virus-reactive)	0.175265852697913
	P8_SG_Singlets_CITTGGSNYKLTF;CLLEAPFTGANSKLTF_CASSWGLYNEQFF	P8	Single T cells	Oliveira et al. (Virus-reactive)	0.122973914624171
	P8_SG_Singlets_CAVRGGADGVTF_CSARDWQGDYNEQFF	P8	Single T cells	Oliveira et al. (Virus-reactive)	0.0956160814372709
	P8_SG_Singlets_CASDGSGAGSYQLTF_CASSPPGHFTDTQYF	P8	Single T cells	Oliveira et al. (Virus-reactive)	0.114672645196473
	P8_SG_Singlets_CAVGNRFSDGQKLLF_CASSLALPGQGSSSYEQYF	P8	Single T cells	Oliveira et al. (Virus-reactive)	0.0546853697700488
	P8_SG_Singlets_CAGPGGKLIF_CSVVQGENYGYTF	P8	Single T cells	Oliveira et al. (Virus-reactive)	0.0604379374072167
	P8_SG_Singlets_CAAPHSGGYQKVTF_CASSPQGINGYTF	P8	Single T cells	Oliveira et al. (Virus-reactive)	0.284909261671767
	P8_SG_Singlets_CALTTGNRAGTALIF;CALSDRGNTPLVF_CASTPQVGGRGNTIYF	P8	Single T cells	Oliveira et al. (Virus-reactive)	0.184263944011876
	P8_SG_Singlets_CAFNSGYALNF_CASNTGLRDPEAFF	P8	Single T cells	Oliveira et al. (Virus-reactive)	0.120701669342867
	P8_SG_Singlets_CAFGYSGGGADGLTF_CASSNGRAEEAFF	P8	Single T cells	Oliveira et al. (Virus-reactive)	0.194564789287121
	P8_SG_Singlets_CAVSTGGGNKLTF;CAVGGSMYSGGGADGLTF_CASSLGFLTDTQYF	P8	Single T cells	Oliveira et al. (Virus-reactive)	0.0243483705476616
	P8_SG_Singlets_CAVRALSGAGSYQLTF_CASSENFLTGNTIYF	P8	Single T cells	Oliveira et al. (Virus-reactive)	0.20295694852607
	P8_SG_Singlets_CAPTLSDGQKLLF_CASSPGGFGQPQHF	P8	Single T cells	Oliveira et al. (Virus-reactive)	0.221907474172145
	P8_SG_Singlets_CAMSGGDSNYQLIW_CASSQQGHSSPLHF	P8	Single T cells	Oliveira et al. (Virus-reactive)	0.205956312297391
	P8_SG_Singlets_CAMRGTYNNNDMRF_CASSTSGGEYNEQFF	P8	Single T cells	Oliveira et al. (Virus-reactive)	0.156754627806223
	P8_SG_Singlets_CAVNAGGQNFVF_CASSYGRNTEAFF	P8	Single T cells	Oliveira et al. (Virus-reactive)	0.0412185294028539
	P8_SG_Singlets_CAGLPSAGGTSYGKLTF_CASSLGLGTVYEQYF	P8	Single T cells	Oliveira et al. (Virus-reactive)	0.162389796103857
	P8_SG_Singlets_CAGPGGKLIF_CSVVTGADHGYTF	P8	Single T cells	Oliveira et al. (Virus-reactive)	0.0890720150271155
	P8_SG_Singlets_CETGNQFYF_CASSVFTSGANVLTF	P8	Single T cells	Oliveira et al. (Virus-reactive)	0.037264822613385
	P8_SG_Singlets_CGTEWRGGSEKLVF_CSARARGGVTGELFF	P8	Single T cells	Oliveira et al. (Virus-reactive)	0.272911806586482
	P8_SG_Singlets_CLVGEPYSGAGSYQLTF_CASSPNGGGGAFF	P8	Single T cells	Oliveira et al. (Virus-reactive)	0.130214802920593
	P8_SG_Singlets_CAMREGRRDSSYKLIF_CASSLDRGRVNTEAFF	P8	Single T cells	Oliveira et al. (Virus-reactive)	0.243069651892023
	P8_SG_Singlets_CGTDDKIIF;CAVVKYIF_CASSLDRGWNEQFF	P8	Single T cells	Oliveira et al. (Virus-reactive)	0.13348683612567
	P8_SG_Singlets_CAQNSGGSNYKLTF_CASSSRARQETQYF	P8	Single T cells	Oliveira et al. (Virus-reactive)	0.260156936407429
	P8_SG_Singlets_CAGTDSWGKLQF_CASSISSGGLNQPQHF	P8	Single T cells	Oliveira et al. (Virus-reactive)	0.305935104674766
	P8_SG_Singlets_CAGIGSSNTGKLIF_CASSLGTDPYNEQFF	P8	Single T cells	Oliveira et al. (Virus-reactive)	0.197079407398431
	P8_SG_Singlets_CAVRGGADGLTF_CSARDLQGGQPQHF	P8	Single T cells	Oliveira et al. (Virus-reactive)	0.20126033871603
	P8_SG_Singlets_CASYGQNFVF_CASSLFGSSYEQYF	P8	Single T cells	Oliveira et al. (Virus-reactive)	0.0783621656012361
	P8_SG_Singlets_CIVTTSGAGSYQLTF_CASSVGFRGTDTQYF	P8	Single T cells	Oliveira et al. (Virus-reactive)	0.0369012633683764
	P8_SG_Singlets_CAMRRPSGGYNKLIF_CASSSALGQFGNTIYF	P8	Single T cells	Oliveira et al. (Virus-reactive)	0.110082709728239
	P8_SG_Singlets_CAGQEQWTSNTGKLIF_CASSLLGTDTQYF	P8	Single T cells	Oliveira et al. (Virus-reactive)	0.138788741782046
	P8_SG_Singlets_CAASEGGGADGLTF_CASSLGALMELGGSTDTQYF	P8	Single T cells	Oliveira et al. (Virus-reactive)	0.078483352016239
	P8_SG_Singlets_CALGGVMYSGGGADGLTF_CASSLGPGRLFYEQYF	P8	Single T cells	Oliveira et al. (Virus-reactive)	0.222831520586542
	P8_SG_Singlets_CAVDVNNAGNMLTF_CASRHRGSRNEQFF	P8	Single T cells	Oliveira et al. (Virus-reactive)	0.285545490350532
	P8_SG_Singlets_CAVNVLRGSARQLTF_CASSPGMNTEAFF	P8	Single T cells	Oliveira et al. (Virus-reactive)	0.0427485078922653
	P8_SG_Singlets_CVVKKENYGGSQGNLIF_CASSNGHRGTTEAFF	P8	Single T cells	Oliveira et al. (Virus-reactive)	0.115884509346502
	P8_SG_Singlets_CALRLVTGAGSYQLTF_CASSHLGDRGPGKLFF;CASSLGELFF	P8	Single T cells	Oliveira et al. (Virus-reactive)	0.154391492713667
	P8_SG_Singlets_CLVGEKSSGDKLTF;CALRSFSGTYKYIF_CASSLAAGREAFF	P8	Single T cells	Oliveira et al. (Virus-reactive)	0.265216469233799
	P8_SG_Singlets_CAGPGGKLIF_CSAISGVDYGYTF	P8	Single T cells	Oliveira et al. (Virus-reactive)	0.112309510103917
	P8_SG_Singlets_CAVPYNAGNNRKLIW_CASSQGHNTEAFF	P8	Single T cells	Oliveira et al. (Virus-reactive)	0.0795689803173064
	P8_SG_Singlets_CAYRTLITGTASKLTF_CASRATGLYNEQFF	P8	Single T cells	Oliveira et al. (Virus-reactive)	0.18317326627685
	P8_SG_Singlets_CILRGDTSGTYKYIF_CASSRDYYNEQFF	P8	Single T cells	Oliveira et al. (Virus-reactive)	0.202472202866059
	P8_SG_Singlets_CAMRERSANAGGTSYGKLTF;CAFITNRDDKIIF_CASSHTGERVSDTQYF;CASSYSGQHYDGQYF	P8	Single T cells	Oliveira et al. (Virus-reactive)	0.180234495713031
	P8_SG_Singlets_CAIVTGGFKTIF_CASNLGDFDADTQYF	P8	Single T cells	Oliveira et al. (Virus-reactive)	0.0396885509134426
	P8_SG_Singlets_CAVRDDKLVF_CASSMGHLSYEQYF	P8	Single T cells	Oliveira et al. (Virus-reactive)	0.00296906716757052
	P8_SG_Singlets_CAVQAVGGKLIF_CASSPGQLANYGYTF	P8	Single T cells	Oliveira et al. (Virus-reactive)	0.0327354803526525
	P8_SG_Singlets_CAADSGAGSYQLTF_CASSFRQGRRQPQHF	P8	Single T cells	Oliveira et al. (Virus-reactive)	0.187475384009453
	P8_SG_Singlets_CAANSGYALNF_CASRGQGGYSNQPQHF	P8	Single T cells	Oliveira et al. (Virus-reactive)	0.0833156603144787
	P8_SG_Singlets_CAMSSYSGGYQKVTF_CASSAGGLTGELFF	P8	Single T cells	Oliveira et al. (Virus-reactive)	0.1557851364862
	P8_SG_Singlets_CAVALSGSARQLTF_CASSYDQQEFNTEAFF	P8	Single T cells	Oliveira et al. (Virus-reactive)	0.201835974187294
	P8_SG_Singlets_CAVSDPMVEGAQKLVF_CASSQDTLVDEQYF	P8	Single T cells	Oliveira et al. (Virus-reactive)	0.00196927924379677
	P8_SG_Singlets_CAVRWAGGGADGLTF_CSARTGGNYGYTF	P8	Single T cells	Oliveira et al. (Virus-reactive)	0.1094919259551
	P8_SG_Singlets_CAVEGDRGSTLGRLYF_CASSDPSGGLFF	P8	Single T cells	Oliveira et al. (Virus-reactive)	0.170630472324052
	P8_SG_Singlets_CAMRGPRDDKLIF_CASSVWAGQETQYF	P8	Single T cells	Oliveira et al. (Virus-reactive)	0.143817978004666
	P8_SG_Singlets_CAVNTGSYIPTF_CASSQARGLDDTQYF	P8	Single T cells	Oliveira et al. (Virus-reactive)	0.223013300209047
	P8_SG_Singlets_CPLNSGTYKYIF;CAVKDTDKLIF_CASSLYSNEQYF	P8	Single T cells	Oliveira et al. (Virus-reactive)	0.138606962159542
	P8_SG_Singlets_CALSPGGGADGLTF_CASSPGLLDEKLFF	P8	Single T cells	Oliveira et al. (Virus-reactive)	0.0287211803556821
	P8_SG_Singlets_CALSEAYQYAGNNRKLIW_CSALEETQYF	P8	Single T cells	Oliveira et al. (Virus-reactive)	0.169236828551519
	P8_SG_Singlets_CAPQVIKAAGNKLTF_CASSLRDSWMGEQYF	P8	Single T cells	Oliveira et al. (Virus-reactive)	0.164601448177659
	P8_SG_Singlets_CAVGRKNRNFGNEKLTF;CAVKTNAGKSTF_CSVEAQGTQYF	P8	Single T cells	Oliveira et al. (Virus-reactive)	0.118702093495319
	P8_SG_Singlets_CALSEVGSSNTGKLIF_CASSLWGGMNTEAFF	P8	Single T cells	Oliveira et al. (Virus-reactive)	0.24715969339837
	P8_SG_Singlets_CAVNLYSGGYQKVTF_CASSPLGTADSDYTF	P8	Single T cells	Oliveira et al. (Virus-reactive)	0.0166934286666465
	P8_SG_Singlets_CALTEGGKLIF;CVVMVGNNARLMF_CASGRGLGQPQHF	P8	Single T cells	Oliveira et al. (Virus-reactive)	0.16208683006635
	P8_SG_Singlets_CALKTGNQFYF_CASSLDFNIAGATYNEQFF	P8	Single T cells	Oliveira et al. (Virus-reactive)	0.183880187031034
	P8_SG_Singlets_CAASGNYKYIF_CSANTGTGDYEQYF	P8	Single T cells	Oliveira et al. (Virus-reactive)	0.275426424697791
	P8_SG_Singlets_CGTDEAGANNLFF_CASSDPGGHGYGYTF	P8	Single T cells	Oliveira et al. (Virus-reactive)	0.190050595328264
	P8_SG_Singlets_CAVKEGSARQLTF_CASSSPQGYRGYTF	P8	Single T cells	Oliveira et al. (Virus-reactive)	0.246008422455843
	P8_SG_Singlets_CVVNFDTGRRALTF_CASSSRANQPQHF	P8	Single T cells	Oliveira et al. (Virus-reactive)	0.0872239221983216
	P8_SG_Singlets_CATTSNTGKLIF_CASSYGDGMGEQYF	P8	Single T cells	Oliveira et al. (Virus-reactive)	0.178689368921744
	P8_SG_Singlets_CAMRESGTASKLTF_CASKGGSLSLGPEYNEQFF	P8	Single T cells	Oliveira et al. (Virus-reactive)	0.0393855848759354
	P8_SG_Singlets_CAWNAGNMLTF;CGADHNSGGSNYKLTF_CSAKWQGVSYEQYF;CAGGSTGDRLKINQPQHF	P8	Single T cells	Oliveira et al. (Virus-reactive)	0.166631320628957
	P8_SG_Singlets_CILDMIYNQGGKLIF_CASYHYGQGINNEKLFF	P8	Single T cells	Oliveira et al. (Virus-reactive)	0.104038537279971
	P8_SG_Singlets_CAARNYNDMRF_CASSLDRGQANTGELFF	P8	Single T cells	Oliveira et al. (Virus-reactive)	0.255006513769806
	P8_SG_Singlets_CAVRSGTYKYIF_CASSFGPGQANAYEQYF	P8	Single T cells	Oliveira et al. (Virus-reactive)	0.162995728178871
	P8_SG_Singlets_CALLDSNYQLIW_CASSLEYYEQFF	P8	Single T cells	Oliveira et al. (Virus-reactive)	0.220922834550247
	P8_SG_Singlets_CAVNGFSGGYNKLIF_CATSGGGDTEAFF	P8	Single T cells	Oliveira et al. (Virus-reactive)	0.209894870784985
	P8_SG_Singlets_CAETGANNLFF_CASSWTSGRSYEQYF	P8	Single T cells	Oliveira et al. (Virus-reactive)	0.214469657951344
	P8_SG_Singlets_CAVNRAGGTSYGKLTF_CASSELGGVTEAFF	P8	Single T cells	Oliveira et al. (Virus-reactive)	0.0346896112945739
	P8_SG_Singlets_CAVEATDSWGKFQF_CASSELINTGELFF	P8	Single T cells	Oliveira et al. (Virus-reactive)	0.00702881207016693
	P8_SG_Singlets_CAASLYSGGGADGLTF_CASGGLAGGPGETQYF	P8	Single T cells	Oliveira et al. (Virus-reactive)	0.0502923622261944
	P8_SG_Singlets_CAVQAWAGKSTF_CASSRRRGHEQFF	P8	Single T cells	Oliveira et al. (Virus-reactive)	0.0702881207016693
	P8_SG_Singlets_CATEANAGGTSYGKLTF_CASSMASVNYEQYF	P8	Single T cells	Oliveira et al. (Virus-reactive)	0.193534704759596
	P8_SG_Singlets_CIVRAPVYNAGNNRKLIW_CASSLAAGGGYEQYF	P8	Single T cells	Oliveira et al. (Virus-reactive)	0
	P8_SG_Singlets_CAVYSGGGADGLTF_CASSFGTDFYEQYF	P8	Single T cells	Oliveira et al. (Virus-reactive)	0.0818917199381949
	P8_SG_Singlets_CAAHTTDGQKLLF_CASSSTPKTEAFF	P8	Single T cells	Oliveira et al. (Virus-reactive)	0.152725179507377
	P8_SG_Singlets_CALPPGNTGTASKLTF_CSANDRASYEQYF	P8	Single T cells	Oliveira et al. (Virus-reactive)	0.141515436119611
	P8_SG_Singlets_CAASFGNEKLTF_CASSPRDFSTYEQYF	P8	Single T cells	Oliveira et al. (Virus-reactive)	0.18147665646681
	P8_SG_Singlets_CALKINSWGKLQF_CASSASRDSYEQYF	P8	Single T cells	Oliveira et al. (Virus-reactive)	0.19283788287333
	P8_SG_Singlets_CAVNHNFNKFYF_CASSEAEGLGKTDTQYF	P8	Single T cells	Oliveira et al. (Virus-reactive)	0.0156784924409974
	P8_SG_Singlets_CLVGDDARLMF_CASSLKRRTSTDTQYF	P8	Single T cells	Oliveira et al. (Virus-reactive)	0.0823764655982064
	P8_SG_Singlets_CAASEVNDMRF_CASSSGGGDWDEKLFF	P8	Single T cells	Oliveira et al. (Virus-reactive)	0.239646135668192
	P8_SG_Singlets_CIVRVIDSNYQLIW;CAMRESGTASKLTF_CASKGGSLSLGPEYNEQFF	P8	Single T cells	Oliveira et al. (Virus-reactive)	0.0193696286646267
	P8_SG_Singlets_CALGPYNQGGKLIF_CASSQDTNEKLFF	P8	Single T cells	Oliveira et al. (Virus-reactive)	0.227436604356652
	P8_SG_Singlets_CILRDLREWDNYGQNFVF_CASSPPLHF	P8	Single T cells	Oliveira et al. (Virus-reactive)	0.165934498742691
	P8_SG_Singlets_CAMSGFSGGSNYKLTF_CSAHIGGETQYF	P8	Single T cells	Oliveira et al. (Virus-reactive)	0.242584906232011
	P8_SG_Singlets_CATEVFSGGYNKLIF_CASSLFSGSGANVLTF	P8	Single T cells	Oliveira et al. (Virus-reactive)	0.206168388523646
	P8_SG_Singlets_CAFRVNRDDKIIF_CASSPTGLAGDKTQYF;CASSPGTGGNQPQHF	P8	Single T cells	Oliveira et al. (Virus-reactive)	0
	P8_SG_Singlets_CATDWASMNTGFQKLVF_CASSLGHPYEQYF;CASSPRDRVGSPLHF	P8	Single T cells	Oliveira et al. (Virus-reactive)	0.208743599842458
	P8_SG_Singlets_CAANSGYSTLTF;CALSDTLRAGANNLFF_CASSLVRDRGLGEQYF	P8	Single T cells	Oliveira et al. (Virus-reactive)	0.0955251916260187
	P8_SG_Singlets_CAGETGANNLFF_CASSSPGGYEQYF	P8	Single T cells	Oliveira et al. (Virus-reactive)	0.0786369990781176
	P8_SG_Singlets_CALETGTASKLTF_CASSLGQGWDEQFF	P8	Single T cells	Oliveira et al. (Virus-reactive)	0.173357166661617
	P8_SG_Singlets_CAVMNSGYSTLTF_CASSSSDQNGGYTF	P8	Single T cells	Oliveira et al. (Virus-reactive)	0.19198957796831
	P8_SG_Singlets_CAEKNGGSQGNLIF_CASGLGTTEAFF	P8	Single T cells	Oliveira et al. (Virus-reactive)	0.1200048474566
	P8_SG_Singlets_CVVSDQDYGQNFVF_CASSFVGGPQGEQYF	P8	Single T cells	Oliveira et al. (Virus-reactive)	0.162359499500106
	P8_SG_Singlets_CAARGNSGYALNF_CASSLSRLGDGEQFF	P8	Single T cells	Oliveira et al. (Virus-reactive)	0.0732723361711152
	P8_SG_Singlets_CAASGRDDKIIF_CSARSGGARNEQFF	P8	Single T cells	Oliveira et al. (Virus-reactive)	0.138273699518284
	P8_SG_Singlets_CAVNAPNNAGNMLTF_CASSYSRQGNYGYTF	P8	Single T cells	Oliveira et al. (Virus-reactive)	0.0405974490259642
	P8_SG_Singlets_CATPGYSTLTF_CASSSGQGQETQYF	P8	Single T cells	Oliveira et al. (Virus-reactive)	0.034033184879975
	P8_SG_Singlets_CAVKYSGAGSYQLTF_CASSVEQAEQFF	P8	Single T cells	Oliveira et al. (Virus-reactive)	0.0806495591844154
	P8_SG_Singlets_CAYRINNNAGNMLTF_CASSFRLAGLHYNPNEQFF	P8	Single T cells	Oliveira et al. (Virus-reactive)	0.263338079801254
	P8_SG_Singlets_CAVRGNQGGKLIF_CSADRSNTGELFF	P8	Single T cells	Oliveira et al. (Virus-reactive)	0.215287666252613
	P8_SG_Singlets_CAASGQGGKLIF_CSASLAGVGTGELFF	P8	Single T cells	Oliveira et al. (Virus-reactive)	0.227921350016663
	P8_SG_Singlets_CAPMTTDSWGKFQF_CASSQVNRGDQPQHF	P8	Single T cells	Oliveira et al. (Virus-reactive)	0.116338958402763
	P8_SG_Singlets_CAVVQAGTALIF_CASTPGRLRAMNTEAFF;CASSLDRGYNEQFF	P8	Single T cells	Oliveira et al. (Virus-reactive)	0.150059078377314
	P8_SG_Singlets_CAAKRGPPGNTPLVF_CASSDRELYGYTF	P8	Single T cells	Oliveira et al. (Virus-reactive)	0.146696155360984
	P8_SG_Singlets_CAMRERSGTSYGKLTF_CASSLTSGPYNEQFF	P8	Single T cells	Oliveira et al. (Virus-reactive)	0.214015208895083
	P8_SG_Singlets_CAVIGGSSNTGKLIF_CASSKLAGGAYEQYF	P8	Single T cells	Oliveira et al. (Virus-reactive)	0.0331545833712041
	P8_SG_Singlets_CAVGRTSGTYKYIF_CASSYFLSPNNEQFF	P8	Single T cells	Oliveira et al. (Virus-reactive)	0.166782803647711
	P8_SG_Singlets_CAVRNAGGTSYGKLTF_CASSLGGHQVTF	P8	Single T cells	Oliveira et al. (Virus-reactive)	0.0171175811191565
	P8_SG_Singlets_CAVKSDAGNMLTF_CASSLLVSGAADTQYF	P8	Single T cells	Oliveira et al. (Virus-reactive)	0.222346774926531
	P8_SG_Singlets_CAMSASGFKTIF_CASSLSGTGMYDGYTF	P8	Single T cells	Oliveira et al. (Virus-reactive)	0.227436604356652
	P8_SG_Singlets_CAMSAYSGNTPLVF;CALSAGGGADGLTF_CASSGLGSSYNSPLHF	P8	Single T cells	Oliveira et al. (Virus-reactive)	0.221134910776502
	P8_SG_Singlets_CALNNDYKLSF_CASSQDRTMEQYF	P8	Single T cells	Oliveira et al. (Virus-reactive)	0.0424455418547581
	P8_SG_Singlets_CAALDSNYQLIW_CSARGQGEAQPQHF	P8	Single T cells	Oliveira et al. (Virus-reactive)	0.132941497258157
	P8_SG_Singlets_CAGAQAGKSTF;CAVVLSGSARQLTF_CASSLATLIAPSTDTQYF	P8	Single T cells	Oliveira et al. (Virus-reactive)	0.0337655648801769
	P8_SG_Singlets_CATDADSYSGAGSYQLTF_CASIQQGYEKLFF	P8	Single T cells	Oliveira et al. (Virus-reactive)	0.154603568939922
	P8_SG_Singlets_CILRGGNKLVF_CASSLRGGSYNEQFF	P8	Single T cells	Oliveira et al. (Virus-reactive)	0.160359923652559
	P8_SG_Singlets_CALFMDTGRRALTF_CATLMGYNQPQHF	P8	Single T cells	Oliveira et al. (Virus-reactive)	0.211296088708456
	P8_SG_Singlets_CAANTGNQFYF;CAVKSSGTYKYIF_CASHLFGADYGYTF	P8	Single T cells	Oliveira et al. (Virus-reactive)	0.159481322143788
	P8_SG_Singlets_CAGNNNARLMF_CASSPGQGAYEQYF	P8	Single T cells	Oliveira et al. (Virus-reactive)	0.228163722846669
	P8_SG_Singlets_CVVPNQAGTALIF_CASTYSGRNTGELFF	P8	Single T cells	Oliveira et al. (Virus-reactive)	0.135274335746963
	P8_SG_Singlets_CILMVDGQNFVF_CASRGADTTDTQYF	P8	Single T cells	Oliveira et al. (Virus-reactive)	0.187535977216954
	P8_SG_Singlets_CAASFTSGTYKYIF;CAVRGNTDKLIF_CASSPGLLYNEQFF	P8	Single T cells	Oliveira et al. (Virus-reactive)	0.0255703335656073
	P8_SG_Singlets_CAVQAADSWGKLQF_CASSSSGNYGYTF	P8	Single T cells	Oliveira et al. (Virus-reactive)	0.0353864331808404
	P8_SG_Singlets_CAVEPSGAGSYQLTF_CASSEADTQYF	P8	Single T cells	Oliveira et al. (Virus-reactive)	0.128215227073045
	P8_SG_Singlets_CAEAPSNDYKLSF_CSVELGQETQYF	P8	Single T cells	Oliveira et al. (Virus-reactive)	0.215620928893871
	P8_SG_Singlets_CAFSLFGNEKLTF_CSVGLADKNIQYF	P8	Single T cells	Oliveira et al. (Virus-reactive)	0.254037022449783
	P8_SG_Singlets_CARIYLTQGGSEKLVF_CASSLGPMSYEQYF	P8	Single T cells	Oliveira et al. (Virus-reactive)	0.0378707546883994
	P8_SG_Singlets_CAVSDLHSGGSNYKLTF_CASKGRVTDTYEQYF	P8	Single T cells	Oliveira et al. (Virus-reactive)	0.0262065622443724
	P8_SG_Singlets_CAGPGGKLIF_CSVVGGQNYGYTF	P8	Single T cells	Oliveira et al. (Virus-reactive)	0.0200260550792256
	P8_SG_Singlets_CAASEGDSSYKLIF_CASSSGLAGGGAGELFF	P8	Single T cells	Oliveira et al. (Virus-reactive)	0.185294028539401
	P8_SG_Singlets_CAAYNARLMF_CASSDGAGGAYTEAFF	P8	Single T cells	Oliveira et al. (Virus-reactive)	0.0299936377132124
	P8_SG_Singlets_CASFRNSGNTPLVF_CASAIQNGNQPQHF	P8	Single T cells	Oliveira et al. (Virus-reactive)	0.186566485896931
	P8_SG_Singlets_CAEIPLPGGYNKLIF;CAVGAFGDYKLSF_CAWSLAEGEQFF	P8	Single T cells	Oliveira et al. (Virus-reactive)	0.245705456418335
	P8_SG_Singlets_CAFRDNYGQNFVF_CASSSARLSSGNTIYF	P8	Single T cells	Oliveira et al. (Virus-reactive)	0.345350986154452
	P8_SG_Singlets_CILRDSGGSNYKLTF_CASSLEVRNSPLHF	P8	Single T cells	Oliveira et al. (Virus-reactive)	0.312024722028661
	P8_SG_Singlets_CAVIKGGSEKLVF_CASSQEAPGLGEKLFF	P8	Single T cells	Oliveira et al. (Virus-reactive)	0.118277941042809
	P8_SG_Singlets_CILFISNFGNEKLTF_CASGLDKSTDTQYF	P8	Single T cells	Oliveira et al. (Virus-reactive)	0.19241373042082
	P8_SG_Singlets_CVVNINSGYALNF_CASSLGPGENTEAFF	P8	Single T cells	Oliveira et al. (Virus-reactive)	0.214015208895083
	P8_SG_Singlets_CIVRAPRGGSARQLTF_CASSNNRGEIAKNIQYF	P8	Single T cells	Oliveira et al. (Virus-reactive)	0.0492319810949193
	P8_SG_Singlets_CAARGGSQGNLIF_CASSLAPGSYEQYF	P8	Single T cells	Oliveira et al. (Virus-reactive)	0.201563304753537
	P8_SG_Singlets_CASQFYKLSF;CVVKSP_CSVDGENTGELFF	P8	Single T cells	Oliveira et al. (Virus-reactive)	0.168146150816493
	P8_SG_Singlets_CATDARRTGANNLFF_CASSLSAGRKTQYF	P8	Single T cells	Oliveira et al. (Virus-reactive)	0.195958433059654
	P8_SG_Singlets_CAENPNTGFQKLVF_CASGVGANYGYTF	P8	Single T cells	Oliveira et al. (Virus-reactive)	0.225952070772866
	P8_SG_Singlets_CAGGGSQGNLIF_CASSVRSSYEQYF	P8	Single T cells	Oliveira et al. (Virus-reactive)	0.162056533462599
	P8_SG_Singlets_CAVHGGSRLTF_CASSHQLQRLYGYTF	P8	Single T cells	Oliveira et al. (Virus-reactive)	0.200684703244766
	P8_SG_Singlets_CAVRVTGGGNKLTF_CASSLLGGGGRRVEQFF	P8	Single T cells	Oliveira et al. (Virus-reactive)	0.00917987093646802
	P8_SG_Singlets_CAYRSSSEDGNKLVF;CAYGRDSNYQLIW_CASSWDPSSYEQYF	P8	Single T cells	Oliveira et al. (Virus-reactive)	0.112945738782682
	P8_SG_Singlets_CAVRASGAGSYQLTF_CASSEGQGDGYTF	P8	Single T cells	Oliveira et al. (Virus-reactive)	0.0257622120560285
	P8_SG_Singlets_CAGGGSQGNLIF_CASSIRSSYEQYF	P8	Single T cells	Oliveira et al. (Virus-reactive)	0.178250068167358
	P8_SG_Singlets_CIRGANNLFF_CASTPWQGNSPLHF	P8	Single T cells	Oliveira et al. (Virus-reactive)	0.208167964371194
	P8_SG_Singlets_CAMRVNNDMRF;CAGDNNAGNMLTF_CASSLQGMGNQPQHF	P8	Single T cells	Oliveira et al. (Virus-reactive)	0.0663495622140758
	P8_SG_Singlets_CAVRRMYSGGGADGLTF_CASNPGANTEAFF	P8	Single T cells	Oliveira et al. (Virus-reactive)	0.0449601599660678
	P8_SG_Singlets_CAGKGGGADGLTF_CASSKPGQRNSPLHF	P8	Single T cells	Oliveira et al. (Virus-reactive)	0.183506528918108
	P8_SG_Singlets_CLVVGSSNTGKLIF_CAISESKDMNTEAFF	P8	Single T cells	Oliveira et al. (Virus-reactive)	0.149665222528555
	P8_SG_Singlets_CAVRLNTGFQKLVF_CASRDSGNYEQYF	P8	Single T cells	Oliveira et al. (Virus-reactive)	0.213833429272579
	P8_SG_Singlets_CAEVNYGQNFVF_CASSLVGTENTEAFF	P8	Single T cells	Oliveira et al. (Virus-reactive)	0.167358439118975
	P8_SG_Singlets_CAVRSMFSGGYNKLIF_CASSLVQRNTIYF	P8	Single T cells	Oliveira et al. (Virus-reactive)	0.0733177810767413
	P8_SG_Singlets_CAGSNAGNNRKLIW;CAVRAGSSNTGKLIF_CSVVLGSTHGYTF;CASSPPGLVNIQYF	P8	Single T cells	Oliveira et al. (Virus-reactive)	0.121034931984125
	P8_SG_Singlets_CAASLLTGGGNKLTF_CATSRGGEGARNTEAFF	P8	Single T cells	Oliveira et al. (Virus-reactive)	0.176144454206683
	P8_SG_Singlets_CAVSRGFSGTYKYIF_CASSLGTGEYF	P8	Single T cells	Oliveira et al. (Virus-reactive)	0.155482170448693
	P8_SG_Singlets_CAVQAQSNNARLMF_CASSVGEGSSYEQYF	P8	Single T cells	Oliveira et al. (Virus-reactive)	0.21262156512255
	P8_SG_Singlets_CAVESGTYKYIF_CASSRLANSPLHF	P8	Single T cells	Oliveira et al. (Virus-reactive)	0.181809919108068
	P8_SG_Singlets_CALNQGGKLIF_CATSTSGPHQPQHF	P8	Single T cells	Oliveira et al. (Virus-reactive)	0.20380525343109
	P8_SG_Singlets_CAVKAAGNKLTF_CASSDGGRGSGNTGELFF	P8	Single T cells	Oliveira et al. (Virus-reactive)	0.19916987305723
	P8_SG_Singlets_CAVSDTGTASKLTF_CASSSGLAGAEQYF	P8	Single T cells	Oliveira et al. (Virus-reactive)	0.205229193807374
	P8_SG_Singlets_CAVRVGSYIPTF_CASKPSGGAHEQYF	P8	Single T cells	Oliveira et al. (Virus-reactive)	0.151392128942346
	P8_SG_Singlets_CAAHAYSGAGSYQLTF_CASSPLPSSGNTIYF	P8	Single T cells	Oliveira et al. (Virus-reactive)	0.194988941739631
	P8_SG_Singlets_CAGNNARLMF_CASSGQGPEAFF	P8	Single T cells	Oliveira et al. (Virus-reactive)	0.292271336383191
	P8_SG_Singlets_CALNTGSSNTGKLIF_CSARETYGNTIYF	P8	Single T cells	Oliveira et al. (Virus-reactive)	0.0427485078922653
	P8_SG_Singlets_CATDLAPSSNTGKLIF_CASSEARAGGADTQYF	P8	Single T cells	Oliveira et al. (Virus-reactive)	0.0445663041173084
	P8_SG_Singlets_CALRLGGGADGLTF_CASSSPTREQYF	P8	Single T cells	Oliveira et al. (Virus-reactive)	0.225134062471597
	P8_SG_Singlets_CAVRDPSGTYKYIF_CASRAPLGRNDEKLFF	P8	Single T cells	Oliveira et al. (Virus-reactive)	0.0536249886387736
	P8_SG_Singlets_CVGFGGTSYGKLTF_CASPNRHTGELFF	P8	Single T cells	Oliveira et al. (Virus-reactive)	0.208531523616203
	P8_SG_Singlets_CALSSNAGGTSYGKLTF;CAVRVANDYKLSF_CASSLIRGQGSLSAYEQYF	P8	Single T cells	Oliveira et al. (Virus-reactive)	0.153058442148635
	P8_SG_Singlets_CAARAYYGGSQGNLIF_CASQRPRGSTDTQYF	P8	Single T cells	Oliveira et al. (Virus-reactive)	0.162813948556367
	P8_SG_Singlets_CAESEGADGLTF_CASSLTGGEAFF	P8	Single T cells	Oliveira et al. (Virus-reactive)	0.220377495682734
	P8_SG_Singlets_CAVSGGNFNKFYF_CASSHPGLAGVDPYNEQFF	P8	Single T cells	Oliveira et al. (Virus-reactive)	0.160723482897567
	P8_SG_Singlets_CILRDGNQFYF_CASSQSQYMNTEAFF;CASSLGRTCPGQGGYSNQPQHF	P8	Single T cells	Oliveira et al. (Virus-reactive)	0.0518526373193565
	P8_SG_Singlets_CAVLNAGGTSYGKLTF_CASSQETGVNTEAFF	P8	Single T cells	Oliveira et al. (Virus-reactive)	0.0151785984791105
	P8_SG_Singlets_CADLGNTDKLIF_CASSQDVGGNEQFF	P8	Single T cells	Oliveira et al. (Virus-reactive)	0.224164571151574
	P8_SG_Singlets_CAVGGGYQKVTF_CASSPDRGGAGDGYTF	P8	Single T cells	Oliveira et al. (Virus-reactive)	0.162329202896355
	P8_SG_Singlets_CAPDSGNTPLVF_CASSSWQGETQYF	P8	Single T cells	Oliveira et al. (Virus-reactive)	0.267155451873845
	P8_SG_Singlets_CALSEKRDNNARLMF_CASSQDLDREADYIDTQYF	P8	Single T cells	Oliveira et al. (Virus-reactive)	0.150422637622323
	P8_SG_Singlets_CAVGIDYKLSF_CASSEFGSGVPYEQYF	P8	Single T cells	Oliveira et al. (Virus-reactive)	0.0878904474808374
	P8_SG_Singlets_CAFNTGGFKTIF_CASSPGRDVTGLSPYEQYF	P8	Single T cells	Oliveira et al. (Virus-reactive)	0.213378980216318
	P8_SG_Singlets_CATDARGGAQKLVF_CASMGGIYNEQFF	P8	Single T cells	Oliveira et al. (Virus-reactive)	0.110037264822613
	P8_SG_Singlets_CAVRPSGGYNKLIF_CATSEGRGQNYGYTF	P8	Single T cells	Oliveira et al. (Virus-reactive)	0.220438088890235
	P8_SG_Singlets_CALHTGGFKTIF_CATSSTTSGDYNEQFF	P8	Single T cells	Oliveira et al. (Virus-reactive)	0.111188535765141
	P8_SG_Singlets_CAVRTGRRALTF_CSARDPSSGAGRTDTQYF;CASSFNSNQPQHF	P8	Single T cells	Oliveira et al. (Virus-reactive)	0.103887054261217
	P8_SG_Singlets_CVVSDKRAGGFKTIF_CSAETGGRADTQYF	P8	Single T cells	Oliveira et al. (Virus-reactive)	0.106553155391281
	P8_SG_Singlets_CAFMKRGYNAGNNRKLIW_CASSLGDHAEQFF	P8	Single T cells	Oliveira et al. (Virus-reactive)	0.0343714969551913
	P8_SG_Singlets_CISRAGGTSYGKLTF;CAMRDYTGNQFYF_CASSMGPDRGLSYEQYF	P8	Single T cells	Oliveira et al. (Virus-reactive)	0.145756960644712
	P8_SG_Singlets_CAPAGAAGNKLTF_CASSTGTTNEQFF	P8	Single T cells	Oliveira et al. (Virus-reactive)	0.186475596085679
	P8_SG_Singlets_CAGLRNTDKLIF_CASTSVRSGEGEQYF	P8	Single T cells	Oliveira et al. (Virus-reactive)	0.248371557548399
	P8_SG_Singlets_CAVSSYSGYSTLTF_CASSLIGESGNTIYF	P8	Single T cells	Oliveira et al. (Virus-reactive)	0.169721574211531
	P8_SG_Singlets_CGTERGKGTDKLIF_CASSDGLTLGEQYF	P8	Single T cells	Oliveira et al. (Virus-reactive)	0.123670736510437
	P8_SG_Singlets_CAVRDAPGGFKTIF_CASSPLLSSYNSPLHF	P8	Single T cells	Oliveira et al. (Virus-reactive)	0.144333020268428
	P8_SG_Singlets_CAASGSNSNSGYALNF_CASSAPLMAEQFF	P8	Single T cells	Oliveira et al. (Virus-reactive)	0.0184809282879389
	P8_SG_Singlets_CAFITNRDDKIIF_CASSHTGERVSDTQYF	P8	Single T cells	Oliveira et al. (Virus-reactive)	0.0871633289908201
	P8_SG_Singlets_CAVTLPSGSARQLTF_CASRPGRNTEAFF	P8	Single T cells	Oliveira et al. (Virus-reactive)	0.0283273245069228
	P8_SG_Singlets_CAVEELSNYQLIW_CASSSPVGELFF	P8	Single T cells	Oliveira et al. (Virus-reactive)	0.159541915351289
	P8_SG_Singlets_CAESPDDKIIF_CASSQAANTQYF	P8	Single T cells	Oliveira et al. (Virus-reactive)	0.171509073832823
	P8_SG_Singlets_CAENNRGNLIF_CASSPSGGAGTGELFF	P8	Single T cells	Oliveira et al. (Virus-reactive)	0.0268124943193868
	P8_SG_Singlets_CAVSPQRDNYGQNFVF_CASSEKVTDTQYF	P8	Single T cells	Oliveira et al. (Virus-reactive)	0.0377192716696458
	P8_SG_Singlets_CAVKPPHSRPGAGSYQLTF_CSALPSGGAGETQYF	P8	Single T cells	Oliveira et al. (Virus-reactive)	0.106280485957524
	P8_SG_Singlets_CGTGGRPQGGSEKLVF_CASRIAPSSYNEQFF	P8	Single T cells	Oliveira et al. (Virus-reactive)	0.0901626927621414
	P8_SG_Singlets_CAGGEDAGNMLTF_CASSFYGSGYTGELFF	P8	Single T cells	Oliveira et al. (Virus-reactive)	0.184354833823128
	P8_SG_Singlets_CAVWYSGGGADGLTF_CATLHPSNQPQHF	P8	Single T cells	Oliveira et al. (Virus-reactive)	0.141363953100857
	P8_SG_Singlets_CAEPNYGQNFVF_CASSSYRGTEAFF	P8	Single T cells	Oliveira et al. (Virus-reactive)	0.15914805950253
	P8_SG_Singlets_CAEILEAAGNKLTF_CASSSGLAAYEQYF	P8	Single T cells	Oliveira et al. (Virus-reactive)	0.175084073075408
	P8_SG_Singlets_CAENISNKLTF_CASSSTSGHPYNEQFF	P8	Single T cells	Oliveira et al. (Virus-reactive)	0.0812857878631805
	P8_SG_Singlets_CAVVSNTGKLIF_CSARDEGTLNTEAFF	P8	Single T cells	Oliveira et al. (Virus-reactive)	0.245735753022086
	P8_SG_Singlets_CALSEESMGFGNEKLTF_CASSEALDRAGNTIYF	P8	Single T cells	Oliveira et al. (Virus-reactive)	0.0184203350804375
	P8_SG_Singlets_CALSEASAGGTSYGKLTF_CASSISPTSNGYTF	P8	Single T cells	Oliveira et al. (Virus-reactive)	0.170660768927803
	P8_SG_Singlets_CALSSRSGGSYIPTF_CASSYVDREGTEAFF	P8	Single T cells	Oliveira et al. (Virus-reactive)	0.0558972339200776
	P8_SG_Singlets_CAVMDSNYQLIW_CSARESRDSYEQYF	P8	Single T cells	Oliveira et al. (Virus-reactive)	0.187202714575696
	P8_SG_Singlets_CASDSNYQLIW_CASSRGGNEQFF	P8	Single T cells	Oliveira et al. (Virus-reactive)	0.165237676856424
	P8_SG_Singlets_CAVTDSNYQLIW_CASSSGTSSHEQFF	P8	Single T cells	Oliveira et al. (Virus-reactive)	0.173841912321629
	P8_SG_Singlets_CALNSGNTPLVF_CASSLGSSNTEAFF	P8	Single T cells	Oliveira et al. (Virus-reactive)	0.0254188505468537
	P8_SG_Singlets_CALSEAKETSGSRLTF_CASSSPGGQHYNEQFF	P8	Single T cells	Oliveira et al. (Virus-reactive)	0.198291271548459
	P8_SG_Singlets_CALSARTSYDKVIF_CASSLVSTAQNIYF	P8	Single T cells	Oliveira et al. (Virus-reactive)	0.259641894143667
	P8_SG_Singlets_CALIPSGEYGNKLVF_CASSQDRAGAYEQYF	P8	Single T cells	Oliveira et al. (Virus-reactive)	0.176114157602933
	P8_SG_Singlets_CVVMGNNDMRF_CSAYHRGPKDTQYF	P8	Single T cells	Oliveira et al. (Virus-reactive)	0.027327536583149
	P8_SG_Singlets_CAESNTNAGKSTF_CASGGGTEQYF	P8	Single T cells	Oliveira et al. (Virus-reactive)	0.0944951070984943
	P8_SG_Singlets_CAVRYNKLIF_CASSQDLAIDEQYF;CASSSTYDQPQHF	P8	Single T cells	Oliveira et al. (Virus-reactive)	0.0706213833429273
	P8_SG_Singlets_CAVPTGRFSDGQKLLF_CASSLARSQETQYF	P8	Single T cells	Oliveira et al. (Virus-reactive)	0.214409064743842
	P8_SG_Singlets_CILAYNFNKFYF_CASYRAMNTEAFF	P8	Single T cells	Oliveira et al. (Virus-reactive)	0.103008452752446
	P8_SG_Singlets_CAYGGNYQLIW_CASSRSGLARETQYF	P8	Single T cells	Oliveira et al. (Virus-reactive)	0.0564122761838398
	P8_SG_Singlets_CAVSGDAGNMLTF_CASSLTGTGRSPLHF	P8	Single T cells	Oliveira et al. (Virus-reactive)	0.129033235374315
	P8_SG_Singlets_CAVSLNQAGTALIF_CASSWSGLTDTQYF	P8	Single T cells	Oliveira et al. (Virus-reactive)	0.142454630835883
	P8_SG_Singlets_CAFVDTGRRALTF_CASSPGLPPRDEQFF	P8	Single T cells	Oliveira et al. (Virus-reactive)	0.157299966673736
	P8_SG_Singlets_CAGPPNDYKLSF_CASSFEVETQYF	P8	Single T cells	Oliveira et al. (Virus-reactive)	0.0644105795740297
	P8_SG_Singlets_CAVHSDRGSTLGRLYF_CASSQGFTEAFF	P8	Single T cells	Oliveira et al. (Virus-reactive)	0.125609719150483
	P8_SG_Singlets_CAMREGNYGGATNKLIF_CASSYSRNTEAFF	P8	Single T cells	Oliveira et al. (Virus-reactive)	0.062653376556488
	P8_SG_Singlets_CAGDNNAGNMLTF_CASSLQGMGNQPQHF	P8	Single T cells	Oliveira et al. (Virus-reactive)	0.0462932105310995
	P8_SG_Singlets_CAPYSGGGADGLTF;CAVEGAYKYIF_CSARDPVSNEQFF	P8	Single T cells	Oliveira et al. (Virus-reactive)	0.0385736358954161
	P8_SG_Singlets_CAGPGGKLIF;CASPGLIQGAQKLVF_CSVVTGADHGYTF;CASSPPLLAGAYIPNTGELFF	P8	Single T cells	Oliveira et al. (Virus-reactive)	0.171690853455328
	P8_SG_Singlets_CAGQDPLPSGSARQLTF_CASSSGVLNTEAFF	P8	Single T cells	Oliveira et al. (Virus-reactive)	0.0716817644742024
	P8_SG_Singlets_CAVNSGAGSYQLTF_CASSPLRQGRYYGYTF	P8	Single T cells	Oliveira et al. (Virus-reactive)	0.107462053503802
	P8_SG_Singlets_CALDIPDYGGSQGNLIF;CVVSYPGSARQLTF_CASSLGGSHNEQFF	P8	Single T cells	Oliveira et al. (Virus-reactive)	0.148695731208532
	P8_SG_Singlets_CVVNGMDSSYKLIF_CASSPGQVAPGELFF	P8	Single T cells	Oliveira et al. (Virus-reactive)	0.179204411185506
	P8_SG_Singlets_CVMDSSYKLIF_CASSGYRTGMNTEAFF	P8	Single T cells	Oliveira et al. (Virus-reactive)	0.202290423243554
	P8_SG_Singlets_CIVRVAAGGNQFYF_CASKVPGLAFTDTQYF	P8	Single T cells	Oliveira et al. (Virus-reactive)	0.218499106250189
	P8_SG_Singlets_CALSVRRDDKIIF_CASSLGSSSYEQYF	P8	Single T cells	Oliveira et al. (Virus-reactive)	0.191323052685794
	P8_SG_Singlets_CAVQYNDMRF_CASSSYQGLGYNEQFF	P8	Single T cells	Oliveira et al. (Virus-reactive)	0.17811373345048
	P8_SG_Singlets_CATADRGSTLGRLYF_CATSRGLSGKSTDTQYF	P8	Single T cells	Oliveira et al. (Virus-reactive)	0.21768109794892
	P8_SG_Singlets_CAVPIDGATNKLIF_CASSVAGTYNEQFF	P8	Single T cells	Oliveira et al. (Virus-reactive)	0.110188747841367
	P8_SG_Singlets_CAVMDSNYQLIW_CSARDQEGYYEQYF	P8	Single T cells	Oliveira et al. (Virus-reactive)	0.180514739297725
	P8_SG_Singlets_CILRGYNAGNMLTF_CASSFSGATYEQYF	P8	Single T cells	Oliveira et al. (Virus-reactive)	0.246371981700851
	P8_SG_Singlets_CAMTPQGKLSF;CAVRAYSGGGADGLTF_CASSVGWGGMAYEQYF	P8	Single T cells	Oliveira et al. (Virus-reactive)	0.0325385524282728
	P8_SG_Singlets_CAVTNTGNQFYF_CASSTRDRGHEQYF	P8	Single T cells	Oliveira et al. (Virus-reactive)	0.134789590086951
	P8_SG_Singlets_CAYRSARGSNYQLIW_CASSFWSGTQETQYF	P8	Single T cells	Oliveira et al. (Virus-reactive)	0.151892022904232
	P8_SG_Singlets_CAVNAYTGRRALTF_CASSNYRGRGDTQYF	P8	Single T cells	Oliveira et al. (Virus-reactive)	0.191020086648287
	P8_SG_Singlets_CARPGRNEKLTF_CASSPGPAEETQYF	P8	Single T cells	Oliveira et al. (Virus-reactive)	0.207016693428667
	P8_SG_Singlets_CAVNPNSGNTPLVF_CSATTLYTQEEQYF	P8	Single T cells	Oliveira et al. (Virus-reactive)	0.0733026327748659
	P8_SG_Singlets_CALSEVRQGGSEKLVF_CASSVELAGTDTQYF	P8	Single T cells	Oliveira et al. (Virus-reactive)	0.0281758414881692
	P8_SG_Singlets_CAVEDLADTGRRALTF_CSVLGSVGSNYGYTF	P8	Single T cells	Oliveira et al. (Virus-reactive)	0.161965643651347
	P8_SG_Singlets_CALSEAISSARLMF_CSVDGTPANYGYTF	P8	Single T cells	Oliveira et al. (Virus-reactive)	0.225558214924107
	P8_SG_Singlets_CAGLPLNSGGYQKVTF_CSVDQGPYEQYF	P8	Single T cells	Oliveira et al. (Virus-reactive)	0.113763747083952
	P8_SG_Singlets_CAVDRYTGTASKLTF;CAVSDPTDSNYQLIW_CSARDEGYEQYF	P8	Single T cells	Oliveira et al. (Virus-reactive)	0.161087042142576
	P8_SG_Singlets_CAVRDNNARLMF_CASSSRHNEKLFF	P8	Single T cells	Oliveira et al. (Virus-reactive)	0.224316054170328
	P8_SG_Singlets_CAGATGTASKLTF_CASTVRGGTYEQYF	P8	Single T cells	Oliveira et al. (Virus-reactive)	0.230345078316721
	P8_SG_Singlets_CAVRMDSSYKLIF_CASGLDPGELFF	P8	Single T cells	Oliveira et al. (Virus-reactive)	0.121489381040385
	P8_SG_Singlets_CALSLDTGANSKLTF_CASSSTTSSYNEQFF	P8	Single T cells	Oliveira et al. (Virus-reactive)	0.209076862483716
	P8_SG_Singlets_CAVSEINNAGNMLTF_CASSQGWLLDEQFF	P8	Single T cells	Oliveira et al. (Virus-reactive)	0.0203744660223589
	P8_SG_Singlets_CAIKAAGNKLTF_CASQKILTNGQTSGANVLTF	P8	Single T cells	Oliveira et al. (Virus-reactive)	0.174205471566637
	P8_SG_Singlets_CAVRDSNYQLIW_CASSQGQGDQETQYF	P8	Single T cells	Oliveira et al. (Virus-reactive)	0.279213500166631
	P8_SG_Singlets_CGTEGVNQAGTALIF_CASSFMAGELFF	P8	Single T cells	Oliveira et al. (Virus-reactive)	0.00608961735389463
	P8_SG_Singlets_CAVGDSWGKFQF_CASRSGREGLNEQFF	P8	Single T cells	Oliveira et al. (Virus-reactive)	0.226451964734753
	P8_SG_Singlets_CAASTLGAGNMLTF_CASIKAGAYNEQFF	P8	Single T cells	Oliveira et al. (Virus-reactive)	0.166903990062714
	P8_SG_Singlets_CALSDALYNQGGKLIF_CASMWAGELFF	P8	Single T cells	Oliveira et al. (Virus-reactive)	0.118065864816554
	P8_SG_Singlets_CAGVQF_CASSAATGDSYEQYF	P8	Single T cells	Oliveira et al. (Virus-reactive)	0.169963947041537
	P8_SG_Singlets_CAASAGNDMRF_CASGGEYNEQFF	P8	Single T cells	Oliveira et al. (Virus-reactive)	0.129396794619323
	P8_SG_Singlets_CAARRNKLSF;CALSGIYNQGGKLIF_CASSLESAGADTQYF	P8	Single T cells	Oliveira et al. (Virus-reactive)	0.0416275335534887
	P8_SG_Singlets_CAESSRTNNDMRF_CSVEAPGQHYNEQFF	P8	Single T cells	Oliveira et al. (Virus-reactive)	0.110522010482625
	P8_SG_Singlets_CAMREIKTGANNLFF_CASSLYGANVLTF	P8	Single T cells	Oliveira et al. (Virus-reactive)	0.0829823976732208
	P8_SG_Singlets_CATHAWTGGSYIPTF_CASSLVTGELFF	P8	Single T cells	Oliveira et al. (Virus-reactive)	0.17178174326658
	P8_SG_Singlets_CAVTGGNDMRF_CASSQERSGLHPTEQYF	P8	Single T cells	Oliveira et al. (Virus-reactive)	0.23916139000818
	P8_SG_Singlets_CAMREGVGSSNTGKLIF_CASSVGLGGDTQYF	P8	Single T cells	Oliveira et al. (Virus-reactive)	0.104235465204351
	P8_SG_Singlets_CIVTYSGAGSYQLTF_CASSLEMGTGGYEQYF	P8	Single T cells	Oliveira et al. (Virus-reactive)	0.0553215984488139
	P8_SG_Singlets_CAVRGSGGGADGLTF_CAIGGSGASYNEQFF	P8	Single T cells	Oliveira et al. (Virus-reactive)	0.215499742478868
	P8_SG_Singlets_CAAKGFSGSARQLTF_CASSPLDSFSYEQYF	P8	Single T cells	Oliveira et al. (Virus-reactive)	0.00157542339503742
	P8_SG_Singlets_CAVLSSASKIIF_CASSPTGAFYNEQFF	P8	Single T cells	Oliveira et al. (Virus-reactive)	0.0121792347077893
	P8_SG_Singlets_CAVVPGGSNYKLTF_CSARDGGQVTGELFF	P8	Single T cells	Oliveira et al. (Virus-reactive)	0.192868179477081
	P8_SG_Singlets_CAYRSPGAGSYQLTF_CASSLGGPEAFF	P8	Single T cells	Oliveira et al. (Virus-reactive)	0.00454449056260793
	P8_SG_Singlets_CILRGGAQKLVF_CASSSGRHSNQPQHF	P8	Single T cells	Oliveira et al. (Virus-reactive)	0.0343260520495652
	P8_SG_Singlets_CALSGLGDAGNMLTF_CASSPEGQGLYEQYF	P8	Single T cells	Oliveira et al. (Virus-reactive)	0.133305056503166
	P8_SG_Singlets_CAACTSGTYKYIF_CASGLDGKPQHF	P8	Single T cells	Oliveira et al. (Virus-reactive)	0.16505589723392
	P8_SG_Singlets_CVVSVTNAGKSTF_CASSDEGYNSPLHF	P8	Single T cells	Oliveira et al. (Virus-reactive)	0.282576423182961
	P8_SG_Singlets_CAVGSGGGADGLTF_CASNSWVHRGEQFF	P8	Single T cells	Oliveira et al. (Virus-reactive)	0.144757172720938
	P8_SG_Singlets_CAMREVSGGYNKLIF_CASSIGGASTDTQYF	P8	Single T cells	Oliveira et al. (Virus-reactive)	0.199684915320993
	P8_SG_Singlets_CAMNTGGFKTIF_CSASQGLGYNEQFF	P8	Single T cells	Oliveira et al. (Virus-reactive)	0.0878904474808374
	P8_SG_Singlets_CVVTRGDDYKLSF_CASSEEVFDTEAFF	P8	Single T cells	Oliveira et al. (Virus-reactive)	0.237010331141879
	P8_SG_Singlets_CALDREGTGANNLFF_CATSSTSALSYNEQFF	P8	Single T cells	Oliveira et al. (Virus-reactive)	0
	P8_SG_Singlets_CAVRGVGSYIPTF_CASSPDSSLGGTEQFF	P8	Single T cells	Oliveira et al. (Virus-reactive)	0.167873481382737
	P8_SG_Singlets_CVVNGPDMRF_CASRGQEVGLTYEQYF	P8	Single T cells	Oliveira et al. (Virus-reactive)	0.152301027054867
	P8_SG_Singlets_CAGRFFLSYNTDKLIF_CSARVKGVLTEAFF	P8	Single T cells	Oliveira et al. (Virus-reactive)	0.113369891235193
	P8_SG_Singlets_CVVNVRGKGKLIF_CASSASGTGSSLHF	P8	Single T cells	Oliveira et al. (Virus-reactive)	0.201623897961039
	P8_SG_Singlets_CAVGSNDYKLSF_CSAGELAVQETQYF	P8	Single T cells	Oliveira et al. (Virus-reactive)	0.273911594510255
	P8_SG_Singlets_CAPYAGNNRKLIW_CASSSPGTSQLRSYNEQFF	P8	Single T cells	Oliveira et al. (Virus-reactive)	0.0908595146484079
	P8_SG_Singlets_CAACTGGTSYGKLTF_CASSLGGGGRDNEQFF	P8	Single T cells	Oliveira et al. (Virus-reactive)	0.0559881237313297
	P8_SG_Singlets_CAGERRGGADGLTF_CASSVANSNYGYTF	P8	Single T cells	Oliveira et al. (Virus-reactive)	0.084588117672009
	P8_SG_Singlets_CAASGRTGGSYIPTF_CASSYGNTGELFF	P8	Single T cells	Oliveira et al. (Virus-reactive)	0.0193898264004605
	P8_SG_Singlets_CAYRITQPFGNEKLTF_CASSYSKEGSTDTQYF	P8	Single T cells	Oliveira et al. (Virus-reactive)	0.170176023267792
	P8_SG_Singlets_CIVRARKTSYDKVIF;CALSEGRNAGGTSYGKLTF_CASSMGLQSSYEQYF	P8	Single T cells	Oliveira et al. (Virus-reactive)	0
	P8_SG_Singlets_CAVRDMRTGGFKTIF_CASSHTSEPGEQYF	P8	Single T cells	Oliveira et al. (Virus-reactive)	0.124397855000454
	P8_SG_Singlets_CATDRGDYKLSF_CASSLAGGYEQYF	P8	Single T cells	Oliveira et al. (Virus-reactive)	0.232344654164268
	P8_SG_Singlets_CALTSTSGTYKYIF;CAVHFAGGTGANNLFF_CASSSNPSYEQYF	P8	Single T cells	Oliveira et al. (Virus-reactive)	0.205198897203623
	P8_SG_Singlets_CVVNPRSGGSYIPTF_CSVVRPGQGPTDTQYF	P8	Single T cells	Oliveira et al. (Virus-reactive)	0.196534068530918
	P8_SG_Singlets_CAGDTGGFKTIF_CASSSGQGIAYGYTF	P8	Single T cells	Oliveira et al. (Virus-reactive)	0.331141878995365
	P8_SG_Singlets_CTVGSYQLTF_CASSIGGGTRNEQFF	P8	Single T cells	Oliveira et al. (Virus-reactive)	0.197382373435938
	P8_SG_Singlets_CAVLSGGYNKLIF;CAVFQGGFKTIF_CASSLEGYEQYF	P8	Single T cells	Oliveira et al. (Virus-reactive)	0.267034265458842
	P8_SG_Singlets_CAEDSNRGANSGYALNF_CASSFGGGSYEQYF	P8	Single T cells	Oliveira et al. (Virus-reactive)	0.246887023964614
	P8_SG_Singlets_CVVNGDTGRRALTF_CASSQRASYEQYF	P8	Single T cells	Oliveira et al. (Virus-reactive)	0
	P8_SG_Singlets_CAGTTDTSGTYKYIF_CASSFLVYTEAFF	P8	Single T cells	Oliveira et al. (Virus-reactive)	0.0947677765322507
	P8_SG_Singlets_CAFMTLLFAGGTSYGKLTF_CASSRPPHRRSGKMNTQYF	P8	Single T cells	Oliveira et al. (Virus-reactive)	0.162238313085103
	P8_SG_Singlets_CATDLGLRPLVF_CSARDLASGDYNEQFF	P8	Single T cells	Oliveira et al. (Virus-reactive)	0.185657587784409
	P8_SG_Singlets_CAESTTSGTYKYIF_CSVEKVNEQFF	P8	Single T cells	Oliveira et al. (Virus-reactive)	0.236374102463114
	P8_SG_Singlets_CAASANNNARLMF_CASSAWNRYEQYF	P8	Single T cells	Oliveira et al. (Virus-reactive)	0.0718029508892053
	P8_SG_Singlets_CAVSDSNYQLIW_CASSALQDTGELFF	P8	Single T cells	Oliveira et al. (Virus-reactive)	0.207046990032417
	P8_SG_Singlets_CATSSAGGYSTLTF_CASSLYRDTDTQYF	P8	Single T cells	Oliveira et al. (Virus-reactive)	0.205229193807374
	P8_SG_Singlets_CAFMGSYQDKLSF_CASSLVGSPGGTEAFF	P8	Single T cells	Oliveira et al. (Virus-reactive)	0.19538279758839
	P8_SG_Singlets_CAVRSNYQLIW_CSVRLAGGETGELFF	P8	Single T cells	Oliveira et al. (Virus-reactive)	0.19114127306329
	P8_SG_Singlets_CAVSNNARLMF_CASSSHNQPQHF	P8	Single T cells	Oliveira et al. (Virus-reactive)	0.151634501772351
	P8_SG_Singlets_CALYNFNKFYF_CASSESTGLQYF	P8	Single T cells	Oliveira et al. (Virus-reactive)	0.112279213500167
	P8_SG_Singlets_CILRPYSNDYKLSF_CASSGLDLGQIHNEQFF	P8	Single T cells	Oliveira et al. (Virus-reactive)	0.260884054897446
	P8_SG_Singlets_CIVRGAAGNKLTF_CASSVNPTGATGNSPLHF	P8	Single T cells	Oliveira et al. (Virus-reactive)	0.151180052716091
	P8_SG_Singlets_CAFIMGGNQFYF_CASSPTGQPSPLHF	P8	Single T cells	Oliveira et al. (Virus-reactive)	0.11240039991517
	P8_SG_Singlets_CAVSKSGYSTLTF_CASSQVVTGYEQYF	P8	Single T cells	Oliveira et al. (Virus-reactive)	0.164813524403914
	P8_SG_Singlets_CIPLQTGANNLFF_CATGGPTYEQYF	P8	Single T cells	Oliveira et al. (Virus-reactive)	0.2568546065986
	P8_SG_Singlets_CALSDGTSGTYKYIF_CASSSPFQGRNEQYF	P8	Single T cells	Oliveira et al. (Virus-reactive)	0.106583451995031
	P8_SG_Singlets_CAAIPRSNQGGKLIF_CASSPSGTAVYGYTF	P8	Single T cells	Oliveira et al. (Virus-reactive)	0.0476565576998818
	P8_SG_Singlets_CALSSGSRLTF_CASSIGADTQYF	P8	Single T cells	Oliveira et al. (Virus-reactive)	0.26021752961493
	P8_SG_Singlets_CAVKVGGADGLTF_CSARGHSGANVLTF	P8	Single T cells	Oliveira et al. (Virus-reactive)	0.0947980731360015
	P8_SG_Singlets_CAVSNDYKLSF_CSAFGQGSSYEQYF	P8	Single T cells	Oliveira et al. (Virus-reactive)	0.17559911533917
	P8_SG_Singlets_CALFAGGTSYGKLTF_CASSQTGTGMRYHGYTF	P8	Single T cells	Oliveira et al. (Virus-reactive)	0.0735071348501833
	P8_SG_Singlets_CAEIGGQKLLF_CASKWGRNTEAFF;CASSLGAEANYGYTF	P8	Single T cells	Oliveira et al. (Virus-reactive)	0.194625382494622
	P8_SG_Singlets_CAHRESTLTF_CASHLQGPGELFF	P8	Single T cells	Oliveira et al. (Virus-reactive)	0.102705486714939
	P8_SG_Singlets_CAVGNTGKLIF_CASSLSGGEDEQYF	P8	Single T cells	Oliveira et al. (Virus-reactive)	0.102917562941194
	P8_SG_Singlets_CAVETDTNAGKSTF_CASSSKTGFPAQYF	P8	Single T cells	Oliveira et al. (Virus-reactive)	0.18359741872936
	P8_SG_Singlets_CAASAGTDSWGKLQF_CATSSPNLRNTGELFF	P8	Single T cells	Oliveira et al. (Virus-reactive)	0.100312055018632
	P8_SG_Singlets_CLVGAPTGRRALTF_CASRTLDGSSYNEQFF;CASSPGGFGTGDSNEQFF	P8	Single T cells	Oliveira et al. (Virus-reactive)	0.131608446693126
	P8_SG_Singlets_CAGQPRYSTLTF_CASSQVGGSSYEQYF	P8	Single T cells	Oliveira et al. (Virus-reactive)	0.208713303238707
	P8_SG_Singlets_CAVRRGANNLFF_CSASNRDTGELFF	P8	Single T cells	Oliveira et al. (Virus-reactive)	0.212106522858788
	P8_SG_Singlets_CALINQGGKLIF_CSARLSGGEYSNQPQHF	P8	Single T cells	Oliveira et al. (Virus-reactive)	0.224649316811585
	P8_SG_Singlets_CAGPLCAAFSGGGADGLTF;CGADMHSNYQLIW_CASSLSRSGNTIYF	P8	Single T cells	Oliveira et al. (Virus-reactive)	0.162177719877602
	P8_SG_Singlets_CVVNNNNDMRF_CAMGDANTGELFF	P8	Single T cells	Oliveira et al. (Virus-reactive)	0.153437149695519
	P8_SG_Singlets_CAFMKHDDSGNTPLVF_CASSAAPDRGKQYF	P8	Single T cells	Oliveira et al. (Virus-reactive)	0.15075590026358
	P8_SG_Singlets_CAVMGDSNYQLIW_CASSHGGEQYF	P8	Single T cells	Oliveira et al. (Virus-reactive)	0.0206622837579907
	P8_SG_Singlets_CAGPGGKLIF_CSIIQGVDYGYTF	P8	Single T cells	Oliveira et al. (Virus-reactive)	0.00560487169388312
	P8_SG_Singlets_CAMTGNTGGFKTIF_CASGQEINYEQYF	P8	Single T cells	Oliveira et al. (Virus-reactive)	0.184900172690641
	P8_SG_Singlets_CAVRDDKIIF_CASSVQGGMGTDTQYF	P8	Single T cells	Oliveira et al. (Virus-reactive)	0.262853334141243
	P8_SG_Singlets_CALFHPSSNTGKLIF_CASSLTSGRAEQFF	P8	Single T cells	Oliveira et al. (Virus-reactive)	0.179022631563002
	P8_SG_Singlets_CAESGKRGTYKYIF_CSAFRSDNTYEQYF	P8	Single T cells	Oliveira et al. (Virus-reactive)	0.0232980882843033
	P8_SG_Singlets_CGTEGYGGSQGNLIF_CASSIGQSYEQYF	P8	Single T cells	Oliveira et al. (Virus-reactive)	0.11030993425637
	P8_SG_Singlets_CAVMDSNYQLIW_CSARDPGQNTEAFF	P8	Single T cells	Oliveira et al. (Virus-reactive)	0.211682370406277
	P8_SG_Singlets_CAGRYGGSQGNLIF_CASSRGRNTEAFF	P8	Single T cells	Oliveira et al. (Virus-reactive)	0.0493910382646105
	P8_SG_Singlets_CAVERMGAGSYQLTF_CASSLFTGTLDTQYF	P8	Single T cells	Oliveira et al. (Virus-reactive)	0.13472899687945
	P8_SG_Singlets_CALSDPYSGGGADGLTF;CVGQRDAGNMLTF_CASSQVQHTGRRGTQYF	P8	Single T cells	Oliveira et al. (Virus-reactive)	0.187626867028206
	P8_SG_Singlets_CAVQAAGNKLTF_CASSLGSTEAFF	P8	Single T cells	Oliveira et al. (Virus-reactive)	0.205774532674887
	P8_SG_Singlets_CAVRPWMDSSYKLIF_CASSAGQSPGNTIYF	P8	Single T cells	Oliveira et al. (Virus-reactive)	0.14275759687339
	P8_SG_Singlets_CAPPGGNKLVF;CAGDSGGGADGLTF_CASSMVGLGTKAFF	P8	Single T cells	Oliveira et al. (Virus-reactive)	0.0147847426303511
	P8_SG_Singlets_CAYPQQTGANNLFF_CASSPWVLSQPQHF	P8	Single T cells	Oliveira et al. (Virus-reactive)	0.222498257945284
	P8_SG_Singlets_CALSERDSNYQLIW_CASTAPVGPSTDTQYF	P8	Single T cells	Oliveira et al. (Virus-reactive)	0.158845093465023
	P8_SG_Singlets_CALSEASNFGNEKLTF_CASSLGDRGYNEQFF	P8	Single T cells	Oliveira et al. (Virus-reactive)	0.178416699487987
	P8_SG_Singlets_CAATSGGSYIPTF_CASGRGGAYNEQFF	P8	Single T cells	Oliveira et al. (Virus-reactive)	0.164480261762656
	P8_SG_Singlets_CAVLVSGNTGGFKTIF_CASSQVSGGYNEQYF	P8	Single T cells	Oliveira et al. (Virus-reactive)	0.289544642045627
	P8_SG_Singlets_CAAPNSYTGTASKLTF;CAVLHGSSNTGKLIF_CASSFGGDGYEQYF	P8	Single T cells	Oliveira et al. (Virus-reactive)	0.0634410882540067
	P8_SG_Singlets_CALSSGSARQLTF_CASSPHIEGYTF	P8	Single T cells	Oliveira et al. (Virus-reactive)	0.207107583239919
	P8_SG_Singlets_CAVTRGFGNVLHC_CASSLSPGIADEQYF	P8	Single T cells	Oliveira et al. (Virus-reactive)	0.0928893870997061
	P8_SG_Singlets_CAAIDNYGQNFVF_CASSPYIGQPQHF	P8	Single T cells	Oliveira et al. (Virus-reactive)	0.0321749931832642
	P8_SG_Singlets_CALSGVSNSGYALNF_CASGTHTQYF	P8	Single T cells	Oliveira et al. (Virus-reactive)	0.11873239009907
	P8_SG_Singlets_CAYNEDNYGQNFVF_CASSYEDGTSASDTQYF	P8	Single T cells	Oliveira et al. (Virus-reactive)	0.306783409579786
	P8_SG_Singlets_CAVRDIGGFKTIF_CASSLAGQNNSPLHF	P8	Single T cells	Oliveira et al. (Virus-reactive)	0.125942981791741
	P8_SG_Singlets_CAGGTDKLIF_CASSYTGTASWEQYF	P8	Single T cells	Oliveira et al. (Virus-reactive)	0.0579574029751265
	P8_SG_Singlets_CAVKNQAGTALIF_CASSQTVLAVNTGELFF	P8	Single T cells	Oliveira et al. (Virus-reactive)	0.0545338867512952
	P8_SG_Singlets_CADRRRGYSTLTF_CASSFGLAGPEQYF	P8	Single T cells	Oliveira et al. (Virus-reactive)	0.0587451146726452
	P8_SG_Singlets_CAVQNYGQNFVF_CASSLASGLDNNEQFF	P8	Single T cells	Oliveira et al. (Virus-reactive)	0.244796558305814
	P8_SG_Singlets_CARMGTGFQKLVF_CSALIRGRRDGYTF	P8	Single T cells	Oliveira et al. (Virus-reactive)	0.213742539461326
	P8_SG_Singlets_CAGFNNTNAGKSTF_CASSLSGTGDWSPLHF;CASGKLSGSYNEQFF	P8	Single T cells	Oliveira et al. (Virus-reactive)	0.166570727421456
	P8_SG_Singlets_CAAPQTGGSYIPTF_CASSREPGPNTGELFF	P8	Single T cells	Oliveira et al. (Virus-reactive)	0.195867543248402
	P8_SG_Singlets_CAAPIPTSGTYKYIF_CASSDWGARSGNTIYF	P8	Single T cells	Oliveira et al. (Virus-reactive)	0.0391129154421789
	P8_SG_Singlets_CAGDTLTGGGNKLTF_CASSQRYSNQPQHF	P8	Single T cells	Oliveira et al. (Virus-reactive)	0.114157602932711
	P8_SG_Singlets_CAVRGKTGAGSYQLTF_CAIKDGGGTEAFF	P8	Single T cells	Oliveira et al. (Virus-reactive)	0.178568182506741
	P8_SG_Singlets_CAVQVTTNAGKSTF_CASSRSTANTEAFF	P8	Single T cells	Oliveira et al. (Virus-reactive)	0.159208652710031
	P8_SG_Singlets_CAASKVTGFQKLVF_CASSLGTEAFF	P8	Single T cells	Oliveira et al. (Virus-reactive)	0.0914654467234223
	P8_SG_Singlets_CAVRGGNTDKLIF_CASSSGPSEPNYGYTF	P8	Single T cells	Oliveira et al. (Virus-reactive)	0.0998576059623716
	P8_SG_Singlets_CAGGGGTASKLTF_CASSVASKVGAGYEQYF	P8	Single T cells	Oliveira et al. (Virus-reactive)	0.176114157602933
	P8_SG_Singlets_CAESIWGATNKLIF_CASSEEALMNTEAFF	P8	Single T cells	Oliveira et al. (Virus-reactive)	0.130790438391856
	P8_SG_Singlets_CAPGDSTLTF;CGLIPGAGSYQLTF_CASSQVGIFYEQYF	P8	Single T cells	Oliveira et al. (Virus-reactive)	0.152513103281122
	P8_SG_Singlets_CALDSGNTPLVF;CAPLVDDMRF_CASSIGQGETQYF	P8	Single T cells	Oliveira et al. (Virus-reactive)	0.123488956887933
	P8_SG_Singlets_CAGRVSGTYKYIF_CASSLVADLSTEAFF	P8	Single T cells	Oliveira et al. (Virus-reactive)	0.0357499924258491
	P8_SG_Singlets_CAGADGSSNTGKLIF_CASSIRSAYEQYF	P8	Single T cells	Oliveira et al. (Virus-reactive)	0.1747205138304
	P8_SG_Singlets_CLVGYSGNTPLVF_CASSQGQGANEQYF	P8	Single T cells	Oliveira et al. (Virus-reactive)	0.245160117550823
	P8_SG_Singlets_CAATPPGAGGATNKLIF;CALSEEGGSEKLVF_CASSTWTGTINTGELFF	P8	Single T cells	Oliveira et al. (Virus-reactive)	0.0388099494046717
	P8_SG_Singlets_CAGPEGTGNQFYF_CASSLSGGGSGYTF	P8	Single T cells	Oliveira et al. (Virus-reactive)	0.152876662526131
	P8_SG_Singlets_CAEDYGGATNKLIF;CVVSDLSDGQKLLF_CATSRSMETQYF	P8	Single T cells	Oliveira et al. (Virus-reactive)	0.04547520222983
	P8_SG_Singlets_CALSDRGDMRF_CASSYRRTVTDTQYF	P8	Single T cells	Oliveira et al. (Virus-reactive)	0.122398279152907
	P8_SG_Singlets_CVVNYGQNFVF_CSAQRTSEGYEQYF	P8	Single T cells	Oliveira et al. (Virus-reactive)	0.105735147090011
	P8_SG_Singlets_CAAGYTDKLIF_CASSLERTDAFGYTF	P8	Single T cells	Oliveira et al. (Virus-reactive)	0.0529584633562578
	P8_SG_Singlets_CVPQDSNYQLIW_CSARVDKGNQPQHF	P8	Single T cells	Oliveira et al. (Virus-reactive)	0.144302723664677
	P8_SG_Singlets_CAVIDSNYQLIW_CASREGGEQETQYF	P8	Single T cells	Oliveira et al. (Virus-reactive)	0.113339594631442
	P8_SG_Singlets_CAAIPSNDYKLSF_CASSQPIAGGEQYF	P8	Single T cells	Oliveira et al. (Virus-reactive)	0.253219014148514
	P8_SG_Singlets_CIVRGVRSNDYKLSF_CASSTWGANTEAFF	P8	Single T cells	Oliveira et al. (Virus-reactive)	0.208804193049959
	P8_SG_Singlets_CVVRGNDYKLSF_CASSPAGATDTQYF	P8	Single T cells	Oliveira et al. (Virus-reactive)	0.258702699427394
	P8_SG_Singlets_CAFMAGTASKLTF_CASTSVAGASSGEQFF	P8	Single T cells	Oliveira et al. (Virus-reactive)	0.176356530432938
	P8_SG_Singlets_CAVSPGNQGGKLIF;CALEANNNDMRF_CATSAGELYEQYF	P8	Single T cells	Oliveira et al. (Virus-reactive)	0.124397855000454
	P8_SG_Singlets_CALRGNTPLVF_CASSSNRRTGADGYTF	P8	Single T cells	Oliveira et al. (Virus-reactive)	0.175932377980428
	P8_SG_Singlets_CLVGDIGYSSASKIIF_CASRPRGKGLEGGYTF	P8	Single T cells	Oliveira et al. (Virus-reactive)	0.119853364437847
	P8_SG_Singlets_CAATDYNNNDMRF_CASTSGGHNEQFF	P8	Single T cells	Oliveira et al. (Virus-reactive)	0.125700608961735
	P8_SG_Singlets_CAVVPTGGAQKLVF_CASSPGWRGGYSQPQHF	P8	Single T cells	Oliveira et al. (Virus-reactive)	0.150271154603569
	P8_SG_Singlets_CARYNNNDMRF;CGAPSGYALNF_CASSYKTGEPHEQYF	P8	Single T cells	Oliveira et al. (Virus-reactive)	0.166510134213955
	P8_SG_Singlets_CAVTGRGSTLGRLYF_CASSPSSGGASYNEQFF	P8	Single T cells	Oliveira et al. (Virus-reactive)	0.0589571908989002
	P8_SG_Singlets_CAFMKPNFNARLMF_CASSAGQGETEAFF	P8	Single T cells	Oliveira et al. (Virus-reactive)	0.13600145423698
	P8_SG_Singlets_CAVPKRGSDGQKLLF_CASRLGGGGIDTQYF	P8	Single T cells	Oliveira et al. (Virus-reactive)	0.22358893568031
	P8_SG_Singlets_CALTSTSGTYKYIF_CASSLRVADTQYF	P8	Single T cells	Oliveira et al. (Virus-reactive)	0.207107583239919
	P8_SG_Singlets_CILRRAHRNQFYF;CALSRPSQGGSEKLVF_CASSYTGGGNQPQHF	P8	Single T cells	Oliveira et al. (Virus-reactive)	0.207925591541188
	P8_SG_Singlets_CAVIGGTGGGADGLTF_CASSETGRLTDTQYF	P8	Single T cells	Oliveira et al. (Virus-reactive)	0.175780894961675
	P8_SG_Singlets_CVVKNYGQNFVF_CASSPSGTSSYNEQFF	P8	Single T cells	Oliveira et al. (Virus-reactive)	0.14275759687339
	P8_SG_Singlets_CALNNYGQNFVF_CASSHRGSGEETQYF	P8	Single T cells	Oliveira et al. (Virus-reactive)	0.16296543157512
	P8_SG_Singlets_CAVNAPQAAGNKLTF_CASSLGEQFF	P8	Single T cells	Oliveira et al. (Virus-reactive)	0.134213954615688
	P8_SG_Singlets_CVVSDNARLMF_CASSLWGGPTGVGGYTF	P8	Single T cells	Oliveira et al. (Virus-reactive)	0.171872633077832
	P8_SG_Singlets_CAEIFTGRRALTF;CALSALISGGYNKLIF_CASSLAQDRGTLNTEAFF	P8	Single T cells	Oliveira et al. (Virus-reactive)	0.116066288969007
	P8_SG_Singlets_CAVTDSNYQLIW_CSARGQENSYEQYF	P8	Single T cells	Oliveira et al. (Virus-reactive)	0.185081952313146
	P8_SG_Singlets_CRTGGSYIPTF_CASSSSDIVDGYTF	P8	Single T cells	Oliveira et al. (Virus-reactive)	0.183082376465598
	P8_SG_Singlets_CAAIRGTYKYIF_CASSLLLIQGTGTATYEQYF	P8	Single T cells	Oliveira et al. (Virus-reactive)	0.143605901778411
	P8_SG_Singlets_CAVINYGQNFVF_CAAGPFNSPLHF	P8	Single T cells	Oliveira et al. (Virus-reactive)	0.228921137940437
	P8_SG_Singlets_CALMVGLKYYGQNFVF_CASSFPRWEFYGYTF	P8	Single T cells	Oliveira et al. (Virus-reactive)	0.0535340988275214
	P8_SG_Singlets_CILSPEYGNKLVF_CASSQGGFSDTQYF	P8	Single T cells	Oliveira et al. (Virus-reactive)	0.127063956130518
	P8_SG_Singlets_CAVNGGNYGQNFVF_CASSVSGAGVGDTEAFF	P8	Single T cells	Oliveira et al. (Virus-reactive)	0.209016269276214
	P8_SG_Singlets_CAERSSRSYQKVTF_CASSQEGATNEKLFF	P8	Single T cells	Oliveira et al. (Virus-reactive)	0.0968885387948011
	P8_SG_Singlets_CAVRTFTGNQFYF_CASSTGTGEDGYTF	P8	Single T cells	Oliveira et al. (Virus-reactive)	0.185839367406914
	P8_SG_Singlets_CAVRDQEGQKLLF_CASSPGWRSGNTIYF	P8	Single T cells	Oliveira et al. (Virus-reactive)	0.196988517587178
	P8_SG_Singlets_CAYRSGLDKYIF_CASSQDGAVYGYTF	P8	Single T cells	Oliveira et al. (Virus-reactive)	0.201381525131033
	P8_SG_Singlets_CAVGYNNNDMRF_CASRSGSSYNEQFF	P8	Single T cells	Oliveira et al. (Virus-reactive)	0.0848607871057654
	P8_SG_Singlets_CAVGGSMYSGGGADGLTF_CASSLGFLTDTQYF	P8	Single T cells	Oliveira et al. (Virus-reactive)	0.019662495834217
	P8_SG_Singlets_CAASKANYQLIW_CASSIVLPGPRTSGANVLTF	P8	Single T cells	Oliveira et al. (Virus-reactive)	0.290817099403157
	P8_SG_Singlets_CAGGGQLIW_CASTRQGLGQPQHF	P8	Single T cells	Oliveira et al. (Virus-reactive)	0
	P8_SG_Singlets_CVVRRGGSQGNLIF_CASIEGRQGPKETQYF	P8	Single T cells	Oliveira et al. (Virus-reactive)	0.0214499954555094
	P8_SG_Singlets_CAAYNAGNMLTF_CASSPWGAGGYEQYF	P8	Single T cells	Oliveira et al. (Virus-reactive)	0.0431726603447753
	P8_SG_Singlets_CAGDTGGFKTIF_CASRLTAGTYNEQFF	P8	Single T cells	Oliveira et al. (Virus-reactive)	0.133002090465659
	P8_SG_Singlets_CAASIGGGSYIPTF_CASSTAGSSYEQYF	P8	Single T cells	Oliveira et al. (Virus-reactive)	0.265519435271306
	P8_SG_Singlets_CVVNAYGGSQGNLIF_CASSLGLASYEQYF	P8	Single T cells	Oliveira et al. (Virus-reactive)	0.23749507680189
	P8_SG_Singlets_CAFTYTGNQFYF_CASSPPSGQDTDTQYF	P8	Single T cells	Oliveira et al. (Virus-reactive)	0.208985972672463
	P8_SG_Singlets_CVVPASGGSYIPTF_CASSQEGGGGYEQYF	P8	Single T cells	Oliveira et al. (Virus-reactive)	0.127467910847194
	P8_SG_Singlets_CACKAAGNKLTF_CASSLPGWGNEQFF	P8	Single T cells	Oliveira et al. (Virus-reactive)	0.0525343109037477
	P8_SG_Singlets_CPLYNFNKFYF;CALSEPYNQGGKLIF_CASSNRQGADNQPQHF	P8	Single T cells	Oliveira et al. (Virus-reactive)	0
	P8_SG_Singlets_CALCGSEKLVF_CASSFQGLNTEAFF	P8	Single T cells	Oliveira et al. (Virus-reactive)	0.129911836883085
	P8_SG_Singlets_CAVEGYGGSQGNLIF;CVVSARDNDMRF_CASSVSGTGVEKLFF	P8	Single T cells	Oliveira et al. (Virus-reactive)	0.374920471415154
	P8_SG_Singlets_CGADMLGYNQGGKLIF_CASSQGYEQYF	P8	Single T cells	Oliveira et al. (Virus-reactive)	0.172478565152846
	P8_SG_Singlets_CALSEFPGNQFYF;CAVRMDSSYKLIF_CASDGGGNQPQHF	P8	Single T cells	Oliveira et al. (Virus-reactive)	0.184173054200624
	P8_SG_Singlets_CATDAGGNNRLAF_CASSFLGTGGYTF	P8	Single T cells	Oliveira et al. (Virus-reactive)	0.150877086678583
	P8_SG_Singlets_CASRPGGNRDDKIIF_CASRRRSNTGELFF	P8	Single T cells	Oliveira et al. (Virus-reactive)	0.156300178749962
	P8_SG_Singlets_CAFFMDSNYQLIW_CASSEGGANVLTF	P8	Single T cells	Oliveira et al. (Virus-reactive)	0.172508861756597
[truncated: 26,411 more rows]

## Sheet: EDF. 4b
Log2 Fold Change vs T cells from Singlets
	Patient id	Clonotype groups	Oliveira et al. (Virus-reactive)	Oliveira et al. (Tumor-reactive)	Lowery et al. (Tumor-reactive)	Meng et al. (Tumor-reactive)
	P1	T cells from tumor clusters	0.0817159151090664	0.291837612516509	0.228069688043407	0.30149277621771
	P1	T cells from APC clusters	-0.112846108335944	0.892163867314288	0.462851030842272	0.596609232022391
	P2	T cells from tumor clusters	-0.250644321294254	0.233307072615453	0.090095266633762	0.0945031860666734
	P2	T cells from APC clusters	-0.6579742452908	0.565628018551067	0.230229149063433	0.214755074138085
	P8	T cells from tumor clusters	-0.830234332985861	0.890539185526608	0.391460811698501	0.40380352503155
	P8	T cells from APC clusters	-0.89625050499722	1.06784438810977	0.447185807902186	0.518778994544075
	P9	T cells from tumor clusters	0.0363477997866545	-0.0711753885534641	0.0241898088403512	0.0196207487623081
	P9	T cells from APC clusters	-0.961706613722301	0.729801378753101	0.324625560450444	0.389396975995343
	P15	T cells from tumor clusters	-0.680274257619789	0.83316997748373	0.385115746963868	0.382836272084922
	P15	T cells from APC clusters	-0.833962841091741	1.15143852919914	0.516800477799741	0.596353626156225
p value
	Patient id	Clonotype groups	Oliveira et al. (Virus-reactive)	Oliveira et al. (Tumor-reactive)	Lowery et al. (Tumor-reactive)	Meng et al. (Tumor-reactive)
	P1	T cells from tumor clusters	0.264221452450812	0.320258602684761	3.84817551963444e-07	3.09333347670709e-06
	P1	T cells from APC clusters	0.0492298355062014	7.25342015153914e-09	6.97374970112685e-19	1.91869114295223e-14
	P2	T cells from tumor clusters	8.55347102246186e-06	5.41001738802327e-06	8.36983130985735e-05	2.44958886859281e-06
	P2	T cells from APC clusters	1.460165210852e-18	3.18196618626225e-21	1.81895604333324e-17	7.02751985107735e-18
	P8	T cells from tumor clusters	7.84724198575787e-70	3.70180401699467e-85	8.28269611983901e-73	4.53827489861138e-69
	P8	T cells from APC clusters	2.5042404221314e-66	7.6719036817557e-100	2.18933272762286e-80	5.14108647406261e-89
	P9	T cells from tumor clusters	0.538638883603259	0.681890899676278	0.288287451781363	0.481165735494414
	P9	T cells from APC clusters	1.11690718878241e-12	2.59190629047868e-19	1.15579167839785e-18	1.22729592243912e-23
	P15	T cells from tumor clusters	1.0289835622012e-29	5.48990050905708e-51	2.37658892279032e-55	3.01761070631206e-50
	P15	T cells from APC clusters	1.13418333456122e-44	5.60217438884381e-123	2.44886071166254e-111	5.08099499157021e-126
Stars
	Patient id	Clonotype groups	Oliveira et al. (Virus-reactive)	Oliveira et al. (Tumor-reactive)	Lowery et al. (Tumor-reactive)	Meng et al. (Tumor-reactive)
	P1	T cells from tumor clusters	ns	ns	****	****
	P1	T cells from APC clusters	*	****	****	****
	P2	T cells from tumor clusters	****	****	****	****
	P2	T cells from APC clusters	****	****	****	****
	P8	T cells from tumor clusters	****	****	****	****
	P8	T cells from APC clusters	****	****	****	****
	P9	T cells from tumor clusters	ns	ns	ns	ns
	P9	T cells from APC clusters	****	****	****	****
	P15	T cells from tumor clusters	****	****	****	****
	P15	T cells from APC clusters	****	****	****	****

## Sheet: EDF. 4d
Over-representation analysis: Cluster signature 30
	Pathway	p value	Adjusted p value	Overlap	Size	Overlapping genes
	REGULATION_OF_T_CELL_ACTIVATION (207)	1.61949418447797e-08	3.83431302507316e-05	10	207	CBLB|CRTAM|CTLA4|HAVCR2|LAG3|PRDM1|SIRPG|TIGIT|TNFRSF9|VCAM1
	REGULATION_OF_LYMPHOCYTE_ACTIVATION (272)	1.66239454804819e-08	3.83431302507316e-05	11	272	CBLB|CRTAM|CTLA4|HAVCR2|KLRD1|LAG3|PRDM1|SIRPG|TIGIT|TNFRSF9|VCAM1
	LEUKOCYTE_MEDIATED_CYTOTOXICITY (77)	4.31523065158513e-08	6.63538633192073e-05	7	77	CRTAM|GZMB|HAVCR2|KLRD1|LAG3|LYST|PRF1
	NATURAL_KILLER_CELL_MEDIATED_IMMUNITY (55)	1.48540681014983e-07	0.000160612015703269	6	55	CRTAM|GZMB|HAVCR2|KLRD1|LAG3|LYST
	CELL_KILLING (94)	1.74086294930922e-07	0.000160612015703269	7	94	CRTAM|GZMB|HAVCR2|KLRD1|LAG3|LYST|PRF1
	NEGATIVE_REGULATION_OF_LEUKOCYTE_CELL_CELL_ADHESION (61)	2.7907581790504e-07	0.000214562791332658	6	61	CBLB|CRTAM|CTLA4|HAVCR2|LAG3|TIGIT
	REGULATION_OF_CELL_CELL_ADHESION (222)	4.43837979368955e-07	0.000292489228404141	9	222	CBLB|CRTAM|CTLA4|CXCL13|HAVCR2|LAG3|SIRPG|TIGIT|VCAM1
	NEGATIVE_REGULATION_OF_LYMPHOCYTE_ACTIVATION (71)	6.97062579441542e-07	0.000401943709870479	6	71	CBLB|CRTAM|CTLA4|HAVCR2|LAG3|TIGIT
	NEGATIVE_REGULATION_OF_CELL_CELL_ADHESION (78)	1.22229557792013e-06	0.000626494388993951	6	78	CBLB|CRTAM|CTLA4|HAVCR2|LAG3|TIGIT
	REGULATION_OF_T_CELL_PROLIFERATION (82)	1.64502992991936e-06	0.000741232539735884	6	82	CBLB|CRTAM|CTLA4|HAVCR2|TNFRSF9|VCAM1
	NEGATIVE_REGULATION_OF_CELL_ACTIVATION (83)	1.76751743704633e-06	0.000741232539735884	6	83	CBLB|CRTAM|CTLA4|HAVCR2|LAG3|TIGIT
	LEUKOCYTE_CELL_CELL_ADHESION (211)	3.64684732962295e-06	0.00134530152929446	8	211	CBLB|CRTAM|CTLA4|HAVCR2|LAG3|SIRPG|TIGIT|VCAM1
	REGULATION_OF_CELL_KILLING (53)	3.79122477364579e-06	0.00134530152929446	5	53	CRTAM|HAVCR2|KLRD1|LAG3|PRF1
	LYMPHOCYTE_MEDIATED_IMMUNITY (152)	4.57665186742192e-06	0.00150800679031552	7	152	CRTAM|GZMB|HAVCR2|KLRD1|LAG3|LYST|PRF1
	RETINA_MORPHOGENESIS_IN_CAMERA_TYPE_EYE (8)	5.02535547419141e-06	0.001545464320163	3	8	AHI1|HIPK2|PRDM1
	ADAPTIVE_IMMUNE_RESPONSE (228)	6.49505235638848e-06	0.0018559689143843	8	228	CRTAM|CTLA4|CXCL13|HAVCR2|KLRD1|LAG3|PRDM1|PRF1
	NEGATIVE_REGULATION_OF_CELL_ADHESION (105)	7.02084702333906e-06	0.0018559689143843	6	105	CBLB|CRTAM|CTLA4|HAVCR2|LAG3|TIGIT
	NEGATIVE_REGULATION_OF_T_CELL_PROLIFERATION (28)	7.2420204766784e-06	0.0018559689143843	4	28	CBLB|CRTAM|CTLA4|HAVCR2
	T_CELL_PROLIFERATION (107)	7.83355039651463e-06	0.00190190357784853	6	107	CBLB|CRTAM|CTLA4|HAVCR2|TNFRSF9|VCAM1
	REGULATION_OF_LEUKOCYTE_PROLIFERATION (119)	1.44704567301449e-05	0.00333761084480791	6	119	CBLB|CRTAM|CTLA4|HAVCR2|TNFRSF9|VCAM1
	REGULATION_OF_NATURAL_KILLER_CELL_MEDIATED_IMMUNITY (34)	1.60878663005144e-05	0.003533967964013	4	34	CRTAM|HAVCR2|KLRD1|LAG3
	LEUKOCYTE_MEDIATED_IMMUNITY (186)	1.73220313144183e-05	0.00363211502060962	7	186	CRTAM|GZMB|HAVCR2|KLRD1|LAG3|LYST|PRF1
	NEURAL_RETINA_DEVELOPMENT (13)	2.52644089845774e-05	0.00466415593273699	3	13	AHI1|HIPK2|PRDM1
	NEGATIVE_REGULATION_OF_LEUKOCYTE_PROLIFERATION (38)	2.52772378752276e-05	0.00466415593273699	4	38	CBLB|CRTAM|CTLA4|HAVCR2
	POSITIVE_REGULATION_OF_CELL_KILLING (38)	2.52772378752276e-05	0.00466415593273699	4	38	CRTAM|KLRD1|LAG3|PRF1
	IMMUNE_EFFECTOR_PROCESS (286)	3.40781717139031e-05	0.00604625408139366	8	286	CRTAM|GZMB|HAVCR2|ITM2A|KLRD1|LAG3|LYST|PRF1
	IMMUNE_RESPONSE_TO_TUMOR_CELL (15)	3.9941198466004e-05	0.00682402772309913	3	15	CRTAM|HAVCR2|PRF1
	NEGATIVE_REGULATION_OF_IMMUNE_SYSTEM_PROCESS (226)	6.08551284142993e-05	0.0100258824062558	7	226	CBLB|CRTAM|CTLA4|HAVCR2|KLRD1|LAG3|TIGIT
	LYMPHOCYTE_DIFFERENTIATION (229)	6.6186279237382e-05	0.0105281829697256	7	229	CRTAM|CTLA4|ITM2A|LAG3|PRDM1|TNFRSF9|VCAM1
	LEUKOCYTE_PROLIFERATION (157)	6.96512567722228e-05	0.0107100415830088	6	157	CBLB|CRTAM|CTLA4|HAVCR2|TNFRSF9|VCAM1
	REGULATION_OF_NATURAL_KILLER_CELL_ACTIVATION (20)	9.85106416622168e-05	0.0146590190318647	3	20	HAVCR2|KLRD1|PRDM1
	POSITIVE_REGULATION_OF_NATURAL_KILLER_CELL_MEDIATED_CYTOTOXICITY (21)	0.000114568183405913	0.0165157196891086	3	21	CRTAM|KLRD1|LAG3
	RESPONSE_TO_TUMOR_CELL (22)	0.000132241364006516	0.0184857397624866	3	22	CRTAM|HAVCR2|PRF1
	MONONUCLEAR_CELL_DIFFERENTIATION (261)	0.000150996426671046	0.0199808936492954	7	261	CRTAM|CTLA4|ITM2A|LAG3|PRDM1|TNFRSF9|VCAM1
	POSITIVE_REGULATION_OF_NATURAL_KILLER_CELL_MEDIATED_IMMUNITY (23)	0.000151600103560663	0.0199808936492954	3	23	CRTAM|KLRD1|LAG3
	NATURAL_KILLER_CELL_MEDIATED_IMMUNE_RESPONSE_TO_TUMOR_CELL (5)	0.000207856787918062	0.0266345378518339	2	5	CRTAM|HAVCR2
	CAMERA_TYPE_EYE_MORPHOGENESIS (27)	0.000247255184101817	0.0308267071422076	3	27	AHI1|HIPK2|PRDM1
	T_CELL_MEDIATED_CYTOTOXICITY (28)	0.000276056763736833	0.0335118381873161	3	28	CRTAM|KLRD1|PRF1
	CHRONIC_INFLAMMATORY_RESPONSE (6)	0.00031088212758914	0.0358524813642176	2	6	CXCL13|VCAM1
	PHOTORECEPTOR_CELL_DEVELOPMENT (6)	0.00031088212758914	0.0358524813642176	2	6	AHI1|PRDM1
	LEUKOCYTE_DIFFERENTIATION (297)	0.000335729524492068	0.0377736657678515	7	297	CRTAM|CTLA4|ITM2A|LAG3|PRDM1|TNFRSF9|VCAM1
	GRANZYME_MEDIATED_PROGRAMMED_CELL_DEATH_SIGNALING_PATHWAY (7)	0.000433974677610071	0.0476648854241728	2	7	GZMB|PRF1
	RETINA_DEVELOPMENT_IN_CAMERA_TYPE_EYE (33)	0.00045259065242032	0.0485535041770915	3	33	AHI1|HIPK2|PRDM1
	EYE_MORPHOGENESIS (34)	0.000494832857528689	0.0516264040453137	3	34	AHI1|HIPK2|PRDM1
	ADAPTIVE_IMMUNE_RESPONSE_BASED_ON_SOMATIC_RECOMBINATION_OF_IMMUNE_RECEPTORS_BUILT_FROM_IMMUNOGLOBULIN_SUPERFAMILY_DOMAINS (146)	0.000503617641890119	0.0516264040453137	5	146	CRTAM|CXCL13|HAVCR2|KLRD1|PRF1
	HETEROPHILIC_CELL_CELL_ADHESION_VIA_PLASMA_MEMBRANE_CELL_ADHESION_MOLECULES (9)	0.000739655912945976	0.0706133557621261	2	9	CRTAM|VCAM1
	PHOTORECEPTOR_CELL_DIFFERENTIATION (9)	0.000739655912945976	0.0706133557621261	2	9	AHI1|PRDM1
	REGULATION_OF_TOLERANCE_INDUCTION (9)	0.000739655912945976	0.0706133557621261	2	9	CBLB|HAVCR2
	NEGATIVE_REGULATION_OF_CELL_POPULATION_PROLIFERATION (243)	0.000750065994438365	0.0706133557621261	6	243	CBLB|CRTAM|CTLA4|HAVCR2|SIRPG|TNFRSF9
	CELL_RECOGNITION (42)	0.000925761878339314	0.0852971633031809	3	42	CRTAM|HAVCR2|PRF1
	REGULATION_OF_LYMPHOCYTE_MEDIATED_IMMUNITY (96)	0.000943020881955827	0.0852971633031809	4	96	CRTAM|HAVCR2|KLRD1|LAG3
	CELL_CELL_ADHESION_MEDIATED_BY_INTEGRIN (11)	0.00112350062841585	0.099667469209275	2	11	CXCL13|VCAM1
	T_CELL_DIFFERENTIATION (176)	0.00117656365597608	0.102405436698447	5	176	CRTAM|CTLA4|LAG3|PRDM1|TNFRSF9
	REGULATION_OF_RESPONSE_TO_TUMOR_CELL (12)	0.00134430166934334	0.114801401242325	2	12	CRTAM|HAVCR2
	NATURAL_KILLER_CELL_ACTIVATION (48)	0.00136875722270277	0.114801401242325	3	48	HAVCR2|KLRD1|PRDM1
	RESPONSE_TO_ZINC_ION (13)	0.0015841266257722	0.130492430797985	2	13	PAM|VCAM1
	SENSORY_ORGAN_MORPHOGENESIS (51)	0.00163259785678542	0.132125858128967	3	51	AHI1|HIPK2|PRDM1
	IMMUNOLOGICAL_SYNAPSE_FORMATION (14)	0.0018428054521749	0.146566578463497	2	14	HAVCR2|PRF1
	REGULATION_OF_LEUKOCYTE_MEDIATED_IMMUNITY (118)	0.00202891536100846	0.158633670514102	4	118	CRTAM|HAVCR2|KLRD1|LAG3
	NEGATIVE_REGULATION_OF_NATURAL_KILLER_CELL_MEDIATED_IMMUNITY (15)	0.00212016918351473	0.160333449894319	2	15	HAVCR2|KLRD1
	TOLERANCE_INDUCTION (15)	0.00212016918351473	0.160333449894319	2	15	CBLB|HAVCR2
	REGULATION_OF_LYMPHOCYTE_DIFFERENTIATION (123)	0.00236187449461733	0.175731081349512	4	123	CRTAM|CTLA4|LAG3|PRDM1
	NEGATIVE_REGULATION_OF_INTERLEUKIN_2_PRODUCTION (17)	0.00273028086822595	0.199917232462322	2	17	HAVCR2|LAG3
	T_CELL_MEDIATED_IMMUNITY (62)	0.00286445618639867	0.206464631060267	3	62	CRTAM|KLRD1|PRF1
	NEGATIVE_REGULATION_OF_CELL_KILLING (18)	0.00306269624144698	0.217357196335306	2	18	HAVCR2|KLRD1
	REGULATION_OF_ALPHA_BETA_T_CELL_ACTIVATION (66)	0.00342267660485749	0.239224351184963	3	66	CBLB|CRTAM|PRDM1
	REGULATORY_T_CELL_DIFFERENTIATION (21)	0.0041674072061372	0.286929096147924	2	21	CTLA4|LAG3
	NEGATIVE_REGULATION_OF_RESPONSE_TO_EXTERNAL_STIMULUS (147)	0.00449538297236624	0.304271055192485	4	147	CXCL13|HAVCR2|KLRD1|METRNL
	DEFENSE_RESPONSE_TO_BACTERIUM (73)	0.00455120373038834	0.304271055192485	3	73	CXCL13|HAVCR2|LYST
	LEUKOCYTE_MIGRATION (149)	0.00471715620752066	0.310860594075611	4	149	CRTAM|CXCL13|LYST|VCAM1
	DISRUPTION_OF_ANATOMICAL_STRUCTURE_IN_ANOTHER_ORGANISM (23)	0.0049918117605207	0.315441474675096	2	23	GZMB|PRF1
	MATERNAL_PROCESS_INVOLVED_IN_FEMALE_PREGNANCY (23)	0.0049918117605207	0.315441474675096	2	23	HAVCR2|PRDM1
	NEGATIVE_REGULATION_OF_T_CELL_DIFFERENTIATION (23)	0.0049918117605207	0.315441474675096	2	23	CTLA4|LAG3
	POSITIVE_REGULATION_OF_LEUKOCYTE_MEDIATED_IMMUNITY (76)	0.00509615903532298	0.317683535539796	3	76	CRTAM|KLRD1|LAG3
	NEGATIVE_REGULATION_OF_LYMPHOCYTE_DIFFERENTIATION (25)	0.00588506487960478	0.361970723861558	2	25	CTLA4|LAG3
	CELL_CELL_RECOGNITION (26)	0.00635711409146398	0.385860096104254	2	26	HAVCR2|PRF1
	POSITIVE_REGULATION_OF_CELL_CELL_ADHESION (163)	0.00648019073451506	0.388222335822312	4	163	CXCL13|HAVCR2|SIRPG|VCAM1
	REGULATION_OF_LEUKOCYTE_DIFFERENTIATION (165)	0.00676343262174112	0.399748729558181	4	165	CRTAM|CTLA4|LAG3|PRDM1
	DIGESTIVE_SYSTEM_DEVELOPMENT (27)	0.00684590280405295	0.399748729558181	2	27	AHI1|PRDM1
	CELL_CELL_ADHESION_VIA_PLASMA_MEMBRANE_ADHESION_MOLECULES (28)	0.00735127557638497	0.423892927923298	2	28	CRTAM|VCAM1
	SENSORY_SYSTEM_DEVELOPMENT (88)	0.00766205127990044	0.436358550051614	3	88	AHI1|HIPK2|PRDM1
	NEGATIVE_REGULATION_OF_CELLULAR_RESPONSE_TO_GROWTH_FACTOR_STIMULUS (29)	0.00787307796857762	0.44290864230547	2	29	CXCL13|HIPK2
	POSITIVE_REGULATION_OF_RESPONSE_TO_EXTERNAL_STIMULUS (276)	0.0082218753314826	0.45602930486541	5	276	CRTAM|CXCL13|HAVCR2|KLRD1|LAG3
	REGULATION_OF_IMMUNE_EFFECTOR_PROCESS (175)	0.00830402376082689	0.45602930486541	4	175	CRTAM|HAVCR2|KLRD1|LAG3
	NEGATIVE_REGULATION_OF_ADAPTIVE_IMMUNE_RESPONSE (30)	0.0084111565363883	0.456478412968932	2	30	HAVCR2|KLRD1
	HEART_DEVELOPMENT (181)	0.00933140658575501	0.500532309070789	4	181	AHI1|HOPX|PRDM1|VCAM1
	NEGATIVE_REGULATION_OF_LYMPHOCYTE_MEDIATED_IMMUNITY (32)	0.00953553336749122	0.505602476140655	2	32	HAVCR2|KLRD1
	CELL_ADHESION_MEDIATED_BY_INTEGRIN (34)	0.0107231982225744	0.562114925008359	2	34	CXCL13|VCAM1
	CELL_CHEMOTAXIS (102)	0.0114758826518807	0.594811760372197	3	102	CXCL13|LYST|VCAM1
	POSITIVE_REGULATION_OF_TYPE_II_INTERFERON_PRODUCTION (36)	0.0119729588394945	0.613680656962092	2	36	CRTAM|HAVCR2
	NEGATIVE_REGULATION_OF_LEUKOCYTE_MEDIATED_IMMUNITY (37)	0.0126207566963203	0.63977528175962	2	37	HAVCR2|KLRD1
	POSITIVE_REGULATION_OF_RESPONSE_TO_BIOTIC_STIMULUS (199)	0.0129051551092756	0.647081309990092	4	199	CRTAM|HAVCR2|KLRD1|LAG3
	INTERLEUKIN_2_PRODUCTION (38)	0.0132836383708808	0.658897030159928	2	38	HAVCR2|LAG3
	ALPHA_BETA_T_CELL_ACTIVATION (109)	0.0137283919807407	0.666621812706916	3	109	CBLB|CRTAM|PRDM1
	EMBRYONIC_ORGAN_DEVELOPMENT (109)	0.0137283919807407	0.666621812706916	3	109	AHI1|HIPK2|PRDM1
	REGULATION_OF_HEMOPOIESIS (206)	0.0145035549049468	0.696926028922079	4	206	CRTAM|CTLA4|LAG3|PRDM1
	RESPONSE_TO_BACTERIUM (208)	0.0149824806854874	0.712517354661374	4	208	CXCL13|HAVCR2|LYST|VCAM1
	NEGATIVE_REGULATION_OF_DEFENSE_RESPONSE (114)	0.0154817821043216	0.728749600481997	3	114	HAVCR2|KLRD1|METRNL
	POSITIVE_REGULATION_OF_IMMUNE_EFFECTOR_PROCESS (116)	0.0162171676965006	0.755654490747041	3	116	CRTAM|KLRD1|LAG3
	POSITIVE_REGULATION_OF_CELL_ADHESION (215)	0.0167380442438857	0.767571413499318	4	215	CXCL13|HAVCR2|SIRPG|VCAM1
	NEGATIVE_REGULATION_OF_HEMOPOIESIS (43)	0.0168192715113501	0.767571413499318	2	43	CTLA4|LAG3
	REGULATION_OF_ENDOCYTOSIS (118)	0.0169720971551984	0.767571413499318	3	118	AHI1|SIRPG|SNX9
	SENSORY_ORGAN_DEVELOPMENT (122)	0.0185408077351233	0.825433245154969	3	122	AHI1|HIPK2|PRDM1
	NEGATIVE_REGULATION_OF_CYTOKINE_PRODUCTION (124)	0.0193546830957541	0.825433245154969	3	124	HAVCR2|LAG3|TIGIT
	POSITIVE_REGULATION_OF_T_CELL_PROLIFERATION (48)	0.0207106880238245	0.825433245154969	2	48	HAVCR2|VCAM1
	ANIMAL_ORGAN_MORPHOGENESIS (231)	0.0212264042859517	0.825433245154969	4	231	AHI1|HIPK2|NAB1|PRDM1
	POSITIVE_REGULATION_OF_DEFENSE_RESPONSE (231)	0.0212264042859517	0.825433245154969	4	231	CRTAM|HAVCR2|KLRD1|LAG3
	RESPONSE_TO_MOLECULE_OF_BACTERIAL_ORIGIN (129)	0.0214757698805191	0.825433245154969	3	129	CXCL13|HAVCR2|VCAM1
	TYPE_II_INTERFERON_PRODUCTION (50)	0.0223630094461397	0.825433245154969	2	50	CRTAM|HAVCR2
	REGULATION_OF_INNATE_IMMUNE_RESPONSE (236)	0.022768284709225	0.825433245154969	4	236	CRTAM|HAVCR2|KLRD1|LAG3
	CAMP_CATABOLIC_PROCESS (5)	0.0230759295969772	0.825433245154969	1	5	PDE7B
	CELL_DIFFERENTIATION_INVOLVED_IN_EMBRYONIC_PLACENTA_DEVELOPMENT (5)	0.0230759295969772	0.825433245154969	1	5	PRDM1
	CYCLIC_NUCLEOTIDE_CATABOLIC_PROCESS (5)	0.0230759295969772	0.825433245154969	1	5	PDE7B
	DEFENSE_RESPONSE_TO_TUMOR_CELL (5)	0.0230759295969772	0.825433245154969	1	5	PRF1
	DEVELOPMENTAL_INDUCTION (5)	0.0230759295969772	0.825433245154969	1	5	HIPK2
	LIPID_PHOSPHORYLATION (5)	0.0230759295969772	0.825433245154969	1	5	DGKH
	LYMPHOCYTE_ANERGY (5)	0.0230759295969772	0.825433245154969	1	5	CBLB
	LYMPHOCYTE_MIGRATION_INTO_LYMPHOID_ORGANS (5)	0.0230759295969772	0.825433245154969	1	5	CRTAM
	MEMBRANE_TO_MEMBRANE_DOCKING (5)	0.0230759295969772	0.825433245154969	1	5	VCAM1
	NEGATIVE_REGULATION_OF_AMYLOID_PRECURSOR_PROTEIN_BIOSYNTHETIC_PROCESS (5)	0.0230759295969772	0.825433245154969	1	5	ITM2A
	NEGATIVE_REGULATION_OF_RESPONSE_TO_TUMOR_CELL (5)	0.0230759295969772	0.825433245154969	1	5	HAVCR2
	POSITIVE_REGULATION_OF_CELL_CELL_ADHESION_MEDIATED_BY_INTEGRIN (5)	0.0230759295969772	0.825433245154969	1	5	CXCL13
	POSITIVE_REGULATION_OF_INTEGRIN_ACTIVATION (5)	0.0230759295969772	0.825433245154969	1	5	CXCL13
	REGULATION_OF_DEFENSE_RESPONSE_TO_BACTERIUM (5)	0.0230759295969772	0.825433245154969	1	5	HAVCR2
	REGULATION_OF_ENDOTHELIAL_CELL_CHEMOTAXIS (5)	0.0230759295969772	0.825433245154969	1	5	CXCL13
	REGULATION_OF_NK_T_CELL_DIFFERENTIATION (5)	0.0230759295969772	0.825433245154969	1	5	PRDM1
	REGULATION_OF_PEROXISOME_PROLIFERATOR_ACTIVATED_RECEPTOR_SIGNALING_PATHWAY (5)	0.0230759295969772	0.825433245154969	1	5	FABP5
	REGULATION_OF_T_CELL_ACTIVATION_VIA_T_CELL_RECEPTOR_CONTACT_WITH_ANTIGEN_BOUND_TO_MHC_MOLECULE_ON_ANTIGEN_PRESENTING_CELL (5)	0.0230759295969772	0.825433245154969	1	5	HAVCR2
	PLATELET_ACTIVATION (51)	0.0232091486946848	0.825433245154969	2	51	DGKH|ENTPD1
	TAXIS (133)	0.0232617216280395	0.825433245154969	3	133	CXCL13|LYST|VCAM1
	LYMPHOCYTE_MIGRATION (52)	0.0240684295144723	0.841118676895915	2	52	CRTAM|CXCL13
	NEGATIVE_REGULATION_OF_INNATE_IMMUNE_RESPONSE (52)	0.0240684295144723	0.841118676895915	2	52	HAVCR2|KLRD1
	NEGATIVE_REGULATION_OF_IMMUNE_EFFECTOR_PROCESS (54)	0.0258258887693953	0.855384537088016	2	54	HAVCR2|KLRD1
	TUBE_MORPHOGENESIS (246)	0.0260558690270148	0.855384537088016	4	246	AHI1|CXCL13|HIPK2|PRDM1
	MULTI_MULTICELLULAR_ORGANISM_PROCESS (55)	0.0267238058311442	0.855384537088016	2	55	HAVCR2|PRDM1
	EYE_PHOTORECEPTOR_CELL_DIFFERENTIATION (6)	0.0276289390908551	0.855384537088016	1	6	PRDM1
	INNERVATION (6)	0.0276289390908551	0.855384537088016	1	6	VCAM1
	NEGATIVE_REGULATION_OF_CD4_POSITIVE_ALPHA_BETA_T_CELL_PROLIFERATION (6)	0.0276289390908551	0.855384537088016	1	6	CBLB
	NEGATIVE_REGULATION_OF_T_CELL_MEDIATED_CYTOTOXICITY (6)	0.0276289390908551	0.855384537088016	1	6	KLRD1
	PLASMA_CELL_DIFFERENTIATION (6)	0.0276289390908551	0.855384537088016	1	6	ITM2A
	PML_BODY_ORGANIZATION (6)	0.0276289390908551	0.855384537088016	1	6	HIPK2
	POSITIVE_REGULATION_OF_MACROPHAGE_ACTIVATION (6)	0.0276289390908551	0.855384537088016	1	6	HAVCR2
	POSITIVE_REGULATION_OF_MEMBRANE_PROTEIN_ECTODOMAIN_PROTEOLYSIS (6)	0.0276289390908551	0.855384537088016	1	6	SNX9
	POSITIVE_REGULATION_OF_RESPONSE_TO_TUMOR_CELL (6)	0.0276289390908551	0.855384537088016	1	6	CRTAM
	REGULATION_OF_BROWN_FAT_CELL_DIFFERENTIATION (6)	0.0276289390908551	0.855384537088016	1	6	METRNL
	REGULATION_OF_INTEGRIN_ACTIVATION (6)	0.0276289390908551	0.855384537088016	1	6	CXCL13
	REGULATION_OF_NATURAL_KILLER_CELL_DIFFERENTIATION (6)	0.0276289390908551	0.855384537088016	1	6	PRDM1
	REPLACEMENT_OSSIFICATION (6)	0.0276289390908551	0.855384537088016	1	6	NAB1
	VOLUNTARY_MUSCULOSKELETAL_MOVEMENT (6)	0.0276289390908551	0.855384537088016	1	6	HIPK2
	EMBRYONIC_ORGAN_MORPHOGENESIS (58)	0.0294927566283461	0.907000575510403	2	58	AHI1|HIPK2
	B_CELL_ACTIVATION (147)	0.0301371903127227	0.915806735591551	3	147	CTLA4|ITM2A|VCAM1
	POSITIVE_REGULATION_OF_ENDOCYTOSIS (59)	0.0304403811618179	0.915806735591551	2	59	AHI1|SIRPG
	AUTONOMIC_NERVOUS_SYSTEM_DEVELOPMENT (7)	0.0321614331597293	0.915806735591551	1	7	VCAM1
	CAMP_METABOLIC_PROCESS (7)	0.0321614331597293	0.915806735591551	1	7	PDE7B
	CARDIAC_CONDUCTION_SYSTEM_DEVELOPMENT (7)	0.0321614331597293	0.915806735591551	1	7	HOPX
	ENDOTHELIAL_CELL_CHEMOTAXIS (7)	0.0321614331597293	0.915806735591551	1	7	CXCL13
	INTESTINAL_EPITHELIAL_CELL_DEVELOPMENT (7)	0.0321614331597293	0.915806735591551	1	7	PRDM1
	LENS_MORPHOGENESIS_IN_CAMERA_TYPE_EYE (7)	0.0321614331597293	0.915806735591551	1	7	HIPK2
	NEGATIVE_REGULATION_OF_ACTIVATED_T_CELL_PROLIFERATION (7)	0.0321614331597293	0.915806735591551	1	7	CRTAM
	NEGATIVE_REGULATION_OF_GLUCOSE_TRANSMEMBRANE_TRANSPORT (7)	0.0321614331597293	0.915806735591551	1	7	FABP5
	PROTEIN_KINASE_C_ACTIVATING_G_PROTEIN_COUPLED_RECEPTOR_SIGNALING_PATHWAY (7)	0.0321614331597293	0.915806735591551	1	7	DGKH
	T_CELL_TOLERANCE_INDUCTION (7)	0.0321614331597293	0.915806735591551	1	7	CBLB
	RESPIRATORY_SYSTEM_DEVELOPMENT (61)	0.0323718344329824	0.916142774474525	2	61	HIPK2|HOPX
	POSITIVE_REGULATION_OF_LEUKOCYTE_CELL_CELL_ADHESION (153)	0.0333806678586484	0.934667737225331	3	153	HAVCR2|SIRPG|VCAM1
	AMYLOID_PRECURSOR_PROTEIN_BIOSYNTHETIC_PROCESS (8)	0.0366735010704065	0.934667737225331	1	8	ITM2A
	CYCLIC_NUCLEOTIDE_METABOLIC_PROCESS (8)	0.0366735010704065	0.934667737225331	1	8	PDE7B
	DETECTION_OF_BIOTIC_STIMULUS (8)	0.0366735010704065	0.934667737225331	1	8	CRTAM
	DIACYLGLYCEROL_METABOLIC_PROCESS (8)	0.0366735010704065	0.934667737225331	1	8	DGKH
	EMBRYONIC_CAMERA_TYPE_EYE_MORPHOGENESIS (8)	0.0366735010704065	0.934667737225331	1	8	HIPK2
	EMBRYONIC_EYE_MORPHOGENESIS (8)	0.0366735010704065	0.934667737225331	1	8	HIPK2
	INTESTINAL_EPITHELIAL_CELL_DIFFERENTIATION (8)	0.0366735010704065	0.934667737225331	1	8	PRDM1
	MACROPHAGE_ACTIVATION_INVOLVED_IN_IMMUNE_RESPONSE (8)	0.0366735010704065	0.934667737225331	1	8	HAVCR2
	NEGATIVE_REGULATION_OF_ALPHA_BETA_T_CELL_PROLIFERATION (8)	0.0366735010704065	0.934667737225331	1	8	CBLB
	NEGATIVE_REGULATION_OF_B_CELL_PROLIFERATION (8)	0.0366735010704065	0.934667737225331	1	8	CTLA4
	NEGATIVE_REGULATION_OF_GLYCOPROTEIN_METABOLIC_PROCESS (8)	0.0366735010704065	0.934667737225331	1	8	ITM2A
	POSITIVE_REGULATION_OF_CELL_ADHESION_MEDIATED_BY_INTEGRIN (8)	0.0366735010704065	0.934667737225331	1	8	CXCL13
	POSITIVE_REGULATION_OF_RECEPTOR_INTERNALIZATION (8)	0.0366735010704065	0.934667737225331	1	8	AHI1
	REGULATION_OF_CELL_CELL_ADHESION_MEDIATED_BY_INTEGRIN (8)	0.0366735010704065	0.934667737225331	1	8	CXCL13
	REGULATION_OF_T_CELL_CHEMOTAXIS (8)	0.0366735010704065	0.934667737225331	1	8	CXCL13
	RESPONSE_TO_MUSCLE_ACTIVITY (8)	0.0366735010704065	0.934667737225331	1	8	METRNL
	T_CELL_ACTIVATION_VIA_T_CELL_RECEPTOR_CONTACT_WITH_ANTIGEN_BOUND_TO_MHC_MOLECULE_ON_ANTIGEN_PRESENTING_CELL (8)	0.0366735010704065	0.934667737225331	1	8	HAVCR2
	REGULATION_OF_RESPONSE_TO_BIOTIC_STIMULUS (276)	0.0375918104604704	0.952807811286538	4	276	CRTAM|HAVCR2|KLRD1|LAG3
	NEGATIVE_REGULATION_OF_RESPONSE_TO_BIOTIC_STIMULUS (67)	0.0384469217211676	0.964009285629121	2	67	HAVCR2|KLRD1
	IMMUNE_RESPONSE_REGULATING_SIGNALING_PATHWAY (278)	0.0384517035672574	0.964009285629121	4	278	CBLB|CTLA4|HAVCR2|KLRD1
	EMBRYONIC_MORPHOGENESIS (164)	0.0397859299569248	0.978841308771681	3	164	AHI1|DUSP4|HIPK2
	EMBRYONIC_CAMERA_TYPE_EYE_DEVELOPMENT (9)	0.0411652317150891	0.978841308771681	1	9	HIPK2
	ESTABLISHMENT_OF_LYMPHOCYTE_POLARITY (9)	0.0411652317150891	0.978841308771681	1	9	CRTAM
	MOTILE_CILIUM_ASSEMBLY (9)	0.0411652317150891	0.978841308771681	1	9	AHI1
	NEGATIVE_REGULATION_OF_EPIDERMAL_GROWTH_FACTOR_ACTIVATED_RECEPTOR_ACTIVITY (9)	0.0411652317150891	0.978841308771681	1	9	CBLB
	NEGATIVE_REGULATION_OF_INTERLEUKIN_12_PRODUCTION (9)	0.0411652317150891	0.978841308771681	1	9	TIGIT
	NEGATIVE_REGULATION_OF_SIGNALING_RECEPTOR_ACTIVITY (9)	0.0411652317150891	0.978841308771681	1	9	CBLB
	NK_T_CELL_DIFFERENTIATION (9)	0.0411652317150891	0.978841308771681	1	9	PRDM1
	POSITIVE_REGULATION_OF_STRIATED_MUSCLE_CELL_DIFFERENTIATION (9)	0.0411652317150891	0.978841308771681	1	9	HOPX
	PROSTANOID_BIOSYNTHETIC_PROCESS (9)	0.0411652317150891	0.978841308771681	1	9	FABP5
	ENDOCYTOSIS (285)	0.0415517051051916	0.982964182821789	4	285	AHI1|LYST|SIRPG|SNX9
	ACTIVATION_OF_IMMUNE_RESPONSE (290)	0.0438522465223305	1	4	290	CBLB|CTLA4|HAVCR2|KLRD1
	INFLAMMATORY_RESPONSE (292)	0.0447926195928439	1	4	292	CXCL13|HAVCR2|METRNL|VCAM1
	CELL_CELL_SIGNALING (293)	0.0452671277238885	1	4	293	CXCL13|FABP5|PDE7B|SIRPG
	DIGESTIVE_TRACT_MORPHOGENESIS (10)	0.0456367136128893	1	1	10	AHI1
	GERMINAL_CENTER_FORMATION (10)	0.0456367136128893	1	1	10	CXCL13
	NLS_BEARING_PROTEIN_IMPORT_INTO_NUCLEUS (10)	0.0456367136128893	1	1	10	CBLB
	REGULATION_OF_PLATELET_DERIVED_GROWTH_FACTOR_RECEPTOR_SIGNALING_PATHWAY (10)	0.0456367136128893	1	1	10	CBLB
	REGULATION_OF_T_HELPER_1_TYPE_IMMUNE_RESPONSE (10)	0.0456367136128893	1	1	10	HAVCR2
	THYROID_GLAND_DEVELOPMENT (10)	0.0456367136128893	1	1	10	HIPK2
	POSITIVE_REGULATION_OF_LEUKOCYTE_PROLIFERATION (74)	0.0460393383827431	1	2	74	HAVCR2|VCAM1
	RENAL_SYSTEM_DEVELOPMENT (74)	0.0460393383827431	1	2	74	AHI1|PRDM1
	B_CELL_DIFFERENTIATION (75)	0.0471661604860692	1	2	75	ITM2A|VCAM1
	HEMOSTASIS (75)	0.0471661604860692	1	2	75	DGKH|ENTPD1
	BROWN_FAT_CELL_DIFFERENTIATION (11)	0.0500880349113363	1	1	11	METRNL
	INTEGRIN_ACTIVATION (11)	0.0500880349113363	1	1	11	CXCL13
	LEUKOCYTE_TETHERING_OR_ROLLING (11)	0.0500880349113363	1	1	11	VCAM1
	NEGATIVE_REGULATION_OF_PROTEIN_TYROSINE_KINASE_ACTIVITY (11)	0.0500880349113363	1	1	11	CBLB
	PEROXISOME_PROLIFERATOR_ACTIVATED_RECEPTOR_SIGNALING_PATHWAY (11)	0.0500880349113363	1	1	11	FABP5
	PHOSPHATIDYLCHOLINE_BIOSYNTHETIC_PROCESS (11)	0.0500880349113363	1	1	11	FABP5
	PLASMA_MEMBRANE_TUBULATION (11)	0.0500880349113363	1	1	11	SNX9
	POLARIZED_EPITHELIAL_CELL_DIFFERENTIATION (11)	0.0500880349113363	1	1	11	AHI1
	REGULATION_OF_HUMORAL_IMMUNE_RESPONSE (11)	0.0500880349113363	1	1	11	CXCL13
	REGULATION_OF_MEMBRANE_PROTEIN_ECTODOMAIN_PROTEOLYSIS (11)	0.0500880349113363	1	1	11	SNX9
	REGULATION_OF_SYNAPTIC_VESICLE_ENDOCYTOSIS (11)	0.0500880349113363	1	1	11	SNX9
	WALKING_BEHAVIOR (11)	0.0500880349113363	1	1	11	HIPK2
	BLOOD_VESSEL_MORPHOGENESIS (182)	0.0515268286242704	1	3	182	CXCL13|HIPK2|PRDM1
	LEUKOCYTE_CHEMOTAXIS (80)	0.052951109973387	1	2	80	CXCL13|LYST
	IMMUNE_RESPONSE_REGULATING_CELL_SURFACE_RECEPTOR_SIGNALING_PATHWAY (185)	0.0536325683396269	1	3	185	CBLB|CTLA4|KLRD1
	POSITIVE_REGULATION_OF_GTPASE_ACTIVITY (81)	0.0541374918783477	1	2	81	CXCL13|SNX9
	AORTA_DEVELOPMENT (12)	0.0545192833878815	1	1	12	PRDM1
	CELLULAR_RESPONSE_TO_AMYLOID_BETA (12)	0.0545192833878815	1	1	12	VCAM1
	CORONARY_VASCULATURE_DEVELOPMENT (12)	0.0545192833878815	1	1	12	PRDM1
	NEPHRON_MORPHOGENESIS (12)	0.0545192833878815	1	1	12	AHI1
	NUCLEAR_BODY_ORGANIZATION (12)	0.0545192833878815	1	1	12	HIPK2
	POSITIVE_REGULATION_OF_INTERLEUKIN_4_PRODUCTION (12)	0.0545192833878815	1	1	12	HAVCR2
	POSITIVE_REGULATION_OF_LYMPHOCYTE_CHEMOTAXIS (12)	0.0545192833878815	1	1	12	CXCL13
	PROTEIN_LIPID_COMPLEX_ASSEMBLY (12)	0.0545192833878815	1	1	12	SNX9
	REGULATION_OF_CD8_POSITIVE_ALPHA_BETA_T_CELL_ACTIVATION (12)	0.0545192833878815	1	1	12	CRTAM
	REGULATION_OF_EPIDERMAL_GROWTH_FACTOR_ACTIVATED_RECEPTOR_ACTIVITY (12)	0.0545192833878815	1	1	12	CBLB
	RESPIRATORY_SYSTEM_PROCESS (12)	0.0545192833878815	1	1	12	HIPK2
	RESPONSE_TO_NICOTINE (12)	0.0545192833878815	1	1	12	VCAM1
	TOLL_LIKE_RECEPTOR_9_SIGNALING_PATHWAY (12)	0.0545192833878815	1	1	12	HAVCR2
	TROPHECTODERMAL_CELL_DIFFERENTIATION (12)	0.0545192833878815	1	1	12	HOPX
	PATTERN_SPECIFICATION_PROCESS (82)	0.0553334160351891	1	2	82	AHI1|HIPK2
	NUCLEOSIDE_PHOSPHATE_CATABOLIC_PROCESS (83)	0.0565387746119648	1	2	83	ENTPD1|PDE7B
	CD4_POSITIVE_ALPHA_BETA_T_CELL_PROLIFERATION (13)	0.0589305464513907	1	1	13	CBLB
	INTERFERON_ALPHA_PRODUCTION (13)	0.0589305464513907	1	1	13	HAVCR2
	NATURAL_KILLER_CELL_DIFFERENTIATION (13)	0.0589305464513907	1	1	13	PRDM1
	NEGATIVE_REGULATION_OF_CHEMOTAXIS (13)	0.0589305464513907	1	1	13	CXCL13
	PROTEIN_LIPID_COMPLEX_ORGANIZATION (13)	0.0589305464513907	1	1	13	SNX9
	REGULATION_OF_LYMPHOCYTE_CHEMOTAXIS (13)	0.0589305464513907	1	1	13	CXCL13
	REGULATION_OF_SYNAPTIC_VESICLE_RECYCLING (13)	0.0589305464513907	1	1	13	SNX9
	RESPONSE_TO_AMYLOID_BETA (13)	0.0589305464513907	1	1	13	VCAM1
	SENSORY_PERCEPTION_OF_PAIN (13)	0.0589305464513907	1	1	13	FABP5
	SKELETAL_MUSCLE_TISSUE_REGENERATION (13)	0.0589305464513907	1	1	13	HOPX
	TOLL_LIKE_RECEPTOR_3_SIGNALING_PATHWAY (13)	0.0589305464513907	1	1	13	HAVCR2
	UNSATURATED_FATTY_ACID_BIOSYNTHETIC_PROCESS (13)	0.0589305464513907	1	1	13	FABP5
	EPIDERMIS_DEVELOPMENT (85)	0.0589773673800077	1	2	85	FABP5|NAB1
	CELLULAR_RESPONSE_TO_MOLECULE_OF_BACTERIAL_ORIGIN (86)	0.0602103895774021	1	2	86	CXCL13|HAVCR2
	NEGATIVE_REGULATION_OF_CELL_DEVELOPMENT (86)	0.0602103895774021	1	2	86	CTLA4|LAG3
	POSITIVE_REGULATION_OF_CELL_ACTIVATION (195)	0.060951393043242	1	3	195	HAVCR2|SIRPG|VCAM1
	MONONUCLEAR_CELL_MIGRATION (87)	0.0614524221987318	1	2	87	CRTAM|CXCL13
	REGULATION_OF_VASCULATURE_DEVELOPMENT (87)	0.0614524221987318	1	2	87	CXCL13|HIPK2
	ENDOCHONDRAL_BONE_MORPHOGENESIS (14)	0.0633219111436377	1	1	14	NAB1
	ICOSANOID_BIOSYNTHETIC_PROCESS (14)	0.0633219111436377	1	1	14	FABP5
	NEGATIVE_REGULATION_OF_TYPE_II_INTERFERON_PRODUCTION (14)	0.0633219111436377	1	1	14	HAVCR2
	RESPONSE_TO_LECTIN (14)	0.0633219111436377	1	1	14	KLRD1
	T_CELL_CHEMOTAXIS (14)	0.0633219111436377	1	1	14	CXCL13
	ERK1_AND_ERK2_CASCADE (89)	0.0639631026831903	1	2	89	DUSP4|HAVCR2
	CAMP_MEDIATED_SIGNALING (15)	0.0676934641407898	1	1	15	PDE7B
	CHAPERONE_MEDIATED_PROTEIN_COMPLEX_ASSEMBLY (15)	0.0676934641407898	1	1	15	HOPX
	ENDOSOME_TO_LYSOSOME_TRANSPORT_VIA_MULTIVESICULAR_BODY_SORTING_PATHWAY (15)	0.0676934641407898	1	1	15	LYST
	MULTICELLULAR_ORGANISMAL_MOVEMENT (15)	0.0676934641407898	1	1	15	HIPK2
	NEGATIVE_REGULATION_OF_B_CELL_ACTIVATION (15)	0.0676934641407898	1	1	15	CTLA4
	PEPTIDYL_TYROSINE_DEPHOSPHORYLATION (15)	0.0676934641407898	1	1	15	DUSP4
	PHOSPHATIDIC_ACID_METABOLIC_PROCESS (15)	0.0676934641407898	1	1	15	DGKH
	POSITIVE_REGULATION_OF_CELLULAR_RESPONSE_TO_TRANSFORMING_GROWTH_FACTOR_BETA_STIMULUS (15)	0.0676934641407898	1	1	15	HIPK2
	PROSTANOID_METABOLIC_PROCESS (15)	0.0676934641407898	1	1	15	FABP5
	REGULATION_OF_ANIMAL_ORGAN_MORPHOGENESIS (15)	0.0676934641407898	1	1	15	AHI1
	REGULATION_OF_FATTY_ACID_BIOSYNTHETIC_PROCESS (15)	0.0676934641407898	1	1	15	FABP5
	UROGENITAL_SYSTEM_DEVELOPMENT (15)	0.0676934641407898	1	1	15	AHI1
	RECEPTOR_MEDIATED_ENDOCYTOSIS (92)	0.0677941201313576	1	2	92	AHI1|SNX9
	NEGATIVE_REGULATION_OF_IMMUNE_RESPONSE (95)	0.0717007055271211	1	2	95	HAVCR2|KLRD1
	ANTIMICROBIAL_HUMORAL_IMMUNE_RESPONSE_MEDIATED_BY_ANTIMICROBIAL_PEPTIDE (16)	0.0720452917548827	1	1	16	CXCL13
	LUNG_ALVEOLUS_DEVELOPMENT (16)	0.0720452917548827	1	1	16	HOPX
	MATERNAL_PLACENTA_DEVELOPMENT (16)	0.0720452917548827	1	1	16	PRDM1
	MYELOID_DENDRITIC_CELL_ACTIVATION (16)	0.0720452917548827	1	1	16	HAVCR2
	NEGATIVE_REGULATION_OF_T_CELL_MEDIATED_IMMUNITY (16)	0.0720452917548827	1	1	16	KLRD1
	POSITIVE_REGULATION_OF_INTERLEUKIN_10_PRODUCTION (16)	0.0720452917548827	1	1	16	TIGIT
	RENAL_TUBULE_DEVELOPMENT (16)	0.0720452917548827	1	1	16	AHI1
	RESPONSE_TO_PROTOZOAN (16)	0.0720452917548827	1	1	16	LYST
	GLYCEROPHOSPHOLIPID_BIOSYNTHETIC_PROCESS (96)	0.0730192287257551	1	2	96	DGKH|FABP5
	ORGANOPHOSPHATE_CATABOLIC_PROCESS (96)	0.0730192287257551	1	2	96	ENTPD1|PDE7B
	POSITIVE_REGULATION_OF_CYTOKINE_PRODUCTION (212)	0.0744207984859483	1	3	212	CRTAM|HAVCR2|TIGIT
	PHAGOCYTOSIS (98)	0.0756801789083242	1	2	98	LYST|SIRPG
	ARTERY_MORPHOGENESIS (17)	0.0763774799352986	1	1	17	PRDM1
	CD8_POSITIVE_ALPHA_BETA_T_CELL_ACTIVATION (17)	0.0763774799352986	1	1	17	CRTAM
	COLUMNAR_CUBOIDAL_EPITHELIAL_CELL_DEVELOPMENT (17)	0.0763774799352986	1	1	17	PRDM1
	FATTY_ACID_DERIVATIVE_BIOSYNTHETIC_PROCESS (17)	0.0763774799352986	1	1	17	PAM
	INTERLEUKIN_4_PRODUCTION (17)	0.0763774799352986	1	1	17	HAVCR2
	LONG_CHAIN_FATTY_ACID_TRANSPORT (17)	0.0763774799352986	1	1	17	FABP5
	MATURE_B_CELL_DIFFERENTIATION_INVOLVED_IN_IMMUNE_RESPONSE (17)	0.0763774799352986	1	1	17	ITM2A
	NEGATIVE_REGULATION_OF_BMP_SIGNALING_PATHWAY (17)	0.0763774799352986	1	1	17	HIPK2
	POSITIVE_REGULATION_OF_MUSCLE_CELL_DIFFERENTIATION (17)	0.0763774799352986	1	1	17	HOPX
	VENTRICULAR_CARDIAC_MUSCLE_TISSUE_DEVELOPMENT (17)	0.0763774799352986	1	1	17	HOPX
	REGULATION_OF_VESICLE_MEDIATED_TRANSPORT (215)	0.0769276686851395	1	3	215	AHI1|SIRPG|SNX9
	NEGATIVE_REGULATION_OF_CELL_DIFFERENTIATION (218)	0.0794724299761484	1	3	218	CTLA4|HOPX|LAG3
	AXIS_SPECIFICATION (18)	0.0806901142702309	1	1	18	AHI1
	EMBRYONIC_HEART_TUBE_MORPHOGENESIS (18)	0.0806901142702309	1	1	18	AHI1
	KIDNEY_MORPHOGENESIS (18)	0.0806901142702309	1	1	18	AHI1
	LEUKOCYTE_ADHESION_TO_VASCULAR_ENDOTHELIAL_CELL (18)	0.0806901142702309	1	1	18	VCAM1
	NEGATIVE_REGULATION_OF_EPIDERMAL_GROWTH_FACTOR_RECEPTOR_SIGNALING_PATHWAY (18)	0.0806901142702309	1	1	18	CBLB
	NERVE_DEVELOPMENT (18)	0.0806901142702309	1	1	18	VCAM1
	POSITIVE_REGULATION_OF_CELL_JUNCTION_ASSEMBLY (18)	0.0806901142702309	1	1	18	HOPX
	POSITIVE_REGULATION_OF_EPITHELIAL_CELL_DIFFERENTIATION (18)	0.0806901142702309	1	1	18	AHI1
	POSITIVE_REGULATION_OF_FAT_CELL_DIFFERENTIATION (18)	0.0806901142702309	1	1	18	METRNL
	REGULATION_OF_BEHAVIOR (18)	0.0806901142702309	1	1	18	AHI1
	REGULATION_OF_ADAPTIVE_IMMUNE_RESPONSE (102)	0.0810949964522053	1	2	102	HAVCR2|KLRD1
	REGULATION_OF_CELLULAR_RESPONSE_TO_GROWTH_FACTOR_STIMULUS (102)	0.0810949964522053	1	2	102	CXCL13|HIPK2
	POSITIVE_REGULATION_OF_CELLULAR_COMPONENT_BIOGENESIS (220)	0.081189768869645	1	3	220	CXCL13|HOPX|SNX9
	VASCULATURE_DEVELOPMENT (220)	0.081189768869645	1	3	220	CXCL13|HIPK2|PRDM1
	CELLULAR_RESPONSE_TO_BIOTIC_STIMULUS (103)	0.0824675043271082	1	2	103	CXCL13|HAVCR2
	POSITIVE_REGULATION_OF_PROTEIN_CONTAINING_COMPLEX_ASSEMBLY (104)	0.083847346220038	1	2	104	CXCL13|SNX9
	T_CELL_RECEPTOR_SIGNALING_PATHWAY (104)	0.083847346220038	1	2	104	CBLB|CTLA4
	ACTIVATED_T_CELL_PROLIFERATION (19)	0.0849832799881473	1	1	19	CRTAM
	NEGATIVE_REGULATION_OF_CD4_POSITIVE_ALPHA_BETA_T_CELL_ACTIVATION (19)	0.0849832799881473	1	1	19	CBLB
	NEGATIVE_REGULATION_OF_INTERLEUKIN_6_PRODUCTION (19)	0.0849832799881473	1	1	19	HAVCR2
	NEGATIVE_REGULATION_OF_T_CELL_RECEPTOR_SIGNALING_PATHWAY (19)	0.0849832799881473	1	1	19	CBLB
	POSITIVE_REGULATION_OF_RECEPTOR_MEDIATED_ENDOCYTOSIS (19)	0.0849832799881473	1	1	19	AHI1
	POSITIVE_REGULATION_OF_T_CELL_MIGRATION (19)	0.0849832799881473	1	1	19	CXCL13
	REGULATION_OF_GLYCOPROTEIN_METABOLIC_PROCESS (19)	0.0849832799881473	1	1	19	ITM2A
	RESPONSE_TO_COLD (19)	0.0849832799881473	1	1	19	METRNL
	IMMUNE_SYSTEM_DEVELOPMENT (107)	0.0880299538572253	1	2	107	CBLB|HAVCR2
	LUNG_MORPHOGENESIS (20)	0.0892570619592442	1	1	20	HIPK2
	LYMPHOCYTE_CHEMOTAXIS (20)	0.0892570619592442	1	1	20	CXCL13
	MORPHOGENESIS_OF_A_POLARIZED_EPITHELIUM (20)	0.0892570619592442	1	1	20	AHI1
	REGULATION_OF_CELL_ADHESION_MEDIATED_BY_INTEGRIN (20)	0.0892570619592442	1	1	20	CXCL13
	REGULATION_OF_EPIDERMIS_DEVELOPMENT (20)	0.0892570619592442	1	1	20	NAB1
	REGULATION_OF_T_CELL_MEDIATED_CYTOTOXICITY (20)	0.0892570619592442	1	1	20	KLRD1
	GLYCEROLIPID_BIOSYNTHETIC_PROCESS (109)	0.0908533497500397	1	2	109	DGKH|FABP5
	REGULATION_OF_GTPASE_ACTIVITY (110)	0.0922752750523521	1	2	110	CXCL13|SNX9
	ANTIMICROBIAL_HUMORAL_RESPONSE (21)	0.0935115446968996	1	1	21	CXCL13
	ENDODERM_FORMATION (21)	0.0935115446968996	1	1	21	DUSP4
	INTERLEUKIN_10_PRODUCTION (21)	0.0935115446968996	1	1	21	TIGIT
	MATURE_B_CELL_DIFFERENTIATION (21)	0.0935115446968996	1	1	21	ITM2A
	NEGATIVE_REGULATION_OF_EPITHELIAL_CELL_MIGRATION (21)	0.0935115446968996	1	1	21	CXCL13
	NEGATIVE_REGULATION_OF_ERBB_SIGNALING_PATHWAY (21)	0.0935115446968996	1	1	21	CBLB
	VASCULAR_TRANSPORT (21)	0.0935115446968996	1	1	21	FABP5
	REGULATION_OF_BODY_FLUID_LEVELS (113)	0.0965808979513028	1	2	113	DGKH|ENTPD1
	CELLULAR_RESPONSE_TO_VASCULAR_ENDOTHELIAL_GROWTH_FACTOR_STIMULUS (22)	0.0977468123591161	1	1	22	VCAM1
	EMBRYONIC_HEART_TUBE_DEVELOPMENT (22)	0.0977468123591161	1	1	22	AHI1
	HETEROTYPIC_CELL_CELL_ADHESION (22)	0.0977468123591161	1	1	22	VCAM1
	INTERLEUKIN_12_PRODUCTION (22)	0.0977468123591161	1	1	22	TIGIT
	NEPHRON_EPITHELIUM_DEVELOPMENT (22)	0.0977468123591161	1	1	22	AHI1
	PYROPTOSIS (22)	0.0977468123591161	1	1	22	GZMB
	REGULATION_OF_MACROPHAGE_ACTIVATION (22)	0.0977468123591161	1	1	22	HAVCR2
	REGULATION_OF_PROTEIN_TYROSINE_KINASE_ACTIVITY (22)	0.0977468123591161	1	1	22	CBLB
	RESPIRATORY_GASEOUS_EXCHANGE_BY_RESPIRATORY_SYSTEM (22)	0.0977468123591161	1	1	22	HIPK2
	TISSUE_REGENERATION (22)	0.0977468123591161	1	1	22	HOPX
	T_HELPER_1_TYPE_IMMUNE_RESPONSE (22)	0.0977468123591161	1	1	22	HAVCR2
	POSITIVE_REGULATION_OF_PROTEIN_CATABOLIC_PROCESS (114)	0.0980290964485703	1	2	114	CBLB|SNX9
	LYMPHOCYTE_ACTIVATION_INVOLVED_IN_IMMUNE_RESPONSE (116)	0.100944461608473	1	2	116	HAVCR2|ITM2A
	PHOSPHOLIPID_BIOSYNTHETIC_PROCESS (116)	0.100944461608473	1	2	116	DGKH|FABP5
	DEFENSE_RESPONSE_TO_GRAM_POSITIVE_BACTERIUM (23)	0.101962948749962	1	1	23	HAVCR2
	FATTY_ACID_DERIVATIVE_METABOLIC_PROCESS (23)	0.101962948749962	1	1	23	PAM
	FATTY_ACID_TRANSPORT (23)	0.101962948749962	1	1	23	FABP5
	HEART_VALVE_DEVELOPMENT (23)	0.101962948749962	1	1	23	PRDM1
	ICOSANOID_METABOLIC_PROCESS (23)	0.101962948749962	1	1	23	FABP5
	NEGATIVE_REGULATION_OF_ALPHA_BETA_T_CELL_ACTIVATION (23)	0.101962948749962	1	1	23	CBLB
	NEGATIVE_REGULATION_OF_ANTIGEN_RECEPTOR_MEDIATED_SIGNALING_PATHWAY (23)	0.101962948749962	1	1	23	CBLB
	NEGATIVE_REGULATION_OF_PEPTIDYL_TYROSINE_PHOSPHORYLATION (23)	0.101962948749962	1	1	23	CBLB
	PHOSPHATIDYLCHOLINE_METABOLIC_PROCESS (23)	0.101962948749962	1	1	23	FABP5
	POSITIVE_REGULATION_OF_CHEMOKINE_PRODUCTION (23)	0.101962948749962	1	1	23	HAVCR2
	POSITIVE_REGULATION_OF_LYMPHOCYTE_MIGRATION (23)	0.101962948749962	1	1	23	CXCL13
	REGULATION_OF_MEMBRANE_LIPID_DISTRIBUTION (23)	0.101962948749962	1	1	23	ATP8B4
	SCHWANN_CELL_DIFFERENTIATION (23)	0.101962948749962	1	1	23	NAB1
	BONE_MORPHOGENESIS (24)	0.106160037321	1	1	24	NAB1
	LENS_DEVELOPMENT_IN_CAMERA_TYPE_EYE (24)	0.106160037321	1	1	24	HIPK2
	POSITIVE_REGULATION_OF_PHAGOCYTOSIS (24)	0.106160037321	1	1	24	SIRPG
	UNSATURATED_FATTY_ACID_METABOLIC_PROCESS (24)	0.106160037321	1	1	24	FABP5
	RESPONSE_TO_GROWTH_FACTOR (250)	0.108852427433561	1	3	250	CXCL13|HIPK2|VCAM1
	ALPHA_BETA_T_CELL_PROLIFERATION (25)	0.110338161172725	1	1	25	CBLB
	ARTERY_DEVELOPMENT (25)	0.110338161172725	1	1	25	PRDM1
	ENDOLYSOSOMAL_TOLL_LIKE_RECEPTOR_SIGNALING_PATHWAY (25)	0.110338161172725	1	1	25	HAVCR2
	ENERGY_HOMEOSTASIS (25)	0.110338161172725	1	1	25	METRNL
	MEMBRANE_INVAGINATION (25)	0.110338161172725	1	1	25	SNX9
	MEMBRANE_PROTEIN_ECTODOMAIN_PROTEOLYSIS (25)	0.110338161172725	1	1	25	SNX9
	NEGATIVE_REGULATION_OF_ERK1_AND_ERK2_CASCADE (25)	0.110338161172725	1	1	25	DUSP4
	NEGATIVE_REGULATION_OF_TUMOR_NECROSIS_FACTOR_SUPERFAMILY_CYTOKINE_PRODUCTION (25)	0.110338161172725	1	1	25	HAVCR2
	PIGMENT_GRANULE_ORGANIZATION (25)	0.110338161172725	1	1	25	LYST
	PLATELET_DERIVED_GROWTH_FACTOR_RECEPTOR_SIGNALING_PATHWAY (25)	0.110338161172725	1	1	25	CBLB
	POSITIVE_REGULATION_OF_ACTIN_FILAMENT_POLYMERIZATION (25)	0.110338161172725	1	1	25	SNX9
	POSITIVE_REGULATION_OF_PROTEIN_BINDING (25)	0.110338161172725	1	1	25	HIPK2
	REGULATION_OF_GLUCOSE_TRANSMEMBRANE_TRANSPORT (25)	0.110338161172725	1	1	25	FABP5
	REGULATION_OF_NERVOUS_SYSTEM_PROCESS (25)	0.110338161172725	1	1	25	FABP5
	REGULATION_OF_SIGNALING_RECEPTOR_ACTIVITY (25)	0.110338161172725	1	1	25	CBLB
	VENTRICULAR_SEPTUM_DEVELOPMENT (25)	0.110338161172725	1	1	25	PRDM1
	RESPONSE_TO_METAL_ION (123)	0.111338546250312	1	2	123	PAM|VCAM1
	REGULATION_OF_ANATOMICAL_STRUCTURE_MORPHOGENESIS (254)	0.112795489990916	1	3	254	AHI1|CXCL13|HIPK2
	BLASTOCYST_FORMATION (26)	0.114497403055976	1	1	26	HOPX
	CELLULAR_DEFENSE_RESPONSE (26)	0.114497403055976	1	1	26	PRF1
	REGULATION_OF_RECEPTOR_INTERNALIZATION (26)	0.114497403055976	1	1	26	AHI1
	REGULATION_OF_T_CELL_MIGRATION (26)	0.114497403055976	1	1	26	CXCL13
	LIPID_BIOSYNTHETIC_PROCESS (257)	0.11578967769802	1	3	257	DGKH|FABP5|PAM
	ANTIGEN_RECEPTOR_MEDIATED_SIGNALING_PATHWAY (127)	0.117403091728571	1	2	127	CBLB|CTLA4
	ADULT_LOCOMOTORY_BEHAVIOR (27)	0.118637845373358	1	1	27	HIPK2
	KIDNEY_EPITHELIUM_DEVELOPMENT (27)	0.118637845373358	1	1	27	AHI1
	POSITIVE_REGULATION_OF_NON_CANONICAL_NF_KAPPAB_SIGNAL_TRANSDUCTION (27)	0.118637845373358	1	1	27	HAVCR2
	REGULATION_OF_BMP_SIGNALING_PATHWAY (27)	0.118637845373358	1	1	27	HIPK2
	REGULATION_OF_FATTY_ACID_METABOLIC_PROCESS (27)	0.118637845373358	1	1	27	FABP5
	REGULATION_OF_STRIATED_MUSCLE_CELL_DIFFERENTIATION (27)	0.118637845373358	1	1	27	HOPX
	POSITIVE_REGULATION_OF_MAPK_CASCADE (129)	0.120467392039312	1	2	129	HAVCR2|HIPK2
	GLYCEROPHOSPHOLIPID_METABOLIC_PROCESS (130)	0.122007275873434	1	2	130	DGKH|FABP5
	INTRINSIC_APOPTOTIC_SIGNALING_PATHWAY_IN_RESPONSE_TO_DNA_DAMAGE_BY_P53_CLASS_MEDIATOR (28)	0.122759570180653	1	1	28	HIPK2
	NEGATIVE_REGULATION_OF_TYPE_I_INTERFERON_PRODUCTION (28)	0.122759570180653	1	1	28	HAVCR2
	POSITIVE_REGULATION_OF_INTERLEUKIN_1_PRODUCTION (28)	0.122759570180653	1	1	28	HAVCR2
	RESPONSE_TO_CHEMOKINE (28)	0.122759570180653	1	1	28	CXCL13
	SMAD_PROTEIN_SIGNAL_TRANSDUCTION (28)	0.122759570180653	1	1	28	HIPK2
	REGULATION_OF_SYSTEM_PROCESS (131)	0.123552212921816	1	2	131	FABP5|HOPX
	AMINE_METABOLIC_PROCESS (29)	0.126862659188227	1	1	29	VCAM1
	CELLULAR_EXTRAVASATION (29)	0.126862659188227	1	1	29	VCAM1
	PEPTIDE_METABOLIC_PROCESS (29)	0.126862659188227	1	1	29	PAM
	PERIPHERAL_NERVOUS_SYSTEM_DEVELOPMENT (29)	0.126862659188227	1	1	29	NAB1
	RESPONSE_TO_ACTIVITY (29)	0.126862659188227	1	1	29	METRNL
	MAPK_CASCADE (268)	0.127029899484678	1	3	268	DUSP4|HAVCR2|HIPK2
	CARDIAC_SEPTUM_DEVELOPMENT (30)	0.130947193762428	1	1	30	PRDM1
	CHEMOKINE_PRODUCTION (30)	0.130947193762428	1	1	30	HAVCR2
	EMBRYONIC_PLACENTA_DEVELOPMENT (30)	0.130947193762428	1	1	30	PRDM1
	ENDODERM_DEVELOPMENT (30)	0.130947193762428	1	1	30	DUSP4
	MONOCARBOXYLIC_ACID_TRANSPORT (30)	0.130947193762428	1	1	30	FABP5
	CIRCULATORY_SYSTEM_PROCESS (138)	0.134501928786988	1	2	138	FABP5|HOPX
	COLUMNAR_CUBOIDAL_EPITHELIAL_CELL_DIFFERENTIATION (31)	0.135013254926984	1	1	31	PRDM1
	ENDOSOME_TRANSPORT_VIA_MULTIVESICULAR_BODY_SORTING_PATHWAY (31)	0.135013254926984	1	1	31	LYST
	MEMBRANE_PROTEIN_PROTEOLYSIS (31)	0.135013254926984	1	1	31	SNX9
	POSITIVE_REGULATION_OF_CYTOSOLIC_CALCIUM_ION_CONCENTRATION (31)	0.135013254926984	1	1	31	CXCL13
	POSITIVE_REGULATION_OF_TRANSMEMBRANE_RECEPTOR_PROTEIN_SERINE_THREONINE_KINASE_SIGNALING_PATHWAY (31)	0.135013254926984	1	1	31	HIPK2
	SECRETORY_GRANULE_ORGANIZATION (31)	0.135013254926984	1	1	31	LYST
	CARDIAC_VENTRICLE_DEVELOPMENT (32)	0.139060923364387	1	1	32	PRDM1
	CYTOKINETIC_PROCESS (32)	0.139060923364387	1	1	32	SNX9
	ENDOCRINE_SYSTEM_DEVELOPMENT (32)	0.139060923364387	1	1	32	HIPK2
	NEPHRON_DEVELOPMENT (32)	0.139060923364387	1	1	32	AHI1
	NEUTROPHIL_CHEMOTAXIS (32)	0.139060923364387	1	1	32	CXCL13
	SPECIFICATION_OF_SYMMETRY (32)	0.139060923364387	1	1	32	AHI1
	ACTIVATION_OF_GTPASE_ACTIVITY (33)	0.143090279417283	1	1	33	CXCL13
	ADULT_BEHAVIOR (33)	0.143090279417283	1	1	33	HIPK2
	CELL_CELL_JUNCTION_ASSEMBLY (33)	0.143090279417283	1	1	33	HOPX
	PLATELET_AGGREGATION (33)	0.143090279417283	1	1	33	ENTPD1
	RESPONSE_TO_FIBROBLAST_GROWTH_FACTOR (33)	0.143090279417283	1	1	33	CXCL13
	WOUND_HEALING (144)	0.144062303045068	1	2	144	DGKH|ENTPD1
	B_CELL_RECEPTOR_SIGNALING_PATHWAY (34)	0.14710140308985	1	1	34	CTLA4
	MONOSACCHARIDE_TRANSMEMBRANE_TRANSPORT (34)	0.14710140308985	1	1	34	FABP5
	REGULATION_OF_B_CELL_PROLIFERATION (34)	0.14710140308985	1	1	34	CTLA4
	SYNAPTIC_VESICLE_RECYCLING (34)	0.14710140308985	1	1	34	SNX9
	RESPONSE_TO_OXYGEN_LEVELS (146)	0.147282123555692	1	2	146	HIPK2|VCAM1
	NEGATIVE_REGULATION_OF_DEVELOPMENTAL_PROCESS (290)	0.150656925557362	1	3	290	CTLA4|HOPX|LAG3
	CARBOHYDRATE_TRANSPORT (35)	0.151094374049167	1	1	35	FABP5
	MACROPHAGE_ACTIVATION (35)	0.151094374049167	1	1	35	HAVCR2
	POSITIVE_REGULATION_OF_COLD_INDUCED_THERMOGENESIS (35)	0.151094374049167	1	1	35	FABP5
	REGULATION_OF_LYMPHOCYTE_MIGRATION (35)	0.151094374049167	1	1	35	CXCL13
	CELL_ACTIVATION_INVOLVED_IN_IMMUNE_RESPONSE (150)	0.153768009040897	1	2	150	HAVCR2|ITM2A
	REGULATION_OF_DNA_BINDING_TRANSCRIPTION_FACTOR_ACTIVITY (150)	0.153768009040897	1	2	150	HAVCR2|HIPK2
	CELLULAR_PIGMENTATION (36)	0.155069271626587	1	1	36	LYST
	DETECTION_OF_STIMULUS (36)	0.155069271626587	1	1	36	CRTAM
	MULTIVESICULAR_BODY_SORTING_PATHWAY (36)	0.155069271626587	1	1	36	LYST
	POSITIVE_REGULATION_OF_JNK_CASCADE (36)	0.155069271626587	1	1	36	HIPK2
	REGULATION_OF_FAT_CELL_DIFFERENTIATION (36)	0.155069271626587	1	1	36	METRNL
	POSITIVE_REGULATION_OF_CELL_DIFFERENTIATION (294)	0.155104126767903	1	3	294	AHI1|HOPX|METRNL
	FORMATION_OF_PRIMARY_GERM_LAYER (37)	0.159026174819094	1	1	37	DUSP4
	POSITIVE_REGULATION_OF_LEUKOCYTE_CHEMOTAXIS (37)	0.159026174819094	1	1	37	CXCL13
	REGULATION_OF_PHAGOCYTOSIS (37)	0.159026174819094	1	1	37	SIRPG
	LIPID_LOCALIZATION (154)	0.160311996507797	1	2	154	ATP8B4|FABP5
	MULTICELLULAR_ORGANISMAL_LEVEL_HOMEOSTASIS (300)	0.161855791833667	1	3	300	FABP5|HIPK2|METRNL
	GLYCEROLIPID_METABOLIC_PROCESS (155)	0.161956581838698	1	2	155	DGKH|FABP5
	G_PROTEIN_COUPLED_RECEPTOR_SIGNALING_PATHWAY (155)	0.161956581838698	1	2	155	CXCL13|DGKH
	PHOSPHOLIPID_METABOLIC_PROCESS (155)	0.161956581838698	1	2	155	DGKH|FABP5
	CARDIAC_CHAMBER_DEVELOPMENT (38)	0.162965162290667	1	1	38	PRDM1
	HOMOTYPIC_CELL_CELL_ADHESION (38)	0.162965162290667	1	1	38	ENTPD1
	NEGATIVE_REGULATION_OF_UBIQUITIN_DEPENDENT_PROTEIN_CATABOLIC_PROCESS (39)	0.166886312373628	1	1	39	HIPK2
	REGULATION_OF_ERBB_SIGNALING_PATHWAY (39)	0.166886312373628	1	1	39	CBLB
	REGULATION_OF_T_CELL_RECEPTOR_SIGNALING_PATHWAY (39)	0.166886312373628	1	1	39	CBLB
	T_CELL_MIGRATION (39)	0.166886312373628	1	1	39	CXCL13
	ACTIVATION_OF_INNATE_IMMUNE_RESPONSE (160)	0.170227858355724	1	2	160	HAVCR2|KLRD1
	DEFENSE_RESPONSE_TO_VIRUS (160)	0.170227858355724	1	2	160	LYST|PRF1
	DNA_DAMAGE_RESPONSE_SIGNAL_TRANSDUCTION_BY_P53_CLASS_MEDIATOR (40)	0.170789703069988	1	1	40	HIPK2
	POSITIVE_REGULATION_OF_MONONUCLEAR_CELL_MIGRATION (40)	0.170789703069988	1	1	40	CXCL13
	REGULATION_OF_CELLULAR_KETONE_METABOLIC_PROCESS (40)	0.170789703069988	1	1	40	FABP5
	REGULATION_OF_HEART_CONTRACTION (40)	0.170789703069988	1	1	40	HOPX
	AMYLOID_PRECURSOR_PROTEIN_METABOLIC_PROCESS (41)	0.17467541205279	1	1	41	ITM2A
	ANTERIOR_POSTERIOR_PATTERN_SPECIFICATION (41)	0.17467541205279	1	1	41	HIPK2
	ENDOSOME_TO_LYSOSOME_TRANSPORT (41)	0.17467541205279	1	1	41	LYST
	MYELOID_CELL_ACTIVATION_INVOLVED_IN_IMMUNE_RESPONSE (41)	0.17467541205279	1	1	41	HAVCR2
	NEUROMUSCULAR_PROCESS (41)	0.17467541205279	1	1	41	HIPK2
	NEUTROPHIL_MIGRATION (41)	0.17467541205279	1	1	41	CXCL13
	PHOSPHOLIPID_TRANSPORT (41)	0.17467541205279	1	1	41	ATP8B4
	POSITIVE_REGULATION_OF_DEVELOPMENTAL_GROWTH (42)	0.178543516667447	1	1	42	HOPX
	SMOOTHENED_SIGNALING_PATHWAY (42)	0.178543516667447	1	1	42	HIPK2
	FATTY_ACID_BIOSYNTHETIC_PROCESS (43)	0.182394093933068	1	1	43	FABP5
	INTERLEUKIN_1_PRODUCTION (43)	0.182394093933068	1	1	43	HAVCR2
	MORPHOGENESIS_OF_A_BRANCHING_STRUCTURE (43)	0.182394093933068	1	1	43	PRDM1
	NEGATIVE_REGULATION_OF_NF_KAPPAB_TRANSCRIPTION_FACTOR_ACTIVITY (43)	0.182394093933068	1	1	43	HAVCR2
	REGULATION_OF_EPITHELIAL_CELL_DIFFERENTIATION (43)	0.182394093933068	1	1	43	AHI1
	REGULATION_OF_NON_CANONICAL_NF_KAPPAB_SIGNAL_TRANSDUCTION (43)	0.182394093933068	1	1	43	HAVCR2
	REGULATION_OF_T_CELL_MEDIATED_IMMUNITY (43)	0.182394093933068	1	1	43	KLRD1
	RESPONSE_TO_BMP (43)	0.182394093933068	1	1	43	HIPK2
	BEHAVIOR (168)	0.183614595614931	1	2	168	AHI1|HIPK2
	GRANULOCYTE_CHEMOTAXIS (44)	0.186227220543789	1	1	44	CXCL13
	INTRINSIC_APOPTOTIC_SIGNALING_PATHWAY_BY_P53_CLASS_MEDIATOR (44)	0.186227220543789	1	1	44	HIPK2
	NEGATIVE_REGULATION_OF_PROTEOLYSIS_INVOLVED_IN_PROTEIN_CATABOLIC_PROCESS (44)	0.186227220543789	1	1	44	HIPK2
	NEUTRAL_LIPID_METABOLIC_PROCESS (44)	0.186227220543789	1	1	44	DGKH
	POSITIVE_REGULATION_OF_TUMOR_NECROSIS_FACTOR_SUPERFAMILY_CYTOKINE_PRODUCTION (44)	0.186227220543789	1	1	44	HAVCR2
	POST_EMBRYONIC_DEVELOPMENT (44)	0.186227220543789	1	1	44	PRDM1
	REGULATION_OF_ALPHA_BETA_T_CELL_DIFFERENTIATION (44)	0.186227220543789	1	1	44	PRDM1
	REGULATION_OF_CD4_POSITIVE_ALPHA_BETA_T_CELL_ACTIVATION (44)	0.186227220543789	1	1	44	CBLB
	IN_UTERO_EMBRYONIC_DEVELOPMENT (171)	0.188677837209137	1	2	171	HOPX|PRDM1
	B_CELL_PROLIFERATION (45)	0.190042972870092	1	1	45	CTLA4
	REGULATION_OF_LEUKOCYTE_CHEMOTAXIS (45)	0.190042972870092	1	1	45	CXCL13
	PIGMENTATION (46)	0.193841426960119	1	1	46	LYST
	POSITIVE_REGULATION_OF_ERK1_AND_ERK2_CASCADE (46)	0.193841426960119	1	1	46	HAVCR2
	PROTEIN_TRANSMEMBRANE_TRANSPORT (46)	0.193841426960119	1	1	46	PRF1
	RESPONSE_TO_ETHANOL (46)	0.193841426960119	1	1	46	VCAM1
	CARDIOCYTE_DIFFERENTIATION (47)	0.197622658540981	1	1	47	VCAM1
	EAR_DEVELOPMENT (47)	0.197622658540981	1	1	47	AHI1
	INNATE_IMMUNE_RESPONSE_ACTIVATING_CELL_SURFACE_RECEPTOR_SIGNALING_PATHWAY (47)	0.197622658540981	1	1	47	KLRD1
	NEGATIVE_REGULATION_OF_TRANSMEMBRANE_TRANSPORT (47)	0.197622658540981	1	1	47	FABP5
	POSITIVE_REGULATION_OF_PROTEIN_POLYMERIZATION (47)	0.197622658540981	1	1	47	SNX9
	RECEPTOR_INTERNALIZATION (47)	0.197622658540981	1	1	47	AHI1
	REGULATION_OF_RECEPTOR_MEDIATED_ENDOCYTOSIS (47)	0.197622658540981	1	1	47	AHI1
	MEMBRANE_DOCKING (48)	0.20138674302007	1	1	48	VCAM1
	POSITIVE_REGULATION_OF_VASCULATURE_DEVELOPMENT (48)	0.20138674302007	1	1	48	HIPK2
	HINDBRAIN_DEVELOPMENT (49)	0.20513375548635	1	1	49	AHI1
	POSITIVE_REGULATION_OF_CHEMOTAXIS (49)	0.20513375548635	1	1	49	CXCL13
	EPIDERMAL_GROWTH_FACTOR_RECEPTOR_SIGNALING_PATHWAY (50)	0.20886377071166	1	1	50	CBLB
	HUMORAL_IMMUNE_RESPONSE (50)	0.20886377071166	1	1	50	CXCL13
	PEPTIDYL_THREONINE_MODIFICATION (50)	0.20886377071166	1	1	50	HIPK2
	REGULATION_OF_ANTIGEN_RECEPTOR_MEDIATED_SIGNALING_PATHWAY (50)	0.20886377071166	1	1	50	CBLB
	REGULATION_OF_MUSCLE_CELL_DIFFERENTIATION (50)	0.20886377071166	1	1	50	HOPX
	RESPONSE_TO_WOUNDING (183)	0.209127633534235	1	2	183	DGKH|ENTPD1
	ENDOSOMAL_TRANSPORT (184)	0.210844135007131	1	2	184	LYST|SNX9
	INTRACELLULAR_RECEPTOR_SIGNALING_PATHWAY (184)	0.210844135007131	1	2	184	FABP5|HAVCR2
	B_CELL_ACTIVATION_INVOLVED_IN_IMMUNE_RESPONSE (51)	0.212576863152	1	1	51	ITM2A
	NUCLEOSIDE_DIPHOSPHATE_CATABOLIC_PROCESS (51)	0.212576863152	1	1	51	ENTPD1
	SKELETAL_SYSTEM_MORPHOGENESIS (51)	0.212576863152	1	1	51	NAB1
	SYNAPTIC_SIGNALING (186)	0.214282060697507	1	2	186	FABP5|PDE7B
	REGULATION_OF_BLOOD_CIRCULATION (52)	0.216273106948814	1	1	52	HOPX
	POSITIVE_REGULATION_OF_HYDROLASE_ACTIVITY (188)	0.217726215845498	1	2	188	CXCL13|SNX9
	CELL_CELL_JUNCTION_ORGANIZATION (53)	0.219952575930275	1	1	53	HOPX
	INTERLEUKIN_6_PRODUCTION (53)	0.219952575930275	1	1	53	HAVCR2
	PLACENTA_DEVELOPMENT (53)	0.219952575930275	1	1	53	PRDM1
	T_CELL_DIFFERENTIATION_IN_THYMUS (53)	0.219952575930275	1	1	53	TNFRSF9
	GRANULOCYTE_MIGRATION (54)	0.223615343612556	1	1	54	CXCL13
	ORGANOPHOSPHATE_ESTER_TRANSPORT (55)	0.227261483201101	1	1	55	ATP8B4
	POSITIVE_REGULATION_OF_BINDING (55)	0.227261483201101	1	1	55	HIPK2
	REGULATION_OF_CELL_JUNCTION_ASSEMBLY (55)	0.227261483201101	1	1	55	HOPX
	MITOTIC_CYTOKINESIS (56)	0.23089106759189	1	1	56	SNX9
	MONOCARBOXYLIC_ACID_BIOSYNTHETIC_PROCESS (56)	0.23089106759189	1	1	56	FABP5
	NEGATIVE_REGULATION_OF_TRANSMEMBRANE_RECEPTOR_PROTEIN_SERINE_THREONINE_KINASE_SIGNALING_PATHWAY (56)	0.23089106759189	1	1	56	HIPK2
	RESPONSE_TO_NUTRIENT (56)	0.23089106759189	1	1	56	VCAM1
	EPITHELIAL_CELL_DIFFERENTIATION (196)	0.231557316853331	1	2	196	AHI1|PRDM1
	ADAPTIVE_THERMOGENESIS (57)	0.234504169372698	1	1	57	FABP5
	BLASTOCYST_DEVELOPMENT (57)	0.234504169372698	1	1	57	HOPX
	LOCOMOTORY_BEHAVIOR (57)	0.234504169372698	1	1	57	HIPK2
	NEGATIVE_REGULATION_OF_NEURON_APOPTOTIC_PROCESS (57)	0.234504169372698	1	1	57	HIPK2
	REGULATION_OF_LIPID_BIOSYNTHETIC_PROCESS (57)	0.234504169372698	1	1	57	FABP5
	TEMPERATURE_HOMEOSTASIS (57)	0.234504169372698	1	1	57	FABP5
	RESPONSE_TO_INORGANIC_SUBSTANCE (198)	0.235026813306236	1	2	198	PAM|VCAM1
	BONE_DEVELOPMENT (58)	0.238100860824353	1	1	58	NAB1
	HEART_PROCESS (58)	0.238100860824353	1	1	58	HOPX
	POSITIVE_REGULATION_OF_LEUKOCYTE_MIGRATION (58)	0.238100860824353	1	1	58	CXCL13
	REGULATION_OF_SIGNAL_TRANSDUCTION_BY_P53_CLASS_MEDIATOR (58)	0.238100860824353	1	1	58	HIPK2
	AMIDE_BIOSYNTHETIC_PROCESS (59)	0.241681213921983	1	1	59	PAM
	NON_CANONICAL_NF_KAPPAB_SIGNAL_TRANSDUCTION (59)	0.241681213921983	1	1	59	HAVCR2
	PLASMA_MEMBRANE_ORGANIZATION (59)	0.241681213921983	1	1	59	SNX9
	REGULATION_OF_KINASE_ACTIVITY (202)	0.241977298703926	1	2	202	CBLB|SNX9
	REGULATION_OF_PROTEIN_CATABOLIC_PROCESS (202)	0.241977298703926	1	2	202	CBLB|SNX9
	ENSHEATHMENT_OF_NEURONS (60)	0.245245300336261	1	1	60	NAB1
	INTRINSIC_APOPTOTIC_SIGNALING_PATHWAY_IN_RESPONSE_TO_DNA_DAMAGE (60)	0.245245300336261	1	1	60	HIPK2
	REGULATION_OF_JNK_CASCADE (60)	0.245245300336261	1	1	60	HIPK2
	REGULATION_OF_MONONUCLEAR_CELL_MIGRATION (60)	0.245245300336261	1	1	60	CXCL13
	NEGATIVE_REGULATION_OF_INFLAMMATORY_RESPONSE (61)	0.24879319143465	1	1	61	METRNL
	T_CELL_ACTIVATION_INVOLVED_IN_IMMUNE_RESPONSE (61)	0.24879319143465	1	1	61	HAVCR2
	REGULATION_OF_PROTEIN_CONTAINING_COMPLEX_ASSEMBLY (207)	0.250683309162497	1	2	207	CXCL13|SNX9
	CELLULAR_KETONE_METABOLIC_PROCESS (62)	0.25232495828263	1	1	62	FABP5
	ERBB_SIGNALING_PATHWAY (62)	0.25232495828263	1	1	62	CBLB
	HEART_MORPHOGENESIS (62)	0.25232495828263	1	1	62	AHI1
	NUCLEOSIDE_DIPHOSPHATE_METABOLIC_PROCESS (62)	0.25232495828263	1	1	62	ENTPD1
	REGULATION_OF_PROTEIN_BINDING (62)	0.25232495828263	1	1	62	HIPK2
	VASCULAR_PROCESS_IN_CIRCULATORY_SYSTEM (62)	0.25232495828263	1	1	62	FABP5
	POSITIVE_REGULATION_OF_PHOSPHORYLATION (210)	0.255914404353466	1	2	210	HIPK2|SNX9
	GASTRULATION (64)	0.259340401986786	1	1	64	DUSP4
	REGULATION_OF_CELLULAR_RESPONSE_TO_TRANSFORMING_GROWTH_FACTOR_BETA_STIMULUS (64)	0.259340401986786	1	1	64	HIPK2
	POSITIVE_REGULATION_OF_PROTEIN_UBIQUITINATION (65)	0.262824219475089	1	1	65	CBLB
	PROTEIN_HOMOOLIGOMERIZATION (65)	0.262824219475089	1	1	65	PRF1
	REGENERATION (65)	0.262824219475089	1	1	65	HOPX
	CELL_SURFACE_RECEPTOR_PROTEIN_TYROSINE_KINASE_SIGNALING_PATHWAY (215)	0.264641789175971	1	2	215	AHI1|CBLB
	NEGATIVE_REGULATION_OF_MAPK_CASCADE (66)	0.266292193979675	1	1	66	DUSP4
	REGULATION_OF_CHEMOTAXIS (66)	0.266292193979675	1	1	66	CXCL13
	CD4_POSITIVE_ALPHA_BETA_T_CELL_ACTIVATION (68)	0.273180892038856	1	1	68	CBLB
	REGULATION_OF_ENDOTHELIAL_CELL_MIGRATION (68)	0.273180892038856	1	1	68	CXCL13
	RESPONSE_TO_VIRUS (221)	0.275123198751222	1	2	221	LYST|PRF1
	CYTOSKELETON_DEPENDENT_CYTOKINESIS (69)	0.276601753858567	1	1	69	SNX9
	ESTABLISHMENT_OF_CELL_POLARITY (69)	0.276601753858567	1	1	69	CRTAM
	FAT_CELL_DIFFERENTIATION (69)	0.276601753858567	1	1	69	METRNL
	REGULATION_OF_ACTIN_FILAMENT_LENGTH (69)	0.276601753858567	1	1	69	SNX9
	TYPE_I_INTERFERON_PRODUCTION (70)	0.280007049227191	1	1	70	HAVCR2
	EPITHELIAL_CELL_DEVELOPMENT (71)	0.283396846547213	1	1	71	PRDM1
	NERVOUS_SYSTEM_PROCESS (226)	0.283859228580002	1	2	226	FABP5|HIPK2
	CELL_FATE_COMMITMENT (72)	0.286771213931232	1	1	72	PRDM1
	NEGATIVE_REGULATION_OF_DNA_BINDING_TRANSCRIPTION_FACTOR_ACTIVITY (72)	0.286771213931232	1	1	72	HAVCR2
	TUMOR_NECROSIS_FACTOR_SUPERFAMILY_CYTOKINE_PRODUCTION (72)	0.286771213931232	1	1	72	HAVCR2
	PURINE_CONTAINING_COMPOUND_CATABOLIC_PROCESS (73)	0.290130219203142	1	1	73	PDE7B
	LIPID_MODIFICATION (74)	0.293473929899312	1	1	74	DGKH
	NEGATIVE_REGULATION_OF_TRANSLATION (74)	0.293473929899312	1	1	74	GZMB
	STRIATED_MUSCLE_TISSUE_DEVELOPMENT (74)	0.293473929899312	1	1	74	HOPX
	CELLULAR_RESPONSE_TO_LIPID (232)	0.294337481458511	1	2	232	CXCL13|HAVCR2
	LYSOSOMAL_TRANSPORT (75)	0.296802413269761	1	1	75	LYST
	EMBRYO_DEVELOPMENT_ENDING_IN_BIRTH_OR_EGG_HATCHING (234)	0.297827813793207	1	2	234	HOPX|PRDM1
	ALPHA_BETA_T_CELL_DIFFERENTIATION (76)	0.300115736279327	1	1	76	PRDM1
	REGULATION_OF_B_CELL_ACTIVATION (76)	0.300115736279327	1	1	76	CTLA4
	RESPONSE_TO_IONIZING_RADIATION (76)	0.300115736279327	1	1	76	VCAM1
	CELL_MATRIX_ADHESION (77)	0.303413965608831	1	1	77	VCAM1
	ORGANIC_ACID_TRANSPORT (77)	0.303413965608831	1	1	77	FABP5
	REGULATION_OF_PEPTIDYL_TYROSINE_PHOSPHORYLATION (77)	0.303413965608831	1	1	77	CBLB
	CELLULAR_RESPONSE_TO_OXYGEN_LEVELS (78)	0.306697167656236	1	1	78	HIPK2
	RESPONSE_TO_TEMPERATURE_STIMULUS (78)	0.306697167656236	1	1	78	METRNL
	POSITIVE_REGULATION_OF_PROGRAMMED_CELL_DEATH (240)	0.308287805298363	1	2	240	CTLA4|PRF1
	JNK_CASCADE (79)	0.309965408537806	1	1	79	HIPK2
	MYELOID_LEUKOCYTE_MIGRATION (79)	0.309965408537806	1	1	79	CXCL13
	POSITIVE_REGULATION_OF_PHOSPHORUS_METABOLIC_PROCESS (242)	0.311769939431611	1	2	242	HIPK2|SNX9
	NEGATIVE_REGULATION_OF_KINASE_ACTIVITY (80)	0.313218754089255	1	1	80	CBLB
	POSITIVE_REGULATION_OF_CYTOSKELETON_ORGANIZATION (80)	0.313218754089255	1	1	80	SNX9
	POSITIVE_REGULATION_OF_GROWTH (80)	0.313218754089255	1	1	80	HOPX
	GLIAL_CELL_DIFFERENTIATION (81)	0.316457269866891	1	1	81	NAB1
	POSITIVE_REGULATION_OF_POST_TRANSLATIONAL_PROTEIN_MODIFICATION (81)	0.316457269866891	1	1	81	CBLB
	VESICLE_MEDIATED_TRANSPORT_IN_SYNAPSE (82)	0.319681021148764	1	1	82	SNX9
	GLUCOSE_METABOLIC_PROCESS (83)	0.322890072935798	1	1	83	FABP5
	ENDOTHELIAL_CELL_MIGRATION (84)	0.326084489952927	1	1	84	CXCL13
	STRIATED_MUSCLE_CELL_DIFFERENTIATION (84)	0.326084489952927	1	1	84	HOPX
	ERYTHROCYTE_HOMEOSTASIS (86)	0.332429677204022	1	1	86	HIPK2
	POSITIVE_REGULATION_OF_DNA_BINDING_TRANSCRIPTION_FACTOR_ACTIVITY (86)	0.332429677204022	1	1	86	HIPK2
	SENSORY_PERCEPTION (86)	0.332429677204022	1	1	86	FABP5
	ACTIN_POLYMERIZATION_OR_DEPOLYMERIZATION (87)	0.335580575518037	1	1	87	SNX9
	EPITHELIAL_TUBE_MORPHOGENESIS (87)	0.335580575518037	1	1	87	AHI1
	TRANSFORMING_GROWTH_FACTOR_BETA_RECEPTOR_SIGNALING_PATHWAY (87)	0.335580575518037	1	1	87	HIPK2
	MYELOID_LEUKOCYTE_ACTIVATION (88)	0.338717095224482	1	1	88	HAVCR2
	REGULATION_OF_LEUKOCYTE_MIGRATION (88)	0.338717095224482	1	1	88	CXCL13
	PEPTIDYL_TYROSINE_MODIFICATION (89)	0.341839299685179	1	1	89	CBLB
	REGULATION_OF_TRANSMEMBRANE_RECEPTOR_PROTEIN_SERINE_THREONINE_KINASE_SIGNALING_PATHWAY (89)	0.341839299685179	1	1	89	HIPK2
	ORGANIC_ACID_BIOSYNTHETIC_PROCESS (90)	0.344947251992662	1	1	90	FABP5
	REGULATION_OF_DEVELOPMENTAL_GROWTH (90)	0.344947251992662	1	1	90	HOPX
	REGULATION_OF_EPITHELIAL_CELL_MIGRATION (90)	0.344947251992662	1	1	90	CXCL13
	POSITIVE_REGULATION_OF_PROTEIN_KINASE_ACTIVITY (91)	0.348041014971286	1	1	91	SNX9
	SIGNAL_TRANSDUCTION_BY_P53_CLASS_MEDIATOR (91)	0.348041014971286	1	1	91	HIPK2
	MULTICELLULAR_ORGANISMAL_REPRODUCTIVE_PROCESS (264)	0.34984463146297	1	2	264	HAVCR2|PRDM1
	CYTOPLASMIC_PATTERN_RECOGNITION_RECEPTOR_SIGNALING_PATHWAY (93)	0.354186222905035	1	1	93	HAVCR2
	GOLGI_ORGANIZATION (93)	0.354186222905035	1	1	93	ATP8B4
	NEGATIVE_REGULATION_OF_PROTEOLYSIS (93)	0.354186222905035	1	1	93	HIPK2
	CARBOHYDRATE_HOMEOSTASIS (94)	0.35723779217781	1	1	94	FABP5
	REGULATION_OF_TRANSFERASE_ACTIVITY (269)	0.358421409786683	1	2	269	CBLB|SNX9
	NUCLEUS_ORGANIZATION (95)	0.360275420759201	1	1	95	HIPK2
	PROTEIN_COMPLEX_OLIGOMERIZATION (95)	0.360275420759201	1	1	95	PRF1
	REGULATION_OF_NEURON_APOPTOTIC_PROCESS (95)	0.360275420759201	1	1	95	HIPK2
	REGULATION_OF_PROTEIN_POLYMERIZATION (96)	0.363299170149026	1	1	96	SNX9
	RESPONSE_TO_ALCOHOL (96)	0.363299170149026	1	1	96	VCAM1
	IMPORT_INTO_NUCLEUS (97)	0.366309101585447	1	1	97	CBLB
	METHYLATION (97)	0.366309101585447	1	1	97	PRDM1
	CELLULAR_PROCESS_INVOLVED_IN_REPRODUCTION_IN_MULTICELLULAR_ORGANISM (98)	0.369305276046036	1	1	98	PRDM1
	ESTABLISHMENT_OR_MAINTENANCE_OF_CELL_POLARITY (98)	0.369305276046036	1	1	98	CRTAM
	NEGATIVE_REGULATION_OF_TRANSFERASE_ACTIVITY (100)	0.37525659665347	1	1	100	CBLB
	ORGANIC_ANION_TRANSPORT (100)	0.37525659665347	1	1	100	FABP5
	CYTOKINESIS (101)	0.37821186346211	1	1	101	SNX9
	POSITIVE_REGULATION_OF_KINASE_ACTIVITY (101)	0.37821186346211	1	1	101	SNX9
	VACUOLAR_TRANSPORT (101)	0.37821186346211	1	1	101	LYST
	REGULATION_OF_PROTEOLYSIS (281)	0.378856714383028	1	2	281	HIPK2|SNX9
	MYELOID_CELL_HOMEOSTASIS (103)	0.38408190981958	1	1	103	HIPK2
	CELL_JUNCTION_ASSEMBLY (104)	0.386996808495304	1	1	104	HOPX
	ORGANOPHOSPHATE_BIOSYNTHETIC_PROCESS (286)	0.387302353265097	1	2	286	DGKH|FABP5
	REGULATION_OF_UBIQUITIN_DEPENDENT_PROTEIN_CATABOLIC_PROCESS (106)	0.392786652757396	1	1	106	HIPK2
	REGULATION_OF_LIPID_METABOLIC_PROCESS (107)	0.395661715954567	1	1	107	FABP5
	SIGNAL_TRANSDUCTION_IN_RESPONSE_TO_DNA_DAMAGE (107)	0.395661715954567	1	1	107	HIPK2
	MONOSACCHARIDE_METABOLIC_PROCESS (108)	0.398523617852178	1	1	108	FABP5
	GLYCOPROTEIN_BIOSYNTHETIC_PROCESS (111)	0.407030936315168	1	1	111	ITM2A
	POSITIVE_REGULATION_OF_CELLULAR_CATABOLIC_PROCESS (111)	0.407030936315168	1	1	111	SNX9
	RESPONSE_TO_TRANSFORMING_GROWTH_FACTOR_BETA (111)	0.407030936315168	1	1	111	HIPK2
	REGULATION_OF_HYDROLASE_ACTIVITY (298)	0.407385813401153	1	2	298	CXCL13|SNX9
	GLIOGENESIS (113)	0.412637735510135	1	1	113	NAB1
	RESPONSE_TO_TUMOR_NECROSIS_FACTOR (113)	0.412637735510135	1	1	113	VCAM1
	CELL_SUBSTRATE_ADHESION (114)	0.415421882758467	1	1	114	VCAM1
	NEURON_APOPTOTIC_PROCESS (114)	0.415421882758467	1	1	114	HIPK2
	REGULATION_OF_ACTIN_FILAMENT_ORGANIZATION (114)	0.415421882758467	1	1	114	SNX9
	TISSUE_MIGRATION (114)	0.415421882758467	1	1	114	CXCL13
	REGULATION_OF_SMALL_MOLECULE_METABOLIC_PROCESS (116)	0.420951956095792	1	1	116	FABP5
	PROTEIN_DEPHOSPHORYLATION (117)	0.423697994874977	1	1	117	DUSP4
	FATTY_ACID_METABOLIC_PROCESS (119)	0.429152356578312	1	1	119	FABP5
	NEGATIVE_REGULATION_OF_LOCOMOTION (119)	0.429152356578312	1	1	119	CXCL13
	CARBOHYDRATE_DERIVATIVE_CATABOLIC_PROCESS (120)	0.431860790755545	1	1	120	PDE7B
	MUSCLE_CELL_DIFFERENTIATION (120)	0.431860790755545	1	1	120	HOPX
	REGULATION_OF_BINDING (120)	0.431860790755545	1	1	120	HIPK2
	PROTEIN_LOCALIZATION_TO_EXTRACELLULAR_REGION (121)	0.434556800922792	1	1	121	PRF1
	CELL_SURFACE_RECEPTOR_PROTEIN_SERINE_THREONINE_KINASE_SIGNALING_PATHWAY (125)	0.445217698658463	1	1	125	HIPK2
	REGULATION_OF_TRANS_SYNAPTIC_SIGNALING (125)	0.445217698658463	1	1	125	FABP5
	OSSIFICATION (126)	0.447852409603571	1	1	126	NAB1
	SKELETAL_SYSTEM_DEVELOPMENT (127)	0.4504750232375	1	1	127	NAB1
	MORPHOGENESIS_OF_AN_EPITHELIUM (129)	0.455684172894922	1	1	129	AHI1
	REGULATION_OF_PROTEIN_UBIQUITINATION (130)	0.458270815507491	1	1	130	CBLB
	MUSCLE_TISSUE_DEVELOPMENT (131)	0.46084557398892	1	1	131	HOPX
	CILIUM_ORGANIZATION (134)	0.468499070782215	1	1	134	AHI1
	REGULATION_OF_PROTEOLYSIS_INVOLVED_IN_PROTEIN_CATABOLIC_PROCESS (134)	0.468499070782215	1	1	134	HIPK2
	GLYCOPROTEIN_METABOLIC_PROCESS (135)	0.471026817750594	1	1	135	ITM2A
	PEPTIDYL_SERINE_MODIFICATION (136)	0.473542941972488	1	1	136	HIPK2
	NEGATIVE_REGULATION_OF_PHOSPHORYLATION (137)	0.476047495055397	1	1	137	CBLB
	PROTEIN_POLYMERIZATION (137)	0.476047495055397	1	1	137	SNX9
	REGULATION_OF_INFLAMMATORY_RESPONSE (138)	0.478540528385824	1	1	138	METRNL
	EPIGENETIC_REGULATION_OF_GENE_EXPRESSION (139)	0.48102209313018	1	1	139	HIPK2
	POSITIVE_REGULATION_OF_TRANSFERASE_ACTIVITY (142)	0.488398484228685	1	1	142	SNX9
	REGULATION_OF_CELLULAR_COMPONENT_SIZE (143)	0.490834681922834	1	1	143	SNX9
	GLAND_DEVELOPMENT (145)	0.49567347910493	1	1	145	HIPK2
	REGULATION_OF_ACTIN_FILAMENT_BASED_PROCESS (146)	0.498076178108718	1	1	146	SNX9
	DEPHOSPHORYLATION (148)	0.502848424133106	1	1	148	DUSP4
	REGULATION_OF_TRANSMEMBRANE_TRANSPORT (148)	0.502848424133106	1	1	148	FABP5
	AMEBOIDAL_TYPE_CELL_MIGRATION (150)	0.5075767946319	1	1	150	CXCL13
	TISSUE_MORPHOGENESIS (155)	0.519208314003169	1	1	155	AHI1
	AMIDE_METABOLIC_PROCESS (162)	0.535047217166509	1	1	162	PAM
	NEGATIVE_REGULATION_OF_TRANSPORT (164)	0.539479182845343	1	1	164	FABP5
	REGULATION_OF_POST_TRANSLATIONAL_PROTEIN_MODIFICATION (166)	0.54387029789341	1	1	166	CBLB
	POSITIVE_REGULATION_OF_PROTEOLYSIS (168)	0.548220925973881	1	1	168	SNX9
	NEGATIVE_REGULATION_OF_PHOSPHORUS_METABOLIC_PROCESS (171)	0.554671742864881	1	1	171	CBLB
	REGULATION_OF_SUPRAMOLECULAR_FIBER_ORGANIZATION (171)	0.554671742864881	1	1	171	SNX9
	REGULATION_OF_ANATOMICAL_STRUCTURE_SIZE (173)	0.558922724122892	1	1	173	SNX9
	HOMEOSTASIS_OF_NUMBER_OF_CELLS (176)	0.56522573312631	1	1	176	HIPK2
	INTRINSIC_APOPTOTIC_SIGNALING_PATHWAY (177)	0.567307320743005	1	1	177	HIPK2
	ACTIN_FILAMENT_ORGANIZATION (180)	0.573494443039723	1	1	180	SNX9
	PROTEIN_LOCALIZATION_TO_NUCLEUS (185)	0.583616740389964	1	1	185	CBLB
	RESPONSE_TO_RADIATION (186)	0.585613144063977	1	1	186	VCAM1
	CELL_JUNCTION_ORGANIZATION (191)	0.595457171857825	1	1	191	HOPX
	NEGATIVE_REGULATION_OF_CATALYTIC_ACTIVITY (191)	0.595457171857825	1	1	191	CBLB
	SMALL_MOLECULE_BIOSYNTHETIC_PROCESS (193)	0.599331153193108	1	1	193	FABP5
	MONOCARBOXYLIC_ACID_METABOLIC_PROCESS (195)	0.603169261666757	1	1	195	FABP5
	RESPONSE_TO_NUTRIENT_LEVELS (196)	0.605074963947852	1	1	196	VCAM1
	NEGATIVE_REGULATION_OF_CATABOLIC_PROCESS (197)	0.606971818107564	1	1	197	HIPK2
	CYTOKINE_MEDIATED_SIGNALING_PATHWAY (199)	0.610739140576582	1	1	199	CXCL13
	REGULATION_OF_GROWTH (205)	0.621832843729046	1	1	205	HOPX
	DEVELOPMENTAL_GROWTH (206)	0.623651829569695	1	1	206	HOPX
	MYELOID_CELL_DIFFERENTIATION (206)	0.623651829569695	1	1	206	HIPK2
	NEGATIVE_REGULATION_OF_PROTEIN_MODIFICATION_PROCESS (207)	0.625462356367788	1	1	207	CBLB
	POSITIVE_REGULATION_OF_LOCOMOTION (212)	0.634389428544667	1	1	212	CXCL13
	CELL_PROJECTION_ASSEMBLY (214)	0.637902361083804	1	1	214	AHI1
	NUCLEAR_TRANSPORT (216)	0.641382654624561	1	1	216	CBLB
	VESICLE_ORGANIZATION (218)	0.644830602055976	1	1	218	LYST
	REGULATION_OF_CYTOSKELETON_ORGANIZATION (224)	0.654983258683024	1	1	224	SNX9
	MUSCLE_STRUCTURE_DEVELOPMENT (225)	0.656647861809353	1	1	225	HOPX
	CARBOHYDRATE_METABOLIC_PROCESS (226)	0.658304700179261	1	1	226	FABP5
	GAMETE_GENERATION (227)	0.65995380876913	1	1	227	PRDM1
	REGULATION_OF_TRANSLATION (234)	0.671284041323451	1	1	234	GZMB
	CELLULAR_RESPONSE_TO_NITROGEN_COMPOUND (243)	0.68531625521788	1	1	243	VCAM1
	REGULATION_OF_CELLULAR_CATABOLIC_PROCESS (244)	0.686839164129553	1	1	244	SNX9
	RIBOSE_PHOSPHATE_METABOLIC_PROCESS (245)	0.688354947459033	1	1	245	PDE7B
	HEAD_DEVELOPMENT (251)	0.697301803377053	1	1	251	AHI1
	PROTEIN_MATURATION (268)	0.721323609400801	1	1	268	GZMB
	PURINE_CONTAINING_COMPOUND_METABOLIC_PROCESS (270)	0.724025473315059	1	1	270	PDE7B
	DEVELOPMENTAL_PROCESS_INVOLVED_IN_REPRODUCTION (272)	0.726702006717017	1	1	272	PRDM1
	POSITIVE_REGULATION_OF_ORGANELLE_ORGANIZATION (272)	0.726702006717017	1	1	272	SNX9
	NEGATIVE_REGULATION_OF_INTRACELLULAR_SIGNAL_TRANSDUCTION (273)	0.728030846230548	1	1	273	DUSP4
	ESTABLISHMENT_OF_PROTEIN_LOCALIZATION_TO_ORGANELLE (275)	0.730669813294626	1	1	275	CBLB
	ACTIN_FILAMENT_BASED_PROCESS (278)	0.734581907488067	1	1	278	SNX9
	EXPORT_FROM_CELL (281)	0.738439044952392	1	1	281	PRF1
	CARBOHYDRATE_DERIVATIVE_BIOSYNTHETIC_PROCESS (293)	0.753332797144066	1	1	293	ITM2A
	ORGANIC_ACID_METABOLIC_PROCESS (293)	0.753332797144066	1	1	293	FABP5
	SECRETION (293)	0.753332797144066	1	1	293	PRF1
	2FE_2S_CLUSTER_ASSEMBLY (5)	1	1	0	5
	2_OXOGLUTARATE_METABOLIC_PROCESS (8)	1	1	0	8
	3_UTR_MEDIATED_MRNA_DESTABILIZATION (14)	1	1	0	14
	3_UTR_MEDIATED_MRNA_STABILIZATION (16)	1	1	0	16
	4_HYDROXYPROLINE_METABOLIC_PROCESS (6)	1	1	0	6
	7_METHYLGUANOSINE_CAP_HYPERMETHYLATION (7)	1	1	0	7
	7_METHYLGUANOSINE_RNA_CAPPING (6)	1	1	0	6
	ACETYL_COA_BIOSYNTHETIC_PROCESS (10)	1	1	0	10
	ACETYL_COA_BIOSYNTHETIC_PROCESS_FROM_PYRUVATE (5)	1	1	0	5
	ACETYL_COA_METABOLIC_PROCESS (15)	1	1	0	15
	ACIDIC_AMINO_ACID_TRANSPORT (17)	1	1	0	17
	ACROSOME_ASSEMBLY (9)	1	1	0	9
	ACTIN_FILAMENT_BASED_MOVEMENT (30)	1	1	0	30
	ACTIN_FILAMENT_BUNDLE_ORGANIZATION (58)	1	1	0	58
	ACTIN_FILAMENT_DEPOLYMERIZATION (26)	1	1	0	26
	ACTIN_FILAMENT_SEVERING (9)	1	1	0	9
	ACTIN_MEDIATED_CELL_CONTRACTION (19)	1	1	0	19
	ACTIN_NUCLEATION (30)	1	1	0	30
	ACTIN_POLYMERIZATION_DEPENDENT_CELL_MOTILITY (5)	1	1	0	5
	ACTION_POTENTIAL (24)	1	1	0	24
	ACTIVATION_OF_CYSTEINE_TYPE_ENDOPEPTIDASE_ACTIVITY (7)	1	1	0	7
	ACTIVATION_OF_CYSTEINE_TYPE_ENDOPEPTIDASE_ACTIVITY_INVOLVED_IN_APOPTOTIC_PROCESS (38)	1	1	0	38
	ACTIVATION_OF_PHOSPHOLIPASE_C_ACTIVITY (6)	1	1	0	6
	ACTIVATION_OF_PROTEIN_KINASE_ACTIVITY (21)	1	1	0	21
	ACTIVATION_OF_PROTEIN_KINASE_B_ACTIVITY (5)	1	1	0	5
	ACTIVIN_RECEPTOR_SIGNALING_PATHWAY (13)	1	1	0	13
	ACTOMYOSIN_CONTRACTILE_RING_ORGANIZATION (6)	1	1	0	6
	ACTOMYOSIN_STRUCTURE_ORGANIZATION (66)	1	1	0	66
	ACUTE_INFLAMMATORY_RESPONSE (25)	1	1	0	25
	ACUTE_INFLAMMATORY_RESPONSE_TO_ANTIGENIC_STIMULUS (8)	1	1	0	8
	ACUTE_PHASE_RESPONSE (6)	1	1	0	6
	ACYLGLYCEROL_HOMEOSTASIS (10)	1	1	0	10
	ACYL_COA_METABOLIC_PROCESS (38)	1	1	0	38
	ADAPTIVE_IMMUNE_MEMORY_RESPONSE (5)	1	1	0	5
	ADENYLATE_CYCLASE_ACTIVATING_ADRENERGIC_RECEPTOR_SIGNALING_PATHWAY (7)	1	1	0	7
	ADENYLATE_CYCLASE_ACTIVATING_G_PROTEIN_COUPLED_RECEPTOR_SIGNALING_PATHWAY (30)	1	1	0	30
	ADENYLATE_CYCLASE_INHIBITING_G_PROTEIN_COUPLED_RECEPTOR_SIGNALING_PATHWAY (9)	1	1	0	9
	ADENYLATE_CYCLASE_MODULATING_G_PROTEIN_COUPLED_RECEPTOR_SIGNALING_PATHWAY (41)	1	1	0	41
	ADHERENS_JUNCTION_ASSEMBLY (6)	1	1	0	6
	ADHERENS_JUNCTION_ORGANIZATION (14)	1	1	0	14
	ADIPONECTIN_ACTIVATED_SIGNALING_PATHWAY (6)	1	1	0	6
	ADIPOSE_TISSUE_DEVELOPMENT (27)	1	1	0	27
	ADP_TRANSPORT (5)	1	1	0	5
	ADRENAL_GLAND_DEVELOPMENT (8)	1	1	0	8
	ADRENERGIC_RECEPTOR_SIGNALING_PATHWAY (11)	1	1	0	11
	AEROBIC_RESPIRATION (142)	1	1	0	142
	AGGREPHAGY (9)	1	1	0	9
	AIM2_INFLAMMASOME_COMPLEX_ASSEMBLY (5)	1	1	0	5
	ALANINE_TRANSPORT (8)	1	1	0	8
	ALCOHOL_BIOSYNTHETIC_PROCESS (52)	1	1	0	52
	ALCOHOL_CATABOLIC_PROCESS (6)	1	1	0	6
	ALCOHOL_METABOLIC_PROCESS (114)	1	1	0	114
	ALDEHYDE_BIOSYNTHETIC_PROCESS (5)	1	1	0	5
	ALDEHYDE_CATABOLIC_PROCESS (6)	1	1	0	6
	ALDITOL_METABOLIC_PROCESS (7)	1	1	0	7
	ALPHA_AMINO_ACID_METABOLIC_PROCESS (65)	1	1	0	65
	ALPHA_LINOLENIC_ACID_METABOLIC_PROCESS (5)	1	1	0	5
	ALTERNATIVE_MRNA_SPLICING_VIA_SPLICEOSOME (50)	1	1	0	50
	AMIDE_TRANSPORT (83)	1	1	0	83
	AMINE_BIOSYNTHETIC_PROCESS (13)	1	1	0	13
	AMINE_TRANSPORT (19)	1	1	0	19
	AMINOGLYCAN_BIOSYNTHETIC_PROCESS (18)	1	1	0	18
	AMINOGLYCAN_CATABOLIC_PROCESS (9)	1	1	0	9
	AMINOGLYCAN_METABOLIC_PROCESS (26)	1	1	0	26
	AMINOPHOSPHOLIPID_TRANSPORT (5)	1	1	0	5
	AMINO_ACID_ACTIVATION (9)	1	1	0	9
	AMINO_ACID_BIOSYNTHETIC_PROCESS (26)	1	1	0	26
	AMINO_ACID_CATABOLIC_PROCESS (28)	1	1	0	28
	AMINO_ACID_IMPORT_ACROSS_PLASMA_MEMBRANE (15)	1	1	0	15
	AMINO_ACID_METABOLIC_PROCESS (88)	1	1	0	88
	AMINO_ACID_TRANSMEMBRANE_TRANSPORT (29)	1	1	0	29
	AMINO_ACID_TRANSPORT (39)	1	1	0	39
	AMINO_SUGAR_METABOLIC_PROCESS (11)	1	1	0	11
	AMP_BIOSYNTHETIC_PROCESS (9)	1	1	0	9
	AMP_METABOLIC_PROCESS (11)	1	1	0	11
	AMP_SALVAGE (5)	1	1	0	5
	AMYLOID_BETA_CLEARANCE (15)	1	1	0	15
	AMYLOID_BETA_CLEARANCE_BY_TRANSCYTOSIS (6)	1	1	0	6
	AMYLOID_BETA_METABOLIC_PROCESS (28)	1	1	0	28
	AMYLOID_FIBRIL_FORMATION (20)	1	1	0	20
	AMYLOID_PRECURSOR_PROTEIN_CATABOLIC_PROCESS (34)	1	1	0	34
	ANAPHASE_PROMOTING_COMPLEX_DEPENDENT_CATABOLIC_PROCESS (18)	1	1	0	18
	ANATOMICAL_STRUCTURE_MATURATION (64)	1	1	0	64
	ANDROGEN_METABOLIC_PROCESS (7)	1	1	0	7
	ANDROGEN_RECEPTOR_SIGNALING_PATHWAY (30)	1	1	0	30
	ANGIOGENESIS_INVOLVED_IN_WOUND_HEALING (9)	1	1	0	9
	ANGIOTENSIN_ACTIVATED_SIGNALING_PATHWAY (7)	1	1	0	7
	ANIMAL_ORGAN_FORMATION (16)	1	1	0	16
	ANIMAL_ORGAN_MATURATION (9)	1	1	0	9
	ANIMAL_ORGAN_REGENERATION (28)	1	1	0	28
	ANOIKIS (15)	1	1	0	15
	ANTERIOR_POSTERIOR_AXIS_SPECIFICATION (9)	1	1	0	9
	ANTEROGRADE_AXONAL_TRANSPORT (27)	1	1	0	27
	ANTEROGRADE_DENDRITIC_TRANSPORT (6)	1	1	0	6
	ANTIBACTERIAL_HUMORAL_RESPONSE (5)	1	1	0	5
	ANTIGEN_PROCESSING_AND_PRESENTATION (59)	1	1	0	59
	ANTIGEN_PROCESSING_AND_PRESENTATION_OF_ENDOGENOUS_ANTIGEN (15)	1	1	0	15
	ANTIGEN_PROCESSING_AND_PRESENTATION_OF_ENDOGENOUS_PEPTIDE_ANTIGEN (13)	1	1	0	13
	ANTIGEN_PROCESSING_AND_PRESENTATION_OF_EXOGENOUS_ANTIGEN (29)	1	1	0	29
	ANTIGEN_PROCESSING_AND_PRESENTATION_OF_EXOGENOUS_PEPTIDE_ANTIGEN (25)	1	1	0	25
	ANTIGEN_PROCESSING_AND_PRESENTATION_OF_EXOGENOUS_PEPTIDE_ANTIGEN_VIA_MHC_CLASS_I (6)	1	1	0	6
	ANTIGEN_PROCESSING_AND_PRESENTATION_OF_EXOGENOUS_PEPTIDE_ANTIGEN_VIA_MHC_CLASS_II (18)	1	1	0	18
	ANTIGEN_PROCESSING_AND_PRESENTATION_OF_PEPTIDE_ANTIGEN (37)	1	1	0	37
	ANTIGEN_PROCESSING_AND_PRESENTATION_OF_PEPTIDE_ANTIGEN_VIA_MHC_CLASS_I (21)	1	1	0	21
	ANTIGEN_PROCESSING_AND_PRESENTATION_OF_PEPTIDE_ANTIGEN_VIA_MHC_CLASS_IB (7)	1	1	0	7
	ANTIGEN_PROCESSING_AND_PRESENTATION_OF_PEPTIDE_OR_POLYSACCHARIDE_ANTIGEN_VIA_MHC_CLASS_II (20)	1	1	0	20
	ANTIGEN_PROCESSING_AND_PRESENTATION_VIA_MHC_CLASS_IB (9)	1	1	0	9
	ANTIVIRAL_INNATE_IMMUNE_RESPONSE (24)	1	1	0	24
	AORTA_MORPHOGENESIS (6)	1	1	0	6
	AORTIC_VALVE_MORPHOGENESIS (10)	1	1	0	10
	APICAL_JUNCTION_ASSEMBLY (21)	1	1	0	21
	APICAL_PROTEIN_LOCALIZATION (5)	1	1	0	5
	APOPTOTIC_CELL_CLEARANCE (11)	1	1	0	11
	APOPTOTIC_DNA_FRAGMENTATION (9)	1	1	0	9
	APOPTOTIC_MITOCHONDRIAL_CHANGES (56)	1	1	0	56
	APOPTOTIC_PROCESS_INVOLVED_IN_DEVELOPMENT (12)	1	1	0	12
	APOPTOTIC_PROCESS_INVOLVED_IN_MORPHOGENESIS (9)	1	1	0	9
	APPENDAGE_DEVELOPMENT (42)	1	1	0	42
	APPENDAGE_MORPHOGENESIS (34)	1	1	0	34
	ARACHIDONIC_ACID_METABOLIC_PROCESS (8)	1	1	0	8
	ARF_PROTEIN_SIGNAL_TRANSDUCTION (13)	1	1	0	13
	AROMATIC_AMINO_ACID_METABOLIC_PROCESS (5)	1	1	0	5
	AROMATIC_AMINO_ACID_TRANSPORT (5)	1	1	0	5
	ARP2_3_COMPLEX_MEDIATED_ACTIN_NUCLEATION (29)	1	1	0	29
	ASPARTATE_FAMILY_AMINO_ACID_BIOSYNTHETIC_PROCESS (8)	1	1	0	8
	ASPARTATE_FAMILY_AMINO_ACID_METABOLIC_PROCESS (14)	1	1	0	14
	ASPARTATE_TRANSMEMBRANE_TRANSPORT (7)	1	1	0	7
	ASSOCIATIVE_LEARNING (23)	1	1	0	23
	ASTRAL_MICROTUBULE_ORGANIZATION (7)	1	1	0	7
	ASTROCYTE_ACTIVATION (7)	1	1	0	7
	ASTROCYTE_DEVELOPMENT (12)	1	1	0	12
	ASTROCYTE_DIFFERENTIATION (31)	1	1	0	31
	ASYMMETRIC_CELL_DIVISION (7)	1	1	0	7
	ATF6_MEDIATED_UNFOLDED_PROTEIN_RESPONSE (7)	1	1	0	7
	ATP_BIOSYNTHETIC_PROCESS (80)	1	1	0	80
	ATP_METABOLIC_PROCESS (141)	1	1	0	141
	ATP_SYNTHESIS_COUPLED_ELECTRON_TRANSPORT (83)	1	1	0	83
	ATP_TRANSPORT (6)	1	1	0	6
	ATRIAL_SEPTUM_DEVELOPMENT (7)	1	1	0	7
	ATRIOVENTRICULAR_VALVE_DEVELOPMENT (7)	1	1	0	7
	ATTACHMENT_OF_MITOTIC_SPINDLE_MICROTUBULES_TO_KINETOCHORE (15)	1	1	0	15
	ATTACHMENT_OF_SPINDLE_MICROTUBULES_TO_KINETOCHORE (28)	1	1	0	28
	AUDITORY_RECEPTOR_CELL_DEVELOPMENT (8)	1	1	0	8
	AUDITORY_RECEPTOR_CELL_MORPHOGENESIS (6)	1	1	0	6
	AUTOPHAGIC_CELL_DEATH (6)	1	1	0	6
	AUTOPHAGOSOME_LYSOSOME_FUSION (8)	1	1	0	8
	AUTOPHAGOSOME_MATURATION (47)	1	1	0	47
	AUTOPHAGOSOME_MEMBRANE_DOCKING (6)	1	1	0	6
	AUTOPHAGOSOME_ORGANIZATION (65)	1	1	0	65
	AUTOPHAGY_OF_MITOCHONDRION (63)	1	1	0	63
	AUTOPHAGY_OF_PEROXISOME (11)	1	1	0	11
	AXIS_ELONGATION (7)	1	1	0	7
	AXONAL_TRANSPORT (38)	1	1	0	38
	AXONAL_TRANSPORT_OF_MITOCHONDRION (9)	1	1	0	9
	AXONEME_ASSEMBLY (8)	1	1	0	8
	AXON_DEVELOPMENT (130)	1	1	0	130
	AXON_ENSHEATHMENT_IN_CENTRAL_NERVOUS_SYSTEM (5)	1	1	0	5
	AXON_EXTENSION (30)	1	1	0	30
	AXO_DENDRITIC_TRANSPORT (46)	1	1	0	46
	BARBED_END_ACTIN_FILAMENT_CAPPING (14)	1	1	0	14
	BASEMENT_MEMBRANE_ORGANIZATION (6)	1	1	0	6
	BASE_CONVERSION_OR_SUBSTITUTION_EDITING (8)	1	1	0	8
	BASE_EXCISION_REPAIR (22)	1	1	0	22
	BASE_EXCISION_REPAIR_AP_SITE_FORMATION (6)	1	1	0	6
	BASE_EXCISION_REPAIR_GAP_FILLING (7)	1	1	0	7
	BASIC_AMINO_ACID_TRANSPORT (6)	1	1	0	6
	BERGMANN_GLIAL_CELL_DIFFERENTIATION (6)	1	1	0	6
	BICARBONATE_TRANSPORT (5)	1	1	0	5
	BILE_ACID_BIOSYNTHETIC_PROCESS (8)	1	1	0	8
	BILE_ACID_METABOLIC_PROCESS (11)	1	1	0	11
	BINDING_OF_SPERM_TO_ZONA_PELLUCIDA (11)	1	1	0	11
	BIOGENIC_AMINE_METABOLIC_PROCESS (25)	1	1	0	25
	BIOLOGICAL_PROCESS_INVOLVED_IN_INTERACTION_WITH_HOST (95)	1	1	0	95
	BIOLOGICAL_PROCESS_INVOLVED_IN_INTERACTION_WITH_SYMBIONT (61)	1	1	0	61
	BIOLOGICAL_PROCESS_INVOLVED_IN_INTRASPECIES_INTERACTION_BETWEEN_ORGANISMS (9)	1	1	0	9
	BIOLOGICAL_PROCESS_INVOLVED_IN_SYMBIOTIC_INTERACTION (152)	1	1	0	152
	BIOMINERAL_TISSUE_DEVELOPMENT (41)	1	1	0	41
	BLASTOCYST_GROWTH (12)	1	1	0	12
	BLOOD_VESSEL_ENDOTHELIAL_CELL_MIGRATION (51)	1	1	0	51
	BLOOD_VESSEL_REMODELING (14)	1	1	0	14
	BODY_FLUID_SECRETION (27)	1	1	0	27
	BODY_MORPHOGENESIS (18)	1	1	0	18
	BONE_CELL_DEVELOPMENT (8)	1	1	0	8
	BONE_GROWTH (6)	1	1	0	6
	BONE_MARROW_DEVELOPMENT (5)	1	1	0	5
	BONE_MATURATION (8)	1	1	0	8
	BONE_MINERALIZATION (28)	1	1	0	28
	BONE_REMODELING (26)	1	1	0	26
	BONE_RESORPTION (24)	1	1	0	24
	BOX_C_D_SNORNP_ASSEMBLY (7)	1	1	0	7
	BRAIN_MORPHOGENESIS (12)	1	1	0	12
	BRANCHED_CHAIN_AMINO_ACID_CATABOLIC_PROCESS (12)	1	1	0	12
	BRANCHED_CHAIN_AMINO_ACID_METABOLIC_PROCESS (13)	1	1	0	13
	BRANCHING_INVOLVED_IN_BLOOD_VESSEL_MORPHOGENESIS (9)	1	1	0	9
	BRANCHING_INVOLVED_IN_MAMMARY_GLAND_DUCT_MORPHOGENESIS (9)	1	1	0	9
	BRANCHING_MORPHOGENESIS_OF_AN_EPITHELIAL_TUBE (32)	1	1	0	32
	BRANCH_ELONGATION_OF_AN_EPITHELIUM (6)	1	1	0	6
	B_CELL_APOPTOTIC_PROCESS (18)	1	1	0	18
	B_CELL_HOMEOSTASIS (25)	1	1	0	25
	B_CELL_MEDIATED_IMMUNITY (57)	1	1	0	57
	C21_STEROID_HORMONE_BIOSYNTHETIC_PROCESS (5)	1	1	0	5
	C21_STEROID_HORMONE_METABOLIC_PROCESS (7)	1	1	0	7
	C4_DICARBOXYLATE_TRANSPORT (9)	1	1	0	9
	CALCINEURIN_MEDIATED_SIGNALING (21)	1	1	0	21
	CALCIUM_IMPORT_INTO_THE_MITOCHONDRION (12)	1	1	0	12
	CALCIUM_ION_EXPORT_ACROSS_PLASMA_MEMBRANE (5)	1	1	0	5
	CALCIUM_ION_HOMEOSTASIS (102)	1	1	0	102
	CALCIUM_ION_IMPORT (18)	1	1	0	18
	CALCIUM_ION_IMPORT_ACROSS_PLASMA_MEMBRANE (9)	1	1	0	9
	CALCIUM_ION_REGULATED_EXOCYTOSIS (15)	1	1	0	15
	CALCIUM_ION_TRANSMEMBRANE_IMPORT_INTO_CYTOSOL (60)	1	1	0	60
	CALCIUM_ION_TRANSMEMBRANE_TRANSPORT (106)	1	1	0	106
	CALCIUM_ION_TRANSMEMBRANE_TRANSPORT_VIA_HIGH_VOLTAGE_GATED_CALCIUM_CHANNEL (6)	1	1	0	6
	CALCIUM_ION_TRANSPORT (132)	1	1	0	132
	CALCIUM_ION_TRANSPORT_INTO_CYTOSOL (6)	1	1	0	6
	CALCIUM_MEDIATED_SIGNALING (67)	1	1	0	67
	CANONICAL_NF_KAPPAB_SIGNAL_TRANSDUCTION (168)	1	1	0	168
	CANONICAL_WNT_SIGNALING_PATHWAY (100)	1	1	0	100
	CAP_DEPENDENT_TRANSLATIONAL_INITIATION (7)	1	1	0	7
	CARBOHYDRATE_BIOSYNTHETIC_PROCESS (76)	1	1	0	76
	CARBOHYDRATE_CATABOLIC_PROCESS (80)	1	1	0	80
	CARBOHYDRATE_DERIVATIVE_TRANSPORT (27)	1	1	0	27
	CARBOHYDRATE_PHOSPHORYLATION (8)	1	1	0	8
	CARBON_CATABOLITE_REGULATION_OF_TRANSCRIPTION (6)	1	1	0	6
	CARDIAC_ATRIUM_DEVELOPMENT (10)	1	1	0	10
	CARDIAC_ATRIUM_MORPHOGENESIS (7)	1	1	0	7
	CARDIAC_CELL_DEVELOPMENT (27)	1	1	0	27
	CARDIAC_CHAMBER_MORPHOGENESIS (24)	1	1	0	24
	CARDIAC_CONDUCTION (19)	1	1	0	19
	CARDIAC_EPITHELIAL_TO_MESENCHYMAL_TRANSITION (9)	1	1	0	9
	CARDIAC_LEFT_VENTRICLE_MORPHOGENESIS (5)	1	1	0	5
	CARDIAC_MUSCLE_CELL_ACTION_POTENTIAL (14)	1	1	0	14
	CARDIAC_MUSCLE_CELL_CONTRACTION (13)	1	1	0	13
	CARDIAC_MUSCLE_CELL_DIFFERENTIATION (34)	1	1	0	34
	CARDIAC_MUSCLE_CELL_MEMBRANE_REPOLARIZATION (6)	1	1	0	6
	CARDIAC_MUSCLE_CELL_MYOBLAST_DIFFERENTIATION (5)	1	1	0	5
	CARDIAC_MUSCLE_CELL_PROLIFERATION (15)	1	1	0	15
	CARDIAC_MUSCLE_CONTRACTION (30)	1	1	0	30
	CARDIAC_MUSCLE_TISSUE_MORPHOGENESIS (13)	1	1	0	13
	CARDIAC_MYOFIBRIL_ASSEMBLY (5)	1	1	0	5
	CARDIAC_SEPTUM_MORPHOGENESIS (15)	1	1	0	15
	CARDIAC_VENTRICLE_MORPHOGENESIS (14)	1	1	0	14
	CARDIOBLAST_DIFFERENTIATION (7)	1	1	0	7
	CARDIOLIPIN_METABOLIC_PROCESS (10)	1	1	0	10
	CARTILAGE_DEVELOPMENT (46)	1	1	0	46
	CARTILAGE_DEVELOPMENT_INVOLVED_IN_ENDOCHONDRAL_BONE_MORPHOGENESIS (8)	1	1	0	8
	CATECHOLAMINE_SECRETION (9)	1	1	0	9
	CATECHOLAMINE_TRANSPORT (12)	1	1	0	12
	CATECHOL_CONTAINING_COMPOUND_BIOSYNTHETIC_PROCESS (5)	1	1	0	5
	CATECHOL_CONTAINING_COMPOUND_METABOLIC_PROCESS (11)	1	1	0	11
	CD40_SIGNALING_PATHWAY (8)	1	1	0	8
	CD4_POSITIVE_ALPHA_BETA_T_CELL_CYTOKINE_PRODUCTION (7)	1	1	0	7
	CD4_POSITIVE_ALPHA_BETA_T_CELL_DIFFERENTIATION (53)	1	1	0	53
	CD4_POSITIVE_CD25_POSITIVE_ALPHA_BETA_REGULATORY_T_CELL_DIFFERENTIATION (6)	1	1	0	6
	CD4_POSITIVE_OR_CD8_POSITIVE_ALPHA_BETA_T_CELL_LINEAGE_COMMITMENT (21)	1	1	0	21
	CD8_POSITIVE_ALPHA_BETA_T_CELL_DIFFERENTIATION (12)	1	1	0	12
	CD8_POSITIVE_ALPHA_BETA_T_CELL_PROLIFERATION (6)	1	1	0	6
	CDC42_PROTEIN_SIGNAL_TRANSDUCTION (5)	1	1	0	5
	CDP_DIACYLGLYCEROL_BIOSYNTHETIC_PROCESS (7)	1	1	0	7
	CELLULAR_ALDEHYDE_METABOLIC_PROCESS (24)	1	1	0	24
	CELLULAR_COMPONENT_ASSEMBLY_INVOLVED_IN_MORPHOGENESIS (32)	1	1	0	32
	CELLULAR_COMPONENT_DISASSEMBLY (283)	1	1	0	283
	CELLULAR_COMPONENT_DISASSEMBLY_INVOLVED_IN_EXECUTION_PHASE_OF_APOPTOSIS (16)	1	1	0	16
	CELLULAR_COMPONENT_MAINTENANCE (21)	1	1	0	21
	CELLULAR_DETOXIFICATION_OF_ALDEHYDE (5)	1	1	0	5
	CELLULAR_HYPEROSMOTIC_RESPONSE (12)	1	1	0	12
	CELLULAR_HYPOTONIC_RESPONSE (5)	1	1	0	5
	CELLULAR_LIPID_BIOSYNTHETIC_PROCESS (5)	1	1	0	5
	CELLULAR_LIPID_CATABOLIC_PROCESS (78)	1	1	0	78
	CELLULAR_METABOLIC_COMPOUND_SALVAGE (17)	1	1	0	17
	CELLULAR_MODIFIED_AMINO_ACID_BIOSYNTHETIC_PROCESS (16)	1	1	0	16
	CELLULAR_MODIFIED_AMINO_ACID_CATABOLIC_PROCESS (6)	1	1	0	6
	CELLULAR_MODIFIED_AMINO_ACID_METABOLIC_PROCESS (54)	1	1	0	54
	CELLULAR_OXIDANT_DETOXIFICATION (35)	1	1	0	35
	CELLULAR_RESPIRATION (166)	1	1	0	166
	CELLULAR_RESPONSE_TO_ABIOTIC_STIMULUS (152)	1	1	0	152
	CELLULAR_RESPONSE_TO_ACID_CHEMICAL (40)	1	1	0	40
	CELLULAR_RESPONSE_TO_ALCOHOL (38)	1	1	0	38
	CELLULAR_RESPONSE_TO_ALDEHYDE (7)	1	1	0	7
	CELLULAR_RESPONSE_TO_ALKALOID (11)	1	1	0	11
	CELLULAR_RESPONSE_TO_ANGIOTENSIN (13)	1	1	0	13
	CELLULAR_RESPONSE_TO_ANTIBIOTIC (6)	1	1	0	6
	CELLULAR_RESPONSE_TO_ARSENIC_CONTAINING_SUBSTANCE (16)	1	1	0	16
	CELLULAR_RESPONSE_TO_CADMIUM_ION (18)	1	1	0	18
	CELLULAR_RESPONSE_TO_CALCIUM_ION (22)	1	1	0	22
	CELLULAR_RESPONSE_TO_CAMP (13)	1	1	0	13
	CELLULAR_RESPONSE_TO_CARBOHYDRATE_STIMULUS (58)	1	1	0	58
	CELLULAR_RESPONSE_TO_CHEMICAL_STRESS (165)	1	1	0	165
	CELLULAR_RESPONSE_TO_COLD (7)	1	1	0	7
	CELLULAR_RESPONSE_TO_COPPER_ION (10)	1	1	0	10
	CELLULAR_RESPONSE_TO_CORTICOSTEROID_STIMULUS (27)	1	1	0	27
	CELLULAR_RESPONSE_TO_DEXAMETHASONE_STIMULUS (12)	1	1	0	12
	CELLULAR_RESPONSE_TO_DSRNA (10)	1	1	0	10
	CELLULAR_RESPONSE_TO_ESTRADIOL_STIMULUS (12)	1	1	0	12
	CELLULAR_RESPONSE_TO_ESTROGEN_STIMULUS (10)	1	1	0	10
	CELLULAR_RESPONSE_TO_ETHANOL (8)	1	1	0	8
	CELLULAR_RESPONSE_TO_EXOGENOUS_DSRNA (6)	1	1	0	6
	CELLULAR_RESPONSE_TO_EXTERNAL_STIMULUS (30)	1	1	0	30
	CELLULAR_RESPONSE_TO_FATTY_ACID (8)	1	1	0	8
	CELLULAR_RESPONSE_TO_FLUID_SHEAR_STRESS (8)	1	1	0	8
	CELLULAR_RESPONSE_TO_GAMMA_RADIATION (16)	1	1	0	16
	CELLULAR_RESPONSE_TO_GLUCOCORTICOID_STIMULUS (24)	1	1	0	24
	CELLULAR_RESPONSE_TO_GLUCOSE_STARVATION (27)	1	1	0	27
	CELLULAR_RESPONSE_TO_GROWTH_HORMONE_STIMULUS (16)	1	1	0	16
	CELLULAR_RESPONSE_TO_HEAT (43)	1	1	0	43
	CELLULAR_RESPONSE_TO_HORMONE_STIMULUS (257)	1	1	0	257
	CELLULAR_RESPONSE_TO_HYDROGEN_PEROXIDE (37)	1	1	0	37
	CELLULAR_RESPONSE_TO_INCREASED_OXYGEN_LEVELS (10)	1	1	0	10
	CELLULAR_RESPONSE_TO_INORGANIC_SUBSTANCE (81)	1	1	0	81
	CELLULAR_RESPONSE_TO_INSULIN_LIKE_GROWTH_FACTOR_STIMULUS (5)	1	1	0	5
	CELLULAR_RESPONSE_TO_INSULIN_STIMULUS (99)	1	1	0	99
	CELLULAR_RESPONSE_TO_INTERFERON_ALPHA (6)	1	1	0	6
	CELLULAR_RESPONSE_TO_INTERFERON_BETA (17)	1	1	0	17
	CELLULAR_RESPONSE_TO_INTERLEUKIN_1 (36)	1	1	0	36
	CELLULAR_RESPONSE_TO_IONIZING_RADIATION (39)	1	1	0	39
	CELLULAR_RESPONSE_TO_KETONE (47)	1	1	0	47
	CELLULAR_RESPONSE_TO_LEPTIN_STIMULUS (5)	1	1	0	5
	CELLULAR_RESPONSE_TO_LEUCINE_STARVATION (8)	1	1	0	8
	CELLULAR_RESPONSE_TO_LIGHT_STIMULUS (57)	1	1	0	57
	CELLULAR_RESPONSE_TO_LIPOPROTEIN_PARTICLE_STIMULUS (15)	1	1	0	15
	CELLULAR_RESPONSE_TO_L_LEUCINE (8)	1	1	0	8
	CELLULAR_RESPONSE_TO_NITROGEN_LEVELS (8)	1	1	0	8
	CELLULAR_RESPONSE_TO_NITROSATIVE_STRESS (5)	1	1	0	5
	CELLULAR_RESPONSE_TO_NUTRIENT (20)	1	1	0	20
	CELLULAR_RESPONSE_TO_NUTRIENT_LEVELS (117)	1	1	0	117
	CELLULAR_RESPONSE_TO_ORGANIC_CYCLIC_COMPOUND (200)	1	1	0	200
	CELLULAR_RESPONSE_TO_OSMOTIC_STRESS (33)	1	1	0	33
	CELLULAR_RESPONSE_TO_OXIDATIVE_STRESS (122)	1	1	0	122
	CELLULAR_RESPONSE_TO_OXYGEN_RADICAL (8)	1	1	0	8
	CELLULAR_RESPONSE_TO_PEPTIDE_HORMONE_STIMULUS (137)	1	1	0	137
	CELLULAR_RESPONSE_TO_POTASSIUM_ION (5)	1	1	0	5
	CELLULAR_RESPONSE_TO_PROSTAGLANDIN_E_STIMULUS (9)	1	1	0	9
	CELLULAR_RESPONSE_TO_PROSTAGLANDIN_STIMULUS (9)	1	1	0	9
	CELLULAR_RESPONSE_TO_RADIATION (88)	1	1	0	88
	CELLULAR_RESPONSE_TO_REACTIVE_NITROGEN_SPECIES (12)	1	1	0	12
	CELLULAR_RESPONSE_TO_REACTIVE_OXYGEN_SPECIES (69)	1	1	0	69
	CELLULAR_RESPONSE_TO_RETINOIC_ACID (13)	1	1	0	13
	CELLULAR_RESPONSE_TO_SALT (5)	1	1	0	5
	CELLULAR_RESPONSE_TO_SALT_STRESS (7)	1	1	0	7
	CELLULAR_RESPONSE_TO_SODIUM_ARSENITE (5)	1	1	0	5
	CELLULAR_RESPONSE_TO_STARVATION (87)	1	1	0	87
	CELLULAR_RESPONSE_TO_STEROID_HORMONE_STIMULUS (99)	1	1	0	99
	CELLULAR_RESPONSE_TO_STEROL_DEPLETION (6)	1	1	0	6
	CELLULAR_RESPONSE_TO_TESTOSTERONE_STIMULUS (7)	1	1	0	7
	CELLULAR_RESPONSE_TO_THYROID_HORMONE_STIMULUS (6)	1	1	0	6
	CELLULAR_RESPONSE_TO_TOPOLOGICALLY_INCORRECT_PROTEIN (72)	1	1	0	72
	CELLULAR_RESPONSE_TO_TOXIC_SUBSTANCE (43)	1	1	0	43
	CELLULAR_RESPONSE_TO_TYPE_II_INTERFERON (50)	1	1	0	50
	CELLULAR_RESPONSE_TO_UV (52)	1	1	0	52
	CELLULAR_RESPONSE_TO_UV_B (5)	1	1	0	5
	CELLULAR_RESPONSE_TO_VIRUS (36)	1	1	0	36
	CELLULAR_RESPONSE_TO_VITAMIN (7)	1	1	0	7
	CELLULAR_RESPONSE_TO_VITAMIN_D (6)	1	1	0	6
	CELLULAR_RESPONSE_TO_XENOBIOTIC_STIMULUS (38)	1	1	0	38
	CELLULAR_RESPONSE_TO_X_RAY (8)	1	1	0	8
	CELLULAR_RESPONSE_TO_ZINC_ION (7)	1	1	0	7
	CELLULAR_SENESCENCE (57)	1	1	0	57
	CELL_CELL_ADHESION_INVOLVED_IN_GASTRULATION (5)	1	1	0	5
	CELL_CELL_ADHESION_MEDIATED_BY_CADHERIN (7)	1	1	0	7
	CELL_COMMUNICATION_BY_ELECTRICAL_COUPLING (9)	1	1	0	9
	CELL_COMMUNICATION_BY_ELECTRICAL_COUPLING_INVOLVED_IN_CARDIAC_CONDUCTION (8)	1	1	0	8
	CELL_COMMUNICATION_INVOLVED_IN_CARDIAC_CONDUCTION (10)	1	1	0	10
	CELL_CYCLE_CHECKPOINT_SIGNALING (104)	1	1	0	104
	CELL_CYCLE_DNA_REPLICATION (25)	1	1	0	25
	CELL_CYCLE_G1_S_PHASE_TRANSITION (133)	1	1	0	133
	CELL_CYCLE_G2_M_PHASE_TRANSITION (83)	1	1	0	83
	CELL_CYCLE_PHASE_TRANSITION (289)	1	1	0	289
	CELL_DIFFERENTIATION_INVOLVED_IN_KIDNEY_DEVELOPMENT (12)	1	1	0	12
	CELL_DIFFERENTIATION_IN_HINDBRAIN (6)	1	1	0	6
	CELL_DIFFERENTIATION_IN_SPINAL_CORD (5)	1	1	0	5
	CELL_FATE_COMMITMENT_INVOLVED_IN_FORMATION_OF_PRIMARY_GERM_LAYER (7)	1	1	0	7
	CELL_FATE_DETERMINATION (6)	1	1	0	6
	CELL_FATE_SPECIFICATION (24)	1	1	0	24
	CELL_GROWTH (175)	1	1	0	175
	CELL_JUNCTION_DISASSEMBLY (7)	1	1	0	7
	CELL_JUNCTION_MAINTENANCE (12)	1	1	0	12
	CELL_MATURATION (46)	1	1	0	46
	CELL_MIGRATION_INVOLVED_IN_SPROUTING_ANGIOGENESIS (20)	1	1	0	20
	CELL_MORPHOGENESIS (293)	1	1	0	293
	CELL_MORPHOGENESIS_INVOLVED_IN_NEURON_DIFFERENTIATION (151)	1	1	0	151
	CELL_PROJECTION_MORPHOGENESIS (183)	1	1	0	183
	CELL_PROLIFERATION_INVOLVED_IN_HEART_MORPHOGENESIS (8)	1	1	0	8
	CELL_PROLIFERATION_INVOLVED_IN_KIDNEY_DEVELOPMENT (5)	1	1	0	5
	CELL_PROLIFERATION_IN_FOREBRAIN (8)	1	1	0	8
	CELL_REDOX_HOMEOSTASIS (25)	1	1	0	25
	CELL_SUBSTRATE_JUNCTION_DISASSEMBLY (5)	1	1	0	5
	CELL_SUBSTRATE_JUNCTION_ORGANIZATION (39)	1	1	0	39
	CELL_SURFACE_PATTERN_RECOGNITION_RECEPTOR_SIGNALING_PATHWAY (35)	1	1	0	35
	CELL_SURFACE_RECEPTOR_SIGNALING_PATHWAY_VIA_STAT (63)	1	1	0	63
	CELL_VOLUME_HOMEOSTASIS (12)	1	1	0	12
	CENTRAL_NERVOUS_SYSTEM_NEURON_AXONOGENESIS (12)	1	1	0	12
	CENTRAL_NERVOUS_SYSTEM_NEURON_DEVELOPMENT (24)	1	1	0	24
	CENTRAL_NERVOUS_SYSTEM_NEURON_DIFFERENTIATION (42)	1	1	0	42
	CENTRAL_NERVOUS_SYSTEM_PROJECTION_NEURON_AXONOGENESIS (8)	1	1	0	8
	CENTRIOLE_ASSEMBLY (21)	1	1	0	21
	CENTRIOLE_CENTRIOLE_COHESION (7)	1	1	0	7
	CENTRIOLE_ELONGATION (6)	1	1	0	6
	CENTROMERE_COMPLEX_ASSEMBLY (17)	1	1	0	17
	CENTROMERIC_SISTER_CHROMATID_COHESION (5)	1	1	0	5
	CENTROSOME_DUPLICATION (38)	1	1	0	38
	CENTROSOME_SEPARATION (7)	1	1	0	7
	CERAMIDE_BIOSYNTHETIC_PROCESS (27)	1	1	0	27
	CERAMIDE_CATABOLIC_PROCESS (7)	1	1	0	7
	CERAMIDE_METABOLIC_PROCESS (40)	1	1	0	40
	CERAMIDE_TRANSPORT (8)	1	1	0	8
	CEREBELLAR_CORTEX_DEVELOPMENT (18)	1	1	0	18
	CEREBELLAR_CORTEX_FORMATION (9)	1	1	0	9
	CEREBELLAR_CORTEX_MORPHOGENESIS (12)	1	1	0	12
	CEREBELLAR_PURKINJE_CELL_LAYER_DEVELOPMENT (10)	1	1	0	10
	CEREBELLAR_PURKINJE_CELL_LAYER_FORMATION (6)	1	1	0	6
	CEREBELLAR_PURKINJE_CELL_LAYER_MORPHOGENESIS (6)	1	1	0	6
	CEREBRAL_CORTEX_CELL_MIGRATION (16)	1	1	0	16
	CEREBRAL_CORTEX_DEVELOPMENT (44)	1	1	0	44
	CEREBRAL_CORTEX_NEURON_DIFFERENTIATION (8)	1	1	0	8
	CEREBRAL_CORTEX_RADIALLY_ORIENTED_CELL_MIGRATION (14)	1	1	0	14
	CGAS_STING_SIGNALING_PATHWAY (10)	1	1	0	10
	CHAPERONE_COFACTOR_DEPENDENT_PROTEIN_REFOLDING (23)	1	1	0	23
	CHAPERONE_MEDIATED_AUTOPHAGY (10)	1	1	0	10
	CHAPERONE_MEDIATED_PROTEIN_FOLDING (55)	1	1	0	55
	CHEMICAL_SYNAPTIC_TRANSMISSION_POSTSYNAPTIC (18)	1	1	0	18
	CHEMOKINE_C_X_C_MOTIF_LIGAND_2_PRODUCTION (11)	1	1	0	11
	CHLORIDE_TRANSPORT (15)	1	1	0	15
	CHOLESTEROL_EFFLUX (18)	1	1	0	18
	CHOLESTEROL_STORAGE (10)	1	1	0	10
	CHONDROCYTE_DEVELOPMENT (10)	1	1	0	10
	CHONDROCYTE_DIFFERENTIATION (33)	1	1	0	33
	CHONDROCYTE_DIFFERENTIATION_INVOLVED_IN_ENDOCHONDRAL_BONE_MORPHOGENESIS (5)	1	1	0	5
	CHONDROCYTE_PROLIFERATION (6)	1	1	0	6
	CHONDROITIN_SULFATE_BIOSYNTHETIC_PROCESS (6)	1	1	0	6
	CHONDROITIN_SULFATE_METABOLIC_PROCESS (9)	1	1	0	9
	CHONDROITIN_SULFATE_PROTEOGLYCAN_BIOSYNTHETIC_PROCESS (7)	1	1	0	7
	CHONDROITIN_SULFATE_PROTEOGLYCAN_METABOLIC_PROCESS (10)	1	1	0	10
	CHROMATIN_LOOPING (12)	1	1	0	12
	CHROMOSOME_CONDENSATION (23)	1	1	0	23
	CHROMOSOME_LOCALIZATION (70)	1	1	0	70
	CHROMOSOME_ORGANIZATION_INVOLVED_IN_MEIOTIC_CELL_CYCLE (19)	1	1	0	19
	CHROMOSOME_SEGREGATION (239)	1	1	0	239
	CHROMOSOME_SEPARATION (47)	1	1	0	47
	CILIUM_MOVEMENT (18)	1	1	0	18
	CILIUM_OR_FLAGELLUM_DEPENDENT_CELL_MOTILITY (15)	1	1	0	15
	CIRCADIAN_REGULATION_OF_GENE_EXPRESSION (35)	1	1	0	35
	CIRCADIAN_RHYTHM (83)	1	1	0	83
	CIRCADIAN_SLEEP_WAKE_CYCLE (5)	1	1	0	5
	CLATHRIN_COAT_ASSEMBLY (10)	1	1	0	10
	CLATHRIN_DEPENDENT_ENDOCYTOSIS (25)	1	1	0	25
	COCHLEA_DEVELOPMENT (8)	1	1	0	8
	COENZYME_A_BIOSYNTHETIC_PROCESS (6)	1	1	0	6
	COENZYME_A_METABOLIC_PROCESS (9)	1	1	0	9
	COGNITION (89)	1	1	0	89
	COLLAGEN_BIOSYNTHETIC_PROCESS (11)	1	1	0	11
	COLLAGEN_CATABOLIC_PROCESS (7)	1	1	0	7
	COLLAGEN_FIBRIL_ORGANIZATION (7)	1	1	0	7
	COLLAGEN_METABOLIC_PROCESS (19)	1	1	0	19
	COLLATERAL_SPROUTING (6)	1	1	0	6
	COLUMNAR_CUBOIDAL_EPITHELIAL_CELL_MATURATION (6)	1	1	0	6
	COMPLEMENT_ACTIVATION (7)	1	1	0	7
	CONNECTIVE_TISSUE_DEVELOPMENT (76)	1	1	0	76
	CONNECTIVE_TISSUE_REPLACEMENT (8)	1	1	0	8
	CONSTITUTIVE_HETEROCHROMATIN_FORMATION (7)	1	1	0	7
	CONSTITUTIVE_SECRETORY_PATHWAY (5)	1	1	0	5
	COPII_COATED_VESICLE_BUDDING (38)	1	1	0	38
	COPII_COATED_VESICLE_CARGO_LOADING (16)	1	1	0	16
	COPI_COATED_VESICLE_BUDDING (6)	1	1	0	6
	COPPER_ION_HOMEOSTASIS (9)	1	1	0	9
	COPPER_ION_TRANSPORT (6)	1	1	0	6
	CORONARY_VASCULATURE_MORPHOGENESIS (5)	1	1	0	5
	CORPUS_CALLOSUM_DEVELOPMENT (10)	1	1	0	10
	CORTICAL_ACTIN_CYTOSKELETON_ORGANIZATION (23)	1	1	0	23
	CORTICAL_CYTOSKELETON_ORGANIZATION (29)	1	1	0	29
	COTRANSLATIONAL_PROTEIN_TARGETING_TO_MEMBRANE (19)	1	1	0	19
	CO_TRANSCRIPTIONAL_RNA_3_END_PROCESSING_CLEAVAGE_AND_POLYADENYLATION_PATHWAY (9)	1	1	0	9
	CRANIAL_NERVE_DEVELOPMENT (11)	1	1	0	11
	CRANIAL_SKELETAL_SYSTEM_DEVELOPMENT (20)	1	1	0	20
	CRD_MEDIATED_MRNA_STABILIZATION (8)	1	1	0	8
	CRISTAE_FORMATION (13)	1	1	0	13
	CYCLIC_NUCLEOTIDE_TRANSPORT (5)	1	1	0	5
	CYTIDINE_METABOLIC_PROCESS (6)	1	1	0	6
	CYTIDINE_TO_URIDINE_EDITING (5)	1	1	0	5
	CYTOCHROME_COMPLEX_ASSEMBLY (25)	1	1	0	25
	CYTOKINE_PRODUCTION_INVOLVED_IN_IMMUNE_RESPONSE (48)	1	1	0	48
	CYTOKINE_PRODUCTION_INVOLVED_IN_INFLAMMATORY_RESPONSE (25)	1	1	0	25
	CYTOPLASMIC_MICROTUBULE_ORGANIZATION (30)	1	1	0	30
	CYTOPLASMIC_SEQUESTERING_OF_NF_KAPPAB (5)	1	1	0	5
	CYTOPLASMIC_SEQUESTERING_OF_PROTEIN (10)	1	1	0	10
	CYTOPLASMIC_SEQUESTERING_OF_TRANSCRIPTION_FACTOR (5)	1	1	0	5
	CYTOPLASMIC_TRANSLATION (139)	1	1	0	139
	CYTOPLASMIC_TRANSLATIONAL_INITIATION (35)	1	1	0	35
	CYTOPLASM_ORGANIZATION (5)	1	1	0	5
	CYTOSKELETON_DEPENDENT_INTRACELLULAR_TRANSPORT (96)	1	1	0	96
	CYTOSOLIC_RIBOSOME_ASSEMBLY (9)	1	1	0	9
	CYTOSOLIC_TRANSPORT (89)	1	1	0	89
	C_TERMINAL_PROTEIN_AMINO_ACID_MODIFICATION (7)	1	1	0	7
	C_TERMINAL_PROTEIN_LIPIDATION (5)	1	1	0	5
	DAMP_METABOLIC_PROCESS (5)	1	1	0	5
	DEADENYLATION_DEPENDENT_DECAPPING_OF_NUCLEAR_TRANSCRIBED_MRNA (9)	1	1	0	9
	DECIDUALIZATION (10)	1	1	0	10
	DEFENSE_RESPONSE_TO_FUNGUS (11)	1	1	0	11
	DEFENSE_RESPONSE_TO_GRAM_NEGATIVE_BACTERIUM (11)	1	1	0	11
	DEFINITIVE_HEMOPOIESIS (10)	1	1	0	10
	DEMETHYLATION (19)	1	1	0	19
	DENDRITE_DEVELOPMENT (72)	1	1	0	72
	DENDRITE_EXTENSION (9)	1	1	0	9
	DENDRITE_MORPHOGENESIS (40)	1	1	0	40
	DENDRITIC_CELL_APOPTOTIC_PROCESS (6)	1	1	0	6
	DENDRITIC_CELL_CHEMOTAXIS (11)	1	1	0	11
	DENDRITIC_CELL_CYTOKINE_PRODUCTION (6)	1	1	0	6
	DENDRITIC_CELL_DIFFERENTIATION (18)	1	1	0	18
	DENDRITIC_CELL_MIGRATION (15)	1	1	0	15
	DENDRITIC_SPINE_DEVELOPMENT (36)	1	1	0	36
	DENDRITIC_SPINE_MAINTENANCE (8)	1	1	0	8
	DENDRITIC_SPINE_MORPHOGENESIS (15)	1	1	0	15
	DENDRITIC_TRANSPORT (9)	1	1	0	9
	DENTATE_GYRUS_DEVELOPMENT (7)	1	1	0	7
	DEOXYRIBONUCLEOSIDE_METABOLIC_PROCESS (7)	1	1	0	7
	DEOXYRIBONUCLEOSIDE_MONOPHOSPHATE_BIOSYNTHETIC_PROCESS (6)	1	1	0	6
	DEOXYRIBONUCLEOSIDE_MONOPHOSPHATE_CATABOLIC_PROCESS (7)	1	1	0	7
	DEOXYRIBONUCLEOSIDE_MONOPHOSPHATE_METABOLIC_PROCESS (15)	1	1	0	15
	DEOXYRIBONUCLEOSIDE_TRIPHOSPHATE_METABOLIC_PROCESS (6)	1	1	0	6
	DEOXYRIBONUCLEOTIDE_BIOSYNTHETIC_PROCESS (10)	1	1	0	10
	DEOXYRIBONUCLEOTIDE_CATABOLIC_PROCESS (14)	1	1	0	14
	DEOXYRIBONUCLEOTIDE_METABOLIC_PROCESS (24)	1	1	0	24
	DERMATAN_SULFATE_PROTEOGLYCAN_METABOLIC_PROCESS (6)	1	1	0	6
	DETECTION_OF_ABIOTIC_STIMULUS (19)	1	1	0	19
	DETECTION_OF_LIGHT_STIMULUS (6)	1	1	0	6
	DETECTION_OF_MECHANICAL_STIMULUS (10)	1	1	0	10
	DETECTION_OF_MECHANICAL_STIMULUS_INVOLVED_IN_SENSORY_PERCEPTION (7)	1	1	0	7
	DETECTION_OF_STIMULUS_INVOLVED_IN_SENSORY_PERCEPTION (13)	1	1	0	13
	DETECTION_OF_STIMULUS_INVOLVED_IN_SENSORY_PERCEPTION_OF_PAIN (6)	1	1	0	6
	DETERMINATION_OF_ADULT_LIFESPAN (10)	1	1	0	10
	DETOXIFICATION (48)	1	1	0	48
	DETOXIFICATION_OF_COPPER_ION (5)	1	1	0	5
	DETOXIFICATION_OF_INORGANIC_COMPOUND (7)	1	1	0	7
	DEVELOPMENTAL_CELL_GROWTH (71)	1	1	0	71
	DEVELOPMENTAL_GROWTH_INVOLVED_IN_MORPHOGENESIS (67)	1	1	0	67
	DEVELOPMENTAL_MATURATION (92)	1	1	0	92
	DEVELOPMENTAL_PIGMENTATION (15)	1	1	0	15
	DEVELOPMENT_OF_PRIMARY_FEMALE_SEXUAL_CHARACTERISTICS (27)	1	1	0	27
	DEVELOPMENT_OF_PRIMARY_SEXUAL_CHARACTERISTICS (65)	1	1	0	65
	DEVELOPMENT_OF_SECONDARY_FEMALE_SEXUAL_CHARACTERISTICS (5)	1	1	0	5
	DEVELOPMENT_OF_SECONDARY_SEXUAL_CHARACTERISTICS (7)	1	1	0	7
	DE_NOVO_PROTEIN_FOLDING (29)	1	1	0	29
	DICARBOXYLIC_ACID_BIOSYNTHETIC_PROCESS (5)	1	1	0	5
	DICARBOXYLIC_ACID_CATABOLIC_PROCESS (8)	1	1	0	8
	DICARBOXYLIC_ACID_METABOLIC_PROCESS (39)	1	1	0	39
	DICARBOXYLIC_ACID_TRANSPORT (23)	1	1	0	23
	DIENCEPHALON_DEVELOPMENT (12)	1	1	0	12
	DIGESTION (22)	1	1	0	22
	DIGESTIVE_SYSTEM_PROCESS (22)	1	1	0	22
	DIOL_BIOSYNTHETIC_PROCESS (10)	1	1	0	10
	DIOL_METABOLIC_PROCESS (14)	1	1	0	14
	DITERPENOID_METABOLIC_PROCESS (14)	1	1	0	14
	DNA_ALKYLATION_REPAIR (9)	1	1	0	9
	DNA_BIOSYNTHETIC_PROCESS (105)	1	1	0	105
	DNA_CATABOLIC_PROCESS (14)	1	1	0	14
	DNA_CONFORMATION_CHANGE (49)	1	1	0	49
	DNA_CYTOSINE_DEAMINATION (5)	1	1	0	5
	DNA_DAMAGE_RESPONSE_SIGNAL_TRANSDUCTION_BY_P53_CLASS_MEDIATOR_RESULTING_IN_CELL_CYCLE_ARREST (8)	1	1	0	8
	DNA_DAMAGE_RESPONSE_SIGNAL_TRANSDUCTION_RESULTING_IN_TRANSCRIPTION (9)	1	1	0	9
	DNA_DEAMINATION (9)	1	1	0	9
	DNA_DEMETHYLATION (11)	1	1	0	11
	DNA_DOUBLE_STRAND_BREAK_PROCESSING (12)	1	1	0	12
	DNA_INTEGRITY_CHECKPOINT_SIGNALING (74)	1	1	0	74
	DNA_LIGATION (9)	1	1	0	9
	DNA_METHYLATION_DEPENDENT_HETEROCHROMATIN_FORMATION (24)	1	1	0	24
	DNA_MODIFICATION (20)	1	1	0	20
	DNA_RECOMBINATION (175)	1	1	0	175
	DNA_REPAIR_DEPENDENT_CHROMATIN_REMODELING (16)	1	1	0	16
	DNA_REPLICATION (150)	1	1	0	150
	DNA_REPLICATION_CHECKPOINT_SIGNALING (7)	1	1	0	7
	DNA_REPLICATION_DEPENDENT_CHROMATIN_ASSEMBLY (5)	1	1	0	5
	DNA_REPLICATION_INITIATION (20)	1	1	0	20
	DNA_STRAND_ELONGATION (25)	1	1	0	25
	DNA_STRAND_ELONGATION_INVOLVED_IN_DNA_REPLICATION (10)	1	1	0	10
	DNA_STRAND_RESECTION_INVOLVED_IN_REPLICATION_FORK_PROCESSING (7)	1	1	0	7
	DNA_SYNTHESIS_INVOLVED_IN_DNA_REPAIR (22)	1	1	0	22
	DNA_TEMPLATED_DNA_REPLICATION (80)	1	1	0	80
	DNA_TEMPLATED_DNA_REPLICATION_MAINTENANCE_OF_FIDELITY (27)	1	1	0	27
	DNA_TEMPLATED_TRANSCRIPTION_ELONGATION (102)	1	1	0	102
	DNA_TEMPLATED_TRANSCRIPTION_INITIATION (122)	1	1	0	122
	DNA_TEMPLATED_TRANSCRIPTION_TERMINATION (16)	1	1	0	16
	DNA_TOPOLOGICAL_CHANGE (6)	1	1	0	6
	DNA_UNWINDING_INVOLVED_IN_DNA_REPLICATION (11)	1	1	0	11
	DOPAMINERGIC_NEURON_DIFFERENTIATION (9)	1	1	0	9
	DOPAMINE_METABOLIC_PROCESS (8)	1	1	0	8
	DOPAMINE_RECEPTOR_SIGNALING_PATHWAY (12)	1	1	0	12
	DOPAMINE_SECRETION (5)	1	1	0	5
	DOPAMINE_TRANSPORT (7)	1	1	0	7
	DORSAL_VENTRAL_PATTERN_FORMATION (11)	1	1	0	11
	DOUBLE_STRAND_BREAK_REPAIR (178)	1	1	0	178
	DOUBLE_STRAND_BREAK_REPAIR_VIA_ALTERNATIVE_NONHOMOLOGOUS_END_JOINING (6)	1	1	0	6
	DOUBLE_STRAND_BREAK_REPAIR_VIA_BREAK_INDUCED_REPLICATION (7)	1	1	0	7
	DOUBLE_STRAND_BREAK_REPAIR_VIA_CLASSICAL_NONHOMOLOGOUS_END_JOINING (6)	1	1	0	6
	DOUBLE_STRAND_BREAK_REPAIR_VIA_NONHOMOLOGOUS_END_JOINING (43)	1	1	0	43
	DTMP_METABOLIC_PROCESS (5)	1	1	0	5
	EARLY_ENDOSOME_TO_GOLGI_TRANSPORT (13)	1	1	0	13
	EARLY_ENDOSOME_TO_RECYCLING_ENDOSOME_TRANSPORT (6)	1	1	0	6
	EAR_MORPHOGENESIS (19)	1	1	0	19
	EATING_BEHAVIOR (6)	1	1	0	6
	ECTOPIC_GERM_CELL_PROGRAMMED_CELL_DEATH (8)	1	1	0	8
	ELECTRON_TRANSPORT_CHAIN (97)	1	1	0	97
	EMBRYONIC_APPENDAGE_MORPHOGENESIS (28)	1	1	0	28
	EMBRYONIC_AXIS_SPECIFICATION (7)	1	1	0	7
	EMBRYONIC_BRAIN_DEVELOPMENT (5)	1	1	0	5
	EMBRYONIC_CLEAVAGE (5)	1	1	0	5
	EMBRYONIC_CRANIAL_SKELETON_MORPHOGENESIS (12)	1	1	0	12
	EMBRYONIC_DIGIT_MORPHOGENESIS (15)	1	1	0	15
	EMBRYONIC_FORELIMB_MORPHOGENESIS (5)	1	1	0	5
	EMBRYONIC_HEMOPOIESIS (9)	1	1	0	9
	EMBRYONIC_PATTERN_SPECIFICATION (8)	1	1	0	8
	EMBRYONIC_PLACENTA_MORPHOGENESIS (9)	1	1	0	9
	EMBRYONIC_SKELETAL_SYSTEM_DEVELOPMENT (22)	1	1	0	22
	EMBRYONIC_SKELETAL_SYSTEM_MORPHOGENESIS (17)	1	1	0	17
	EMBRYO_IMPLANTATION (15)	1	1	0	15
	ENDOCARDIAL_CUSHION_DEVELOPMENT (11)	1	1	0	11
	ENDOCARDIAL_CUSHION_FORMATION (5)	1	1	0	5
	ENDOCARDIAL_CUSHION_MORPHOGENESIS (9)	1	1	0	9
	ENDOCRINE_HORMONE_SECRETION (12)	1	1	0	12
	ENDOCRINE_PANCREAS_DEVELOPMENT (11)	1	1	0	11
	ENDOCRINE_PROCESS (18)	1	1	0	18
	ENDOCYTIC_RECYCLING (52)	1	1	0	52
	ENDODERMAL_CELL_FATE_COMMITMENT (7)	1	1	0	7
	ENDONUCLEOLYTIC_CLEAVAGE_OF_TRICISTRONIC_RRNA_TRANSCRIPT_SSU_RRNA_5_8S_RRNA_LSU_RRNA (10)	1	1	0	10
	ENDOPLASMIC_RETICULUM_CALCIUM_ION_HOMEOSTASIS (17)	1	1	0	17
	ENDOPLASMIC_RETICULUM_MEMBRANE_ORGANIZATION (8)	1	1	0	8
	ENDOPLASMIC_RETICULUM_ORGANIZATION (59)	1	1	0	59
	ENDOPLASMIC_RETICULUM_TO_CYTOSOL_TRANSPORT (23)	1	1	0	23
	ENDOPLASMIC_RETICULUM_TO_GOLGI_VESICLE_MEDIATED_TRANSPORT (105)	1	1	0	105
	ENDOPLASMIC_RETICULUM_TUBULAR_NETWORK_ORGANIZATION (14)	1	1	0	14
	ENDOPLASMIC_RETICULUM_UNFOLDED_PROTEIN_RESPONSE (53)	1	1	0	53
	ENDOSOMAL_LUMEN_ACIDIFICATION (11)	1	1	0	11
	ENDOSOMAL_VESICLE_FUSION (11)	1	1	0	11
	ENDOSOME_ORGANIZATION (68)	1	1	0	68
	ENDOSOME_TO_PLASMA_MEMBRANE_PROTEIN_TRANSPORT (8)	1	1	0	8
	ENDOTHELIAL_CELL_APOPTOTIC_PROCESS (20)	1	1	0	20
	ENDOTHELIAL_CELL_DEVELOPMENT (28)	1	1	0	28
	ENDOTHELIAL_CELL_PROLIFERATION (49)	1	1	0	49
	ENDOTHELIUM_DEVELOPMENT (49)	1	1	0	49
	ENERGY_COUPLED_PROTON_TRANSMEMBRANE_TRANSPORT_AGAINST_ELECTROCHEMICAL_GRADIENT (5)	1	1	0	5
	ENERGY_DERIVATION_BY_OXIDATION_OF_ORGANIC_COMPOUNDS (206)	1	1	0	206
	ENERGY_RESERVE_METABOLIC_PROCESS (38)	1	1	0	38
	ENTEROENDOCRINE_CELL_DIFFERENTIATION (9)	1	1	0	9
	ENTRAINMENT_OF_CIRCADIAN_CLOCK (14)	1	1	0	14
	ENUCLEATE_ERYTHROCYTE_DIFFERENTIATION (8)	1	1	0	8
	EOSINOPHIL_ACTIVATION (5)	1	1	0	5
	EOSINOPHIL_MEDIATED_IMMUNITY (5)	1	1	0	5
	EOSINOPHIL_MIGRATION (10)	1	1	0	10
	EPHRIN_RECEPTOR_SIGNALING_PATHWAY (16)	1	1	0	16
	EPIBOLY (18)	1	1	0	18
	EPIDERMAL_CELL_DIFFERENTIATION (52)	1	1	0	52
	EPIGENETIC_PROGRAMMING_OF_GENE_EXPRESSION (15)	1	1	0	15
	EPITHELIAL_CELL_APOPTOTIC_PROCESS (52)	1	1	0	52
	EPITHELIAL_CELL_DIFFERENTIATION_INVOLVED_IN_KIDNEY_DEVELOPMENT (12)	1	1	0	12
	EPITHELIAL_CELL_MATURATION (9)	1	1	0	9
	EPITHELIAL_CELL_MORPHOGENESIS (6)	1	1	0	6
	EPITHELIAL_CELL_PROLIFERATION (139)	1	1	0	139
	EPITHELIAL_STRUCTURE_MAINTENANCE (6)	1	1	0	6
	EPITHELIAL_TO_MESENCHYMAL_TRANSITION (59)	1	1	0	59
	EPITHELIAL_TO_MESENCHYMAL_TRANSITION_INVOLVED_IN_ENDOCARDIAL_CUSHION_FORMATION (5)	1	1	0	5
	EPITHELIAL_TUBE_BRANCHING_INVOLVED_IN_LUNG_MORPHOGENESIS (7)	1	1	0	7
	EPITHELIAL_TUBE_FORMATION (37)	1	1	0	37
	ERAD_PATHWAY (74)	1	1	0	74
	ERBB2_SIGNALING_PATHWAY (9)	1	1	0	9
	ERBB3_SIGNALING_PATHWAY (6)	1	1	0	6
	ERROR_PRONE_TRANSLESION_SYNTHESIS (7)	1	1	0	7
	ERYTHROCYTE_DEVELOPMENT (21)	1	1	0	21
	ERYTHROCYTE_MATURATION (8)	1	1	0	8
	ER_NUCLEUS_SIGNALING_PATHWAY (32)	1	1	0	32
	ER_OVERLOAD_RESPONSE (8)	1	1	0	8
	ESCRT_COMPLEX_DISASSEMBLY (10)	1	1	0	10
	ESTABLISHMENT_OF_CENTROSOME_LOCALIZATION (5)	1	1	0	5
	ESTABLISHMENT_OF_ENDOTHELIAL_BARRIER (25)	1	1	0	25
	ESTABLISHMENT_OF_ENDOTHELIAL_INTESTINAL_BARRIER (7)	1	1	0	7
	ESTABLISHMENT_OF_EPITHELIAL_CELL_APICAL_BASAL_POLARITY (8)	1	1	0	8
	ESTABLISHMENT_OF_EPITHELIAL_CELL_POLARITY (13)	1	1	0	13
	ESTABLISHMENT_OF_GOLGI_LOCALIZATION (6)	1	1	0	6
	ESTABLISHMENT_OF_MITOCHONDRION_LOCALIZATION (17)	1	1	0	17
	ESTABLISHMENT_OF_MITOCHONDRION_LOCALIZATION_MICROTUBULE_MEDIATED (16)	1	1	0	16
	ESTABLISHMENT_OF_MITOTIC_SISTER_CHROMATID_COHESION (7)	1	1	0	7
	ESTABLISHMENT_OF_MITOTIC_SPINDLE_LOCALIZATION (23)	1	1	0	23
	ESTABLISHMENT_OF_ORGANELLE_LOCALIZATION (252)	1	1	0	252
	ESTABLISHMENT_OF_PIGMENT_GRANULE_LOCALIZATION (10)	1	1	0	10
	ESTABLISHMENT_OF_PROTEIN_LOCALIZATION_TO_CHROMOSOME (17)	1	1	0	17
	ESTABLISHMENT_OF_PROTEIN_LOCALIZATION_TO_ENDOPLASMIC_RETICULUM (33)	1	1	0	33
	ESTABLISHMENT_OF_PROTEIN_LOCALIZATION_TO_MEMBRANE (157)	1	1	0	157
	ESTABLISHMENT_OF_PROTEIN_LOCALIZATION_TO_MITOCHONDRIAL_MEMBRANE (27)	1	1	0	27
	ESTABLISHMENT_OF_PROTEIN_LOCALIZATION_TO_PEROXISOME (11)	1	1	0	11
	ESTABLISHMENT_OF_PROTEIN_LOCALIZATION_TO_PLASMA_MEMBRANE (39)	1	1	0	39
	ESTABLISHMENT_OF_PROTEIN_LOCALIZATION_TO_TELOMERE (13)	1	1	0	13
	ESTABLISHMENT_OF_PROTEIN_LOCALIZATION_TO_VACUOLE (41)	1	1	0	41
	ESTABLISHMENT_OF_RNA_LOCALIZATION (118)	1	1	0	118
	ESTABLISHMENT_OF_SISTER_CHROMATID_COHESION (8)	1	1	0	8
	ESTABLISHMENT_OF_SKIN_BARRIER (8)	1	1	0	8
	ESTABLISHMENT_OF_SPINDLE_ORIENTATION (22)	1	1	0	22
	ESTABLISHMENT_OF_TISSUE_POLARITY (8)	1	1	0	8
	ESTABLISHMENT_OR_MAINTENANCE_OF_BIPOLAR_CELL_POLARITY (20)	1	1	0	20
	ESTABLISHMENT_OR_MAINTENANCE_OF_MONOPOLAR_CELL_POLARITY (11)	1	1	0	11
	ESTROGEN_METABOLIC_PROCESS (5)	1	1	0	5
	ESTROUS_CYCLE (6)	1	1	0	6
	ETHER_METABOLIC_PROCESS (6)	1	1	0	6
	EXCITATORY_SYNAPSE_ASSEMBLY (8)	1	1	0	8
	EXECUTION_PHASE_OF_APOPTOSIS (42)	1	1	0	42
	EXIT_FROM_MITOSIS (17)	1	1	0	17
	EXOCYTIC_PROCESS (30)	1	1	0	30
	EXOCYTOSIS (133)	1	1	0	133
	EXPLORATION_BEHAVIOR (8)	1	1	0	8
	EXPORT_ACROSS_PLASMA_MEMBRANE (13)	1	1	0	13
	EXTERNAL_ENCAPSULATING_STRUCTURE_ORGANIZATION (49)	1	1	0	49
	EXTRACELLULAR_MATRIX_ASSEMBLY (10)	1	1	0	10
	EXTRACELLULAR_MATRIX_CONSTITUENT_SECRETION (6)	1	1	0	6
	EXTRACELLULAR_MATRIX_DISASSEMBLY (13)	1	1	0	13
	EXTRACELLULAR_TRANSPORT (7)	1	1	0	7
	EXTRACELLULAR_VESICLE_BIOGENESIS (17)	1	1	0	17
	EXTRINSIC_APOPTOTIC_SIGNALING_PATHWAY (114)	1	1	0	114
	EXTRINSIC_APOPTOTIC_SIGNALING_PATHWAY_VIA_DEATH_DOMAIN_RECEPTORS (46)	1	1	0	46
	FACE_DEVELOPMENT (21)	1	1	0	21
	FACE_MORPHOGENESIS (12)	1	1	0	12
	FACULTATIVE_HETEROCHROMATIN_FORMATION (31)	1	1	0	31
	FAS_SIGNALING_PATHWAY (5)	1	1	0	5
	FATTY_ACID_BETA_OXIDATION (35)	1	1	0	35
	FATTY_ACID_BETA_OXIDATION_USING_ACYL_COA_DEHYDROGENASE (7)	1	1	0	7
	FATTY_ACID_CATABOLIC_PROCESS (43)	1	1	0	43
	FATTY_ACID_DERIVATIVE_CATABOLIC_PROCESS (5)	1	1	0	5
	FATTY_ACID_ELONGATION (6)	1	1	0	6
	FATTY_ACID_HOMEOSTASIS (5)	1	1	0	5
	FATTY_ACID_TRANSMEMBRANE_TRANSPORT (7)	1	1	0	7
	FATTY_ACYL_COA_BIOSYNTHETIC_PROCESS (15)	1	1	0	15
	FATTY_ACYL_COA_METABOLIC_PROCESS (18)	1	1	0	18
	FAT_CELL_PROLIFERATION (6)	1	1	0	6
	FAT_PAD_DEVELOPMENT (5)	1	1	0	5
	FAT_SOLUBLE_VITAMIN_METABOLIC_PROCESS (7)	1	1	0	7
	FC_EPSILON_RECEPTOR_SIGNALING_PATHWAY (15)	1	1	0	15
	FC_GAMMA_RECEPTOR_SIGNALING_PATHWAY (14)	1	1	0	14
	FC_RECEPTOR_MEDIATED_STIMULATORY_SIGNALING_PATHWAY (20)	1	1	0	20
	FC_RECEPTOR_SIGNALING_PATHWAY (26)	1	1	0	26
	FEAR_RESPONSE (12)	1	1	0	12
	FEEDING_BEHAVIOR (17)	1	1	0	17
	FEMALE_GAMETE_GENERATION (48)	1	1	0	48
	FEMALE_MEIOTIC_NUCLEAR_DIVISION (16)	1	1	0	16
	FEMALE_SEX_DIFFERENTIATION (29)	1	1	0	29
	FERROPTOSIS (6)	1	1	0	6
	FERTILIZATION (43)	1	1	0	43
	FIBROBLAST_ACTIVATION (7)	1	1	0	7
	FIBROBLAST_APOPTOTIC_PROCESS (15)	1	1	0	15
	FIBROBLAST_GROWTH_FACTOR_RECEPTOR_SIGNALING_PATHWAY (21)	1	1	0	21
	FIBROBLAST_MIGRATION (29)	1	1	0	29
	FIBROBLAST_PROLIFERATION (48)	1	1	0	48
	FILOPODIUM_ASSEMBLY (24)	1	1	0	24
	FLUID_TRANSPORT (6)	1	1	0	6
	FOAM_CELL_DIFFERENTIATION (13)	1	1	0	13
	FOCAL_ADHESION_ASSEMBLY (32)	1	1	0	32
	FOLIC_ACID_CONTAINING_COMPOUND_BIOSYNTHETIC_PROCESS (7)	1	1	0	7
	FOLIC_ACID_CONTAINING_COMPOUND_METABOLIC_PROCESS (14)	1	1	0	14
	FOLIC_ACID_METABOLIC_PROCESS (6)	1	1	0	6
	FOREBRAIN_CELL_MIGRATION (19)	1	1	0	19
	FOREBRAIN_DEVELOPMENT (117)	1	1	0	117
	FOREBRAIN_GENERATION_OF_NEURONS (16)	1	1	0	16
	FOREBRAIN_NEURON_DEVELOPMENT (8)	1	1	0	8
	FOREBRAIN_NEURON_DIFFERENTIATION (11)	1	1	0	11
	FORELIMB_MORPHOGENESIS (7)	1	1	0	7
	FORMATION_OF_CYTOPLASMIC_TRANSLATION_INITIATION_COMPLEX (13)	1	1	0	13
	FORMATION_OF_EXTRACHROMOSOMAL_CIRCULAR_DNA (6)	1	1	0	6
	FORMATION_OF_TRANSLATION_PREINITIATION_COMPLEX (7)	1	1	0	7
	FRUCTOSE_6_PHOSPHATE_METABOLIC_PROCESS (5)	1	1	0	5
	G0_TO_G1_TRANSITION (23)	1	1	0	23
	G1_TO_G0_TRANSITION (6)	1	1	0	6
	GALACTOSE_CATABOLIC_PROCESS (5)	1	1	0	5
	GALACTOSE_METABOLIC_PROCESS (7)	1	1	0	7
	GAMMA_DELTA_T_CELL_ACTIVATION (13)	1	1	0	13
	GAMMA_DELTA_T_CELL_DIFFERENTIATION (7)	1	1	0	7
	GANGLIOSIDE_BIOSYNTHETIC_PROCESS (7)	1	1	0	7
	GANGLIOSIDE_METABOLIC_PROCESS (11)	1	1	0	11
	GASTRULATION_WITH_MOUTH_FORMING_SECOND (6)	1	1	0	6
	GDP_MANNOSE_METABOLIC_PROCESS (5)	1	1	0	5
	GDP_METABOLIC_PROCESS (5)	1	1	0	5
	GENERATION_OF_PRECURSOR_METABOLITES_AND_ENERGY (265)	1	1	0	265
	GENITALIA_DEVELOPMENT (8)	1	1	0	8
	GENOMIC_IMPRINTING (10)	1	1	0	10
	GERM_CELL_PROLIFERATION (5)	1	1	0	5
	GLANDULAR_EPITHELIAL_CELL_DEVELOPMENT (10)	1	1	0	10
	GLANDULAR_EPITHELIAL_CELL_DIFFERENTIATION (15)	1	1	0	15
	GLAND_MORPHOGENESIS (33)	1	1	0	33
	GLIAL_CELL_ACTIVATION (16)	1	1	0	16
	GLIAL_CELL_APOPTOTIC_PROCESS (7)	1	1	0	7
	GLIAL_CELL_DEVELOPMENT (43)	1	1	0	43
	GLIAL_CELL_MIGRATION (22)	1	1	0	22
	GLIAL_CELL_PROLIFERATION (20)	1	1	0	20
	GLOMERULAR_EPITHELIUM_DEVELOPMENT (7)	1	1	0	7
	GLOMERULUS_DEVELOPMENT (16)	1	1	0	16
	GLUCAN_BIOSYNTHETIC_PROCESS (18)	1	1	0	18
	GLUCAN_METABOLIC_PROCESS (37)	1	1	0	37
	GLUCOCORTICOID_METABOLIC_PROCESS (7)	1	1	0	7
	GLUCOSE_6_PHOSPHATE_METABOLIC_PROCESS (14)	1	1	0	14
	GLUCOSE_CATABOLIC_PROCESS (13)	1	1	0	13
	GLUCOSE_IMPORT (23)	1	1	0	23
	GLUTAMATE_METABOLIC_PROCESS (13)	1	1	0	13
	GLUTAMATE_RECEPTOR_SIGNALING_PATHWAY (7)	1	1	0	7
	GLUTAMATE_SECRETION (6)	1	1	0	6
	GLUTAMINE_FAMILY_AMINO_ACID_BIOSYNTHETIC_PROCESS (8)	1	1	0	8
	GLUTAMINE_FAMILY_AMINO_ACID_CATABOLIC_PROCESS (7)	1	1	0	7
	GLUTAMINE_FAMILY_AMINO_ACID_METABOLIC_PROCESS (23)	1	1	0	23
	GLUTAMINE_METABOLIC_PROCESS (12)	1	1	0	12
	GLUTATHIONE_METABOLIC_PROCESS (15)	1	1	0	15
	GLYCEROLIPID_CATABOLIC_PROCESS (18)	1	1	0	18
	GLYCEROL_ETHER_METABOLIC_PROCESS (6)	1	1	0	6
	GLYCEROPHOSPHOLIPID_CATABOLIC_PROCESS (11)	1	1	0	11
	GLYCOLIPID_BIOSYNTHETIC_PROCESS (27)	1	1	0	27
	GLYCOLIPID_CATABOLIC_PROCESS (9)	1	1	0	9
	GLYCOLYTIC_PROCESS_THROUGH_FRUCTOSE_6_PHOSPHATE (15)	1	1	0	15
	GLYCOLYTIC_PROCESS_THROUGH_GLUCOSE_6_PHOSPHATE (13)	1	1	0	13
	GLYCOPHAGY (9)	1	1	0	9
	GLYCOPROTEIN_CATABOLIC_PROCESS (17)	1	1	0	17
	GLYCOSAMINOGLYCAN_CATABOLIC_PROCESS (8)	1	1	0	8
	GLYCOSIDE_METABOLIC_PROCESS (5)	1	1	0	5
	GLYCOSPHINGOLIPID_BIOSYNTHETIC_PROCESS (13)	1	1	0	13
	GLYCOSPHINGOLIPID_METABOLIC_PROCESS (25)	1	1	0	25
	GLYCOSYLATION (91)	1	1	0	91
	GLYCOSYLCERAMIDE_METABOLIC_PROCESS (7)	1	1	0	7
	GLYCOSYL_COMPOUND_BIOSYNTHETIC_PROCESS (14)	1	1	0	14
	GLYCOSYL_COMPOUND_CATABOLIC_PROCESS (15)	1	1	0	15
	GLYCOSYL_COMPOUND_METABOLIC_PROCESS (35)	1	1	0	35
	GMP_BIOSYNTHETIC_PROCESS (11)	1	1	0	11
	GMP_METABOLIC_PROCESS (17)	1	1	0	17
	GOLGI_DISASSEMBLY (6)	1	1	0	6
	GOLGI_LOCALIZATION (10)	1	1	0	10
	GOLGI_LUMEN_ACIDIFICATION (12)	1	1	0	12
	GOLGI_RIBBON_FORMATION (8)	1	1	0	8
	GOLGI_TO_ENDOSOME_TRANSPORT (11)	1	1	0	11
	GOLGI_TO_LYSOSOME_TRANSPORT (7)	1	1	0	7
	GOLGI_TO_PLASMA_MEMBRANE_PROTEIN_TRANSPORT (29)	1	1	0	29
	GOLGI_TO_PLASMA_MEMBRANE_TRANSPORT (45)	1	1	0	45
	GOLGI_TO_VACUOLE_TRANSPORT (13)	1	1	0	13
	GOLGI_VESICLE_BUDDING (8)	1	1	0	8
	GOLGI_VESICLE_TRANSPORT (209)	1	1	0	209
	GPI_ANCHOR_METABOLIC_PROCESS (13)	1	1	0	13
	GRANULOCYTE_ACTIVATION (18)	1	1	0	18
	GRANULOCYTE_DIFFERENTIATION (21)	1	1	0	21
	GROWTH_HORMONE_RECEPTOR_SIGNALING_PATHWAY_VIA_JAK_STAT (10)	1	1	0	10
	GROWTH_HORMONE_SECRETION (6)	1	1	0	6
	GROWTH_PLATE_CARTILAGE_DEVELOPMENT (5)	1	1	0	5
	GTP_BIOSYNTHETIC_PROCESS (6)	1	1	0	6
	GTP_METABOLIC_PROCESS (13)	1	1	0	13
	G_PROTEIN_COUPLED_ACETYLCHOLINE_RECEPTOR_SIGNALING_PATHWAY (6)	1	1	0	6
	G_QUADRUPLEX_DNA_UNWINDING (5)	1	1	0	5
	HAIR_CELL_DIFFERENTIATION (12)	1	1	0	12
	HAIR_FOLLICLE_MATURATION (5)	1	1	0	5
	HEAD_MORPHOGENESIS (14)	1	1	0	14
	HEART_FORMATION (7)	1	1	0	7
	HEART_GROWTH (25)	1	1	0	25
	HEART_TRABECULA_MORPHOGENESIS (10)	1	1	0	10
	HEART_VALVE_MORPHOGENESIS (17)	1	1	0	17
	HEMATOPOIETIC_OR_LYMPHOID_ORGAN_DEVELOPMENT (47)	1	1	0	47
	HEMATOPOIETIC_PROGENITOR_CELL_DIFFERENTIATION (58)	1	1	0	58
	HEMATOPOIETIC_STEM_CELL_DIFFERENTIATION (20)	1	1	0	20
	HEMATOPOIETIC_STEM_CELL_HOMEOSTASIS (7)	1	1	0	7
	HEMATOPOIETIC_STEM_CELL_PROLIFERATION (16)	1	1	0	16
	HEMOGLOBIN_BIOSYNTHETIC_PROCESS (5)	1	1	0	5
	HEMOGLOBIN_METABOLIC_PROCESS (6)	1	1	0	6
	HEPARAN_SULFATE_PROTEOGLYCAN_BIOSYNTHETIC_PROCESS (8)	1	1	0	8
	HEPATICOBILIARY_SYSTEM_DEVELOPMENT (62)	1	1	0	62
	HEPATOCYTE_APOPTOTIC_PROCESS (11)	1	1	0	11
	HETEROCHROMATIN_FORMATION (69)	1	1	0	69
	HETEROCHROMATIN_ORGANIZATION (6)	1	1	0	6
	HINDBRAIN_MORPHOGENESIS (16)	1	1	0	16
	HIPPOCAMPUS_DEVELOPMENT (29)	1	1	0	29
	HIPPO_SIGNALING (24)	1	1	0	24
	HISTAMINE_SECRETION (7)	1	1	0	7
	HISTAMINE_TRANSPORT (7)	1	1	0	7
	HISTONE_MRNA_CATABOLIC_PROCESS (13)	1	1	0	13
	HISTONE_MRNA_METABOLIC_PROCESS (19)	1	1	0	19
	HOMEOSTASIS_OF_NUMBER_OF_CELLS_WITHIN_A_TISSUE (19)	1	1	0	19
	HOMOCYSTEINE_METABOLIC_PROCESS (5)	1	1	0	5
	HOMOLOGOUS_CHROMOSOME_PAIRING_AT_MEIOSIS (9)	1	1	0	9
	HOMOLOGOUS_CHROMOSOME_SEGREGATION (16)	1	1	0	16
	HOMOLOGOUS_RECOMBINATION (23)	1	1	0	23
	HOMOPHILIC_CELL_ADHESION_VIA_PLASMA_MEMBRANE_ADHESION_MOLECULES (9)	1	1	0	9
	HORMONE_BIOSYNTHETIC_PROCESS (17)	1	1	0	17
	HORMONE_MEDIATED_SIGNALING_PATHWAY (81)	1	1	0	81
	HORMONE_METABOLIC_PROCESS (45)	1	1	0	45
	HORMONE_TRANSPORT (87)	1	1	0	87
	HUMORAL_IMMUNE_RESPONSE_MEDIATED_BY_CIRCULATING_IMMUNOGLOBULIN (8)	1	1	0	8
	HYALURONAN_CATABOLIC_PROCESS (6)	1	1	0	6
	HYALURONAN_METABOLIC_PROCESS (9)	1	1	0	9
	HYDROGEN_PEROXIDE_CATABOLIC_PROCESS (7)	1	1	0	7
	HYDROGEN_PEROXIDE_METABOLIC_PROCESS (15)	1	1	0	15
	HYPEROSMOTIC_RESPONSE (15)	1	1	0	15
	HYPEROSMOTIC_SALINITY_RESPONSE (5)	1	1	0	5
	HYPOTHALAMUS_DEVELOPMENT (7)	1	1	0	7
	HYPOTONIC_RESPONSE (6)	1	1	0	6
	IMMATURE_B_CELL_DIFFERENTIATION (5)	1	1	0	5
	IMMUNE_RESPONSE_REGULATING_CELL_SURFACE_RECEPTOR_SIGNALING_PATHWAY_INVOLVED_IN_PHAGOCYTOSIS (11)	1	1	0	11
	IMMUNOGLOBULIN_PRODUCTION (58)	1	1	0	58
	IMMUNOGLOBULIN_PRODUCTION_INVOLVED_IN_IMMUNOGLOBULIN_MEDIATED_IMMUNE_RESPONSE (35)	1	1	0	35
	IMMUNOLOGICAL_MEMORY_FORMATION_PROCESS (6)	1	1	0	6
	IMMUNOLOGICAL_MEMORY_PROCESS (11)	1	1	0	11
	IMPORT_ACROSS_PLASMA_MEMBRANE (47)	1	1	0	47
	IMPORT_INTO_THE_MITOCHONDRION (35)	1	1	0	35
	IMP_BIOSYNTHETIC_PROCESS (6)	1	1	0	6
	IMP_METABOLIC_PROCESS (9)	1	1	0	9
	INCLUSION_BODY_ASSEMBLY (14)	1	1	0	14
	INFLAMMASOME_MEDIATED_SIGNALING_PATHWAY (23)	1	1	0	23
	INFLAMMATORY_CELL_APOPTOTIC_PROCESS (13)	1	1	0	13
	INFLAMMATORY_RESPONSE_TO_ANTIGENIC_STIMULUS (27)	1	1	0	27
	INFLAMMATORY_RESPONSE_TO_WOUNDING (11)	1	1	0	11
	INNER_CELL_MASS_CELL_PROLIFERATION (7)	1	1	0	7
	INNER_EAR_MORPHOGENESIS (14)	1	1	0	14
	INNER_EAR_RECEPTOR_CELL_DEVELOPMENT (11)	1	1	0	11
	INNER_EAR_RECEPTOR_CELL_STEREOCILIUM_ORGANIZATION (8)	1	1	0	8
	INNER_MITOCHONDRIAL_MEMBRANE_ORGANIZATION (29)	1	1	0	29
	INORGANIC_ANION_TRANSMEMBRANE_TRANSPORT (16)	1	1	0	16
	INORGANIC_ANION_TRANSPORT (26)	1	1	0	26
	INORGANIC_ION_HOMEOSTASIS (170)	1	1	0	170
	INORGANIC_ION_IMPORT_ACROSS_PLASMA_MEMBRANE (21)	1	1	0	21
	INOSITOL_PHOSPHATE_BIOSYNTHETIC_PROCESS (7)	1	1	0	7
	INOSITOL_PHOSPHATE_METABOLIC_PROCESS (13)	1	1	0	13
	INSULIN_LIKE_GROWTH_FACTOR_RECEPTOR_SIGNALING_PATHWAY (20)	1	1	0	20
	INSULIN_METABOLIC_PROCESS (7)	1	1	0	7
	INSULIN_RECEPTOR_SIGNALING_PATHWAY (61)	1	1	0	61
	INSULIN_SECRETION (60)	1	1	0	60
	INSULIN_SECRETION_INVOLVED_IN_CELLULAR_RESPONSE_TO_GLUCOSE_STIMULUS (24)	1	1	0	24
	INTEGRATED_STRESS_RESPONSE_SIGNALING (33)	1	1	0	33
	INTEGRIN_MEDIATED_SIGNALING_PATHWAY (43)	1	1	0	43
	INTERFERON_BETA_PRODUCTION (31)	1	1	0	31
	INTERFERON_MEDIATED_SIGNALING_PATHWAY (55)	1	1	0	55
	INTERLEUKIN_10_MEDIATED_SIGNALING_PATHWAY (5)	1	1	0	5
	INTERLEUKIN_12_MEDIATED_SIGNALING_PATHWAY (5)	1	1	0	5
	INTERLEUKIN_13_PRODUCTION (6)	1	1	0	6
	INTERLEUKIN_17_MEDIATED_SIGNALING_PATHWAY (6)	1	1	0	6
	INTERLEUKIN_17_PRODUCTION (18)	1	1	0	18
	INTERLEUKIN_18_MEDIATED_SIGNALING_PATHWAY (5)	1	1	0	5
	INTERLEUKIN_1_MEDIATED_SIGNALING_PATHWAY (16)	1	1	0	16
	INTERLEUKIN_23_PRODUCTION (5)	1	1	0	5
	INTERLEUKIN_27_MEDIATED_SIGNALING_PATHWAY (7)	1	1	0	7
	INTERLEUKIN_2_MEDIATED_SIGNALING_PATHWAY (7)	1	1	0	7
	INTERLEUKIN_4_MEDIATED_SIGNALING_PATHWAY (8)	1	1	0	8
	INTERLEUKIN_5_PRODUCTION (5)	1	1	0	5
	INTERLEUKIN_6_MEDIATED_SIGNALING_PATHWAY (9)	1	1	0	9
	INTERLEUKIN_8_PRODUCTION (28)	1	1	0	28
	INTERMEDIATE_FILAMENT_BASED_PROCESS (16)	1	1	0	16
	INTERMEDIATE_FILAMENT_ORGANIZATION (6)	1	1	0	6
	INTERMEMBRANE_LIPID_TRANSFER (13)	1	1	0	13
	INTERNAL_PROTEIN_AMINO_ACID_ACETYLATION (5)	1	1	0	5
	INTERSTRAND_CROSS_LINK_REPAIR (15)	1	1	0	15
	INTESTINAL_ABSORPTION (9)	1	1	0	9
	INTESTINAL_LIPID_ABSORPTION (5)	1	1	0	5
	INTRACELLULAR_CORTICOSTEROID_RECEPTOR_SIGNALING_PATHWAY (8)	1	1	0	8
	INTRACELLULAR_ESTROGEN_RECEPTOR_SIGNALING_PATHWAY (26)	1	1	0	26
	INTRACELLULAR_GLUCOSE_HOMEOSTASIS (61)	1	1	0	61
	INTRACELLULAR_IRON_ION_HOMEOSTASIS (30)	1	1	0	30
	INTRACELLULAR_LIPID_TRANSPORT (25)	1	1	0	25
	INTRACELLULAR_MONOATOMIC_ANION_HOMEOSTASIS (5)	1	1	0	5
	INTRACELLULAR_MRNA_LOCALIZATION (11)	1	1	0	11
	INTRACELLULAR_PH_REDUCTION (32)	1	1	0	32
	INTRACELLULAR_PROTEIN_TRANSMEMBRANE_TRANSPORT (18)	1	1	0	18
	INTRACELLULAR_SPHINGOLIPID_HOMEOSTASIS (5)	1	1	0	5
	INTRACELLULAR_STEROL_TRANSPORT (19)	1	1	0	19
	INTRACELLULAR_TRANSPORT_OF_VIRUS (7)	1	1	0	7
	INTRACELLULAR_ZINC_ION_HOMEOSTASIS (14)	1	1	0	14
	INTRACILIARY_TRANSPORT (10)	1	1	0	10
	INTRA_GOLGI_VESICLE_MEDIATED_TRANSPORT (22)	1	1	0	22
	INTRINSIC_APOPTOTIC_SIGNALING_PATHWAY_IN_RESPONSE_TO_ENDOPLASMIC_RETICULUM_STRESS (42)	1	1	0	42
	INTRINSIC_APOPTOTIC_SIGNALING_PATHWAY_IN_RESPONSE_TO_HYDROGEN_PEROXIDE (6)	1	1	0	6
	INTRINSIC_APOPTOTIC_SIGNALING_PATHWAY_IN_RESPONSE_TO_HYPOXIA (5)	1	1	0	5
	INTRINSIC_APOPTOTIC_SIGNALING_PATHWAY_IN_RESPONSE_TO_OSMOTIC_STRESS (5)	1	1	0	5
	INTRINSIC_APOPTOTIC_SIGNALING_PATHWAY_IN_RESPONSE_TO_OXIDATIVE_STRESS (34)	1	1	0	34
	IRE1_MEDIATED_UNFOLDED_PROTEIN_RESPONSE (14)	1	1	0	14
	IRES_DEPENDENT_VIRAL_TRANSLATIONAL_INITIATION (11)	1	1	0	11
	IRON_ION_TRANSMEMBRANE_TRANSPORT (6)	1	1	0	6
	IRON_ION_TRANSPORT (17)	1	1	0	17
	ISG15_PROTEIN_CONJUGATION (5)	1	1	0	5
	ISOCITRATE_METABOLIC_PROCESS (5)	1	1	0	5
	ISOPRENOID_BIOSYNTHETIC_PROCESS (10)	1	1	0	10
	ISOPRENOID_METABOLIC_PROCESS (36)	1	1	0	36
	ISOTYPE_SWITCHING_TO_IGA_ISOTYPES (5)	1	1	0	5
	ISOTYPE_SWITCHING_TO_IGG_ISOTYPES (11)	1	1	0	11
	I_KAPPAB_PHOSPHORYLATION (5)	1	1	0	5
	KERATINOCYTE_DIFFERENTIATION (39)	1	1	0	39
	KERATINOCYTE_MIGRATION (6)	1	1	0	6
	KERATINOCYTE_PROLIFERATION (16)	1	1	0	16
	KETONE_BIOSYNTHETIC_PROCESS (9)	1	1	0	9
	KETONE_CATABOLIC_PROCESS (5)	1	1	0	5
	KINETOCHORE_ASSEMBLY (12)	1	1	0	12
	KINETOCHORE_ORGANIZATION (15)	1	1	0	15
	LABYRINTHINE_LAYER_BLOOD_VESSEL_DEVELOPMENT (6)	1	1	0	6
	LABYRINTHINE_LAYER_DEVELOPMENT (16)	1	1	0	16
	LABYRINTHINE_LAYER_MORPHOGENESIS (7)	1	1	0	7
	LACTATE_METABOLIC_PROCESS (8)	1	1	0	8
	LACTATION (15)	1	1	0	15
	LACTONE_METABOLIC_PROCESS (6)	1	1	0	6
	LAMELLIPODIUM_ASSEMBLY (32)	1	1	0	32
	LAMELLIPODIUM_MORPHOGENESIS (9)	1	1	0	9
	LAMELLIPODIUM_ORGANIZATION (40)	1	1	0	40
	LATE_ENDOSOME_TO_LYSOSOME_TRANSPORT (18)	1	1	0	18
	LATE_ENDOSOME_TO_VACUOLE_TRANSPORT (29)	1	1	0	29
	LATE_ENDOSOME_TO_VACUOLE_TRANSPORT_VIA_MULTIVESICULAR_BODY_SORTING_PATHWAY (21)	1	1	0	21
	LAYER_FORMATION_IN_CEREBRAL_CORTEX (5)	1	1	0	5
	LEARNING (40)	1	1	0	40
	LENS_FIBER_CELL_DIFFERENTIATION (15)	1	1	0	15
	LEUKOCYTE_ACTIVATION_INVOLVED_IN_INFLAMMATORY_RESPONSE (14)	1	1	0	14
	LEUKOCYTE_AGGREGATION (7)	1	1	0	7
	LEUKOCYTE_APOPTOTIC_PROCESS (64)	1	1	0	64
	LEUKOCYTE_DEGRANULATION (35)	1	1	0	35
	LEUKOCYTE_HOMEOSTASIS (63)	1	1	0	63
	LEUKOTRIENE_METABOLIC_PROCESS (5)	1	1	0	5
	LIGAND_GATED_ION_CHANNEL_SIGNALING_PATHWAY (5)	1	1	0	5
	LIMBIC_SYSTEM_DEVELOPMENT (34)	1	1	0	34
	LIPID_CATABOLIC_PROCESS (105)	1	1	0	105
	LIPID_DROPLET_DISASSEMBLY (5)	1	1	0	5
	LIPID_DROPLET_FORMATION (6)	1	1	0	6
	LIPID_DROPLET_ORGANIZATION (20)	1	1	0	20
	LIPID_EXPORT_FROM_CELL (10)	1	1	0	10
	LIPID_HOMEOSTASIS (55)	1	1	0	55
	LIPID_IMPORT_INTO_CELL (8)	1	1	0	8
	LIPID_OXIDATION (46)	1	1	0	46
	LIPID_STORAGE (40)	1	1	0	40
	LIPOPHAGY (6)	1	1	0	6
	LIPOPOLYSACCHARIDE_MEDIATED_SIGNALING_PATHWAY (25)	1	1	0	25
	LIPOPROTEIN_BIOSYNTHETIC_PROCESS (48)	1	1	0	48
	LIPOPROTEIN_CATABOLIC_PROCESS (10)	1	1	0	10
	LIPOPROTEIN_LOCALIZATION (10)	1	1	0	10
	LIPOPROTEIN_METABOLIC_PROCESS (63)	1	1	0	63
	LIPOSACCHARIDE_METABOLIC_PROCESS (40)	1	1	0	40
	LIVER_MORPHOGENESIS (10)	1	1	0	10
	LIVER_REGENERATION (13)	1	1	0	13
	LNCRNA_MEDIATED_POST_TRANSCRIPTIONAL_GENE_SILENCING (5)	1	1	0	5
	LOCOMOTION_INVOLVED_IN_LOCOMOTORY_BEHAVIOR (5)	1	1	0	5
	LOCOMOTORY_EXPLORATION_BEHAVIOR (5)	1	1	0	5
	LOCOMOTOR_RHYTHM (7)	1	1	0	7
	LONG_CHAIN_FATTY_ACID_METABOLIC_PROCESS (24)	1	1	0	24
	LONG_CHAIN_FATTY_ACYL_COA_BIOSYNTHETIC_PROCESS (9)	1	1	0	9
	LONG_CHAIN_FATTY_ACYL_COA_METABOLIC_PROCESS (12)	1	1	0	12
	LONG_TERM_MEMORY (14)	1	1	0	14
	LONG_TERM_SYNAPTIC_DEPRESSION (6)	1	1	0	6
	LONG_TERM_SYNAPTIC_POTENTIATION (28)	1	1	0	28
	LOW_DENSITY_LIPOPROTEIN_PARTICLE_CLEARANCE (11)	1	1	0	11
	LUNG_CELL_DIFFERENTIATION (7)	1	1	0	7
	LUNG_EPITHELIUM_DEVELOPMENT (12)	1	1	0	12
	LUNG_SACCULE_DEVELOPMENT (5)	1	1	0	5
	LYMPHOCYTE_APOPTOTIC_PROCESS (47)	1	1	0	47
	LYMPHOCYTE_COSTIMULATION (25)	1	1	0	25
	LYMPHOCYTE_HOMEOSTASIS (49)	1	1	0	49
	LYMPHOID_PROGENITOR_CELL_DIFFERENTIATION (12)	1	1	0	12
	LYMPH_NODE_DEVELOPMENT (7)	1	1	0	7
	LYSOSOMAL_LUMEN_ACIDIFICATION (19)	1	1	0	19
	LYSOSOMAL_MEMBRANE_ORGANIZATION (12)	1	1	0	12
	LYSOSOMAL_PROTEIN_CATABOLIC_PROCESS (12)	1	1	0	12
	LYTIC_VACUOLE_ORGANIZATION (60)	1	1	0	60
	L_ALPHA_AMINO_ACID_TRANSMEMBRANE_TRANSPORT (23)	1	1	0	23
	L_AMINO_ACID_BIOSYNTHETIC_PROCESS (23)	1	1	0	23
	L_AMINO_ACID_CATABOLIC_PROCESS (13)	1	1	0	13
	L_AMINO_ACID_METABOLIC_PROCESS (56)	1	1	0	56
	L_AMINO_ACID_TRANSPORT (31)	1	1	0	31
	L_ASCORBIC_ACID_METABOLIC_PROCESS (5)	1	1	0	5
	L_GLUTAMATE_IMPORT (13)	1	1	0	13
	L_GLUTAMATE_IMPORT_ACROSS_PLASMA_MEMBRANE (5)	1	1	0	5
	L_GLUTAMATE_TRANSMEMBRANE_TRANSPORT (8)	1	1	0	8
	MACROAUTOPHAGY (224)	1	1	0	224
	MACROMOLECULE_DEACYLATION (27)	1	1	0	27
	MACROMOLECULE_DEPALMITOYLATION (8)	1	1	0	8
	MACROMOLECULE_METHYLATION (65)	1	1	0	65
	MACROPHAGE_APOPTOTIC_PROCESS (7)	1	1	0	7
	MACROPHAGE_CHEMOTAXIS (14)	1	1	0	14
	MACROPHAGE_CYTOKINE_PRODUCTION (11)	1	1	0	11
	MACROPHAGE_DIFFERENTIATION (26)	1	1	0	26
	MACROPHAGE_MIGRATION (20)	1	1	0	20
	MACROPINOCYTOSIS (6)	1	1	0	6
	MAGNESIUM_ION_TRANSPORT (6)	1	1	0	6
	MAINTENANCE_OF_BLOOD_BRAIN_BARRIER (9)	1	1	0	9
	MAINTENANCE_OF_CELL_NUMBER (96)	1	1	0	96
	MAINTENANCE_OF_CELL_POLARITY (5)	1	1	0	5
	MAINTENANCE_OF_DNA_REPEAT_ELEMENTS (5)	1	1	0	5
	MAINTENANCE_OF_LOCATION (151)	1	1	0	151
	MAINTENANCE_OF_LOCATION_IN_CELL (104)	1	1	0	104
	MAINTENANCE_OF_ORGANELLE_LOCATION (6)	1	1	0	6
	MAINTENANCE_OF_PROTEIN_LOCALIZATION_IN_ENDOPLASMIC_RETICULUM (8)	1	1	0	8
	MAINTENANCE_OF_PROTEIN_LOCALIZATION_IN_ORGANELLE (31)	1	1	0	31
	MAINTENANCE_OF_PROTEIN_LOCATION (53)	1	1	0	53
	MAINTENANCE_OF_PROTEIN_LOCATION_IN_CELL (42)	1	1	0	42
	MAINTENANCE_OF_PROTEIN_LOCATION_IN_NUCLEUS (19)	1	1	0	19
	MAINTENANCE_OF_SISTER_CHROMATID_COHESION (10)	1	1	0	10
	MAINTENANCE_OF_SYNAPSE_STRUCTURE (8)	1	1	0	8
	MALATE_METABOLIC_PROCESS (5)	1	1	0	5
	MALE_GAMETE_GENERATION (166)	1	1	0	166
	MALE_MEIOSIS_I (7)	1	1	0	7
	MALE_MEIOTIC_NUCLEAR_DIVISION (13)	1	1	0	13
	MALE_SEX_DIFFERENTIATION (50)	1	1	0	50
	MAMMARY_GLAND_DEVELOPMENT (45)	1	1	0	45
	MAMMARY_GLAND_DUCT_MORPHOGENESIS (10)	1	1	0	10
	MAMMARY_GLAND_EPITHELIAL_CELL_DIFFERENTIATION (7)	1	1	0	7
	MAMMARY_GLAND_EPITHELIAL_CELL_PROLIFERATION (14)	1	1	0	14
	MAMMARY_GLAND_EPITHELIUM_DEVELOPMENT (26)	1	1	0	26
	MAMMARY_GLAND_MORPHOGENESIS (15)	1	1	0	15
	MANNOSE_METABOLIC_PROCESS (6)	1	1	0	6
	MANNOSYLATION (6)	1	1	0	6
	MARGINAL_ZONE_B_CELL_DIFFERENTIATION (6)	1	1	0	6
	MAST_CELL_ACTIVATION (28)	1	1	0	28
	MAST_CELL_ACTIVATION_INVOLVED_IN_IMMUNE_RESPONSE (23)	1	1	0	23
	MAST_CELL_MIGRATION (6)	1	1	0	6
	MATING_BEHAVIOR (6)	1	1	0	6
	MATURATION_OF_5_8S_RRNA (24)	1	1	0	24
	MATURATION_OF_5_8S_RRNA_FROM_TRICISTRONIC_RRNA_TRANSCRIPT_SSU_RRNA_5_8S_RRNA_LSU_RRNA (15)	1	1	0	15
	MATURATION_OF_LSU_RRNA (18)	1	1	0	18
	MATURATION_OF_LSU_RRNA_FROM_TRICISTRONIC_RRNA_TRANSCRIPT_SSU_RRNA_5_8S_RRNA_LSU_RRNA (12)	1	1	0	12
	MATURATION_OF_SSU_RRNA (37)	1	1	0	37
	MATURATION_OF_SSU_RRNA_FROM_TRICISTRONIC_RRNA_TRANSCRIPT_SSU_RRNA_5_8S_RRNA_LSU_RRNA (21)	1	1	0	21
	MDA_5_SIGNALING_PATHWAY (8)	1	1	0	8
	MECHANORECEPTOR_DIFFERENTIATION (13)	1	1	0	13
	MEGAKARYOCYTE_DEVELOPMENT (11)	1	1	0	11
	MEGAKARYOCYTE_DIFFERENTIATION (25)	1	1	0	25
	MEIOSIS_I_CELL_CYCLE_PROCESS (37)	1	1	0	37
	MEIOTIC_CELL_CYCLE (95)	1	1	0	95
	MEIOTIC_CELL_CYCLE_PHASE_TRANSITION (5)	1	1	0	5
	MEIOTIC_CELL_CYCLE_PROCESS (66)	1	1	0	66
	MEIOTIC_CHROMOSOME_CONDENSATION (6)	1	1	0	6
	MEIOTIC_CHROMOSOME_SEGREGATION (32)	1	1	0	32
	MEIOTIC_CHROMOSOME_SEPARATION (5)	1	1	0	5
	MEIOTIC_METAPHASE_CHROMOSOME_ALIGNMENT (5)	1	1	0	5
	MEIOTIC_SISTER_CHROMATID_COHESION (8)	1	1	0	8
	MEIOTIC_SPINDLE_ASSEMBLY (8)	1	1	0	8
	MEIOTIC_SPINDLE_ORGANIZATION (11)	1	1	0	11
	MELANOSOME_ASSEMBLY (12)	1	1	0	12
	MEMBRANE_BIOGENESIS (35)	1	1	0	35
	MEMBRANE_DEPOLARIZATION (19)	1	1	0	19
	MEMBRANE_DISASSEMBLY (11)	1	1	0	11
	MEMBRANE_FISSION (37)	1	1	0	37
	MEMBRANE_FUSION (87)	1	1	0	87
	MEMBRANE_LIPID_BIOSYNTHETIC_PROCESS (55)	1	1	0	55
	MEMBRANE_LIPID_CATABOLIC_PROCESS (17)	1	1	0	17
	MEMBRANE_LIPID_METABOLIC_PROCESS (78)	1	1	0	78
	MEMBRANE_PROTEIN_INTRACELLULAR_DOMAIN_PROTEOLYSIS (8)	1	1	0	8
	MEMBRANE_RAFT_ASSEMBLY (6)	1	1	0	6
	MEMBRANE_RAFT_ORGANIZATION (14)	1	1	0	14
	MEMBRANE_REPOLARIZATION (7)	1	1	0	7
	MEMORY (34)	1	1	0	34
	MESENCHYMAL_CELL_DIFFERENTIATION (74)	1	1	0	74
	MESENCHYMAL_CELL_MIGRATION (5)	1	1	0	5
	MESENCHYMAL_CELL_PROLIFERATION (8)	1	1	0	8
	MESENCHYME_DEVELOPMENT (84)	1	1	0	84
	MESENCHYME_MORPHOGENESIS (13)	1	1	0	13
	MESODERM_DEVELOPMENT (33)	1	1	0	33
	MESODERM_MORPHOGENESIS (19)	1	1	0	19
	MESONEPHRIC_TUBULE_MORPHOGENESIS (10)	1	1	0	10
	MESONEPHROS_DEVELOPMENT (15)	1	1	0	15
	METALLO_SULFUR_CLUSTER_ASSEMBLY (17)	1	1	0	17
	METANEPHROS_DEVELOPMENT (13)	1	1	0	13
	METAPHASE_CHROMOSOME_ALIGNMENT (61)	1	1	0	61
	METENCEPHALON_DEVELOPMENT (40)	1	1	0	40
	METHIONINE_BIOSYNTHETIC_PROCESS (5)	1	1	0	5
	METHIONINE_METABOLIC_PROCESS (7)	1	1	0	7
	METHYLGLYOXAL_METABOLIC_PROCESS (5)	1	1	0	5
	MHC_CLASS_II_BIOSYNTHETIC_PROCESS (8)	1	1	0	8
	MICROAUTOPHAGY (13)	1	1	0	13
	MICROGLIA_DIFFERENTIATION (5)	1	1	0	5
	MICROTUBULE_ANCHORING (14)	1	1	0	14
	MICROTUBULE_ANCHORING_AT_MICROTUBULE_ORGANIZING_CENTER (8)	1	1	0	8
	MICROTUBULE_BASED_MOVEMENT (125)	1	1	0	125
	MICROTUBULE_BASED_TRANSPORT (89)	1	1	0	89
	MICROTUBULE_BUNDLE_FORMATION (21)	1	1	0	21
	MICROTUBULE_CYTOSKELETON_ORGANIZATION (261)	1	1	0	261
	MICROTUBULE_CYTOSKELETON_ORGANIZATION_INVOLVED_IN_MITOSIS (95)	1	1	0	95
	MICROTUBULE_DEPOLYMERIZATION (18)	1	1	0	18
	MICROTUBULE_NUCLEATION (33)	1	1	0	33
	MICROTUBULE_ORGANIZING_CENTER_LOCALIZATION (18)	1	1	0	18
	MICROTUBULE_ORGANIZING_CENTER_ORGANIZATION (79)	1	1	0	79
	MICROTUBULE_POLYMERIZATION (53)	1	1	0	53
	MICROTUBULE_POLYMERIZATION_OR_DEPOLYMERIZATION (67)	1	1	0	67
	MICROVILLUS_ASSEMBLY (13)	1	1	0	13
	MICROVILLUS_ORGANIZATION (15)	1	1	0	15
	MIDBODY_ABSCISSION (14)	1	1	0	14
	MIDBRAIN_DEVELOPMENT (37)	1	1	0	37
	MIRNA_CATABOLIC_PROCESS (15)	1	1	0	15
	MIRNA_MEDIATED_GENE_SILENCING_BY_INHIBITION_OF_TRANSLATION (12)	1	1	0	12
	MIRNA_MEDIATED_GENE_SILENCING_BY_MRNA_DESTABILIZATION (7)	1	1	0	7
	MIRNA_METABOLIC_PROCESS (52)	1	1	0	52
	MIRNA_PROCESSING (25)	1	1	0	25
	MISMATCH_REPAIR (21)	1	1	0	21
	MITOCHONDRIAL_CALCIUM_ION_HOMEOSTASIS (14)	1	1	0	14
	MITOCHONDRIAL_CALCIUM_ION_TRANSMEMBRANE_TRANSPORT (15)	1	1	0	15
	MITOCHONDRIAL_DEPOLARIZATION (10)	1	1	0	10
	MITOCHONDRIAL_DNA_METABOLIC_PROCESS (7)	1	1	0	7
	MITOCHONDRIAL_ELECTRON_TRANSPORT_CYTOCHROME_C_TO_OXYGEN (16)	1	1	0	16
	MITOCHONDRIAL_ELECTRON_TRANSPORT_NADH_TO_UBIQUINONE (45)	1	1	0	45
	MITOCHONDRIAL_ELECTRON_TRANSPORT_SUCCINATE_TO_UBIQUINONE (5)	1	1	0	5
	MITOCHONDRIAL_ELECTRON_TRANSPORT_UBIQUINOL_TO_CYTOCHROME_C (12)	1	1	0	12
	MITOCHONDRIAL_FISSION (18)	1	1	0	18
	MITOCHONDRIAL_FRAGMENTATION_INVOLVED_IN_APOPTOTIC_PROCESS (7)	1	1	0	7
	MITOCHONDRIAL_FUSION (18)	1	1	0	18
	MITOCHONDRIAL_GENE_EXPRESSION (113)	1	1	0	113
	MITOCHONDRIAL_GENOME_MAINTENANCE (13)	1	1	0	13
	MITOCHONDRIAL_MEMBRANE_ORGANIZATION (70)	1	1	0	70
	MITOCHONDRIAL_OUTER_MEMBRANE_PERMEABILIZATION (17)	1	1	0	17
	MITOCHONDRIAL_PROTEIN_CATABOLIC_PROCESS (7)	1	1	0	7
	MITOCHONDRIAL_PROTEIN_PROCESSING (7)	1	1	0	7
	MITOCHONDRIAL_PROTON_TRANSPORTING_ATP_SYNTHASE_COMPLEX_ASSEMBLY (6)	1	1	0	6
	MITOCHONDRIAL_RESPIRASOME_ASSEMBLY (5)	1	1	0	5
	MITOCHONDRIAL_RESPIRATORY_CHAIN_COMPLEX_ASSEMBLY (74)	1	1	0	74
	MITOCHONDRIAL_RIBOSOME_ASSEMBLY (6)	1	1	0	6
	MITOCHONDRIAL_RNA_3_END_PROCESSING (6)	1	1	0	6
	MITOCHONDRIAL_RNA_CATABOLIC_PROCESS (6)	1	1	0	6
	MITOCHONDRIAL_RNA_METABOLIC_PROCESS (28)	1	1	0	28
	MITOCHONDRIAL_RNA_PROCESSING (11)	1	1	0	11
	MITOCHONDRIAL_TRANSCRIPTION (12)	1	1	0	12
	MITOCHONDRIAL_TRANSLATION (94)	1	1	0	94
	MITOCHONDRIAL_TRANSMEMBRANE_TRANSPORT (55)	1	1	0	55
	MITOCHONDRIAL_TRANSPORT (104)	1	1	0	104
	MITOCHONDRIAL_TRNA_PROCESSING (8)	1	1	0	8
	MITOCHONDRION_DISTRIBUTION (6)	1	1	0	6
	MITOCHONDRION_ENDOPLASMIC_RETICULUM_MEMBRANE_TETHERING (5)	1	1	0	5
	MITOCHONDRION_LOCALIZATION (21)	1	1	0	21
	MITOCHONDRION_ORGANIZATION (291)	1	1	0	291
	MITOPHAGY (43)	1	1	0	43
	MITOTIC_CELL_CYCLE_CHECKPOINT_SIGNALING (78)	1	1	0	78
	MITOTIC_CELL_CYCLE_PHASE_TRANSITION (243)	1	1	0	243
	MITOTIC_CHROMOSOME_CONDENSATION (15)	1	1	0	15
	MITOTIC_CYTOKINETIC_PROCESS (24)	1	1	0	24
	MITOTIC_DNA_INTEGRITY_CHECKPOINT_SIGNALING (47)	1	1	0	47
	MITOTIC_DNA_REPLICATION (11)	1	1	0	11
	MITOTIC_G1_S_TRANSITION_CHECKPOINT_SIGNALING (17)	1	1	0	17
	MITOTIC_G2_DNA_DAMAGE_CHECKPOINT_SIGNALING (23)	1	1	0	23
	MITOTIC_G2_M_TRANSITION_CHECKPOINT (33)	1	1	0	33
	MITOTIC_INTRA_S_DNA_DAMAGE_CHECKPOINT_SIGNALING (7)	1	1	0	7
	MITOTIC_METAPHASE_CHROMOSOME_ALIGNMENT (40)	1	1	0	40
	MITOTIC_NUCLEAR_DIVISION (150)	1	1	0	150
	MITOTIC_NUCLEAR_MEMBRANE_DISASSEMBLY (6)	1	1	0	6
	MITOTIC_NUCLEAR_MEMBRANE_ORGANIZATION (8)	1	1	0	8
	MITOTIC_RECOMBINATION (13)	1	1	0	13
	MITOTIC_SISTER_CHROMATID_COHESION (21)	1	1	0	21
	MITOTIC_SISTER_CHROMATID_SEGREGATION (121)	1	1	0	121
	MITOTIC_SISTER_CHROMATID_SEPARATION (35)	1	1	0	35
	MITOTIC_SPINDLE_ASSEMBLY (48)	1	1	0	48
	MITOTIC_SPINDLE_ORGANIZATION (76)	1	1	0	76
	MODIFICATION_OF_POSTSYNAPTIC_STRUCTURE (9)	1	1	0	9
	MODIFICATION_OF_SYNAPTIC_STRUCTURE (13)	1	1	0	13
	MODIFIED_AMINO_ACID_TRANSPORT (8)	1	1	0	8
	MODULATION_BY_HOST_OF_SYMBIONT_PROCESS (55)	1	1	0	55
	MODULATION_BY_HOST_OF_VIRAL_GENOME_REPLICATION (19)	1	1	0	19
[truncated: 2,615 more rows]

## Sheet: EDF. 4e
Frequency
	Patient ID	Response	Response type	Signature tertile	Signature	Frequency	p value	Stars
	patient2	R	CR	High	Cluster signature 100	0.109986504723347	0.045	*
	patient3	R	CR	High	Cluster signature 100	0.330309374273096
	patient7	R	PR	High	Cluster signature 100	0.137432188065099
	patient8	R	PR	High	Cluster signature 100	0.735489587948602
	patient9	R	PR	High	Cluster signature 100	0.63504273504275
	patient13	R	PR	High	Cluster signature 100	0.190677966101695
	patient1	NR	SD	High	Cluster signature 100	0.156779661016949
	patient4	NR	SD	High	Cluster signature 100	0.00419727177334732
	patient5	NR	PD	High	Cluster signature 100	0.0339622641509434
	patient6	NR	PD	High	Cluster signature 100	0.0112781954887218
	patient10	NR	SD	High	Cluster signature 100	0.147984049623394
	patient11	NR	PD	High	Cluster signature 100	0.109792284866469
	patient12	NR	PD	High	Cluster signature 100	0.0113207547169811
	patient2	R	CR	High	Meng et al. (Tumor-reactive)	0.16464237516869	0.021	*
	patient3	R	CR	High	Meng et al. (Tumor-reactive)	0.381949290532693
	patient7	R	PR	High	Meng et al. (Tumor-reactive)	0.20614828209765
	patient8	R	PR	High	Meng et al. (Tumor-reactive)	0.631812140008841
	patient9	R	PR	High	Meng et al. (Tumor-reactive)	0.52934472934475
	patient13	R	PR	High	Meng et al. (Tumor-reactive)	0.220338983050847
	patient1	NR	SD	High	Meng et al. (Tumor-reactive)	0.173728813559322
	patient4	NR	SD	High	Meng et al. (Tumor-reactive)	0.0178384050367261
	patient5	NR	PD	High	Meng et al. (Tumor-reactive)	0.116981132075472
	patient6	NR	PD	High	Meng et al. (Tumor-reactive)	0.0169172932330827
	patient10	NR	SD	High	Meng et al. (Tumor-reactive)	0.206025697828977
	patient11	NR	PD	High	Meng et al. (Tumor-reactive)	0.155786350148368
	patient12	NR	PD	High	Meng et al. (Tumor-reactive)	0.030188679245283
	patient2	R	CR	High	Oliveira et al. (Tumor-reactive)	0.0985155195681511	0.016	*
	patient3	R	CR	High	Oliveira et al. (Tumor-reactive)	0.514770876948123
	patient7	R	PR	High	Oliveira et al. (Tumor-reactive)	0.20253164556962
	patient8	R	PR	High	Oliveira et al. (Tumor-reactive)	0.522374833850233
	patient9	R	PR	High	Oliveira et al. (Tumor-reactive)	0.464672364672349
	patient13	R	PR	High	Oliveira et al. (Tumor-reactive)	0.245157384987892
	patient1	NR	SD	High	Oliveira et al. (Tumor-reactive)	0.206214689265536
	patient4	NR	SD	High	Oliveira et al. (Tumor-reactive)	0.0241343126967471
	patient5	NR	PD	High	Oliveira et al. (Tumor-reactive)	0.0377358490566038
	patient6	NR	PD	High	Oliveira et al. (Tumor-reactive)	0.0357142857142857
	patient10	NR	SD	High	Oliveira et al. (Tumor-reactive)	0.20957022596367
	patient11	NR	PD	High	Oliveira et al. (Tumor-reactive)	0.0667655786350148
	patient12	NR	PD	High	Oliveira et al. (Tumor-reactive)	0.00754716981132075
	patient2	R	CR	High	Lowery et al. (Tumor-reactive)	0.1889338731444	0.016	*
	patient3	R	CR	High	Lowery et al. (Tumor-reactive)	0.592928588043757
	patient7	R	PR	High	Lowery et al. (Tumor-reactive)	0.269439421338156
	patient8	R	PR	High	Lowery et al. (Tumor-reactive)	0.405405405405413
	patient9	R	PR	High	Lowery et al. (Tumor-reactive)	0.286894586894586
	patient13	R	PR	High	Lowery et al. (Tumor-reactive)	0.34200968523002
	patient1	NR	SD	High	Lowery et al. (Tumor-reactive)	0.266949152542374
	patient4	NR	SD	High	Lowery et al. (Tumor-reactive)	0.061909758656873
	patient5	NR	PD	High	Lowery et al. (Tumor-reactive)	0.19622641509434
	patient6	NR	PD	High	Lowery et al. (Tumor-reactive)	0.109022556390977
	patient10	NR	SD	High	Lowery et al. (Tumor-reactive)	0.202924235711122
	patient11	NR	PD	High	Lowery et al. (Tumor-reactive)	0.167655786350148
	patient12	NR	PD	High	Lowery et al. (Tumor-reactive)	0.0377358490566038
