# Supplementary material for: Tumour-reactive heterotypic CD8 T cell clusters from clinical samples
Source: Nature. 2025 Nov 19;649(8096):467–76. doi: 10.1038/s41586-025-09754-w (PMC12779571; doi:10.1038/s41586-025-09754-w)
Supplement: Supplementary file 11 — Source Data Extended Data Fig. 5 [file 41586_2025_9754_MOESM11_ESM.xlsx]

## Sheet: EDF. 5b
Row Z score
		Immune response	Mitotic	Melanocytic	Transitory melanocytic	Patient-specific	Stress/hypoxia	Stress/p53	Neural crest-like
	Rambow Immune	2.13910077840857	0.745175087213228	-0.44877060827885	-0.481678333789182	-0.876294153462231	-0.134000304311117	-0.791593210468182	-0.151939255312239
	Pozniak Antigen_presentation	2.37845633878838	0.237627299819997	-0.680441309871252	-0.569033628893914	-0.389838281042579	-0.390737284686106	-0.400979837932076	-0.185053296182456
	Pozniak Mitotic	-0.139675433566944	2.41217014642068	-0.174324216236917	-0.171203198108551	-0.567991776686047	-0.355310931717351	-0.775414704272691	-0.228249885832175
	Rambow mitosis	-0.319929647368829	2.4523272560059	-0.254566453388115	-0.237542362494542	-0.536362720909695	-0.284279338934574	-0.580257375243044	-0.2393893576671
	Wouters Melanocytic cell state	-0.799902052544967	-1.16761553631888	0.91770420651604	0.0368746406611798	1.28442470510298	-1.27947957579104	0.9273462756925	0.0806473366821907
	Tsoi Melanocytic	-0.588286856857686	-0.969754990487682	1.24642569190598	-0.207794079755742	1.62310748927721	-1.15938046231006	0.289133738969357	-0.23345053074138
	Rambow MITF targets	-0.341633340210922	-1.05270583627458	1.26132354192424	0.351723370049253	1.58818747834891	-1.03698967554568	-0.67338504383093	-0.0965204944602898
	Rambow pigmentation	-0.692172829564759	-0.634271584619458	1.44881908298256	0.488465270598889	1.41157981729977	-1.20330004687996	-0.459330037881039	-0.359789671936004
	Tsoi Transitory-Melanocytic	-0.640856538907583	-0.825893007970109	1.47824892784231	0.721833225830844	0.87922287629919	-1.41452982177831	0.352321841822956	-0.550347503139291
	Tsoi Transitory	-0.201275239532535	0.472401602463046	0.414688440969689	0.473514596802158	0.13903442466872	-1.66226489611453	1.50321418747549	-1.13931311673203
	Pozniak Stress (hypoxia response)	-0.125882449940775	-0.356270838893752	-0.250717232933695	0.160740081450794	-0.490941769896023	2.37097654495604	-0.813118308394705	-0.494786026347882
	Pozniak Stress (P53 response)	-0.348047912771077	-0.22924105512512	0.0413741312701214	-0.656954065366802	0.429785061364432	-0.880042035903525	2.25052938631975	-0.607403509787777
	Rambow Neuro	0.730250411486542	0.37553999328543	-1.42596009903392	-0.774812071417845	-1.26114031181126	0.50839632271478	0.663074495305855	1.18465125947042
	Tsoi Neural crest-like	0.048606656524054	-0.683913206103136	-0.958616975342902	-0.679554954440445	0.390547579629255	0.483413957974458	-0.675672075547016	2.07518901730573
	Pozniak Neural_Crest_like	0.741570817908022	0.236764786329355	-1.37001086265199	-1.11448569270821	-0.879079746302958	0.200353169713425	1.28637376101377	0.898513766698581

## Sheet: EDF. 5c
Row Z Score
		Immune response	Mitotic	Melanocytic	Transitory melanocytic	Patient-specific	Stress/hypoxia	Stress/p53	Neural crest-like
	Interferon alpha/beta signaling	2.10083318074398	0.710157414624614	-0.345223128192816	-0.413975683997863	-0.863430209358023	-0.0463171013217935	-1.01364607715092	-0.128398395347172
	PD-1 signaling	2.4406440868274	-0.0689561347622029	-0.447524729903088	-0.469137589636412	-0.478250508739141	-0.395622723584697	-0.111658500623758	-0.4694938995781
	Antigen Presentation: MHC class I	1.86813368721302	0.934145391336939	-0.143820868374577	-0.139343406265777	-1.42096001122247	-0.225243209074357	-0.707101976301871	-0.165809607310896
	MHC class II antigen presentation	1.41722012940906	1.44231469637587	-0.217876635607432	-0.449947792883565	-0.44138337045337	-0.339221782802766	-1.52889716540137	0.11779192136357
	Cell cycle	-0.314410236762032	2.45392848733932	-0.18470664704405	-0.467540757724444	-0.604143751004835	-0.305124681865515	-0.261287145011725	-0.316715267926722
	AURKA Activation by TPX2	-0.353572292400372	2.39692989283994	-0.504440023231218	-0.514882826644263	0.0792034025668864	-0.0864594157228337	-0.707740504490145	-0.309038232918
	PKR-mediated signaling	1.07749256516473	1.9568790761354	-0.238926921790678	-0.137085084615667	-0.514256677684582	-0.520575134682919	-1.01223331337472	-0.611294509151564
	Activation of mTORC1 complex.	0.623589710972719	1.46058975955438	-0.151638713261834	-0.201280406713664	-1.22085693717666	1.1748684786123	-1.09105801336791	-0.594213878619323
	Activation of the PI3K/AKT/mTOR pathway	0.84650975354291	1.64095687208528	-0.00887439064922082	-0.314782382564792	-1.13787612638485	0.219476619127488	-1.45127609551688	0.205865750360056
	Melanin biosynthesis	-0.144010481612168	0.0738379288622253	1.55379788628929	0.554132069701833	-0.0449532020664831	-1.27739442900012	0.729216415263466	-1.44462618743804
	Translation	0.00223218113560705	0.108493530096691	0.6176469020138	0.709069549583558	0.133294741577465	0.509667457522518	-2.39341821871028	0.313013856780641
	Oxidative phosphorylation	0.394915425869958	0.521057661267365	0.908294107251616	0.968291255106094	-0.648913042479433	0.0490727576590825	-2.09196237506247	-0.100755789612215
	Response to low oxygen levels (hypoxia).	0.248995675640697	-0.114974138565184	-0.637697840400953	-0.489017724855658	-0.860577072735315	2.26772468928334	-0.600883482898615	0.186429894531686
	Glycolysis	0.00435818652706477	0.56330256825374	-0.271093174701745	-0.403787488435817	-0.588395146273511	1.97800228898026	-1.46738214434071	0.184994909990717
	Apoptosis	1.04994907821176	0.00384130879031693	-0.835513062069948	-0.992615119045294	-0.387800335485469	-0.368738586108453	1.93933705911087	-0.408460343403786
	VEGF signaling pathway	0.205883632211293	0.437784678468397	-0.908132597764483	-1.22397419381491	-0.76669811120462	0.575602325829421	1.86776935979305	-0.188235093518141
	Activation of WNT signaling	-0.814474100947282	-1.44166504104285	-0.416440999168558	-0.402010786097526	1.16562014196961	-0.258978374181376	1.35550374733474	0.812445412133242
	IGF-1 Signaling Pathway	-0.12520644569436	-0.848788325165179	-0.495694115516528	-0.610463646824399	0.831104572614199	-0.527717814848646	2.13293782657326	-0.356172051138354
	ECM-receptor interaction	0.15866822694714	-0.593927869432219	-1.25019808555763	-1.03900015731497	-0.344558690660108	0.355673741131961	1.19354826092718	1.51979457395865

## Sheet: EDF. 5e
Cell numbers					Cell numbers
	Patient ID	Tumor cell states	*Cell numbers			Tumor cell states	Cell source	Cell numbers
	P1	Immune response	92			Immune response	Tumor cells from singlets	1,224
	P2	Immune response	522			Immune response	Tumor cells from T cell clusters	1,413
	P8	Immune response	852			Mitotic	Tumor cells from singlets	1,276
	P9	Immune response	715			Mitotic	Tumor cells from T cell clusters	873
	P15	Immune response	456			Melanocytic	Tumor cells from singlets	2,530
	P1	Mitotic	186			Melanocytic	Tumor cells from T cell clusters	1,161
	P2	Mitotic	256			Transitory melanocytic	Tumor cells from singlets	5,438
	P8	Mitotic	1,130			Transitory melanocytic	Tumor cells from T cell clusters	2,663
	P9	Mitotic	248			Patient-specific	Tumor cells from singlets	1,287
	P15	Mitotic	329			Patient-specific	Tumor cells from T cell clusters	805
	P1	Melanocytic	953			Stress/hypoxia	Tumor cells from singlets	915
	P2	Melanocytic	770			Stress/hypoxia	Tumor cells from T cell clusters	1,094
	P8	Melanocytic	659			Stress/p53	Tumor cells from singlets	1,247
	P9	Melanocytic	1,004			Stress/p53	Tumor cells from T cell clusters	701
	P15	Melanocytic	305			Neural crest-like	Tumor cells from singlets	683
	P1	Transitory melanocytic	3,453			Neural crest-like	Tumor cells from T cell clusters	462
	P2	Transitory melanocytic	1,433
	P8	Transitory melanocytic	1,057
	P9	Transitory melanocytic	1,138
	P15	Transitory melanocytic	1,020
	P2	Patient-specific	7
	P8	Patient-specific	6
	P9	Patient-specific	2,071
	P15	Patient-specific	8
	P1	Stress/hypoxia	284
	P2	Stress/hypoxia	202
	P8	Stress/hypoxia	538
	P9	Stress/hypoxia	656
	P15	Stress/hypoxia	329
	P1	Stress/p53	443
	P2	Stress/p53	219
	P8	Stress/p53	563
	P9	Stress/p53	624
	P15	Stress/p53	99
	P1	Neural crest-like	13
	P2	Neural crest-like	86
	P8	Neural crest-like	111
	P9	Neural crest-like	908
	P15	Neural crest-like	27
	*Omitted rows with values = 0

## Sheet: EDF. 5f
Frequency
	Patient ID	Cell source	Tumor cell states	Frequency	p value*	Adjusted p value*	Stars
	P1	Single tumor cells	Immune response	0.0174363807728558
	P1	Single tumor cells	Mitotic	0.0341658812441093
	P1	Single tumor cells	Melanocytic	0.177426955702168
	P1	Single tumor cells	Transitory melanocytic	0.641611687087653
	P1	Single tumor cells	Patient-specific	0
	P1	Single tumor cells	Stress/hypoxia	0.045004712535344
	P1	Single tumor cells	Stress/p53	0.0831762488218662
	P1	Single tumor cells	Neural crest-like	0.00117813383600377
	P1	Tumor cells from T cell clusters	Immune response	0.0152542372881356	0.702558235766502	0.78062026196278	ns
	P1	Tumor cells from T cell clusters	Mitotic	0.0347457627118644	0.927976040081883	0.976816884296719	ns
	P1	Tumor cells from T cell clusters	Melanocytic	0.169491525423729	0.545107406565741	0.660736250382716	ns
	P1	Tumor cells from T cell clusters	Transitory melanocytic	0.61864406779661	0.150787880200362	0.223389452148684	ns
	P1	Single tumor cells	Patient-specific	0	1	1	ns
	P1	Tumor cells from T cell clusters	Stress/hypoxia	0.0788135593220339	1.13482021203231e-05	3.49175449856095e-05	****
	P1	Tumor cells from T cell clusters	Stress/p53	0.076271186440678	0.471142137762685	0.616970977688855	ns
	P1	Tumor cells from T cell clusters	Neural crest-like	0.00677966101694915	0.00219346490078139	0.00487436644618087	**
	P2	Single tumor cells	Immune response	0.135480814779725
	P2	Single tumor cells	Mitotic	0.05873993368072
	P2	Single tumor cells	Melanocytic	0.252960682141165
	P2	Single tumor cells	Transitory melanocytic	0.407389862624349
	P2	Single tumor cells	Patient-specific	0.00284225485551871
	P2	Single tumor cells	Stress/hypoxia	0.0412126954050213
	P2	Single tumor cells	Stress/p53	0.0852676456655613
	P2	Single tumor cells	Neural crest-like	0.0161061108479394
	P2	Tumor cells from T cell clusters	Immune response	0.170520231213873	0.00487734982278074	0.0102681048900647	*
	P2	Tumor cells from T cell clusters	Mitotic	0.0953757225433526	6.39073839906366e-05	0.000170419690641698	***
	P2	Tumor cells from T cell clusters	Melanocytic	0.170520231213873	6.27991015368428e-09	3.13995507684214e-08	****
	P2	Tumor cells from T cell clusters	Transitory melanocytic	0.414017341040462	0.69907152428016	0.78062026196278	ns
	P2	Tumor cells from T cell clusters	Patient-specific	0.000722543352601156	0.255873621293819	0.352929132819061	ns
	P2	Tumor cells from T cell clusters	Stress/hypoxia	0.0830924855491329	3.6506743114162e-07	1.46026972456648e-06	****
	P2	Tumor cells from T cell clusters	Stress/p53	0.0281791907514451	1.12427976662877e-12	1.12427976662877e-11	****
	P2	Tumor cells from T cell clusters	Neural crest-like	0.0375722543352601	8.12278340622971e-05	0.000203069585155743	***
	P8	Single tumor cells	Immune response	0.114652157015157
	P8	Single tumor cells	Mitotic	0.268169452001555
	P8	Single tumor cells	Melanocytic	0.17994558880684
	P8	Single tumor cells	Transitory melanocytic	0.237854644383988
	P8	Single tumor cells	Patient-specific	0.00155460551884959
	P8	Single tumor cells	Stress/hypoxia	0.0582977069568597
	P8	Single tumor cells	Stress/p53	0.124368441507967
	P8	Single tumor cells	Neural crest-like	0.0151574038087835
	P8	Tumor cells from T cell clusters	Immune response	0.237729406743491	3.45931275484044e-30	6.91862550968088e-29	****
	P8	Tumor cells from T cell clusters	Mitotic	0.187793427230047	2.11929226704262e-11	1.6954338136341e-10	****
	P8	Tumor cells from T cell clusters	Melanocytic	0.0836534357661118	1.18557378214088e-23	1.58076504285451e-22	****
	P8	Tumor cells from T cell clusters	Transitory melanocytic	0.18992744344857	4.71899998616188e-05	0.000134828571033197	***
	P8	Tumor cells from T cell clusters	Patient-specific	0.000853606487409304	0.689359690046036	0.78062026196278	ns
	P8	Tumor cells from T cell clusters	Stress/hypoxia	0.165599658557405	5.1061052204721e-34	2.04244208818884e-32	****
	P8	Tumor cells from T cell clusters	Stress/p53	0.10371318822023	0.0249184733547371	0.0433364753995428	*
	P8	Tumor cells from T cell clusters	Neural crest-like	0.030729833546735	0.000242838588889135	0.000571384915033259	***
	P9	Single tumor cells	Immune response	0.0828488372093023
	P9	Single tumor cells	Mitotic	0.028827519379845
	P9	Single tumor cells	Melanocytic	0.143168604651163
	P9	Single tumor cells	Transitory melanocytic	0.144622093023256
	P9	Single tumor cells	Patient-specific	0.307897286821705
	P9	Single tumor cells	Stress/hypoxia	0.0704941860465116
	P9	Single tumor cells	Stress/p53	0.0787306201550388
	P9	Single tumor cells	Neural crest-like	0.143410852713178
	P9	Tumor cells from T cell clusters	Immune response	0.115265760197775	3.40707731290534e-06	1.13569243763511e-05	****
	P9	Tumor cells from T cell clusters	Mitotic	0.0398640296662546	0.0110091638243431	0.0200166614988056	*
	P9	Tumor cells from T cell clusters	Melanocytic	0.127626699629172	0.0553938650203855	0.0852213308005931	ns
	P9	Tumor cells from T cell clusters	Transitory melanocytic	0.167181705809642	0.008501457251688	0.0161932519079771	*
	P9	Tumor cells from T cell clusters	Patient-specific	0.247218788627936	9.00641060796997e-09	4.00284915909777e-08	****
	P9	Tumor cells from T cell clusters	Stress/hypoxia	0.112793572311496	3.23192408603359e-10	2.15461605735573e-09	****
	P9	Tumor cells from T cell clusters	Stress/p53	0.092398022249691	0.0388313106818352	0.064718851136392	ns
	P9	Tumor cells from T cell clusters	Neural crest-like	0.0976514215080346	2.31163033521443e-09	1.32093162012253e-08	****
	P15	Single tumor cells	Immune response	0.147020725388601
	P15	Single tumor cells	Mitotic	0.128238341968912
	P15	Single tumor cells	Melanocytic	0.12240932642487
	P15	Single tumor cells	Transitory melanocytic	0.41839378238342
	P15	Single tumor cells	Patient-specific	0.0038860103626943
	P15	Single tumor cells	Stress/hypoxia	0.126943005181347
	P15	Single tumor cells	Stress/p53	0.0446891191709845
	P15	Single tumor cells	Neural crest-like	0.00841968911917098
	P15	Tumor cells from T cell clusters	Immune response	0.222546161321672	1.17418604003208e-06	4.26976741829847e-06	****
	P15	Tumor cells from T cell clusters	Mitotic	0.127308066083576	1	1	ns
	P15	Tumor cells from T cell clusters	Melanocytic	0.112730806608358	0.493576782151084	0.616970977688855	ns
	P15	Tumor cells from T cell clusters	Transitory melanocytic	0.363459669582119	0.00583646292368827	0.0116729258473765	*
	P15	Tumor cells from T cell clusters	Patient-specific	0.00194363459669582	0.488420008568898	0.616970977688855	ns
	P15	Tumor cells from T cell clusters	Stress/hypoxia	0.129251700680272	0.904096293325584	0.976816884296719	ns
	P15	Tumor cells from T cell clusters	Stress/p53	0.0291545189504373	0.0469893811497193	0.0751830098395509	ns
	P15	Tumor cells from T cell clusters	Neural crest-like	0.0136054421768707	0.237460721145666	0.339229601636666	ns
	*p value of indicated group compared to single tumor cells

## Sheet: EDF. 5g
Average log2 Fold Change & log10(adjusted p value)
	p value	avg_log2FC	pct.1	pct.2	Adjusted p value	Gene	Enrichment
	6.93745821590429e-147	-0.0773355716982217	0.442	0.637	1.77890303572218e-142	CD74	Single tumor cells
	2.03788359487799e-111	-0.108252645945838	0.914	0.956	5.22554111398615e-107	ZNF106	Single tumor cells
	1.12078367846648e-92	0.224538816201116	0.26	0.146	2.87391350832375e-88	ANGPTL4	Tumor cells from T cell clusters
	2.45027209744463e-84	-0.282922023894825	0.622	0.744	6.28298771226752e-80	NRG3	Single tumor cells
	2.93085594067125e-83	-0.14552199433269	0.709	0.802	7.51530080306921e-79	PDE3B	Single tumor cells
	8.76919643743547e-79	-0.0362246868621068	0.163	0.276	2.2485973504872e-74	HLA-DRA
	7.99748432424407e-73	-0.12662353893471	0.758	0.825	2.05071493042266e-68	HMCN1	Single tumor cells
	9.07252927519806e-72	0.157600700116869	0.314	0.219	2.32637795674629e-67	PLAUR	Tumor cells from T cell clusters
	4.20749619752016e-71	-0.0584430712349864	0.982	0.993	1.07888617496812e-66	MT-CO3	Single tumor cells
	6.2921142930482e-71	-0.0524481915636117	0.197	0.206	1.61342394702342e-66	CRB1	Single tumor cells
	6.47741815266511e-70	0.194636893235006	0.685	0.57	1.66093956270639e-65	PLIN2	Tumor cells from T cell clusters
	9.46589157146338e-68	-0.0767262388739485	0.951	0.983	2.42724391675464e-63	TYR	Single tumor cells
	1.10102990297499e-67	-0.155347867776762	0.705	0.82	2.82326087720847e-63	LHFPL3	Single tumor cells
	9.48671941982493e-65	0.124656528411369	0.803	0.777	2.43258459363151e-60	HMGA1	Tumor cells from T cell clusters
	2.49841915740558e-64	0.117687216020593	0.874	0.87	6.40644640341939e-60	HLA-E	Tumor cells from T cell clusters
	2.70917803118269e-62	0.215351627226209	0.71	0.624	6.94687430755867e-58	SOD2	Tumor cells from T cell clusters
	5.22221819991106e-61	-0.0910411627713168	0.904	0.947	1.3390811908212e-56	GPM6B	Single tumor cells
	8.4184783244091e-60	0.0742511079729995	0.957	0.968	2.15866621194498e-55	HLA-A	Tumor cells from T cell clusters
	6.8798000745713e-59	0.0109741480221953	0.123	0.088	1.76411833512157e-54	LINC01609
	1.07321470832599e-57	-0.0521041820993343	0.04	0.11	2.7519371550895e-53	C1QC	Single tumor cells
	1.4630715454333e-57	0.167158412587251	0.317	0.195	3.75160805680006e-53	GEM	Tumor cells from T cell clusters
	1.57557227294765e-57	0.0713872193561236	0.969	0.976	4.04008242229237e-53	PKM	Tumor cells from T cell clusters
	2.37322622977952e-57	-0.196804164526719	0.716	0.802	6.08542669840066e-53	DCT	Single tumor cells
	6.64880392463562e-57	0.072889713805844	0.937	0.94	1.70488630235506e-52	ALDOA	Tumor cells from T cell clusters
	1.44175529662953e-56	0.151406647061131	0.473	0.377	3.69694893161744e-52	VEGFA	Tumor cells from T cell clusters
	1.97966560655553e-55	0.12684209883279	0.325	0.224	5.07625854832969e-51	CD82	Tumor cells from T cell clusters
	2.5110439404413e-55	0.157127957751934	0.428	0.295	6.43881887207957e-51	C1S	Tumor cells from T cell clusters
	7.40950047906366e-55	-0.0600943676059047	0.803	0.844	1.8999441128415e-50	PCDH7	Single tumor cells
	1.24872113521473e-54	-0.0862616579858599	0.785	0.833	3.20197073491761e-50	RBMS3	Single tumor cells
	1.24949336934648e-54	-0.0404046886588632	0.619	0.631	3.20395089767825e-50	MYH10
	1.98701776918987e-54	0.137067734934936	0.453	0.366	5.09511096375667e-50	TNFRSF12A	Tumor cells from T cell clusters
	3.20155104170582e-54	-0.0436121787935382	0.983	0.993	8.20941718114205e-50	MT-ATP6
	9.3773031151737e-54	-0.0748230336096327	0.952	0.975	2.40452806479284e-49	MT-ATP8	Single tumor cells
	1.41674288397736e-53	-0.0493815037567997	0.041	0.105	3.63281210309474e-49	C1QB
	3.18051881102683e-53	-0.0485584070887293	0.878	0.895	8.155486335235e-49	MYO5A
	2.4954166552224e-52	-0.0237745655968944	0.967	0.977	6.39874738732129e-48	SPTBN1
	4.20341161886687e-52	0.177642303538411	0.843	0.764	1.07783880730984e-47	ANXA2	Tumor cells from T cell clusters
	1.15960923204599e-51	-0.0737925702923601	0.911	0.954	2.97346999281233e-47	MLANA	Single tumor cells
	7.53661068984486e-50	-0.0541524173116872	0.774	0.792	1.93253771309002e-45	INPP4B	Single tumor cells
	5.49863332105801e-49	-0.0503177431965968	0.451	0.484	1.4099595561857e-44	CYP7B1	Single tumor cells
	4.64064986397859e-48	-0.0493829521055589	0.984	0.993	1.18995543812139e-43	MT-CYB
	6.07341664443895e-48	0.0539427090605016	0.916	0.93	1.55734549596703e-43	HLA-C	Tumor cells from T cell clusters
	8.69872006376197e-48	-0.157942008465347	0.892	0.922	2.23052579874984e-43	ZC3H13	Single tumor cells
	1.00666568848446e-47	0.135172073444345	0.551	0.493	2.58129215841185e-43	TAP1	Tumor cells from T cell clusters
	1.50688740180477e-47	-0.0123615629522813	0.948	0.957	3.86396067570778e-43	MT-ND6
	5.27206619685351e-47	-0.0801535159067212	0.414	0.483	1.35186321419718e-42	PKNOX2	Single tumor cells
	1.84233253130702e-46	-0.122660984419473	0.574	0.69	4.72410907677745e-42	GYG2	Single tumor cells
	7.36403596006848e-46	-0.0457067404845382	0.989	0.995	1.88828610088076e-41	MT-CO2
	5.58056353581357e-45	-0.0741918590371253	0.988	0.996	1.43096810185332e-40	CD63	Single tumor cells
	1.82020689494699e-44	0.125764100502742	0.466	0.335	4.66737452002307e-40	RRAS	Tumor cells from T cell clusters
	2.86583202362869e-44	-0.0440446303647244	0.37	0.353	7.3485664749887e-40	AP003400.1
	3.81889866432894e-44	-0.112370816233768	0.951	0.973	9.79241995507226e-40	TOMM7	Single tumor cells
	4.38533700202922e-44	-0.0757722587095637	0.92	0.951	1.12448811406033e-39	ST3GAL6	Single tumor cells
	6.26299987616373e-44	0.0717774496900736	0.953	0.953	1.6059584282459e-39	TAGLN2	Tumor cells from T cell clusters
	7.92360882145756e-44	-0.148895088568374	0.731	0.843	2.03177177399815e-39	ERBB3	Single tumor cells
	2.0673090770991e-43	0.00839351212744316	0.226	0.201	5.30099393549752e-39	SLC26A3
	2.28207872588634e-43	0.0707484240599878	0.147	0.078	5.85170626891775e-39	CCL5	Tumor cells from T cell clusters
	2.96524195177718e-43	-0.0911436385721811	0.967	0.985	7.60347341274704e-39	FMN1	Single tumor cells
	3.65813710814337e-43	0.166201352922659	0.121	0.059	9.38019517270122e-39	CXCL10	Tumor cells from T cell clusters
	6.1923082137509e-43	-0.0297950703974944	0.088	0.118	1.58783167217001e-38	OOEP
	1.25671077000496e-42	0.0634174275842609	0.116	0.063	3.22245775644671e-38	IL32	Tumor cells from T cell clusters
	3.14819132129475e-42	0.000781021244937175	0.636	0.61	8.07259218606401e-38	NIN
	4.0803249164942e-42	-0.0143773703848589	0.988	0.992	1.04627691508744e-37	SDCBP
	1.82089048659408e-41	-0.0109549693825717	0.413	0.397	4.66912738572453e-37	RNF175
	1.91418698204357e-41	-0.0816676914459185	0.278	0.333	4.90835825935614e-37	XYLT1	Single tumor cells
	2.55022449713989e-41	-0.0863780139089238	0.289	0.33	6.53928565556611e-37	BCAN	Single tumor cells
	2.67230627081845e-41	0.015706306365574	0.323	0.376	6.85232773963266e-37	HLA-DPA1
	8.9036453513593e-41	-0.0449646611309172	0.317	0.314	2.28307274099555e-36	NOX4
	1.01031955361756e-40	0.088930044857666	0.42	0.352	2.59066139938616e-36	HLA-F	Tumor cells from T cell clusters
	1.62482033821238e-40	0.137414873385789	0.871	0.874	4.16636431124418e-36	HLA-B	Tumor cells from T cell clusters
	4.40726045787141e-40	0.00136824566377791	0.599	0.565	1.13010972660739e-35	ARHGAP42
	6.43017380758646e-40	-0.0471045227776909	0.085	0.102	1.64882516774132e-35	LINC01239
	6.73112044584024e-40	-0.050894630392157	0.438	0.464	1.72599390472236e-35	MPPED2	Single tumor cells
	8.22679411462999e-40	-0.0459204735550645	0.929	0.954	2.10951454687342e-35	MYO10
	9.57180057697866e-40	-0.038765674424836	0.334	0.352	2.45440110394887e-35	FSTL1
	1.2563307158352e-39	-0.141256360257674	0.671	0.766	3.22148322154461e-35	STK32A	Single tumor cells
	1.73375191713475e-39	0.134456904549675	0.574	0.453	4.44568666591693e-35	TUBB3	Tumor cells from T cell clusters
	5.02361552480253e-39	0.0658703545325545	0.956	0.961	1.28815549286986e-34	TIMP1	Tumor cells from T cell clusters
	5.69604258157029e-39	0.0680206061859365	0.628	0.562	1.46057923876625e-34	ENO2	Tumor cells from T cell clusters
	7.89130691437934e-39	0.00705552501764251	0.867	0.842	2.02348891898515e-34	PTPRJ
	8.49567025077664e-39	0.125160785396055	0.709	0.631	2.17845976570415e-34	UPP1	Tumor cells from T cell clusters
	1.43263371479538e-38	-0.0375514230519851	0.709	0.726	3.67355937147832e-34	MSRB2
	2.28665518331054e-38	-0.0309452509402386	0.107	0.138	5.86344122104488e-34	KLHL9
	2.36010153381577e-38	-0.0360046613846478	0.379	0.387	6.0517723530104e-34	OPN3
	2.60954245065616e-38	-0.0776223831038432	0.803	0.856	6.69138875197254e-34	BNC2	Single tumor cells
	2.88481140972849e-38	-0.0730766375402738	0.834	0.88	7.39723341682578e-34	ETV5	Single tumor cells
	4.33383553720453e-38	-0.0953279790546762	0.301	0.368	1.11128210844998e-33	AF279873.3	Single tumor cells
	5.07500154185152e-38	-0.060905170821709	0.919	0.948	1.30133189536157e-33	CCDC50	Single tumor cells
	5.3085297648614e-38	-0.060544364455805	0.68	0.719	1.36121320230576e-33	PRKCE	Single tumor cells
	7.97395836620929e-38	-0.229311432950166	0.778	0.877	2.04468240426339e-33	PMEL	Single tumor cells
	1.23999538857748e-37	0.0235972758464909	0.486	0.449	3.17959617539038e-33	RASGEF1B
	2.01007184816403e-37	0.107536760859759	0.348	0.262	5.1542262330622e-33	ITGB8	Tumor cells from T cell clusters
	2.70101150341757e-37	-0.0297266458369707	0.993	0.997	6.92593369706333e-33	MT-CO1
	2.71750199000485e-37	0.0316545828073094	0.687	0.686	6.96821860277043e-33	LHFPL3-AS1
	3.43287944244982e-37	-0.19481034116131	0.674	0.78	8.80258946632982e-33	CHL1	Single tumor cells
	4.57721345419137e-37	-0.0683971828796341	0.759	0.801	1.17368907392375e-32	MYO1D	Single tumor cells
	4.73556589241124e-37	-0.0321616520128004	0.719	0.736	1.21429380613209e-32	SWAP70
	5.71826754337145e-37	0.099876991793749	0.248	0.161	1.46627816347131e-32	FOSL1	Tumor cells from T cell clusters
	9.10080117668209e-37	0.14076078612591	0.53	0.452	2.33362743772482e-32	PSMB9	Tumor cells from T cell clusters
	1.22725245063908e-36	-0.0980164326778639	0.889	0.936	3.14692073392872e-32	LONP2	Single tumor cells
	1.37032296702024e-36	-0.0947672046929937	0.6	0.678	3.51378215203329e-32	LAMA4	Single tumor cells
	1.79705871080644e-36	0.0863698947059682	0.844	0.831	4.60801794624988e-32	PLP2	Tumor cells from T cell clusters
	2.62538380638087e-36	0.000937019756283797	0.334	0.305	6.73200915632183e-32	CTDSP1
	3.67633021653747e-36	-0.115835978449667	0.541	0.651	9.42684594124538e-32	IGSF11	Single tumor cells
	9.37328694184113e-36	-0.0822438869515933	0.778	0.838	2.4034982376269e-31	SGCD	Single tumor cells
	9.57823864468545e-36	-0.0688330985087392	0.229	0.288	2.45605195327024e-31	AL133538.1	Single tumor cells
	1.16949197237325e-35	-0.115047814191468	0.925	0.965	2.99881131555949e-31	S100B	Single tumor cells
	2.23564859745904e-35	-0.0882591618625339	0.975	0.981	5.73265013360448e-31	APOE	Single tumor cells
	2.43682927888891e-35	0.0862181138958611	0.849	0.819	6.24851763692694e-31	MFSD12	Tumor cells from T cell clusters
	3.47232160526352e-35	-0.0801240273381692	0.909	0.944	8.90372706021673e-31	CHCHD6	Single tumor cells
	1.04436736861067e-34	-0.103218240367605	0.923	0.962	2.67796680659149e-30	ASAH1	Single tumor cells
	1.18709011286234e-34	-0.112348758509247	0.901	0.939	3.0439364674016e-30	SLC25A5	Single tumor cells
	1.19827319931231e-34	0.029966994745686	0.933	0.915	3.07261213767662e-30	ASAP1
	1.40717637698782e-34	0.0818194985615016	0.442	0.348	3.60828166587217e-30	NOL3	Tumor cells from T cell clusters
	1.70298489794814e-34	-0.158068735977038	0.816	0.869	4.36679387531862e-30	NBL1	Single tumor cells
	1.8315809827729e-34	0.0355017793173517	0.65	0.575	4.69653995602628e-30	LOXL4
	2.15958223918935e-34	-0.0492109768583923	0.628	0.65	5.53760077772932e-30	PLCB4
	4.06063331869126e-34	-0.126249683246736	0.953	0.979	1.04122759557881e-29	MT-ND3	Single tumor cells
	5.09687090963029e-34	-0.130393339586532	0.825	0.887	1.3069396386474e-29	PLP1	Single tumor cells
	8.33991808678305e-34	-0.0169504486097646	0.756	0.755	2.13852179581291e-29	PTPRG
	9.58786864248301e-34	-0.0517423517739849	0.722	0.755	2.45852127730549e-29	ATM	Single tumor cells
	1.00555515930235e-33	-0.0429808875991775	0.661	0.736	2.57844453948308e-29	SERPINF1
	4.07797579877574e-33	-0.0299136672323913	0.642	0.638	1.04567455432208e-28	PIP4K2A
	4.48969801426088e-33	-0.0976873847571499	0.667	0.735	1.15124836481677e-28	PRKACB	Single tumor cells
	7.47067247095728e-33	0.0738772694753174	0.969	0.974	1.91562983500287e-28	ENO1	Tumor cells from T cell clusters
	9.12260120593076e-33	-0.0240065869699268	0.125	0.148	2.33921740122477e-28	AC138649.1
	1.39186646209422e-32	-0.184779511830355	0.417	0.553	3.569023982102e-28	NELL1	Single tumor cells
	1.8824322273757e-32	-0.0749847618658782	0.34	0.421	4.82693271743676e-28	CORO2B	Single tumor cells
	2.02442716337481e-32	-0.0135601266927634	0.13	0.136	5.1910361323257e-28	FKBP1B
	2.32606905901964e-32	0.0786880337923611	0.153	0.088	5.96450628113816e-28	TGM2	Tumor cells from T cell clusters
	2.99974745118477e-32	-0.059311581287922	0.807	0.851	7.69195241432798e-28	DIP2C	Single tumor cells
	4.81717221415401e-32	0.182625264980977	0.247	0.163	1.23521929915337e-27	IGFBP5	Tumor cells from T cell clusters
	5.17551839623129e-32	-0.0145863872291327	0.328	0.323	1.32710642716163e-27	PIGBOS1
	5.47778399771178e-32	-0.0170717239968643	0.536	0.514	1.40461337269326e-27	PLEKHA2
	7.14354710394343e-32	-0.0283517175974038	0.564	0.568	1.83174834839317e-27	HMBOX1
	7.2086020082094e-32	-0.00696645293570195	0.147	0.151	1.84842972694506e-27	SORL1
	8.08218178835292e-32	-0.0144652549404465	0.101	0.108	2.07243305416946e-27	NRXN3
	9.33243244351509e-32	0.109905833223173	0.327	0.207	2.39302232716614e-27	C1R	Tumor cells from T cell clusters
	1.06747219850297e-31	-0.00915427220569148	0.302	0.295	2.73721221140132e-27	ELOVL2
	1.22339800031646e-31	0.0213476731623985	0.932	0.945	3.13703715241146e-27	PGK1
	1.47970338673909e-31	0.0907872855574321	0.627	0.588	3.79425542427637e-27	DCBLD2	Tumor cells from T cell clusters
	1.95624084986889e-31	0.0239358888635587	0.215	0.163	5.01619278723381e-27	SIRT6
	2.66758840168538e-31	-0.0282279234535737	0.773	0.801	6.84023017960165e-27	NSG1
	2.69671180144878e-31	-0.00470121521105682	0.212	0.209	6.91490840127497e-27	TUSC1
	2.92795977262792e-31	0.0270141287582503	0.487	0.454	7.50787444897252e-27	FHL2
	3.32821909904419e-31	-0.0745214516845716	0.582	0.651	8.53421941376912e-27	PLXNC1	Single tumor cells
	3.50064724282708e-31	0.0130517081583954	0.986	0.991	8.97635966005719e-27	TMSB10
	3.74653915364077e-31	-0.0325134888498261	0.708	0.721	9.60687569776568e-27	FRMD4B
	5.25586701520229e-31	0.00789881259501596	0.266	0.244	1.34770942003817e-26	POSTN
	5.28646073979678e-31	-0.0352250430224429	0.572	0.59	1.35555426289869e-26	CHP1
	7.10525918157351e-31	0.0157214457783627	0.266	0.241	1.82193055933908e-26	HHATL
	8.46694510037406e-31	0.0214071394745864	0.479	0.442	2.17109406263792e-26	PHF1
	8.48752440969865e-31	-0.0150367388614609	0.096	0.106	2.17637100913493e-26	ZSCAN16
	1.79668245274555e-30	-0.0768550220839555	0.949	0.974	4.60705314533014e-26	UBL3	Single tumor cells
	2.60338015891021e-30	0.0726327508900606	0.503	0.446	6.67558740347756e-26	BNIP3	Tumor cells from T cell clusters
	3.00528051641658e-30	-0.0796336723073137	0.805	0.86	7.7061403001954e-26	PHLPP1	Single tumor cells
	3.08338644324307e-30	0.103634465346101	0.403	0.334	7.90641951776387e-26	GBP2	Tumor cells from T cell clusters
	3.30617092720931e-30	-0.0572473908553718	0.588	0.639	8.47768349155011e-26	NFIA	Single tumor cells
	3.36758637184031e-30	-0.0746426465840924	0.848	0.893	8.63516497467292e-26	TSPAN14	Single tumor cells
	3.65178981128464e-30	0.0505118561120341	0.966	0.97	9.36391943409609e-26	S100A10	Tumor cells from T cell clusters
	3.72683660004163e-30	0.129849828944538	0.914	0.889	9.55635440982674e-26	SH3BGRL3	Tumor cells from T cell clusters
	4.36513668523571e-30	-0.0159817913861554	0.287	0.284	1.11930834882814e-25	CRISPLD1
	4.62745092840575e-30	0.0564886283370711	0.969	0.972	1.1865709670618e-25	S100A11	Tumor cells from T cell clusters
	5.84147759342539e-30	-0.190594908405692	0.604	0.735	1.49787168450614e-25	SLC24A5	Single tumor cells
	7.05761662900515e-30	-0.00287386007871338	0.309	0.287	1.8097140560095e-25	ALG12
	8.90146044559836e-30	-0.0835705896252443	0.382	0.46	2.28251248746033e-25	GRK3	Single tumor cells
	1.19772263520463e-29	0.0355759100720574	0.991	0.996	3.0712003811917e-25	GAPDH
	1.29833386964485e-29	-0.0465395871141414	0.457	0.472	3.32918770854332e-25	PRELID2
	1.33667839238738e-29	0.0567928444854678	0.109	0.058	3.42751073375971e-25	IL18BP	Tumor cells from T cell clusters
	1.49384064015592e-29	-0.0112342000211947	0.521	0.529	3.8305061694878e-25	PPP1R18
	1.67143134238241e-29	0.069258653047718	0.152	0.079	4.28588424813698e-25	MYOF	Tumor cells from T cell clusters
	2.9024495696231e-29	-0.00829275769728555	0.991	0.994	7.44246118642756e-25	HNRNPA2B1
	3.08644080828243e-29	-0.0217001929691503	0.113	0.133	7.9142515205978e-25	PLEKHA7
	3.64870594857253e-29	-0.034881151247006	0.428	0.442	9.35601179332968e-25	LAS1L
	3.68409166395658e-29	-0.0182316086528721	0.663	0.661	9.44674784471747e-25	TIMM8B
	6.60082406275826e-29	0.0459805662489573	0.689	0.639	1.69258330617247e-24	RNASE1
	7.04609034120552e-29	0.0263916081693985	0.938	0.952	1.80675848529192e-24	GUK1
	7.04626773513775e-29	0.139288261985935	0.521	0.431	1.80680397264402e-24	PLOD2	Tumor cells from T cell clusters
	1.06823754183736e-28	-0.205997694166242	0.595	0.72	2.73917470477935e-24	GJB1	Single tumor cells
	1.34170720017453e-28	-0.0319586158857314	0.224	0.246	3.44040560268754e-24	MTURN
	1.51081147387998e-28	0.123566950492273	0.237	0.16	3.87402278132305e-24	BIRC3	Tumor cells from T cell clusters
	1.70860426531535e-28	0.169505322078372	0.551	0.432	4.38120305712162e-24	CAVIN3	Tumor cells from T cell clusters
	1.79790295984308e-28	-0.0481213392859167	0.615	0.64	4.61018276962962e-24	RASSF3
	2.47811177478136e-28	-0.0338117340482858	0.364	0.38	6.35437421289437e-24	TTC8
	3.13193139110667e-28	0.209302740661502	0.673	0.63	8.03089847307573e-24	FN1	Tumor cells from T cell clusters
	3.41854136413456e-28	-0.0240011719226083	0.137	0.16	8.76582376591383e-24	TRIM32
	4.49941817270586e-28	0.0856365528169428	0.315	0.238	1.15374080784524e-23	SEMA4B	Tumor cells from T cell clusters
	4.64711134903949e-28	-0.000923256409281398	0.294	0.271	1.19161229212071e-23	POMGNT2
	4.99862628166004e-28	-0.0749684073420945	0.793	0.839	1.28174775114327e-23	REV3L	Single tumor cells
	5.35672463786714e-28	-0.0138611952767823	0.652	0.644	1.37357133164189e-23	DNAJC13
	5.86154597840256e-28	0.0676171820924555	0.303	0.235	1.50301761978198e-23	SLC16A3	Tumor cells from T cell clusters
	5.89428070268834e-28	-0.0921220911791338	0.818	0.863	1.51141145778334e-23	LRMDA	Single tumor cells
	5.98822594348569e-28	0.0268617135057946	0.241	0.197	1.5355008964286e-23	FSTL3
	8.00623101214861e-28	0.00296743469656212	0.153	0.134	2.05295775613515e-23	RNASE4
	8.41283398515044e-28	0.12285859046763	0.551	0.418	2.15721889047228e-23	RELB	Tumor cells from T cell clusters
	8.61624593801409e-28	-0.0635291241606425	0.7	0.757	2.20937778342557e-23	ST3GAL5	Single tumor cells
	8.88961583689448e-28	-0.0366957507653863	0.302	0.316	2.27947529289648e-23	HPGD
	8.89522610481744e-28	0.0936556619272493	0.465	0.393	2.28091387779729e-23	CDKN1A	Tumor cells from T cell clusters
	1.03392506461636e-27	-0.201265350407476	0.615	0.727	2.65119065068927e-23	SPRY4	Single tumor cells
	1.07471147809876e-27	-0.0252723003817794	0.076	0.101	2.75577517214084e-23	IKZF2
	1.11951379591679e-27	0.0236739558546553	0.576	0.524	2.87065727548984e-23	ACAT1
	1.23617681854862e-27	-0.00774649545420626	0.211	0.2	3.16980459812237e-23	CHTF8
	1.33853954861406e-27	-0.0113903273797828	0.361	0.349	3.43228311055616e-23	LEO1
	1.39193373305868e-27	-0.0152926460771831	0.694	0.706	3.56919647830907e-23	GPR143
	1.40470230747318e-27	-0.0145804542569354	0.137	0.142	3.60193765682274e-23	PGBD1
	1.60024658430845e-27	0.060169379644205	0.114	0.071	4.10335229148374e-23	TNFSF10	Tumor cells from T cell clusters
	1.96760470254221e-27	-0.132719715559658	0.68	0.774	5.04533197825874e-23	HPS4	Single tumor cells
	2.50895803737133e-27	0.0227638371062694	0.774	0.732	6.43347019942758e-23	PIR
	3.29091427757381e-27	0.0178998107528326	0.658	0.614	8.43856239055475e-23	PARD3
	3.37353319812205e-27	0.02963905782229	0.72	0.671	8.65041382662457e-23	SEPTIN11
	3.53052909580785e-27	-0.0490800986523886	0.082	0.132	9.0529827074705e-23	MAL
	3.58474159376954e-27	-0.00253832183960764	0.192	0.179	9.19199439474385e-23	ANG
	3.89451518375559e-27	0.165614645067394	0.902	0.858	9.98631583418608e-23	WARS	Tumor cells from T cell clusters
	4.61306653030118e-27	-0.0229695382629209	0.223	0.24	1.18288251969983e-22	LINC01006
	5.87523173127395e-27	-0.0137119164747404	0.228	0.228	1.50652692053327e-22	NSDHL
	6.12794771517075e-27	-0.03725254926767	0.713	0.732	1.57132835312408e-22	CSGALNACT1
	6.20290105877044e-27	0.0900585781418973	0.346	0.272	1.59054788948992e-22	FLNB	Tumor cells from T cell clusters
	6.56841900850598e-27	-0.0121818572067016	0.431	0.405	1.6842740021611e-22	C12orf73
	6.9131161810723e-27	-0.126429068847459	0.765	0.831	1.77266125115056e-22	NLGN1	Single tumor cells
	7.31619389131102e-27	0.0841932518769939	0.996	0.998	1.87601843760997e-22	FTH1	Tumor cells from T cell clusters
	7.78116636882967e-27	0.0710067747975644	0.228	0.141	1.99524668029531e-22	HES4	Tumor cells from T cell clusters
	8.16578711163441e-27	-0.0412166822940752	0.88	0.9	2.09387113116529e-22	MICOS10
	8.27274878691472e-27	0.102180271840013	0.567	0.488	2.12129824394067e-22	ERO1A	Tumor cells from T cell clusters
	8.47269743131765e-27	0.0784175706950716	0.209	0.133	2.17256907533847e-22	PGM2L1	Tumor cells from T cell clusters
	9.40958692397967e-27	-0.00729533735467644	0.383	0.366	2.41280627904687e-22	DUSP11
	9.4437871814754e-27	-0.00179533203468829	0.572	0.535	2.42157590907392e-22	NAV1
	2.37504990495364e-26	-0.0752631615949619	0.914	0.948	6.09010296628212e-22	MITF	Single tumor cells
	3.07437947521256e-26	0.0123609265400319	0.194	0.243	7.88332385034004e-22	HLA-DRB1
	3.15815641185151e-26	0.0984897081986076	0.841	0.801	8.09814467126963e-22	DRAP1	Tumor cells from T cell clusters
	4.95848302816344e-26	0.080825833545096	0.386	0.296	1.27145421808167e-21	BCL3	Tumor cells from T cell clusters
	4.98148679243567e-26	-0.0293381179194817	0.414	0.425	1.27735284331635e-21	CNOT1
	5.15999224088619e-26	0.00564601165574449	0.283	0.254	1.32312521040804e-21	ESS2
	5.63438571895038e-26	0.00938272208530216	0.34	0.304	1.44476918605326e-21	MPI
	6.70855193345584e-26	-0.0187701085647619	0.61	0.612	1.72020688677675e-21	GAB2
	6.82519885011984e-26	-0.0024519335815561	0.529	0.499	1.75011748914773e-21	VCL
	7.60584586367532e-26	-0.0216932117811601	0.266	0.276	1.95029099636363e-21	NCBP1
	7.95972000197242e-26	0.150024746766583	0.346	0.24	2.04103140290577e-21	ADM	Tumor cells from T cell clusters
	7.97798880693569e-26	0.00795082893714394	0.859	0.851	2.04571588987445e-21	PRKDC
	9.36207102413434e-26	-0.0129762123593334	0.249	0.247	2.40062225200853e-21	TMEM159
	9.72021264962453e-26	-0.000557747341031534	0.652	0.619	2.49245692761672e-21	RELL1
	1.00944113249676e-25	-0.0209971135548253	0.185	0.202	2.58840895194819e-21	EIF3J-DT
	1.02172308648362e-25	0.0319001205455308	0.252	0.216	2.61990233836129e-21	PFKFB4
	1.12201038230166e-25	-0.042204987533242	0.579	0.601	2.87705902229792e-21	LRCH1
	1.20591894597801e-25	-0.0158177671114803	0.309	0.308	3.09221736127681e-21	GUF1
	1.39699657066619e-25	0.0504437728805756	0.158	0.099	3.58217860650224e-21	IQCJ-SCHIP1	Tumor cells from T cell clusters
	1.45397024619812e-25	-0.0189060314228669	0.217	0.225	3.72827050530122e-21	ZSCAN9
	1.85388069309433e-25	-0.0425844282371177	0.655	0.674	4.75372087323248e-21	SASH1
	1.87607861731343e-25	0.0143296476436618	0.679	0.654	4.81064079051508e-21	ELOVL5
	2.70994349410701e-25	-0.0128885573495563	0.107	0.115	6.9488371075892e-21	FKBPL
	2.76472254609808e-25	-0.0359125525938375	0.694	0.717	7.08930155270468e-21	FARP1
	2.83907477045632e-25	-0.0063822860720794	0.182	0.178	7.2799555264041e-21	DUSP18
	3.25355576184446e-25	-0.0137864512954611	0.138	0.146	8.34276768452156e-21	WNK3
	3.30867908604655e-25	-0.0436424025368367	0.802	0.816	8.48411491244057e-21	NEK7
	3.59350146816354e-25	-0.0119554602370431	0.171	0.172	9.21445646466494e-21	EXD3
	3.88458117212202e-25	-0.02048862716297	0.171	0.192	9.96084304155529e-21	AC245060.5
	4.11760188448757e-25	-0.0235476855747414	0.28	0.288	1.0558354752203e-20	BLOC1S5
	4.2519226903436e-25	-0.00755596518931037	0.331	0.321	1.09027801625791e-20	DXO
	4.52149610311669e-25	-0.0800639909078178	0.766	0.829	1.15940203076118e-20	RGS20	Single tumor cells
	4.73874738005395e-25	-0.0108069331256365	0.235	0.232	1.21510960319343e-20	LHPP
	5.13036238725053e-25	-0.0255860072855254	0.207	0.228	1.31552752333878e-20	F11R
	5.741087190416e-25	-0.0514374119025862	0.21	0.26	1.47212957736647e-20	FAXDC2	Single tumor cells
	5.7637855770747e-25	0.0140245183808664	0.217	0.183	1.4779498976735e-20	ALDOC
	6.16424612896066e-25	-0.00296918050084993	0.699	0.672	1.58063599238809e-20	EPS15
	6.39149089961733e-25	0.0193241843346212	0.977	0.972	1.63890609647988e-20	HNRNPU
	7.21864848552174e-25	-0.00052686057252492	0.203	0.185	1.85100584465748e-20	STN1
	7.27175945188224e-25	-0.0177230740296362	0.226	0.232	1.86462455865164e-20	C1QTNF6
	7.5591196972759e-25	-0.0095649555983587	0.214	0.211	1.93830947277549e-20	NDUFAF1
	7.69833982572419e-25	0.0779351993570052	0.972	0.98	1.9740082981122e-20	CTSB	Tumor cells from T cell clusters
	8.72285459573115e-25	0.0284092999346608	0.415	0.365	2.23671437543738e-20	ZNF358
	8.9252849647344e-25	-0.0577078232141997	0.716	0.742	2.28862157065719e-20	ARID1B	Single tumor cells
	9.0058912855096e-25	-0.0284397799718472	0.135	0.162	2.30929064343037e-20	ARSE
	9.38212832845477e-25	-0.00610454842718594	0.364	0.342	2.40576534598237e-20	CCDC6
	9.90280319044975e-25	-0.00765793120923164	0.214	0.207	2.53927679409513e-20	PIGB
	1.02425007757061e-24	-0.0256104829020746	0.469	0.478	2.62638204890655e-20	EIF4EBP2
	1.27781029479618e-24	-0.018610002988865	0.472	0.466	3.27656115791635e-20	MBTPS1
	1.28681014668506e-24	-0.026178521604559	0.148	0.166	3.29963857812982e-20	PPARGC1A
	1.37422552104369e-24	-0.0977146502697722	0.816	0.876	3.52378908106023e-20	SORT1	Single tumor cells
	1.37516510704229e-24	-0.0103389194007061	0.183	0.182	3.52619836747784e-20	LINC00665
	1.53839829767698e-24	-0.0170349055604705	0.42	0.423	3.94476091490331e-20	NPAT
	1.57149484727995e-24	-0.0127365367570943	0.226	0.227	4.02962708739525e-20	CSTF2T
	1.61393819407181e-24	-0.00740758969248895	0.358	0.347	4.13846031723894e-20	TBCC
	1.62496110443405e-24	-0.020516594364659	0.428	0.427	4.16672526398979e-20	HSPA12A
	1.71562967672967e-24	-0.0159770031370506	0.297	0.296	4.39921761707023e-20	ABHD13
	1.81739116623294e-24	0.0708050621655435	0.731	0.692	4.66015442845451e-20	BNIP3L	Tumor cells from T cell clusters
	1.93872679040932e-24	-0.0376982485623064	0.352	0.379	4.97128323596757e-20	PREX1
	2.0645538701321e-24	-0.027211150902253	0.087	0.103	5.29392903379274e-20	NCKAP5
	2.0916565100077e-24	-0.0361972689007895	0.384	0.403	5.36342562296175e-20	MSH2
	2.09927208516228e-24	-0.0209314285070729	0.322	0.326	5.38295348077311e-20	MARCH2
	2.11444262470663e-24	-0.027117139510322	0.174	0.197	5.42185377827274e-20	SRP14-AS1
	2.12595695228577e-24	-0.0156751470365772	0.117	0.13	5.45137881705118e-20	MRPS30-DT
	2.51297081528243e-24	-0.0163817071874243	0.42	0.416	6.4437597645472e-20	MRS2
	2.64132559998896e-24	-0.000328040134458765	0.23	0.211	6.77288710349169e-20	YIPF1
	2.64554400470621e-24	0.124779701250844	0.856	0.786	6.78370393686767e-20	CEBPB	Tumor cells from T cell clusters
	2.68879394926879e-24	-0.00757188018124347	0.143	0.138	6.89460544471502e-20	ZNF420
	2.70758221237922e-24	0.0557062037704077	0.953	0.958	6.94278230898281e-20	GPX4	Tumor cells from T cell clusters
	2.71900070329292e-24	-0.023459296872061	0.162	0.18	6.9720616033837e-20	KIF27
	2.90459697105485e-24	-0.0308342369300132	0.211	0.238	7.44796755317884e-20	NIPSNAP3A
	3.13342645970957e-24	-0.0020462754124326	0.256	0.242	8.03473212798728e-20	TMEM38B
	4.06334840491323e-24	-0.0123517606688898	0.268	0.265	1.04192379798785e-19	PSMD5
	4.19619655516285e-24	0.0628826840263649	0.331	0.243	1.07598872067486e-19	NFKB2	Tumor cells from T cell clusters
	4.59902293184833e-24	0.0284359715852075	0.324	0.267	1.17928146018455e-19	DNAJB2
	5.10041980240565e-24	0.0400361159462555	0.548	0.503	1.30784964573286e-19	LRP10
	5.21968002477748e-24	0.000689469088115235	0.221	0.203	1.33843035195344e-19	CCDC28A
	5.45075731417155e-24	0.00756739093664674	0.304	0.274	1.39768319049987e-19	KCTD7
	5.76665192070878e-24	-0.0357305008808221	0.394	0.412	1.47868488550814e-19	MFSD4B
	5.97996808229608e-24	-0.0213800172208314	0.117	0.135	1.53338341566236e-19	SLAIN1
	6.01547085433398e-24	-0.0158844091199261	0.29	0.295	1.54248703646832e-19	DTWD1
	6.22835716254619e-24	0.122860669711316	0.358	0.258	1.59707534362009e-19	RCN3	Tumor cells from T cell clusters
	6.53842207224969e-24	-0.0116433834643385	0.627	0.633	1.67658218776627e-19	SAMD4A
	6.62591335894336e-24	0.147802574986999	0.399	0.304	1.69901670350026e-19	ISG15	Tumor cells from T cell clusters
	6.99295946618435e-24	-0.0107563928114138	0.163	0.164	1.79313466631899e-19	SLC25A14
	7.28285060213736e-24	-0.0245678981177483	0.129	0.151	1.86746855140006e-19	ZNF484
	7.91614341184112e-24	-0.00293375053595646	0.437	0.417	2.0298574936643e-19	LRRN4CL
	8.02130758985761e-24	0.169997195393584	0.27	0.179	2.05682369219129e-19	NNMT	Tumor cells from T cell clusters
	8.02817479118007e-24	-0.0389414327379299	0.137	0.18	2.05858457995439e-19	HENMT1
	8.78589285762726e-24	-0.029605966308001	0.126	0.154	2.25287864655278e-19	RSPH9
	8.81030679726613e-24	0.0738064550422367	0.356	0.263	2.25913886895498e-19	RHBDF2	Tumor cells from T cell clusters
	9.28244565155737e-24	-0.0428282651385192	0.143	0.183	2.38020471397234e-19	ADGRL2
	9.48971861193775e-24	0.0121064340979628	0.22	0.185	2.43335364647308e-19	ZBTB22
	9.49893291483685e-24	-0.010427641122384	0.245	0.244	2.43571637802246e-19	MAGEH1
	9.77007896752671e-24	0.020840345353796	0.561	0.516	2.5052436488532e-19	ETS1
	1.01406472795659e-23	0.0176513004354365	0.289	0.251	2.60026477542629e-19	ABCB1
	1.03719399716294e-23	0.0866725948292491	0.451	0.386	2.6595728475252e-19	SELENOM	Tumor cells from T cell clusters
	1.0545336765735e-23	-0.0617785472423656	0.407	0.466	2.70403525346977e-19	DAPK1	Single tumor cells
	1.16240411781198e-23	-0.013509395061901	0.233	0.234	2.98063663889349e-19	FPGT
	1.22464435821483e-23	-0.0150650277782236	0.426	0.419	3.14023306333447e-19	MARVELD1
	1.24142347539111e-23	-0.00634922760485265	0.146	0.143	3.18325807559788e-19	DOLK
	1.24869800293195e-23	-0.0268197067525232	0.383	0.391	3.2019114191181e-19	DHRS7B
	1.31632131736111e-23	0.0199878823918974	0.313	0.263	3.37531112197737e-19	ZNF444
	1.33701146421644e-23	-0.0159334062877467	0.221	0.226	3.4283647965438e-19	PDCL
	1.33927994130553e-23	-0.0180904590429253	0.103	0.118	3.43418162549565e-19	IRX3
	1.56581721405053e-23	-0.00555824868754137	0.166	0.16	4.01506850026837e-19	RPUSD2
	1.57873167577015e-23	0.0887799681558827	0.976	0.975	4.04818376300981e-19	LDHA	Tumor cells from T cell clusters
	1.8415401725967e-23	-0.00541878065308762	0.217	0.21	4.72207731057247e-19	HDAC6
	2.10234961966647e-23	-0.00366422729701105	0.285	0.271	5.39084489474877e-19	CHST14
	2.15180401119316e-23	-0.026521916336336	0.43	0.44	5.51765584550149e-19	ARV1
	2.2174614484115e-23	-0.0412441780511633	0.696	0.716	5.68601464601676e-19	SGK3
	2.30770997969152e-23	-0.00572295606416755	0.153	0.145	5.917429929925e-19	ANAPC2
	2.59081360211196e-23	0.0209114691531654	0.17	0.134	6.64336423853548e-19	L1CAM
	2.66512533934381e-23	-0.0152535161428131	0.618	0.616	6.8339143951454e-19	TBC1D4
	2.88027146547879e-23	-0.00215458277059799	0.26	0.244	7.38559209178072e-19	CCDC127
	3.01295222701338e-23	-0.00922123836303523	0.79	0.778	7.72581210050771e-19	ENAH
	3.35122024776593e-23	-0.00546137876036815	0.192	0.182	8.5931989593214e-19	ZFYVE19
	3.38844308630232e-23	-0.0258461905079476	0.199	0.218	8.6886457618964e-19	TTC28-AS1
	3.41564052681496e-23	0.0200543575643202	0.918	0.927	8.75838543885893e-19	BTG1
	3.45982535513601e-23	-0.0162364316937131	0.248	0.253	8.87168417563976e-19	ING4
	3.81282049664291e-23	0.0956431523793009	0.199	0.13	9.77683431749174e-19	COL6A2	Tumor cells from T cell clusters
	3.84573056223693e-23	-0.0133377715003213	0.354	0.35	9.86122230768794e-19	CLCC1
	3.87084306965226e-23	-0.0151132307715626	0.859	0.86	9.92561579920233e-19	SPIRE1
	4.04196636522927e-23	0.0333653234166765	0.795	0.738	1.03644101537209e-18	UBR5
	4.08672479355667e-23	-0.085863964765797	0.448	0.507	1.0479179715638e-18	SOX6	Single tumor cells
	4.35712107047381e-23	-0.0413076639184484	0.134	0.182	1.1172529848909e-18	AC007009.1
	4.57258989742514e-23	0.0405269747977461	0.324	0.268	1.17250350149775e-18	SEZ6L2
	4.89588827441009e-23	0.00677645954394462	0.292	0.264	1.25540367132423e-18	LINC02381
	4.9046046708499e-23	-0.0198202589051036	0.322	0.327	1.25763872969933e-18	BRCC3
	4.92213240636348e-23	-0.0443085405454069	0.547	0.569	1.26213319163972e-18	NARS2
	5.42332431597434e-23	0.00685268090472549	0.322	0.294	1.39064882110214e-18	HOXC10
	5.44901871861174e-23	-0.168843757523848	0.783	0.849	1.39723737982642e-18	APOC1	Single tumor cells
	5.53402474565383e-23	0.0443267111550198	0.422	0.354	1.41903462528055e-18	TNIP1
	5.54284331243782e-23	-0.0106271929450369	0.568	0.554	1.42129588217531e-18	EFTUD2
	5.84462742354173e-23	-0.00877010422573521	0.258	0.251	1.49867936394457e-18	RNF25
	6.34498711222326e-23	-0.0329028887565614	0.118	0.149	1.62698159531629e-18	AL445250.1
	6.53626414060816e-23	-0.062141398392453	0.468	0.515	1.67602885093474e-18	KIN	Single tumor cells
	7.01138518294397e-23	-0.0262264457731614	0.304	0.32	1.79785938861049e-18	ZNF830
	7.04990238695626e-23	0.0476560372037102	0.614	0.545	1.80773597006332e-18	ZBTB7A
	7.39294418271873e-23	-0.0211715230682673	0.087	0.108	1.89569874733274e-18	HMGA1P4
	7.61096993447657e-23	0.00356396440680781	0.247	0.223	1.95160491059848e-18	RMND5B
	7.77217912159053e-23	-0.00963526235938134	0.373	0.363	1.99294217035824e-18	BYSL
	8.2205795115422e-23	0.0916489087581525	0.614	0.537	2.10792099834965e-18	ZYX	Tumor cells from T cell clusters
	8.50502053193576e-23	0.0188885850820693	0.361	0.332	2.18085736479897e-18	TUT7
	9.4349447711206e-23	-0.00415460716954283	0.256	0.242	2.41930853821074e-18	RBM48
	9.70393545694726e-23	-0.0220423788527405	0.205	0.219	2.48828312987042e-18	AC093157.1
	9.84969198160906e-23	-0.00720912287375156	0.385	0.365	2.5256580179242e-18	ZBTB41
	9.88216709461673e-23	-0.0145422075673919	0.356	0.356	2.53398528640162e-18	PRKG2
	1.02335645065591e-22	-0.0136644603880738	0.263	0.266	2.62409061077189e-18	REXO4
	1.03865510411039e-22	-0.00919937664939752	0.156	0.153	2.66331941795987e-18	CHST10
	1.12840858314616e-22	-0.0263850801630426	0.253	0.274	2.89346528890337e-18	CAAP1
	1.14675171600652e-22	-0.0055382649595439	0.269	0.258	2.94050075018393e-18	MPND
	1.243205257913e-22	-0.0261544154453297	0.624	0.634	3.18782692234053e-18	STK10
	1.39167733728412e-22	0.00795502457196659	0.371	0.336	3.56853902826395e-18	TIMM44
	1.42347711426949e-22	-0.00913836721065686	0.364	0.357	3.65008001640983e-18	FAHD1
	1.4738042471446e-22	-0.0178966131306975	0.511	0.505	3.77912885052819e-18	DCTN4
	1.47919520995352e-22	-0.0206802484099747	0.556	0.564	3.79295235736281e-18	SMC1A
	1.50939648763745e-22	0.0295233636207969	0.5	0.449	3.87039447359995e-18	SHFL
	1.52321407556254e-22	-0.0169470587210616	0.114	0.128	3.90582553255747e-18	ZNF514
	1.53991186840633e-22	0.0418596481021568	0.155	0.103	3.94864201296752e-18	ARL4C
	1.55162530634954e-22	-0.0362496795818562	0.343	0.372	3.9786776105415e-18	ZC3H8
	1.56528427009141e-22	0.0172190718318208	0.447	0.403	4.01370192536839e-18	AKIRIN2
	1.58539858519826e-22	-0.0127178320988493	0.365	0.36	4.06527905216538e-18	THOC3
	1.75496067986935e-22	-0.0281019841149274	0.114	0.123	4.50007017532099e-18	AGMO
	1.77485776010396e-22	-0.0109179189703074	0.254	0.255	4.55109026845858e-18	HEXIM2
	1.8525630819453e-22	-0.0255449120901352	0.501	0.503	4.75034225472413e-18	CASC4
	1.92699504227472e-22	-0.0115772174603077	0.299	0.299	4.94120068740083e-18	MICA
	2.04022501119626e-22	-0.00315825772896763	0.393	0.373	5.23154497370944e-18	IFT22
	2.05446808967732e-22	-0.00163533267103436	0.355	0.331	5.26806707555059e-18	GTPBP10
	2.11093415656353e-22	-0.0094092945617584	0.215	0.211	5.4128573642602e-18	MBLAC2
	2.11427464089726e-22	-0.0238019766902247	0.569	0.57	5.42142303418876e-18	TNKS2
	2.13323758425258e-22	0.00539876886788861	0.123	0.103	5.47004781354047e-18	MIEF2
	2.13629637405556e-22	0.0279148810332187	0.369	0.311	5.47789116235327e-18	RFC2
	2.15284467137949e-22	-0.073423129449113	0.943	0.971	5.52032430635129e-18	LDHB	Single tumor cells
	2.26513063961641e-22	-0.01247809406707	0.11	0.12	5.8082479861044e-18	KCNS3
	2.27494634511163e-22	0.000135730093527242	0.567	0.54	5.83341741813524e-18	MRPS14
	2.313992519698e-22	-0.00563153333920713	0.246	0.235	5.93353961900961e-18	GPATCH11
	2.33412707937582e-22	-0.0347681684980745	0.27	0.299	5.98516865693548e-18	YPEL2
	2.34674243096962e-22	0.00370103605273961	0.34	0.313	6.0175169414923e-18	INO80B
	2.51363301793671e-22	-0.00428132606155901	0.153	0.146	6.44545778459331e-18	ABITRAM
	2.54956322410761e-22	0.000148333145869622	0.327	0.304	6.53759001925673e-18	RTN2
	2.61846519921849e-22	-0.00564473764462281	0.302	0.288	6.71426846383606e-18	INTS14
	2.62407125345718e-22	-0.0387080569215253	0.364	0.393	6.72864350811489e-18	CBY1
	2.72588880572521e-22	-0.0173169487903905	0.211	0.223	6.98972407564059e-18	ELOA-AS1
	2.73351781313683e-22	-0.00777469378077922	0.626	0.618	7.00928637644546e-18	DNAJB11
	2.73554949945946e-22	0.132650462511767	0.862	0.797	7.01449602651394e-18	CTSZ	Tumor cells from T cell clusters
	2.80172558129186e-22	-0.00499690742383244	0.184	0.174	7.1841847355486e-18	AP4B1
	2.87981424770013e-22	-0.0132256579031947	0.182	0.184	7.38441969395268e-18	UPRT
	3.19045035614105e-22	-0.0222747856605869	0.138	0.161	8.18095280321689e-18	DNAAF4
	3.28904228352256e-22	-0.00138024140784135	0.313	0.292	8.43376222340854e-18	GRK6
	3.47284485035729e-22	0.0739188532614566	0.26	0.188	8.90506876528617e-18	KCNN4	Tumor cells from T cell clusters
	3.47769217131345e-22	-0.0214077288890345	0.099	0.122	8.91749826568195e-18	AP000525.1
	3.66642028128256e-22	-0.00631890630673435	0.267	0.256	9.40143488526475e-18	TMEM234
	3.90958950206499e-22	-0.00939790708282778	0.194	0.192	1.00249694011951e-17	KATNB1
	3.90996941999986e-22	-0.0250444821855323	0.266	0.282	1.00259435867636e-17	RFK
	4.14636500895257e-22	-0.00346941739126583	0.23	0.217	1.06321091559562e-17	ABCD4
	4.20661260017969e-22	-0.0108737363787882	0.446	0.43	1.07865960293808e-17	ANKRD13C
	4.29615212712012e-22	-0.0171904680981391	0.16	0.17	1.10161932843614e-17	AC244033.2
	4.34940186523646e-22	-0.020855622042536	0.358	0.36	1.11527362628393e-17	CHML
	4.44129121525797e-22	-0.0250928912136099	0.113	0.126	1.13883589341645e-17	AC015631.1
	4.53304592761869e-22	-0.0210465530026827	0.461	0.471	1.16236363675998e-17	WDR91
	4.59035045606264e-22	0.1114299931081	0.269	0.198	1.17705766394358e-17	GBP1	Tumor cells from T cell clusters
	4.70826863696363e-22	6.88074739861322e-05	0.322	0.299	1.20729424389021e-17	NPRL2
	5.06708118892989e-22	0.0530294640076395	0.665	0.616	1.2993009584654e-17	IDS	Tumor cells from T cell clusters
	5.07754015753111e-22	0.0210640386389653	0.466	0.418	1.30198284719413e-17	CCDC130
	5.08062951576927e-22	0.0433345740521242	0.149	0.088	1.30277502043356e-17	TMEM132A
	5.14339525548386e-22	0.0107624792069042	0.369	0.327	1.31886941141117e-17	FAM189B
	5.20318708487659e-22	-0.0045073032282707	0.166	0.158	1.33420123230406e-17	ZNF691
	5.2277107353647e-22	-0.00490470700260984	0.136	0.132	1.34048958676222e-17	SPIN2B
	5.23285347210217e-22	-0.0193619883102851	0.394	0.397	1.34180828731644e-17	CLN5
	5.3553432882625e-22	0.140793892840263	0.497	0.395	1.37321712597627e-17	TMEM158	Tumor cells from T cell clusters
	5.51956636493789e-22	0.00787168388605239	0.364	0.33	1.41532720729737e-17	PPP2R5D
	5.89519633027199e-22	-0.0186622502130048	0.216	0.219	1.51164624300834e-17	MIR99AHG
	6.14097289109644e-22	-0.00974652925004937	0.462	0.45	1.57466826873495e-17	PITRM1
	6.30073041817925e-22	0.000224080109347047	0.244	0.227	1.61563329382952e-17	GHDC
	6.37723397896816e-22	0.00319959004421491	0.244	0.222	1.63525033688702e-17	CCDC71
	6.50956638224366e-22	-0.00678241350021769	0.445	0.429	1.66918301173492e-17	ELP6
	6.52835355849058e-22	-0.0194719436003507	0.235	0.246	1.67400041946815e-17	ALAD
	6.98332957175528e-22	-0.00348354367229922	0.113	0.107	1.79066536878949e-17	SFR1
	7.33656059433012e-22	-0.00945452047902894	0.163	0.164	1.88124086759813e-17	TMEM187
	7.84382789641184e-22	0.00336420864087592	0.181	0.159	2.01131434919792e-17	CXorf40A
	8.09792313714909e-22	0.0229359393366664	0.364	0.319	2.07646945082777e-17	CREB3
	8.42826283877387e-22	-0.00189770258329908	0.357	0.337	2.1611751571184e-17	GRIPAP1
	8.75538012752382e-22	-0.0108726126151626	0.505	0.496	2.24505457229966e-17	HADH
	9.15381586889815e-22	0.0715798656083261	0.277	0.186	2.34722146510286e-17	TNNT1	Tumor cells from T cell clusters
	9.46731559476395e-22	-0.0112202947500094	0.239	0.24	2.42760906480937e-17	AL392172.1
	9.63012095998278e-22	-0.029533743484009	0.075	0.108	2.46935561655878e-17	ZC4H2
	9.84147164770185e-22	0.0421546467524518	0.278	0.23	2.52355015990371e-17	CAMK2N1
	9.90937666237373e-22	-0.0124344796000231	0.291	0.291	2.54096236376587e-17	FAHD2B
	1.00606008698387e-21	0.00666544846240649	0.215	0.188	2.57973927504404e-17	SPHK2
	1.02041654590379e-21	0.00211715171990906	0.54	0.517	2.61655210700649e-17	WSB2
	1.03527070061122e-21	-0.0104555616922124	0.367	0.36	2.65464113050728e-17	DRG2
	1.04475000798725e-21	-0.0233987446625227	0.223	0.235	2.6789479704809e-17	RBMS3-AS3
	1.07401882582806e-21	0.0156260613093326	0.161	0.123	2.75399907318831e-17	AC114316.1
	1.12180182554208e-21	-0.0866110271930177	0.68	0.751	2.87652424105499e-17	TMEM117	Single tumor cells
	1.14764158994006e-21	-0.0311240690468109	0.36	0.38	2.94278256492431e-17	DDX52
	1.14888268655761e-21	0.00424108400590482	0.215	0.193	2.94596498487101e-17	RNF215
	1.35465600365308e-21	0.0374465699000407	0.105	0.064	3.47360892456722e-17	AIM2
	1.38851336404693e-21	0.000616288196361114	0.37	0.347	3.56042596808913e-17	SC5D
	1.44936905511046e-21	-0.0114954508574588	0.377	0.375	3.71647213111424e-17	STXBP2
	1.51315723323377e-21	-0.0337985991485931	0.227	0.257	3.88003777745803e-17	SCML1
	1.54264703007021e-21	-0.0120472322629095	0.358	0.353	3.95565551450604e-17	PIGS
	1.5982696910645e-21	-0.0332585106480479	0.171	0.203	4.09828314182759e-17	GKAP1
	1.60364354583713e-21	-0.00471303508391616	0.162	0.155	4.11206278023556e-17	MED7
	1.60523476153591e-21	0.104359307874833	0.686	0.599	4.11614297553039e-17	WTAP	Tumor cells from T cell clusters
	1.6059828203366e-21	-0.107331897803823	0.871	0.925	4.11806114790711e-17	TBC1D7	Single tumor cells
	1.66787792717852e-21	0.0754817281747968	0.285	0.267	4.27677258087117e-17	SERPINE1	Tumor cells from T cell clusters
	1.67945127916568e-21	0.0989457307801359	0.627	0.51	4.30644897003664e-17	PLEKHM2	Tumor cells from T cell clusters
	1.81358459427351e-21	-0.0244265987898035	0.824	0.846	4.65039361663613e-17	RAB38
	1.96940307998494e-21	0.00161265270488031	0.302	0.278	5.04994337769738e-17	MCAT
	1.98100816219808e-21	0.128206462241146	0.403	0.328	5.07970112950831e-17	IRF1	Tumor cells from T cell clusters
	2.10553260232789e-21	0.00479224267296696	0.41	0.382	5.39900669888917e-17	THAP4
	2.1080093509011e-21	-0.0502957549902427	0.081	0.135	5.4053575775806e-17	ADAMTS9-AS2	Single tumor cells
	2.12881686869459e-21	-0.0130294719665422	0.342	0.338	5.45871221470666e-17	NAA16
	2.49813337035855e-21	-0.0238678448105687	0.269	0.283	6.4057135882734e-17	MPHOSPH6
	2.51163847328108e-21	-0.0131907640124769	0.309	0.307	6.44034337318733e-17	PJA1
	2.58394846318366e-21	-0.00218130736009584	0.24	0.225	6.62576064929553e-17	CCDC22
	2.66873163948777e-21	-0.0316056380710627	0.17	0.198	6.84316166997454e-17	WASF3
	2.70725023416323e-21	0.0198380326356203	0.568	0.566	6.94193105044134e-17	CLEC2B
	2.72175167064066e-21	0.0571987281095121	0.357	0.276	6.97911563385678e-17	AK4	Tumor cells from T cell clusters
	2.72216969917706e-21	-0.0327444141384323	0.915	0.936	6.98018754262982e-17	POLR2L
	2.73318468045632e-21	-0.00462566112844653	0.38	0.364	7.00843215762609e-17	HDAC3
	2.78318461857247e-21	-0.0303286509332716	0.27	0.287	7.13664199894354e-17	BX890604.2
	2.80259449485345e-21	-0.0118495812784046	0.197	0.199	7.18641280370322e-17	KLC4
	2.81276942307068e-21	0.062242611630464	0.417	0.359	7.21250335463785e-17	ITGA3	Tumor cells from T cell clusters
	2.81484814349054e-21	0.0259603450420551	0.201	0.155	7.21783360953843e-17	PLEKHF1
	2.82046398879127e-21	-0.00955835228077373	0.316	0.31	7.23223376005857e-17	TMEM177
	2.94552866083931e-21	-0.00409085602076971	0.128	0.121	7.55292459212416e-17	PCDH1
	3.11750189606264e-21	-0.00596357821398992	0.15	0.144	7.99389836188381e-17	ZC3H11A
	3.26214638385124e-21	-0.0165066287404442	0.231	0.238	8.36479575747136e-17	LRRC57
	3.4088225368969e-21	-0.0292679697787852	0.352	0.372	8.74090274911104e-17	TYRO3
	3.45008823522889e-21	-0.0127052592890754	0.352	0.348	8.84671625277391e-17	MED24
	3.6478308004093e-21	-0.0254866323718075	0.958	0.976	9.35376773840953e-17	GPNMB
	3.74887002482896e-21	0.0680437518661361	0.971	0.976	9.61285251766643e-17	PPDPF	Tumor cells from T cell clusters
	3.78090679546629e-21	-0.0186437012758069	0.251	0.259	9.69500120493466e-17	C2orf27A
	3.81789907563028e-21	-0.0193816857578334	0.247	0.254	9.78985680973116e-17	FAM120C
	3.98648343155764e-21	-0.0251444993717792	0.142	0.155	1.02221408152001e-16	AL110292.1
	3.99443323078799e-21	-0.00200504361240166	0.228	0.212	1.02425256903866e-16	ABRAXAS2
	4.08631338102387e-21	-0.0166706862733683	0.45	0.447	1.04781247716214e-16	YLPM1
	4.11646797290262e-21	0.0215195874532882	0.631	0.615	1.05554471761169e-16	TGIF1
	4.15715930334842e-21	-0.00988854532115033	0.364	0.355	1.0659787885646e-16	PRAF2
	4.18605872717609e-21	-0.00845723875201447	0.207	0.203	1.07338917882249e-16	GLE1
	4.19770988361858e-21	-0.00494588931221185	0.272	0.261	1.07637676835748e-16	LBX2-AS1
	4.68379098868709e-21	-0.0195031615767863	0.187	0.2	1.20101768531914e-16	AC009041.2
	4.76950918674083e-21	-0.00217215996929061	0.159	0.149	1.22299754566408e-16	LIPT1
	4.85568388259737e-21	-0.025669221175828	0.419	0.429	1.24509446117562e-16	PMS1
	5.1957933286322e-21	-0.0275531244056958	0.22	0.244	1.33230532532787e-16	GPD1L
	5.29287144009983e-21	0.000896048440948177	0.245	0.224	1.3571980946704e-16	NEDD1
	5.49978235454541e-21	0.0682508478269217	0.993	0.992	1.41025419135253e-16	H3F3B	Tumor cells from T cell clusters
	5.70358310044366e-21	-0.00951638407073124	0.103	0.108	1.46251277861576e-16	PABPC5
	5.71827883754539e-21	0.0870809126010835	0.699	0.679	1.46628105952339e-16	TAPBP	Tumor cells from T cell clusters
	5.85452840416775e-21	0.00498080007750335	0.293	0.272	1.50121817339669e-16	PELO
	6.13403517266813e-21	0.047577031244136	0.843	0.853	1.57288929897556e-16	RABAC1
	6.16604034709288e-21	-0.0218658479598021	0.533	0.536	1.58109606580156e-16	WAPL
	6.19509445447048e-21	-0.00287913627462233	0.702	0.684	1.58854612001532e-16	SYNCRIP
	6.42893246686425e-21	-0.0181672538958104	0.227	0.239	1.64850686315333e-16	TEFM
	6.53475531927347e-21	-0.00698915508205442	0.284	0.274	1.6756419589681e-16	ZNF32
	6.54508289313248e-21	-0.00698439591676653	0.302	0.291	1.67829015545703e-16	THAP5
	6.86664448588241e-21	-0.0106152956614909	0.845	0.851	1.76074497906997e-16	SMARCC1
	7.20788587310049e-21	0.00233049720078812	0.294	0.27	1.84824609558043e-16	ASB8
	7.23464890552026e-21	-0.0213928342934785	0.374	0.38	1.85510867235351e-16	NOL12
	7.40988473501632e-21	-0.0341437249063736	0.361	0.383	1.90004264375288e-16	KIAA1586
	7.54142697382636e-21	0.0157466287998326	0.322	0.28	1.93377270462856e-16	SIRT7
	7.63586985122936e-21	0.01829074621318	0.422	0.383	1.95798974725223e-16	KLF13
	7.70634910057073e-21	0.00703622861507636	0.679	0.646	1.97606203636835e-16	ADIPOR2
	7.82367560335717e-21	-0.0350522325684121	0.461	0.479	2.00614689821285e-16	LRRC8D
	8.01955060913175e-21	-0.0210129009131362	0.331	0.342	2.05637316719356e-16	CCDC32
	8.14446406754224e-21	-0.0210913764025039	0.098	0.117	2.08840347619918e-16	AC078785.1
	8.21377134274256e-21	-0.0107681880610262	0.096	0.101	2.10617524770605e-16	RFXAP
	8.55383632172835e-21	-0.00264748218023914	0.258	0.246	2.19337470961758e-16	TRIP4
	8.79363695735879e-21	-0.0131127958500523	0.183	0.188	2.25486438860594e-16	PARP2
	8.88652327944526e-21	0.00740397181409008	0.299	0.271	2.27868229931535e-16	NRM
	9.12187202466365e-21	-0.026273857294254	0.367	0.382	2.33903042456425e-16	EXOSC3
	9.34031612688546e-21	-0.011843831355595	0.129	0.135	2.39504386125597e-16	AL050341.2
	9.39179391782957e-21	-0.00345809223474042	0.38	0.366	2.40824379640986e-16	CLN3
	1.02386791614313e-20	0.00143334722851057	0.397	0.371	2.62540211057421e-16	ZNF277
	1.04206140805929e-20	-0.00543748687965895	0.343	0.332	2.67205386254563e-16	MAPKAPK5-AS1
	1.07898083957363e-20	-0.00711263275115197	0.168	0.165	2.76672266883471e-16	AC016747.1
	1.15992198151901e-20	-0.0179940812777721	0.494	0.493	2.97427194501105e-16	BROX
	1.18807743416969e-20	0.0963086118750478	0.721	0.664	3.04646815669792e-16	NT5C3A	Tumor cells from T cell clusters
	1.23848252301474e-20	-0.00236721830203238	0.321	0.307	3.17571688551439e-16	MITD1
	1.24109567508536e-20	-0.0273212822620784	0.282	0.301	3.18241753005389e-16	RBMS3-AS2
	1.37135832100075e-20	0.0276281218023757	0.992	0.996	3.51643700671011e-16	FTL
	1.4007110138598e-20	-0.0111981826369345	0.295	0.29	3.5917031817393e-16	METTL6
	1.44194358511294e-20	-0.0532807947115662	0.257	0.307	3.6974317409466e-16	TRPM4	Single tumor cells
	1.5039072527959e-20	-0.0280293797809009	0.152	0.176	3.85631897761925e-16	LINC01357
	1.51501916805102e-20	-0.0542947367751568	0.27	0.32	3.88481215071642e-16	GNG12-AS1	Single tumor cells
	1.51986113895401e-20	-0.014109758957281	0.138	0.149	3.89722793250588e-16	RABL2B
	1.54883932437138e-20	0.0479868372685121	0.879	0.87	3.97153379555308e-16	PNRC1
	1.55461181065049e-20	0.0164828559573604	0.451	0.405	3.98633560487e-16	DUS3L
	1.56544542846459e-20	-0.0464167526395816	0.131	0.183	4.01411516766891e-16	ZMAT1
	1.5761614958158e-20	-0.0109318240427667	0.135	0.138	4.04159330757088e-16	RAB3IP
	1.61662061724457e-20	0.0265104546281569	0.399	0.344	4.14533858673854e-16	STX4
	1.64683007751551e-20	-0.00633994196183901	0.405	0.39	4.22280168476528e-16	RDH14
	1.7780486453938e-20	-0.0130213520892575	0.123	0.132	4.55927233651879e-16	ZNF345
	1.831385473183e-20	-0.0300925444557853	0.597	0.613	4.69603863033584e-16	TMEM33
	1.85530055238308e-20	-0.00948173614659209	0.473	0.452	4.75736167642069e-16	MTSS2
	1.96982788064634e-20	0.216140106584115	0.822	0.714	5.05103265155334e-16	IFITM1	Tumor cells from T cell clusters
	1.97740485838089e-20	-0.0191570055115982	0.347	0.354	5.07046153786027e-16	NSMCE3
	1.9980939032521e-20	-0.0236009134696289	0.21	0.232	5.12351238671904e-16	PRMT6
	1.99977699550597e-20	0.00690403797906519	0.279	0.251	5.12782817187641e-16	DNASE1L1
	2.00251118963429e-20	0.0147542423073923	0.937	0.949	5.13483919246024e-16	CCNI
	2.01528608894536e-20	-0.0280811171672326	0.287	0.307	5.16759658927368e-16	FAM104B
	2.05386972646151e-20	-0.00214124349164213	0.252	0.237	5.26653275259261e-16	C2orf49
	2.1635349738437e-20	0.197575898739538	0.82	0.751	5.54773637993003e-16	IFI6	Tumor cells from T cell clusters
	2.21982248101809e-20	-0.0123436575140465	0.543	0.532	5.69206880582659e-16	PARL
	2.26954679504194e-20	0.000697275170130768	0.187	0.17	5.81957189184655e-16	ARSK
	2.31572209272456e-20	-0.0143274308466399	0.337	0.333	5.93797459016433e-16	ZDHHC7
	2.37148197599839e-20	0.034358130766501	0.439	0.397	6.08095408285506e-16	CNN2
	2.4116122474719e-20	-0.000244880379455581	0.129	0.124	6.18385612496745e-16	SHC2
	2.50714528892477e-20	-0.031492370687612	0.363	0.383	6.42882194986088e-16	TRUB2
	2.5209301749367e-20	-0.0104111963684011	0.183	0.183	6.46416915457268e-16	MED20
	2.58538096681565e-20	-0.0149139707784575	0.284	0.285	6.62943387510869e-16	KRBOX4
	2.66443537889592e-20	-0.00956635361449724	0.195	0.193	6.83214519856491e-16	INIP
	2.72594291242179e-20	-0.0904980624106502	0.878	0.902	6.98986281603197e-16	NDUFA1	Single tumor cells
	2.72821381907412e-20	-0.000802768700274931	0.297	0.282	6.99568587486986e-16	TMEM250
	2.73567098899274e-20	0.0183381623347767	0.998	0.999	7.01480754997519e-16	VIM
	2.83649686274867e-20	-0.0194654408998851	0.25	0.258	7.27334525546015e-16	CARNMT1
	2.87038864217336e-20	-0.026036878786177	0.169	0.193	7.36025055626093e-16	ZNF433-AS1
	2.93984145323713e-20	0.0249809347101084	0.294	0.247	7.53834145439066e-16	STAP2
	3.07254047176601e-20	-0.0239856783589906	0.326	0.34	7.8786082777024e-16	TRMT61B
	3.09355663692172e-20	0.00638359475271483	0.202	0.181	7.93249792839467e-16	NBPF19
	3.17148865938837e-20	-0.0420325760500084	0.989	0.993	8.13233122040366e-16	ANXA5
	3.18934468343622e-20	-0.0255880233553143	0.085	0.109	8.17811763726716e-16	CNTNAP3
	3.20215814468917e-20	-0.000924436372947146	0.319	0.3	8.21097391461197e-16	GMPR2
	3.24976915854579e-20	0.0767299023286912	0.18	0.104	8.33305807634312e-16	LINC02732	Tumor cells from T cell clusters
	3.291735475209e-20	-0.0209124348301147	0.259	0.274	8.44066810553092e-16	SPAG16
	3.43002236807711e-20	-0.0121581400998315	0.476	0.465	8.79526335622333e-16	GPATCH2L
	3.51450660985237e-20	-0.018191768547851	0.261	0.265	9.01189784898344e-16	IFNGR1
	3.53002596076316e-20	0.00548506535209781	0.267	0.242	9.0516925685889e-16	BAK1
	3.61431573629472e-20	0.0917005399955311	0.616	0.56	9.26782841100692e-16	TAP2	Tumor cells from T cell clusters
	3.6484272943445e-20	-0.0125097024831369	0.277	0.275	9.35529726815817e-16	MIEF1
	3.68120745194378e-20	0.125602928610637	0.853	0.807	9.43935214827424e-16	MRPS6	Tumor cells from T cell clusters
	3.75275504753454e-20	-0.063008387210457	0.546	0.607	9.62281449288808e-16	TTC28	Single tumor cells
	3.95963754478633e-20	-0.0029484552808289	0.267	0.254	1.01533025923411e-15	CEP89
	3.98776171460326e-20	-0.0178908516922583	0.476	0.482	1.02254185885857e-15	PYROXD2
	4.06862503229257e-20	-0.01008603361955	0.312	0.308	1.04327683078046e-15	AGA
	4.08478071862387e-20	-0.0259305132294447	0.333	0.349	1.04741947186953e-15	PTK7
	4.11440411484159e-20	-0.086903158318484	0.721	0.774	1.05501550312768e-15	TMEM98	Single tumor cells
	4.13963148918974e-20	-0.0255284395972063	0.303	0.321	1.06148430645803e-15	FAM228B
	4.22127646504305e-20	-0.0144052905866425	0.569	0.56	1.08241971116634e-15	SF3B3
	4.29944962544121e-20	-0.0143904499650472	0.715	0.725	1.10246487295564e-15	SCFD2
	4.47526443657838e-20	-0.0188306246474586	0.465	0.467	1.14754730682743e-15	NUDT16
	4.50181961471802e-20	0.0336780451313254	0.5	0.436	1.15435658560599e-15	KIAA2013
	4.59582681345949e-20	-0.0487812563468231	0.518	0.553	1.17846191150728e-15	ATAD1
	4.65469335843833e-20	-0.0657935501976815	0.589	0.639	1.19355647097076e-15	LINC02055	Single tumor cells
	4.71959216429212e-20	-0.0046516313413809	0.219	0.21	1.21019782276778e-15	HARS2
	4.76147353066441e-20	-0.0165112650984755	0.252	0.254	1.22093704273297e-15	MLH3
	4.81364516463853e-20	-0.0128187247044466	0.433	0.428	1.23431489311661e-15	PHAX
	4.87209196139073e-20	0.0318377618020281	0.514	0.463	1.24930182073981e-15	NXT1
	4.89172779046573e-20	-0.0198273739324416	0.294	0.302	1.25433684003122e-15	FAM8A1
	4.93517801178304e-20	-0.0299346704922538	0.148	0.18	1.26547834578141e-15	AL451165.2
	4.94306106794645e-20	-0.00939572708665197	0.13	0.134	1.26749971904283e-15	MRPL30
	4.98428858296096e-20	0.00606718988325902	0.348	0.32	1.27807127844285e-15	ARL6IP6
	5.04901728993923e-20	-0.00527177892478445	0.281	0.268	1.29466901348622e-15	C17orf75
	5.061009009635e-20	-0.0265236895557775	0.318	0.332	1.29774393025061e-15	ZNF302
	5.09587927640397e-20	-0.038515828884387	0.196	0.234	1.30668536405551e-15	FAM230C
	5.33767368285123e-20	0.00557963556527968	0.629	0.595	1.36868628575671e-15	CS
	5.39448407611004e-20	0.0103630589152043	0.169	0.138	1.38325360679614e-15	PHLDB3
	5.4829202560101e-20	0.0914186574100982	0.377	0.295	1.40593041204611e-15	PMAIP1	Tumor cells from T cell clusters
	5.4865103713955e-20	-0.00985833401101993	0.167	0.17	1.40685098943323e-15	CREB3L4
	6.13402430153684e-20	-0.000747166739447136	0.266	0.249	1.57288651140008e-15	DPH7
	6.31223358634944e-20	-0.0187232807383248	0.183	0.199	1.61858293621172e-15	GABPB1-IT1
	6.36415216510832e-20	-0.00307235555181618	0.607	0.595	1.63189589817708e-15	ANKRD44
	6.61684240832629e-20	-0.0168426367015208	0.25	0.257	1.69669073034303e-15	HEMK1
	6.81568756353706e-20	-0.0188686038908611	0.326	0.331	1.74767860504217e-15	TAF8
	6.81872029348727e-20	-0.0111933284388289	0.19	0.191	1.748456257656e-15	FBXW9
	6.85208754072689e-20	-0.0202701575647654	0.179	0.197	1.75701228719319e-15	TTLL1
	6.89470943742896e-20	-0.0456463164779558	0.891	0.909	1.76794139394553e-15	NONO
	6.90608743015935e-20	-0.00301078258086651	0.42	0.403	1.77085893884146e-15	RSAD1
	6.90955259722287e-20	-0.00412913310059432	0.368	0.354	1.77174747697989e-15	FLAD1
	6.91309827936051e-20	-0.0156522458591709	0.178	0.188	1.77265666079362e-15	MKS1
	7.02646584241376e-20	-0.0048001989932725	0.208	0.198	1.80172637131174e-15	CLK4
	7.13847584285406e-20	0.0410234652641109	0.453	0.414	1.83044797562464e-15	CDC42EP5
	7.22389132639611e-20	0.0579231781323439	0.971	0.975	1.85235021391449e-15	TPI1	Tumor cells from T cell clusters
	7.30651874854115e-20	0.00781327155754902	0.64	0.612	1.87353753750092e-15	RBM17
	7.66375165198607e-20	-0.0371616090006702	0.293	0.324	1.96513919860227e-15	ICA1
	7.8128796732357e-20	-0.00218157660626785	0.16	0.151	2.0033786058111e-15	SPATA5L1
	7.94764940151613e-20	-0.0244268956713675	0.141	0.165	2.03793625953677e-15	IQCH-AS1
	7.94848048782983e-20	-0.00787920874625581	0.292	0.279	2.03814936668932e-15	FAM160B1
	8.09884077210422e-20	-0.036324688195522	0.867	0.897	2.07670475078296e-15	ATP5F1C
	8.27461141274597e-20	-0.00419509521920569	0.51	0.492	2.12177585845632e-15	ACTR10
	8.9030394329151e-20	-0.091011991007234	0.329	0.417	2.28291737138809e-15	AP003900.1	Single tumor cells
	9.00966182793929e-20	-0.0201219100381166	0.327	0.336	2.31025748592019e-15	BRD3
	9.00978056851975e-20	-0.00486187577698438	0.378	0.362	2.31028793337983e-15	DNAJB12
	9.1237120252828e-20	-0.0160214191824073	0.344	0.346	2.33950223752302e-15	MMUT
	9.14623785657186e-20	-0.0152205220029839	0.311	0.309	2.34527831118216e-15	USF3
	9.18577240022791e-20	-0.0304704205489992	0.226	0.251	2.35541575886644e-15	ZNF789
	9.34919573429927e-20	0.00822989108615835	0.294	0.263	2.39732077018902e-15	IKBKG
	9.5003078429992e-20	-0.0255830363771105	0.368	0.381	2.43606893710186e-15	TAF1B
	9.55681282219868e-20	-0.00254195471468104	0.162	0.153	2.45055794386818e-15	AL135925.1
	9.8346498544498e-20	0.00541483339293422	0.194	0.173	2.52180091567802e-15	TTC31
	9.91900442096552e-20	0.0116234084862044	0.256	0.216	2.54343111362398e-15	CIAO3
	1.01171784744658e-19	-0.0229102115574599	0.292	0.308	2.59424690442253e-15	DPH5
	1.03263827056673e-19	-0.0131310921145399	0.319	0.318	2.64789105338722e-15	SMIM10
	1.03923908249545e-19	-0.00272336074214163	0.88	0.881	2.66481685533484e-15	HNRNPD
	1.04511363340955e-19	-0.011875598464982	0.173	0.179	2.67988037878876e-15	LINC00847
	1.06214831662153e-19	-0.0162592897332717	0.454	0.452	2.72356071348094e-15	UFSP2
	1.07129810786689e-19	0.0430609629159846	0.455	0.387	2.74702260819228e-15	C11orf68
	1.07373532827891e-19	-0.0524648545336734	0.574	0.615	2.75327212877277e-15	P2RX7	Single tumor cells
	1.08673581243355e-19	-0.0035171817295403	0.456	0.438	2.7866079702421e-15	TEX2
	1.10090364945314e-19	-0.00455103272393714	0.188	0.178	2.82293713792775e-15	FAM185A
	1.10604394027416e-19	-0.0307762729108493	0.278	0.3	2.836117871651e-15	TCEAL1
	1.12004522747289e-19	-0.00167107375121045	0.399	0.378	2.87201997228599e-15	NSF
	1.12158741928745e-19	-0.0229839204395997	0.195	0.214	2.87597446053688e-15	SETD9
	1.14149307927871e-19	0.074116135448064	0.176	0.115	2.92701655388648e-15	FAM20C	Tumor cells from T cell clusters
	1.14483019630064e-19	-0.018228781066871	0.227	0.237	2.9355735893541e-15	SLC35A5
	1.14522483203874e-19	0.0449019719069731	0.527	0.471	2.93658551431373e-15	DNTTIP1
	1.15085866315965e-19	0.0809623833494266	0.692	0.618	2.95103178407396e-15	RALA	Tumor cells from T cell clusters
	1.19600149148372e-19	-0.00753605426511139	0.24	0.231	3.06678702446255e-15	C16orf87
	1.22433743719715e-19	-0.000317924327149388	0.393	0.37	3.13944605646094e-15	URGCP
	1.22491283040968e-19	-0.0222923408524008	0.273	0.289	3.1409214797365e-15	FAM174B
	1.24028329619514e-19	0.0490537498649041	0.822	0.807	3.18033442810358e-15	CAV1
	1.24094222393293e-19	-0.0244473657234833	0.173	0.196	3.18202405060881e-15	TMEM44-AS1
	1.25380382748202e-19	-0.0293127458468566	0.338	0.36	3.21500377442939e-15	SLC7A6OS
	1.25424884376404e-19	-0.0420380793507564	0.282	0.328	3.21614488517975e-15	IDI2-AS1
	1.28289745011572e-19	0.0252563703946246	0.362	0.306	3.28960564158673e-15	RITA1
	1.29414582774126e-19	-0.0291168202855756	0.256	0.282	3.31844873149414e-15	ARL17B
	1.32127864587268e-19	-0.0155056818382329	0.4	0.399	3.38802270374672e-15	NOC3L
	1.33318670061723e-19	0.002653070990731	0.355	0.326	3.4185573377227e-15	MAP3K7
	1.36761073308922e-19	-0.0123669673765323	0.291	0.29	3.50682744178737e-15	ALG2
	1.37766310179189e-19	0.0134086774648169	0.47	0.428	3.53260372561477e-15	UBE2Q1
	1.39339222329946e-19	-0.0214149127626643	0.369	0.377	3.57293633898446e-15	RAB11FIP2
	1.41113176268449e-19	-0.114303368057875	0.253	0.355	3.61842406587557e-15	LINC00488	Single tumor cells
	1.42799706007381e-19	-0.0161568288086191	0.432	0.43	3.66167006144126e-15	ERCC3
	1.45047250985917e-19	-0.0707798616457817	0.303	0.37	3.71930160978089e-15	BCHE	Single tumor cells
	1.45835776649369e-19	-0.0735554583987449	0.522	0.584	3.73952098484312e-15	SMARCA1	Single tumor cells
	1.47525108165005e-19	-0.0879984297216105	0.541	0.61	3.78283882356706e-15	SLC44A1	Single tumor cells
	1.55149915966258e-19	-0.0183611216853853	0.448	0.445	3.97835414520679e-15	IBTK
	1.66565558831131e-19	0.00740677710901544	0.433	0.402	4.27107405954786e-15	UCHL3
	1.67744817423484e-19	0.00445513586120819	0.272	0.246	4.30131260837297e-15	GPKOW
	1.69133640914284e-19	-0.00949079128163938	0.273	0.268	4.33692482032408e-15	SMARCAL1
	1.7131011284321e-19	-0.0353114331987494	0.809	0.842	4.3927339135256e-15	NAV2
	1.81756049810201e-19	-0.0313788346484187	0.095	0.125	4.66058862923318e-15	LINC00622
	1.83898386340539e-19	-0.0290878407935237	0.428	0.438	4.71552242254411e-15	CEP95
	1.8861041841471e-19	0.00566583398262319	0.26	0.233	4.83634834898998e-15	USB1
	2.08774930363002e-19	0.00774531087182279	0.258	0.232	5.35340676436811e-15	ANKZF1
	2.09623411854201e-19	-0.00755602724845178	0.152	0.149	5.37516352676542e-15	ZWILCH
	2.12400351113744e-19	-0.00794626722383915	0.409	0.399	5.44636980325863e-15	BLOC1S4
	2.17242521219602e-19	-0.00734397981484701	0.134	0.132	5.57053272911304e-15	KBTBD6
	2.2212504785058e-19	-0.0109544637327196	0.196	0.195	5.69573047698457e-15	FAM114A2
	2.25330006958601e-19	-0.00420813830078276	0.354	0.338	5.77791203843245e-15	PPFIBP2
	2.27797406785827e-19	0.00793806818763676	0.385	0.356	5.84118110480217e-15	AGAP2-AS1
	2.3395517467573e-19	0.0951604707208544	0.402	0.313	5.99907858903508e-15	ISG20	Tumor cells from T cell clusters
	2.36781215443274e-19	-0.00845323360893374	0.251	0.244	6.07154392639643e-15	DDX19B
	2.44338491007603e-19	-0.0226149591200832	0.141	0.162	6.26532758641697e-15	LINC00476
	2.45253322288761e-19	-0.00723827026114782	0.272	0.263	6.2887856901284e-15	COG8
	2.4706453083139e-19	-0.00233077310245776	0.156	0.145	6.3352286995785e-15	TMEM80
	2.49807562290613e-19	0.0317883710563865	0.743	0.699	6.40556551225589e-15	LDLRAD3
	2.52315527428278e-19	0.00200029974478114	0.155	0.139	6.46987475431591e-15	SNX11
	2.57141068549992e-19	-0.00339103513353287	0.4	0.386	6.59361127975889e-15	HTRA2
	2.60727197823655e-19	-0.112375718304112	0.728	0.801	6.68556680659416e-15	SOX5	Single tumor cells
	2.65279127632596e-19	-0.0036955119602719	0.277	0.266	6.80228739075504e-15	DNAL4
	2.77062463826396e-19	-0.00257574090913934	0.313	0.299	7.10443569743645e-15	RNFT1
	2.79721457741418e-19	-0.0101223298666586	0.149	0.153	7.17261761940545e-15	PORCN
	2.81878452909801e-19	0.00378423175771436	0.452	0.426	7.22792728951311e-15	FAM174A
	2.82171359356459e-19	-0.00853945958256318	0.212	0.206	7.23543799661832e-15	KLHL36
	2.83053982693767e-19	-0.0114753636225207	0.303	0.298	7.25807022423356e-15	MTRF1L
	2.83425238845639e-19	0.0728118816087944	0.862	0.822	7.26758997447987e-15	CAST	Tumor cells from T cell clusters
	2.84503763370911e-19	-0.0125587841924508	0.674	0.664	7.2952455003569e-15	ZMYM4
	2.84708938547885e-19	-0.0123397997150094	0.095	0.101	7.30050660224487e-15	RNF182
	2.86224807929286e-19	-0.00998049879653637	0.158	0.158	7.33937652492276e-15	ZNF219
	2.92300117010012e-19	-0.00692531037832989	0.286	0.276	7.49515960037073e-15	MAPK9
	2.96364924311679e-19	-0.0264452670800741	0.215	0.236	7.59938938920007e-15	HCG17
	2.96992788686179e-19	-0.00583234008755731	0.236	0.228	7.61548908749101e-15	ADAM23
	3.07651623462586e-19	-0.00590701291458051	0.199	0.192	7.88880292882764e-15	OXSM
	3.17239050248849e-19	0.00925762238546655	0.212	0.183	8.13464372648098e-15	ENDOV
	3.17294081504511e-19	-0.000450780315284075	0.147	0.134	8.13605483793866e-15	AKTIP
	3.17601640888319e-19	-0.0115365452856716	0.385	0.379	8.14394127565826e-15	PDXP
	3.20325902793414e-19	-0.0566447140394626	0.642	0.69	8.21379679942872e-15	TLNRD1	Single tumor cells
	3.20867052402465e-19	0.0106486515831849	0.361	0.323	8.22767295770401e-15	SNAP47
	3.35679147163249e-19	-0.0181163777181904	0.274	0.284	8.60748469156003e-15	MAP7D3
	3.40529801153833e-19	-0.0150300708514473	0.369	0.369	8.73186516118658e-15	GPALPP1
	3.47455932853505e-19	0.0491150539057869	0.429	0.372	8.90946503022958e-15	RNF24
	3.6427381797427e-19	-0.0296730104418185	0.589	0.603	9.34070924049623e-15	TPP2
	3.65676933085012e-19	-0.0227746978991044	0.381	0.389	9.37668791816589e-15	IFT20
	3.6826638055148e-19	0.0096162482436008	0.382	0.35	9.44308653010105e-15	TVP23B
	3.6897905990276e-19	0.000627974092689651	0.224	0.203	9.46136105402657e-15	SLC25A28
	3.71051327380046e-19	0.00552008117055781	0.239	0.212	9.51449813667914e-15	ALKBH4
	3.71650608540298e-19	0.00416317212505823	0.256	0.23	9.52986490419032e-15	IL10RB
	3.73159427011118e-19	0.000649000715014308	0.198	0.184	9.56855402741908e-15	DCP1B
	3.7585543466981e-19	-0.0167122201734493	0.181	0.193	9.63768505580328e-15	ZBED5-AS1
	3.93234649288185e-19	-0.0256693871862562	0.458	0.469	1.00833228770476e-14	MRPL35
	3.93905192067713e-19	0.00445528268792644	0.479	0.452	1.01005169350003e-14	PANK2
	4.02342385020823e-19	0.00263803238368715	0.347	0.32	1.03168634367039e-14	BPNT1
	4.05060667312258e-19	0.00382990075299314	0.286	0.26	1.03865656312209e-14	ACTR8
	4.06715364467772e-19	-0.0358643758428158	0.463	0.488	1.04289953756826e-14	SDHAF3
	4.25821002318846e-19	-0.0480305884454392	0.483	0.523	1.09189021414598e-14	WLS
	4.30903852318098e-19	-0.00982427682588743	0.399	0.389	1.10492365811407e-14	MTF2
	4.43719895206472e-19	-0.0188456612471334	0.813	0.824	1.13778655528844e-14	HNRNPM
	4.54521029339013e-19	-0.0157515723909834	0.432	0.429	1.1654828234311e-14	FAM199X
	4.60116427709409e-19	0.000932583194904385	0.31	0.287	1.17983054393247e-14	VPS33A
	4.85764499145734e-19	0.0175271342844237	0.507	0.46	1.24559732870949e-14	B4GALT3
	4.86184054186481e-19	0.00890466685497779	0.373	0.34	1.24667315174498e-14	VRK3
	5.02604430863779e-19	-0.0778965236890002	0.35	0.428	1.2887782816209e-14	SEMA6A	Single tumor cells
	5.08782139885707e-19	0.0754567443072926	0.778	0.741	1.30461916309493e-14	EMP1	Tumor cells from T cell clusters
	5.09028884047772e-19	-0.00998875079126227	0.825	0.819	1.3052518644753e-14	OSBPL9
	5.13044425955196e-19	-0.0154227948587682	0.263	0.267	1.31554851703431e-14	METTL21A
	5.19591861389232e-19	-0.0178976526066926	0.164	0.173	1.33233745097427e-14	UBE3D
	5.19697813334231e-19	-0.0529381176570552	0.076	0.144	1.33260913295164e-14	LYZ	Single tumor cells
	5.2479172584766e-19	0.0115782484127788	0.602	0.573	1.34567094341857e-14	PSMG1
	5.28708884360177e-19	-0.0970945354710318	0.861	0.909	1.35571532127637e-14	INPP5F	Single tumor cells
	5.30387314837431e-19	-0.0113753117345249	0.25	0.25	1.36001915270614e-14	HSD17B7
	5.36225067896607e-19	0.0171355754145031	0.937	0.936	1.37498831910048e-14	SFPQ
	5.4065041529289e-19	-0.00805545752323635	0.128	0.129	1.38633579489403e-14	ZBTB9
	5.41637921237863e-19	0.106140163783634	0.305	0.222	1.38886795763813e-14	ENTHD1	Tumor cells from T cell clusters
	5.45476505673434e-19	-0.0153051297550275	0.193	0.196	1.39871085584782e-14	SGMS1
	5.47936181147609e-19	-0.00919202624164489	0.328	0.317	1.4050179556987e-14	PPARA
	5.48867048157433e-19	-0.026694672740483	0.728	0.756	1.40740488488529e-14	LYPLAL1
	5.59136199677376e-19	-0.00929593145757757	0.252	0.246	1.43373704321273e-14	MED6
	5.6113030542738e-19	-0.0235074526939656	0.34	0.35	1.43885032917689e-14	TDP2
	5.62311276932301e-19	0.0164612804731403	0.366	0.328	1.44187857630981e-14	OCEL1
	5.63871912734124e-19	-0.0365160079596643	0.254	0.287	1.44588035863284e-14	MSL3
	5.70512039402677e-19	-0.00794992770417913	0.702	0.694	1.46290697143634e-14	TEAD1
	5.76326880763542e-19	0.003327197176758	0.48	0.45	1.47781738765388e-14	ALG8
	5.79203451697421e-19	0.00601915531865935	0.359	0.333	1.48519349084253e-14	C6orf136
	5.80916193456599e-19	-0.0043685992424382	0.206	0.194	1.48958530326141e-14	ANKRD16
	5.81247251125879e-19	-0.00907186786153402	0.317	0.313	1.49043420133698e-14	SCRN2
	5.82362401972534e-19	-0.0387317254395679	0.118	0.161	1.49329367113797e-14	CYP39A1
	5.87582181798065e-19	0.0395991171870467	0.288	0.231	1.5066782305666e-14	SMOX
	5.89078882304519e-19	-0.0219635443725614	0.396	0.405	1.51051607000525e-14	TGFBRAP1
	5.91532098121004e-19	0.047933837434159	0.128	0.074	1.51680660600188e-14	LOXL2
	6.05890346456752e-19	0.036586749636913	0.422	0.366	1.5536240263844e-14	HOMER3
	6.22346641232442e-19	-0.0454237294265383	0.389	0.43	1.59582125744823e-14	TSPAN6
	6.2529825748602e-19	0.0618231776687818	0.741	0.682	1.60338979184565e-14	HCFC1R1	Tumor cells from T cell clusters
	6.28956707071225e-19	0.00082410817079065	0.38	0.358	1.61277078827203e-14	C3orf38
	6.41147898312304e-19	-0.0201633844251073	0.396	0.402	1.64403144085241e-14	RBMX2
	6.43813771798558e-19	-0.0135525203025733	0.213	0.215	1.65086727364586e-14	DIS3L
	6.52077722819928e-19	-0.00388548187838894	0.247	0.233	1.67205769685486e-14	SH2B1
	6.68631835695856e-19	-0.0542095898316284	0.838	0.873	1.71450575309131e-14	TCF12	Single tumor cells
	6.78107044645335e-19	-0.0683794478426781	0.371	0.423	1.73880208387957e-14	FXYD1	Single tumor cells
	6.8444040788154e-19	0.0214535485916522	0.18	0.141	1.75504209388984e-14	MMD
	6.93188037607493e-19	-0.0622190490182272	0.513	0.562	1.77747276603313e-14	RAD51B	Single tumor cells
	6.94473535524299e-19	-0.0115806718956026	0.297	0.293	1.78076903979141e-14	MINPP1
	6.97493011413484e-19	-0.0152360744402562	0.179	0.188	1.78851157986646e-14	CHROMR
	6.988906407977e-19	-0.00219786261814851	0.145	0.133	1.79209538113346e-14	SIRPB1
	7.07815144881556e-19	-0.0209663283520418	0.1	0.122	1.81497959450529e-14	CMTM5
	7.12585591030422e-19	0.0145171460512938	0.995	0.996	1.82721197252021e-14	SERPINE2
	7.2037778947629e-19	-0.00805401715018114	0.344	0.337	1.8471927277751e-14	FEZ2
	7.50846894765805e-19	0.0060989233292498	0.305	0.285	1.92532160755848e-14	LINC02256
	7.63361933685746e-19	-0.0113382420359832	0.332	0.329	1.95741267035699e-14	BORCS7
	7.73687330235349e-19	0.0104954863426654	0.332	0.298	1.98388905218948e-14	UBTD1
	7.88204906907731e-19	-0.0193528092549956	0.402	0.409	2.0211150222928e-14	MRFAP1L1
	7.91189462217638e-19	-0.0114371699132551	0.225	0.222	2.02876801901847e-14	TRUB1
	7.9316585081872e-19	0.0336246671357096	0.63	0.617	2.03383587466936e-14	CHPF
	8.0615253150418e-19	-0.030086164734955	0.385	0.405	2.06713632128302e-14	SLC39A10
	8.07111193054054e-19	-0.00239462740268065	0.347	0.331	2.0695945212292e-14	RABEPK
	8.20105842762663e-19	-0.0105888981363839	0.408	0.399	2.10291540201202e-14	ZMAT5
	8.21711818070577e-19	0.0160093058909259	0.585	0.559	2.10703344389657e-14	DOCK10
	8.32470573306969e-19	-0.0286729921280693	0.187	0.212	2.13462104407373e-14	Z93930.2
	8.64212887757198e-19	-0.0155834279137804	0.263	0.268	2.21601468678701e-14	CDC23
	8.77154624398072e-19	0.0517769950540858	0.15	0.103	2.24919988788154e-14	CCN3	Tumor cells from T cell clusters
	8.80797860359624e-19	-0.0483371685600019	0.413	0.454	2.25854187353415e-14	ARHGAP31
	8.99719267163698e-19	-0.141883212139249	0.813	0.869	2.30706014486116e-14	EDNRB	Single tumor cells
	9.13608418247194e-19	-0.0082378815625278	0.335	0.325	2.34267470606946e-14	RETSAT
	9.23245501202901e-19	-0.0292784622639847	0.101	0.156	2.36738611418448e-14	HLA-DRB5
	9.23346250341898e-19	-0.0484767740854769	0.368	0.418	2.36764445512669e-14	PIK3CD-AS2
	9.35353678993583e-19	-0.00939613437504738	0.422	0.414	2.39843390367535e-14	MRPL46
	9.50557636942785e-19	-0.0968227916100997	0.429	0.503	2.43741989264869e-14	PRICKLE2	Single tumor cells
	9.53549461421166e-19	-0.00585107906454388	0.299	0.287	2.44509152897615e-14	LINC02802
	9.62307451411354e-19	-0.0226750871849321	0.878	0.895	2.46754876690899e-14	GNPTAB
	9.7282953048565e-19	0.011969712037304	0.468	0.441	2.4945294820713e-14	LACTB
	9.83031616974099e-19	-0.00334473305162261	0.233	0.222	2.52068967224499e-14	DHRS11
	9.84975600223533e-19	-0.00443955276240798	0.269	0.257	2.52567443409318e-14	ZBTB43
	1.00308065224044e-18	0.00102413094862064	0.268	0.247	2.57209940847494e-14	SHQ1
	1.00315656877632e-18	-0.016662708449762	0.206	0.216	2.57229407365623e-14	RNASEH1-AS1
	1.00484777849186e-18	0.00973068369243307	0.445	0.411	2.57663067360883e-14	G6PD
	1.02948016158454e-18	-0.0133743843158056	0.598	0.594	2.63979303033507e-14	NAA50
	1.04579364480702e-18	0.122707143263153	0.505	0.405	2.68162406401416e-14	COL6A1	Tumor cells from T cell clusters
	1.05919989726946e-18	-0.030462007449705	0.252	0.273	2.71600037657835e-14	ATP7A
	1.08260509444372e-18	-0.000950677032948655	0.323	0.307	2.77601598317258e-14	C6orf47
	1.08369903507839e-18	-0.0173193741433079	0.22	0.227	2.77882106574801e-14	DCLRE1C
	1.08378144073353e-18	0.0185916413128405	0.22	0.178	2.77903237032892e-14	APBA3
	1.08599242099093e-18	-0.0118647110714508	0.375	0.369	2.78470176590494e-14	ANKRD40
	1.09441062463168e-18	-0.011661347963296	0.363	0.358	2.80628772368055e-14	ANGEL2
	1.10256104564108e-18	-0.00167523595050861	0.165	0.153	2.82718703323285e-14	RPP40
	1.106334937141e-18	-0.036314848415135	0.14	0.177	2.83686404581695e-14	LDB3
	1.11167484015191e-18	-0.0128808223089759	0.405	0.4	2.85055662511752e-14	VPS26C
	1.13107048733041e-18	0.000206537702391651	0.698	0.691	2.90029094361263e-14	TOP2B
	1.13604118398028e-18	-0.0151377823594346	0.263	0.253	2.91303680396224e-14	AC024230.1
	1.16956521647958e-18	-0.00158780704252328	0.102	0.095	2.99899912809695e-14	SCAMP1-AS1
	1.17564654076733e-18	-0.0310042579633107	0.34	0.362	3.01459285983559e-14	CEPT1
	1.19178630351517e-18	-0.00185706168628949	0.259	0.246	3.0559784394736e-14	APEX2
	1.21356849601589e-18	-0.00677526494096292	0.222	0.213	3.11183233748395e-14	ALG11
	1.21601198675167e-18	0.00391455029140136	0.357	0.333	3.11809793642863e-14	FOPNL
	1.24379369188478e-18	-0.00800582700588531	0.273	0.267	3.18933578473096e-14	RAD17
	1.2545965019721e-18	0.00551063853740436	0.394	0.369	3.21703635035687e-14	NAT9
	1.27532020612799e-18	-0.00224673998459678	0.16	0.151	3.27017607255339e-14	MLLT3
	1.36331229296614e-18	-0.0607583600252094	0.355	0.414	3.49580538162377e-14	PPWD1	Single tumor cells
	1.36426464082829e-18	-0.0115643078696171	0.236	0.237	3.49824739201189e-14	NLE1
	1.41208072674555e-18	0.0120666013337294	0.228	0.207	3.62085739952093e-14	INSIG2
	1.43548120455105e-18	-0.0376814838313931	0.368	0.395	3.6808609047098e-14	GARS-DT
	1.44382729585158e-18	-0.0301585705583411	0.973	0.984	3.70226195202263e-14	LYST
	1.49082575988659e-18	-0.0302023339622109	0.3	0.324	3.8227754135012e-14	NHLRC2
	1.50055536128083e-18	-0.0163485473238033	0.487	0.484	3.8477240573963e-14	GFM1
	1.5089372530152e-18	-0.0139239552359252	0.338	0.337	3.86921690418159e-14	WDSUB1
	1.51400448418057e-18	0.0133176634479864	0.328	0.287	3.88221029833581e-14	ZNF672
	1.55999974025255e-18	0.0127878215954739	0.493	0.467	4.00015133395559e-14	RAB24
	1.60346945660621e-18	-0.0028007659158409	0.181	0.171	4.11161638062965e-14	THG1L
	1.61903018958904e-18	0.0795114784005337	0.373	0.295	4.15151721214423e-14	HK2	Tumor cells from T cell clusters
	1.6564291640841e-18	0.0120273328933392	0.329	0.293	4.24741566254446e-14	PAAF1
	1.65686793351648e-18	-0.0181486272999462	0.567	0.569	4.24854075512296e-14	PDHB
	1.70551378905838e-18	-0.00127159961152695	0.641	0.631	4.3732784579035e-14	EI24
	1.70674970326183e-18	-0.0143846783405515	0.104	0.113	4.37644758910399e-14	GDPD1
	1.72012937230542e-18	-0.0251076597860094	0.522	0.524	4.41075573646556e-14	PPP1R9A
	1.78525978262313e-18	0.0951774202488814	0.46	0.373	4.57776313460223e-14	MAP1B	Tumor cells from T cell clusters
	1.80109806426744e-18	0.0782941465693461	0.494	0.403	4.61837565639457e-14	FADS3	Tumor cells from T cell clusters
	1.90873104554502e-18	-0.0108810596493987	0.422	0.414	4.89436814698654e-14	SGSM3
	1.91216079102618e-18	0.00237449517272148	0.48	0.43	4.90316270034932e-14	AKAP6
	1.93626306050308e-18	-0.0185611854198194	0.433	0.437	4.96496573974199e-14	ABCC5
	1.94474472137861e-18	-0.030317090459151	0.122	0.157	4.98671441455902e-14	LINC01198
	1.97066973261026e-18	-0.00822444163266811	0.624	0.61	5.05319132835922e-14	SCMH1
	2.01169419176633e-18	-0.00660709420287151	0.22	0.216	5.15838624652721e-14	CSTF2
	2.10828831197632e-18	0.0335687037443801	0.555	0.506	5.40607288956969e-14	YPEL5
	2.12239199860075e-18	-0.0196740218610148	0.361	0.366	5.44223756281204e-14	RC3H2
	2.14108555881172e-18	-0.037233157981015	0.759	0.785	5.49017158990502e-14	SLC25A13
	2.1602700781706e-18	-0.0270896418549267	0.874	0.898	5.53936453444506e-14	MLPH
	2.17474468093959e-18	-0.0155194561511048	0.419	0.419	5.57648031086529e-14	TMEM203
	2.19410774955694e-18	-0.00196311131365516	0.199	0.188	5.62613109141391e-14	PCTP
	2.19517131091132e-18	-0.00133752876512663	0.246	0.231	5.6288582754388e-14	ADO
	2.20515412083063e-18	-0.00192727753894638	0.119	0.112	5.6544561966339e-14	SLC12A6
	2.2062359953699e-18	-0.00854149003663783	0.161	0.161	5.6572303393275e-14	RNF44
	2.22082075130134e-18	0.00213285699932225	0.367	0.343	5.6946285704869e-14	GLTP
	2.22286096827219e-18	-0.0129950519620676	0.23	0.233	5.69986009484354e-14	CNPY4
	2.22420460522835e-18	-0.030111734723432	0.51	0.525	5.70330544872654e-14	CCDC167
	2.26273519204567e-18	0.0866100165163346	0.596	0.513	5.8021055794435e-14	OPTN	Tumor cells from T cell clusters
	2.28544190934422e-18	-0.00428939192360735	0.16	0.153	5.86033014394044e-14	VMAC
	2.3134590935252e-18	-0.0188033998033233	0.246	0.259	5.93217180761733e-14	DLGAP1-AS1
	2.32930435133669e-18	-0.0171592783422704	0.144	0.155	5.97280221769754e-14	ZNF184
	2.33251004883251e-18	-0.0205681894553834	0.273	0.284	5.98102226721632e-14	ANAPC4
	2.35593901089296e-18	-0.00474248656334143	0.218	0.21	6.04109881173173e-14	NRROS
	2.41266003697642e-18	-0.00782856485767376	0.148	0.143	6.18654286681493e-14	MARCH8
	2.41375560529011e-18	-0.0106569126033655	0.139	0.142	6.1893521230849e-14	TCEANC2
	2.41519672955025e-18	-0.015662474731256	0.248	0.249	6.19304745391274e-14	MIPOL1
	2.47840566788818e-18	-0.018701226839059	0.382	0.388	6.35512781359886e-14	TMEM128
	2.49609363064757e-18	-0.0159700897246557	0.348	0.351	6.40048328770649e-14	PRPSAP2
	2.52874848257906e-18	-0.00428507768426367	0.119	0.114	6.48421685902923e-14	ATG4A
	2.53555861541484e-18	-0.000792096175841445	0.221	0.205	6.50167940164673e-14	CYB5R4
	2.56076718281873e-18	-0.010214057346049	0.262	0.261	6.56631921018379e-14	EXOSC2
	2.57616563206721e-18	-0.0133534591260032	0.184	0.187	6.60580391374674e-14	CCDC117
	2.60852779508629e-18	0.00848721591281085	0.245	0.217	6.68878697216026e-14	RRNAD1
	2.64627949073864e-18	0.0464101317203736	0.211	0.157	6.78558987015203e-14	FCRLA
	2.71848380549392e-18	-0.00194269367467753	0.406	0.39	6.9707361740475e-14	ERG28
	2.78444439027953e-18	-0.00631643838251622	0.306	0.299	7.13987230555476e-14	RMND1
	2.78742678051173e-18	-0.00748316195977489	0.276	0.271	7.14751975058818e-14	CUTC
	2.88151904705924e-18	-0.007318188048514	0.196	0.192	7.3887911404693e-14	VPS33B
	2.9119354416972e-18	-0.0121093019802272	0.173	0.179	7.46678485959997e-14	ISOC1
	2.91509340103939e-18	0.0174694319894851	0.517	0.471	7.47488249894519e-14	PRPF19
	2.94600059174447e-18	-0.0152971031221658	0.198	0.205	7.55413471735117e-14	CXorf56
	3.06998430276749e-18	-0.0150984517340897	0.271	0.275	7.87205374915639e-14	WDR19
	3.14910813932058e-18	0.074756905311725	0.539	0.479	8.07494309084582e-14	IFI35	Tumor cells from T cell clusters
	3.18645187521363e-18	-0.0182339533338641	0.359	0.362	8.17069989842279e-14	GPANK1
	3.20798668013858e-18	0.0164203788785937	0.413	0.37	8.22591944521135e-14	MIGA1
	3.24191246296147e-18	-0.00179670904366194	0.148	0.137	8.3129119375258e-14	GNB1L
	3.24776226242216e-18	0.00304973964717456	0.287	0.266	8.32791199330291e-14	PPOX
	3.24976923387411e-18	0.00491783973089954	0.268	0.243	8.3330582695e-14	CCHCR1
	3.26098831272296e-18	0.00314412140373024	0.353	0.328	8.36182623148422e-14	DPAGT1
	3.34699707632414e-18	-0.0131934163620751	0.326	0.325	8.58236990311036e-14	UHRF1BP1
	3.38427801998105e-18	-0.00504826732969435	0.16	0.156	8.67796569883542e-14	OSGEPL1
	3.45943135258334e-18	-0.00635335898255157	0.54	0.524	8.87067387429421e-14	SEC22C
	3.46644971629494e-18	-0.0166581730176735	0.444	0.443	8.88867036252348e-14	MDN1
	3.5243191321598e-18	-0.00593900780124776	0.238	0.232	9.03705911868415e-14	SCRN3
	3.59382998668685e-18	-0.0257782540506481	0.409	0.42	9.21529885186242e-14	WDR36
	3.60674416875245e-18	-0.0283833615030562	0.352	0.371	9.24841339751503e-14	MOAP1
	3.60895774804582e-18	-0.0159599231928852	0.455	0.451	9.2540894575391e-14	LNPEP
	3.60940538651924e-18	-0.0103514169979892	0.46	0.449	9.25523729211264e-14	GGA2
	3.61994121887912e-18	0.00845726304891459	0.527	0.495	9.28225327344984e-14	RAE1
	3.6634974826635e-18	-0.00129307675746485	0.321	0.302	9.39394024504574e-14	NME6
	3.6847546955287e-18	-0.00280713634642057	0.26	0.245	9.44844799027469e-14	WDR4
	3.69201860212054e-18	0.00397651909530181	0.325	0.297	9.46707409955749e-14	THOP1
	3.70408742490925e-18	0.0917468901794829	0.382	0.307	9.49802097495229e-14	SLC2A1	Tumor cells from T cell clusters
	3.71693249630527e-18	-0.021709936484763	0.238	0.254	9.53095830702597e-14	CYP2U1
	3.74710821920879e-18	-0.0270887635807114	0.235	0.245	9.60833489569517e-14	ADGRG6
	3.77349666104144e-18	-0.00164594925912942	0.183	0.171	9.67600013824247e-14	WDR83
	3.85520615028532e-18	-0.0242898231309456	0.381	0.391	9.88551961056162e-14	HSCB
	3.87269078127269e-18	0.06831429587967	0.721	0.692	9.93035370133944e-14	CIB1	Tumor cells from T cell clusters
	3.95339187161108e-18	0.00603005322811134	0.224	0.197	1.01372874371851e-13	ZBTB45
	3.9877713168607e-18	-0.0172394295713843	0.442	0.445	1.02254432106942e-13	MRPS27
	4.09180240704417e-18	-0.0162911313767763	0.26	0.267	1.04921997321427e-13	IRAK4
	4.10264522712169e-18	-0.0145111945466887	0.128	0.139	1.05200028913854e-13	MTRF1
	4.25507517085869e-18	0.000224962829314834	0.259	0.241	1.09108637531159e-13	ZNF720
	4.28745440073553e-18	-0.00283651490874444	0.135	0.128	1.09938905743661e-13	CAPN10
	4.33391877073811e-18	-0.0261068242424876	0.162	0.182	1.11130345119267e-13	SLC16A7
	4.33557162121317e-18	-0.008131428263358	0.352	0.342	1.11172727511148e-13	DDX19A
	4.35540199339144e-18	0.109623125662695	0.792	0.707	1.11681217914543e-13	CBX4	Tumor cells from T cell clusters
	4.35741685476601e-18	0.00760890612330731	0.331	0.299	1.1173288298991e-13	ARHGEF18
	4.4599198483568e-18	-0.000859986414852271	0.165	0.154	1.14361264751565e-13	POLR3F
	4.46869936535327e-18	0.0130899020673625	0.337	0.297	1.14586389126389e-13	SYDE1
	4.49083451688759e-18	-0.0219971765900036	0.53	0.535	1.15153978682032e-13	MRPL19
	4.55642615254961e-18	-0.0329142004111485	0.902	0.921	1.16835879403677e-13	EIF3A
	4.6122158203134e-18	0.00435987108638453	0.331	0.302	1.18266438064476e-13	ANKRD27
	4.79661395477701e-18	-0.0147337898531781	0.114	0.126	1.22994775028392e-13	BMF
	4.82303641878278e-18	0.00172890967063759	0.153	0.137	1.23672299850428e-13	ADAT3
	4.86902129168355e-18	-0.0306024623453309	0.281	0.305	1.2485144396135e-13	ENTPD1-AS1
	4.87002588187254e-18	-0.0181064001440713	0.384	0.387	1.24877203662976e-13	TTC21B
	4.91500243061387e-18	0.000819456681628944	0.375	0.352	1.26030492325801e-13	TMEM41A
	4.97053578182263e-18	-0.103957712689218	0.646	0.727	1.27454478517496e-13	FHIT	Single tumor cells
	4.97432421658305e-18	0.113966146981643	0.983	0.967	1.27551621561622e-13	LMNA	Tumor cells from T cell clusters
	5.10865793770628e-18	-0.0158709760858767	0.411	0.412	1.30996206838664e-13	ZNF770
	5.36433981576752e-18	-0.0816466692233062	0.763	0.806	1.37552401555911e-13	AC011246.1	Single tumor cells
	5.44380401920379e-18	-0.0344654618889469	0.526	0.551	1.39590022660424e-13	VWA8
	5.45952747817226e-18	-0.0200127539837661	0.368	0.377	1.39993203595293e-13	APOOL
	5.47617995337959e-18	-0.0368870566184343	0.848	0.88	1.4042020636456e-13	SDC3
	5.49851901289043e-18	-0.0107239264018998	0.214	0.215	1.40993024528536e-13	SLF1
	5.50015116613831e-18	-0.00364865265635223	0.469	0.452	1.41034876202119e-13	SLC4A1AP
	5.51571998649579e-18	0.00193920438847775	0.231	0.216	1.41434091893725e-13	ZNF611
	5.63848210426504e-18	0.00903609177092866	0.187	0.159	1.44581958117564e-13	TOR1B
	5.71769142143718e-18	-0.00979590779213574	0.418	0.406	1.46613043428492e-13	PDZD8
	5.72801061521893e-18	-0.0870267758240988	0.754	0.813	1.46877648195444e-13	MCAM	Single tumor cells
	5.75803985902199e-18	0.0144531982093451	0.513	0.489	1.47647658065042e-13	MMP16
	5.80727849794121e-18	-0.00719747419606964	0.453	0.443	1.48910235244209e-13	COX11
	5.95904990198219e-18	-0.0207206378282677	0.119	0.137	1.52801957586627e-13	IQCH
	5.98144500730686e-18	-0.0162505026055141	0.228	0.238	1.53376212877363e-13	SLC2A11
	6.21070573868168e-18	-0.0186045851555144	0.291	0.301	1.59254916551276e-13	GSTA4
	6.25269796407593e-18	-0.00618332698258414	0.264	0.256	1.60331681194835e-13	EEF1AKMT1
	6.32629476180582e-18	-0.0134886257107023	0.101	0.114	1.62218850282225e-13	MAP3K2-DT
	6.40865760018631e-18	-0.00952833445289789	0.183	0.186	1.64330798183977e-13	OSER1-DT
	6.55769061497807e-18	-0.0237253330763288	0.469	0.478	1.68152302749268e-13	PTCD3
	6.56578235602419e-18	0.0204775605938016	0.376	0.325	1.68359791173172e-13	DPP9
	6.57583057356026e-18	-0.00790373376726503	0.153	0.15	1.68617447567232e-13	SLC27A4
	6.64214090943788e-18	0.0225143557272358	0.503	0.453	1.70317777199806e-13	SYS1
	6.69196837876998e-18	-0.0106297436236535	0.363	0.362	1.7159545316842e-13	EFHC1
	6.72716110077676e-18	-0.0237132301739696	0.345	0.355	1.72497864946118e-13	ARMCX1
	6.75502139897196e-18	-0.00226199840792632	0.201	0.192	1.73212258712439e-13	LIAS
	6.85917549293042e-18	-0.0257547096637611	0.362	0.376	1.75882977989722e-13	WDR11
	7.02183587044234e-18	0.0284325228107242	0.829	0.802	1.80053915389883e-13	ATP2A2
	7.02307153662806e-18	0.0706572682949052	0.458	0.39	1.80085600342217e-13	PRRX1	Tumor cells from T cell clusters
	7.02997794498855e-18	0.00393698038855367	0.544	0.516	1.80262694465396e-13	TFDP1
	7.1455454664327e-18	-0.0537023051360087	0.336	0.39	1.83226076850267e-13	MYEF2	Single tumor cells
	7.1470925216851e-18	0.105764436386777	0.741	0.694	1.83265746441049e-13	PSME2	Tumor cells from T cell clusters
	7.22645664503499e-18	-0.0114846054290332	0.359	0.352	1.85300801291987e-13	DCUN1D1
	7.2618402677092e-18	-0.0399409313168808	0.896	0.91	1.86208108144599e-13	CLIC1
	7.30689237973042e-18	-0.0189928260027208	0.321	0.328	1.87363334401048e-13	MBTD1
	7.3136923191595e-18	-0.000724783641495141	0.489	0.469	1.87537698447888e-13	PPID
	7.44291189963708e-18	-0.0369473396074964	0.337	0.362	1.90851146930494e-13	ICK
	7.45547838055413e-18	0.00936292749986589	0.17	0.143	1.91173376634169e-13	ROGDI
	7.48137011845955e-18	-0.0247210219628298	0.867	0.883	1.9183729257754e-13	FDFT1
	7.53364912466519e-18	-0.00146767733829459	0.261	0.245	1.93177830854665e-13	CCDC186
	7.66537072086581e-18	-0.0223321476446947	0.323	0.338	1.96555436024441e-13	PEX11B
	7.93987750802868e-18	-0.0441467723250094	0.357	0.395	2.03594339060871e-13	YTHDC2
	7.96497273269511e-18	0.00013228346430666	0.531	0.509	2.04237830811768e-13	LARP7
	8.06846466710621e-18	-0.0251474884769141	0.424	0.439	2.06891570993937e-13	WDR12
	8.13783814704406e-18	0.0101897723335205	0.591	0.558	2.08670445766504e-13	MRPL11
	8.1766971658543e-18	0.0302118226819803	0.798	0.768	2.09666868726836e-13	TAOK3
	8.23389360330932e-18	-0.0202063419806747	0.367	0.376	2.11133499776058e-13	KIAA1143
	8.2849682941501e-18	-0.00102345507878196	0.164	0.154	2.12443156998597e-13	TAF1A
	8.29866038594998e-18	-0.0324840327424002	0.525	0.541	2.1279424961653e-13	ARL15
	8.38209662359368e-18	0.02002206407299	0.475	0.435	2.14933721622189e-13	RRAGC
	8.41366888201427e-18	-0.00988763544378357	0.365	0.355	2.1574329747261e-13	PANK3
	8.45443788311474e-18	-0.00639326146735565	0.13	0.128	2.16788696198828e-13	IGFLR1
	8.48931497465177e-18	-0.00379219718233205	0.14	0.134	2.17683014580021e-13	TMEM17
	8.62543134042501e-18	0.0563565424473595	0.342	0.269	2.21173310431178e-13	P4HA2	Tumor cells from T cell clusters
	8.72827708146009e-18	-0.0126050265919074	0.445	0.44	2.238104809228e-13	VAMP7
	8.79115676465119e-18	-0.01085511428126	0.298	0.294	2.25422841759186e-13	CNOT8
	8.97351084826291e-18	-0.00374720564687953	0.462	0.445	2.30098765171158e-13	CSK
	9.02060905094978e-18	-0.00106083557704295	0.34	0.322	2.31306457284454e-13	EXOSC6
	9.09289624194443e-18	0.00562123661683878	0.294	0.266	2.33160045435939e-13	WRAP73
	9.10452100826331e-18	-0.0143792233783319	0.31	0.31	2.33458127693888e-13	UIMC1
	9.1340652331258e-18	-0.0266244849245977	0.291	0.309	2.34215700707812e-13	XPA
	9.16249514423324e-18	0.0022115478864595	0.521	0.491	2.34944700488429e-13	DLC1
	9.29474685051859e-18	0.0264671990711984	0.46	0.45	2.38335898740998e-13	CD68
	9.43227708884417e-18	0.0159968893484431	0.405	0.362	2.41862449112142e-13	ARAF
	9.64540677357492e-18	-0.0098354879638782	0.254	0.252	2.47327520488008e-13	PRPF4
	9.65133972867863e-18	-0.00403608225053986	0.345	0.33	2.47479653322777e-13	EXOSC9
	9.66582059483411e-18	-0.00751730399875308	0.347	0.343	2.47850971692736e-13	CALCOCO1
	9.67241435132628e-18	-0.0561261498636933	0.401	0.448	2.48020048796708e-13	RIPOR2	Single tumor cells
	9.73608358705226e-18	-0.0227295902082476	0.171	0.194	2.49652655339194e-13	ZFP14
	9.89093241501717e-18	-0.0249212689447104	0.479	0.485	2.5362328898587e-13	PLEKHO2
	9.93755322214901e-18	-0.00300989650153008	0.233	0.219	2.54818739722345e-13	AP4M1
	9.95486055551235e-18	-0.0116007340690238	0.288	0.286	2.55262534364448e-13	L3MBTL2
	9.97316075603535e-18	-0.0137294885106898	0.156	0.167	2.55731788106258e-13	NBR2
	9.9868263204829e-18	-0.0152762028096924	0.371	0.372	2.56082200509823e-13	INTS9
	1.00047646438708e-17	-0.00565459792184553	0.386	0.374	2.56542174998134e-13	FAM120AOS
	1.00977996349987e-17	-0.00819726703860643	0.332	0.322	2.58927778240636e-13	GLMN
	1.01663974587269e-17	-0.00718095447617678	0.423	0.411	2.60686763636675e-13	UBFD1
	1.04138776963916e-17	-0.0150770562254183	0.12	0.133	2.67032651890874e-13	AC090945.1
	1.05587452372372e-17	-0.00533425413135225	0.726	0.708	2.70747345373237e-13	IGF2R
	1.06343571549773e-17	-0.0113553302197679	0.172	0.176	2.72686186167929e-13	LYRM7
	1.07036703342757e-17	0.0536273270578488	0.287	0.226	2.74463514711497e-13	KIAA1755	Tumor cells from T cell clusters
	1.10527280432649e-17	-0.00984549834664902	0.294	0.288	2.834140524854e-13	LIG3
	1.13188282441076e-17	-0.0535932046634445	0.747	0.772	2.90237393835408e-13	SNRPF	Single tumor cells
	1.13618487764328e-17	-0.00200873443753521	0.266	0.253	2.91340526325291e-13	JADE2
	1.13826417671371e-17	0.0601389170011462	0.855	0.851	2.9187370019293e-13	GNAI2	Tumor cells from T cell clusters
	1.15364734233272e-17	-0.0144357340864421	0.614	0.612	2.95818251520955e-13	SUPT16H
	1.15537110276575e-17	-0.00854911940723735	0.551	0.537	2.96260258171193e-13	LARP4B
	1.17757706809988e-17	-0.0521724850509959	0.444	0.485	3.01954311802172e-13	TGFBR1	Single tumor cells
	1.18608891699196e-17	-0.00559912840692173	0.284	0.274	3.0413692009508e-13	TTC23
	1.18674132326559e-17	-0.0331640108379885	0.453	0.471	3.04304210111763e-13	PHF6
	1.22625718387757e-17	-0.0202220343323112	0.366	0.375	3.14436867089887e-13	TMEM199
	1.22874864788865e-17	-0.0457518258761311	0.978	0.987	3.15075728291607e-13	CTNNB1
	1.25802445877625e-17	-0.0100139636720762	0.315	0.309	3.22582631719407e-13	TMEM184C
	1.29105009929391e-17	-0.0178560640271172	0.309	0.314	3.31051066460943e-13	CERK
	1.3054573984711e-17	-0.0127567417819013	0.218	0.219	3.3474538611596e-13	ATP10D
	1.30664849683194e-17	-0.00420016424124642	0.404	0.39	3.35050807557647e-13	STRIP1
	1.31088365531572e-17	0.0811798212505311	0.296	0.219	3.36136786896057e-13	MYL9	Tumor cells from T cell clusters
	1.33769747923549e-17	0.0509885430381515	0.471	0.414	3.43012387625565e-13	NCOA7	Tumor cells from T cell clusters
	1.36498176637872e-17	-0.0125496356032612	0.146	0.155	3.50008624534831e-13	FAM227B
	1.38275193745548e-17	0.0238751565390468	0.511	0.472	3.54565251802334e-13	BET1
	1.38970317077621e-17	-0.0116750669021414	0.471	0.468	3.56347687050437e-13	NSL1
	1.39395855860805e-17	-0.0112274557532035	0.195	0.198	3.57438853598277e-13	TSTD2
	1.40945405906702e-17	0.0183488138753075	0.315	0.271	3.61412209825965e-13	TRIM8
	1.4154513626596e-17	-0.0157599709755228	0.35	0.356	3.62950038413175e-13	NME7
	1.48195097815085e-17	-0.00848051085365087	0.426	0.415	3.80001869817441e-13	RHOT1
	1.49352025775141e-17	-0.0366326710836117	0.861	0.879	3.82968464492617e-13	RHOC
	1.50904138720527e-17	-0.00842737163193691	0.5	0.489	3.86948392507175e-13	UTP11
	1.53123384007534e-17	-0.00292149117667428	0.35	0.333	3.92638981272119e-13	DTX3
	1.53415821852859e-17	0.121494412501189	0.804	0.722	3.93388850395101e-13	CCDC85B	Tumor cells from T cell clusters
	1.55683234952729e-17	-0.0863834635700864	0.538	0.613	3.99202951065788e-13	SEMA5A	Single tumor cells
	1.59185542134575e-17	0.013732619513966	0.217	0.179	4.08183567141478e-13	KBTBD4
	1.60263486640753e-17	-0.0111403825582255	0.662	0.655	4.1094763244422e-13	TOR1AIP1
	1.65884575178599e-17	-0.0120682011722352	0.112	0.122	4.25361227672965e-13	CATSPER2
	1.68561361169612e-17	0.0109388849032014	0.767	0.741	4.32225042311118e-13	WNK1
	1.71136525379615e-17	0.00434885779037875	0.285	0.262	4.3882827837841e-13	ZNF576
	1.76000089831893e-17	0.073400404315362	0.886	0.837	4.51299430346941e-13	LAPTM4B	Tumor cells from T cell clusters
	1.77894685913539e-17	-0.0126462205149979	0.225	0.228	4.56157553619497e-13	CWF19L1
	1.78671830382187e-17	-0.023932746693051	0.595	0.611	4.58150307466005e-13	RCC2
	1.82766993060975e-17	-0.0118558335772032	0.306	0.301	4.68651123606951e-13	OXNAD1
	1.85366317076849e-17	-0.0204383039341294	0.392	0.402	4.75316310248455e-13	ICE2
	1.86202805971163e-17	0.00774935484079103	0.486	0.456	4.77461235071257e-13	GOSR2
	1.88906429505969e-17	-0.0303121313813153	0.607	0.62	4.84393866539206e-13	RAP2B
	1.905955938626e-17	-0.0103131751028085	0.346	0.342	4.88725221782479e-13	TMA16
	1.92204554936854e-17	-0.0173102093299222	0.386	0.391	4.9285091976908e-13	DPP8
	1.96587840624223e-17	-0.00965372719865565	0.196	0.195	5.04090540928632e-13	ERCC4
	1.96781034516115e-17	-0.0152234182539754	0.127	0.14	5.04585928706222e-13	CBWD5
	2.02651896929961e-17	0.115844737900391	0.595	0.505	5.19639994107806e-13	SERTAD1	Tumor cells from T cell clusters
	2.09235885352276e-17	-0.00369168824610962	0.201	0.191	5.36522657220306e-13	CCDC126
	2.09307939933e-17	-0.011078388980304	0.247	0.247	5.36707419576197e-13	PRADC1
	2.13250275406255e-17	-0.00732667301497209	0.424	0.413	5.4681635619672e-13	ZMPSTE24
	2.16092922246742e-17	-0.00758241248555802	0.254	0.245	5.54105471225096e-13	MATR3.1
	2.17723458858022e-17	-0.0193003182765708	0.321	0.327	5.5828649320374e-13	PARG
	2.24430571178696e-17	0.00376948079344092	0.306	0.284	5.75484870616412e-13	WDR54
	2.24755755197062e-17	-0.0229549946034401	0.284	0.3	5.76318707476306e-13	HDHD3
	2.24903994872559e-17	-0.00356696388052394	0.387	0.369	5.76698823652217e-13	METAP1
	2.27924109345248e-17	-0.00964928380276126	0.311	0.306	5.84443001183085e-13	ZFYVE27
	2.28292132547971e-17	-0.00400805307674051	0.435	0.42	5.85386686279507e-13	AC010894.3
	2.31067974580539e-17	0.0113431107163068	0.337	0.308	5.92504500419418e-13	KLHL5
	2.47120666744872e-17	-0.0291783205116956	0.162	0.192	6.33666813667201e-13	DUBR
	2.50693730963251e-17	-0.014721794298061	0.469	0.464	6.42828864935968e-13	ZNHIT6
	2.57478962125613e-17	0.0468148366488751	0.406	0.374	6.60227554682496e-13	RPS4Y1
	2.57882301665777e-17	0.00844858468268943	0.117	0.092	6.61261797931385e-13	FICD
	2.59380954709673e-17	-0.00449898267595947	0.288	0.275	6.65104644066543e-13	KLHL12
	2.5946703923773e-17	0.0118561616489121	0.36	0.325	6.65325382013388e-13	TMEM60
	2.59924503132148e-17	0.005640896002375	0.457	0.426	6.66498410931454e-13	RBM28
	2.60615317815428e-17	0.00143663972724439	0.328	0.306	6.68269797942321e-13	MLH1
	2.61471838576634e-17	-0.00161247342558349	0.288	0.276	6.70466088478206e-13	TIMM21
	2.62747960655935e-17	-0.00608083561424305	0.457	0.446	6.73738320713949e-13	RNASEH1
	2.63603121456055e-17	-0.0155951396134417	0.259	0.267	6.75931124037617e-13	LINC00623
	2.64205507854616e-17	0.00955351771615565	0.442	0.407	6.77475763240807e-13	RBM15B
	2.65060760064005e-17	-0.00791423409826751	0.163	0.162	6.79668800956121e-13	DCAF17
	2.6520652819017e-17	-0.0333083018594677	0.332	0.356	6.80042579585234e-13	PTPRK
	2.66241969443709e-17	-0.0111850853959218	0.406	0.4	6.82697658047559e-13	TCHP
	2.69287783932797e-17	0.00105759297829904	0.182	0.163	6.90507735560479e-13	PHETA2
	2.70232433525543e-17	-0.0104531531378116	0.26	0.255	6.92930006046198e-13	PRIMPOL
	2.71775128732052e-17	0.0170609656926831	0.491	0.454	6.96885785094727e-13	DALRD3
	2.75687862530608e-17	0.00428433701642084	0.596	0.567	7.06918817100984e-13	CLINT1
	2.77582954082489e-17	-0.0119358704326431	0.315	0.314	7.11778210858318e-13	CRNKL1
	2.80357695100033e-17	-0.0253617048550678	0.35	0.366	7.18893201775504e-13	TARS2
	2.8193082724502e-17	-0.0489523945316257	0.293	0.34	7.22927027221681e-13	AL118516.1
	2.85550470650879e-17	-0.0187779091792051	0.311	0.317	7.32208516842985e-13	CETN2
	2.86672291493163e-17	-0.00458200720814619	0.334	0.322	7.35085089846768e-13	DYNLRB1
	2.88273846874959e-17	-0.00953686110211643	0.232	0.233	7.39191798156769e-13	PPIL3
	2.94455004858604e-17	0.00490638832687257	0.392	0.365	7.55041523458433e-13	PHTF2
	2.94977932301098e-17	-0.0135968747571542	0.109	0.12	7.56382414006474e-13	ZNF658
	2.95230381333828e-17	-0.0131353356507868	0.506	0.5	7.57029743816201e-13	APPBP2
	2.96402041065788e-17	0.00275993302672531	0.349	0.326	7.60034113700892e-13	TIMM29
	3.0200457362552e-17	-0.00115015708945737	0.324	0.309	7.74400127690559e-13	STK16
	3.02073971890748e-17	-0.00720860246757005	0.391	0.382	7.74578078722257e-13	IFT52
	3.05099501885887e-17	-0.0213468202846571	0.354	0.364	7.82336142735791e-13	PACC1
	3.06420836566493e-17	-0.00101216223198011	0.263	0.248	7.85724309123802e-13	FAM126B
	3.0706220306665e-17	-0.0394466274173823	0.275	0.308	7.87368901103504e-13	SMC2
	3.10313415839971e-17	0.0022027645368666	0.196	0.176	7.95705660896853e-13	MRPL20-AS1
	3.11458583558031e-17	-0.070226035449349	0.595	0.657	7.98642099959504e-13	KAT2B	Single tumor cells
	3.12115181191625e-17	-0.0317468945364039	0.489	0.501	8.00325747611566e-13	MMGT1
	3.1358238977515e-17	-0.0144774496026361	0.251	0.257	8.04087963861439e-13	FASTKD1
	3.16113870129597e-17	-0.0135838975787957	0.416	0.414	8.10579185786312e-13	DDX50
	3.18682898649699e-17	-6.03704866546928e-05	0.322	0.299	8.17166688717557e-13	MTMR6
	3.18756503251004e-17	-0.00504046549380152	0.293	0.283	8.17355425636225e-13	NIF3L1
	3.24465998661466e-17	-0.0157254675524626	0.218	0.224	8.31995713767731e-13	RCBTB2
	3.2605302603826e-17	0.00238801295714064	0.516	0.491	8.36065169367307e-13	THUMPD3
	3.26210954054147e-17	-0.00215332436865792	0.317	0.301	8.36470128385644e-13	RNPEPL1
	3.27887899138044e-17	-0.0347014757026024	0.504	0.522	8.40770150969772e-13	UPF2
	3.32461337923171e-17	0.00771796490615379	0.526	0.496	8.52497362702594e-13	DESI1
	3.33116280062485e-17	-0.00695215605922148	0.403	0.391	8.54176765336225e-13	POLR2D
	3.3478260427859e-17	-0.0163107368828374	0.155	0.165	8.58449553891159e-13	TTC32
	3.36561780755355e-17	0.00155777742727112	0.202	0.188	8.63011718212882e-13	EFCAB7
	3.420001708221e-17	0.0029095679271213	0.275	0.254	8.76956838022029e-13	ZRSR2
	3.43974447540561e-17	0.000586260899035018	0.484	0.463	8.82019278383506e-13	CSNK1G3
	3.48528573768669e-17	0.00300848333512174	0.326	0.297	8.93696968857621e-13	EML3
	3.57518095541677e-17	0.0298163217844521	0.508	0.468	9.16747900587967e-13	MAFG
	3.57708772589427e-17	-0.0106327027780509	0.142	0.144	9.1723683467381e-13	TOP3B
	3.60540780665734e-17	-0.0390677119409943	0.575	0.591	9.24498669783076e-13	STXBP5
	3.63487966880559e-17	-0.00128403361501583	0.379	0.361	9.3205584467513e-13	SPATC1L
	3.6560363202088e-17	-0.0204562456842198	0.164	0.182	9.37480833227941e-13	TMTC4
	3.67604635379874e-17	-0.00865585086046361	0.38	0.378	9.42611806041072e-13	PHYKPL
	3.71465095115858e-17	-0.00117051344573399	0.556	0.534	9.52510796896084e-13	SNW1
	3.75023332738118e-17	-0.0377850297970708	0.9	0.914	9.61634829807082e-13	PTPRM
	3.75830580866838e-17	0.00937288351195098	0.473	0.44	9.63704775458746e-13	BCKDHA
	3.77341890943482e-17	-0.00913365961745216	0.182	0.18	9.67580076757278e-13	SCYL3
	3.77705435695218e-17	-4.26053920561942e-05	0.429	0.409	9.68512278209677e-13	TRIAP1
	3.78568078390942e-17	-0.0299080413789775	0.388	0.41	9.70724266610053e-13	PIGM
	3.84905570509899e-17	-0.0279782022268808	0.345	0.365	9.86974863901482e-13	TMLHE
	3.88340959633311e-17	-0.0153018002951444	0.984	0.991	9.95783888691737e-13	MT-ND4L
	3.89124869095672e-17	0.00286184508116066	0.483	0.459	9.97793989335121e-13	TPGS1
	3.893169184853e-17	-0.0183802984679793	0.483	0.487	9.98286442380006e-13	HAT1
	3.92367922180363e-17	0.0449953419554971	0.174	0.115	1.00610982605489e-12	APOL1
	3.93062328955013e-17	-0.0214846942599251	0.156	0.174	1.00789042390644e-12	RMDN2
	3.94160792887335e-17	-0.0225861945136654	0.101	0.126	1.0107071051217e-12	AL359643.3
	3.94596958491457e-17	-0.00195952443649847	0.103	0.095	1.01182552096379e-12	NAA80
	3.95779027867431e-17	0.0108891725091838	0.378	0.342	1.01485658325767e-12	FAM104A
	3.97477914893651e-17	-0.0162528858448288	0.701	0.705	1.0192128693703e-12	WDR26
	3.98092860346844e-17	-0.0155680356781208	0.296	0.3	1.02078971250138e-12	GFM2
	4.06609098461387e-17	-0.0105263673868679	0.216	0.215	1.04262705027469e-12	PLEKHG4
	4.07271263909488e-17	0.00439904048297057	0.733	0.709	1.04432497491671e-12	CD164
	4.12734535266347e-17	-0.0028649740743833	0.444	0.424	1.05833389532997e-12	SMAP1
	4.13734046809602e-17	-0.00565846250778757	0.317	0.305	1.06089684282918e-12	CEP68
	4.28891106579808e-17	-0.0012298693594387	0.145	0.141	1.09976257549194e-12	SPINT1
	4.31665913330173e-17	-0.00380487379375755	0.335	0.325	1.10687773496123e-12	SLC30A6
	4.36077231894258e-17	0.00771737307196191	0.299	0.275	1.11818923802326e-12	GOLPH3L
	4.48837408464771e-17	-0.0119716890207124	0.12	0.126	1.15090888278536e-12	MECOM
	4.53817861274295e-17	-0.00497717170923653	0.378	0.368	1.16367975987955e-12	GEMIN6
	4.55516238260444e-17	0.00598447500811276	0.117	0.099	1.16803473814743e-12	TFEB
	4.68409832342902e-17	-0.00316727813536517	0.134	0.126	1.20109649209367e-12	KHK
	4.695798202333e-17	-0.0109491793377164	0.435	0.431	1.20409657504223e-12	SNAPC5
	4.70180111153053e-17	0.0182823698938472	0.341	0.297	1.20563584101866e-12	CRTC2
	4.76871018405242e-17	0.0617729125210549	0.858	0.851	1.22279266539472e-12	SLC2A3	Tumor cells from T cell clusters
	4.77126608503709e-17	-0.0192455139808158	0.654	0.654	1.22344804952521e-12	MIA3
	4.81246818083998e-17	-0.0219357405391451	0.367	0.38	1.23401309093099e-12	AQR
	4.84111389374412e-17	0.00864473678085126	0.259	0.233	1.24135842463387e-12	MARCH9
	4.85147588237904e-17	-0.0154296529291999	0.231	0.233	1.24401544575963e-12	AFAP1L1
	4.85204631627377e-17	-0.0038998531703735	0.399	0.381	1.24416171641892e-12	KCTD15
	4.88027483150769e-17	0.0233842799501235	0.563	0.52	1.2514000722952e-12	C14orf119
	4.8844890769607e-17	0.0658114521553659	0.174	0.112	1.25248068911426e-12	EPSTI1	Tumor cells from T cell clusters
	4.89639864668111e-17	0.175490482469722	0.645	0.541	1.25553454098197e-12	NDRG1	Tumor cells from T cell clusters
	4.92103340792424e-17	0.00139169065692582	0.289	0.269	1.26185138645993e-12	TNPO2
	4.92494189281791e-17	0.00400416573631635	0.466	0.433	1.26285360015637e-12	SEL1L
	5.0563661679983e-17	-0.00884840710352589	0.284	0.273	1.29655341279812e-12	ZBTB47
	5.08018095484051e-17	0.00875655660624294	0.354	0.322	1.3026600004402e-12	NOC4L
	5.09729358641536e-17	0.0101016654346646	0.467	0.435	1.30704802142863e-12	THAP7
	5.15511998705502e-17	-0.00482453638946941	0.182	0.175	1.32187586708065e-12	C20orf96
	5.16454432001713e-17	-0.0216607847417571	0.367	0.376	1.32429245453879e-12	GTF2H4
	5.1934380462025e-17	0.0635416270336252	0.601	0.514	1.33170138380724e-12	OGFR	Tumor cells from T cell clusters
	5.22275010870932e-17	0.0775931843556581	0.321	0.241	1.33921758287524e-12	CLIP2	Tumor cells from T cell clusters
	5.22311465573436e-17	-0.00171544204167096	0.932	0.948	1.3393110600234e-12	CHST11
	5.22331652771938e-17	-0.00801979171768555	0.327	0.317	1.3393628240378e-12	ACAD9
	5.30687259753332e-17	0.00100482771747408	0.121	0.108	1.36078827145949e-12	MED18
	5.36174561817424e-17	-0.0281635724843979	0.217	0.228	1.37485881141224e-12	MAP2
	5.3643100031622e-17	-0.039226855757409	0.589	0.61	1.37551637101085e-12	MTR
	5.60907292005492e-17	-0.0397071012575648	0.218	0.258	1.43827847816048e-12	AMACR
	5.68682335456916e-17	-0.00736170914774501	0.15	0.149	1.45821524457862e-12	GSPT2
	5.70587347711379e-17	0.00014765932575897	0.269	0.253	1.46310007700152e-12	PXMP4
	5.72607823684801e-17	-0.00626602345142475	0.146	0.147	1.46828098149257e-12	LINC00461
	5.80885879538349e-17	0.0645609255811176	0.809	0.788	1.48950757231224e-12	MARCKS	Tumor cells from T cell clusters
	5.88437091039022e-17	-0.0566543582340318	0.517	0.567	1.50887038884226e-12	LRRC58	Single tumor cells
	5.95136864782407e-17	-0.00727496476146061	0.128	0.127	1.52604994867505e-12	BBS10
	6.03960231108934e-17	-0.0215089430712503	0.375	0.385	1.54867482460953e-12	MRPS31
	6.07756735454996e-17	0.00409435862006663	0.397	0.369	1.5584098210537e-12	MSL1
	6.08912088463535e-17	-0.00714675439868137	0.205	0.202	1.5613723772382e-12	TMEM42
	6.1237939470445e-17	-0.00895130556101226	0.253	0.25	1.57026324390115e-12	COPS7B
	6.13488601000911e-17	0.0534000476770331	0.187	0.127	1.57310747068654e-12	GPRC5A	Tumor cells from T cell clusters
	6.16731688802226e-17	0.0318521702525125	0.378	0.323	1.58142339642667e-12	LARP6
	6.22621222057522e-17	-0.00112245744718301	0.318	0.304	1.5965253375999e-12	FBXL15
	6.23445941197334e-17	0.00254979404207628	0.518	0.491	1.5986400824182e-12	RCOR3
	6.30133763391503e-17	-0.0301633229180896	0.425	0.442	1.61578899608849e-12	SNRPN
	6.39016055124842e-17	-0.00782502172127213	0.128	0.13	1.63856496855112e-12	C9orf64
	6.39601333181759e-17	-0.00944318877990902	0.305	0.292	1.64006573854467e-12	LINC02315
	6.48808147434955e-17	0.0244518993476131	0.362	0.308	1.66367385165271e-12	MAP1S
	6.53492606238011e-17	-0.0597257501605689	0.306	0.362	1.67568574091551e-12	EMILIN2	Single tumor cells
	6.56214994286059e-17	-0.0410205832805662	0.223	0.263	1.68266648834831e-12	FAXC
	6.56415979865061e-17	-0.0223135040527848	0.554	0.559	1.68318185556999e-12	CTDSP2
	6.63146523629268e-17	0.0221186067632036	0.42	0.37	1.70044031589017e-12	SNAPC2
	6.66735904378527e-17	0.0369697242505586	0.731	0.681	1.70964420600742e-12	SLC25A32
	6.70796472004021e-17	-0.0455171223356025	0.399	0.437	1.72005631351271e-12	DHX32
	6.81334930667302e-17	-0.00985734270878313	0.169	0.17	1.74707902921709e-12	FKTN
	6.84400415713148e-17	-0.00984712987145631	0.738	0.736	1.75493954597165e-12	SNRNP200
	6.9454037336527e-17	-0.0107456862818187	0.377	0.372	1.78094042538323e-12	UMPS
	7.19926979585652e-17	-0.0141193299152937	0.477	0.473	1.84603676105353e-12	RBM27
	7.23543729077189e-17	-0.0278318534215054	0.359	0.375	1.85531083009973e-12	RNF20
	7.31391183266484e-17	-0.00707577702014911	0.271	0.267	1.87543327213192e-12	MTERF4
	7.35025813598735e-17	-0.0264342659991492	0.555	0.562	1.88475319122988e-12	RANBP17
	7.42822789786812e-17	-0.0201695174661449	0.357	0.365	1.90474619757134e-12	BPHL
	7.43776356386339e-17	0.00800192581997605	0.381	0.35	1.90719133304585e-12	ATP8B2
	7.44277123554022e-17	-0.0313812307198297	0.275	0.305	1.90847540021722e-12	GCA
	7.55259514075149e-17	-0.00565092227817471	0.512	0.496	1.9366364459915e-12	EP400
	7.61842141636948e-17	-0.00571163569124777	0.507	0.493	1.95351561958546e-12	STAMBP
	7.68641341025397e-17	0.0328015538164993	0.268	0.242	1.97095012665732e-12	HLA-DMA
	7.73211116648299e-17	-0.000691336902114648	0.321	0.304	1.98266794530957e-12	TAZ
	7.79007297038922e-17	-0.0150633061110503	0.167	0.176	1.9975305110672e-12	RGP1
	7.95184119993829e-17	0.00135836189735916	0.901	0.913	2.03901112048818e-12	ARPC2
	7.95335076315906e-17	-0.0126346094312038	0.416	0.414	2.03939820268925e-12	MAT2B
	8.18414689118578e-17	-0.0258871181124724	0.302	0.324	2.09857894583786e-12	DZIP1
	8.19805024832415e-17	-0.044983310411615	0.813	0.839	2.10214404467528e-12	ERBIN
	8.23051263039883e-17	-0.00492504317779428	0.173	0.165	2.11046804868687e-12	METTL4
	8.29350942817634e-17	-0.052907519628005	0.654	0.707	2.12662168757298e-12	CABLES1	Single tumor cells
	8.50358422128799e-17	0.000796876039984545	0.229	0.212	2.18048906602267e-12	OGG1
	8.53349940205308e-17	0.00101361769996161	0.595	0.572	2.18815991667445e-12	TARDBP
	8.55637276199011e-17	-0.0171794455959963	0.72	0.718	2.1940251036295e-12	TM9SF3
	8.57244756776951e-17	-0.00826224760129046	0.179	0.182	2.19814700532746e-12	TRIM52-AS1
	8.57824774886852e-17	-0.0169502423752589	0.091	0.105	2.19963428776487e-12	CLHC1
	8.64455217907439e-17	0.0209569239715893	0.447	0.402	2.21663606975826e-12	XAB2
	8.68022090060824e-17	-0.0215971184767852	0.22	0.237	2.22578224333397e-12	TTC5
	8.70643469302067e-17	-0.00684669233252366	0.474	0.462	2.23250398398436e-12	POLR2J
	8.72057133355502e-17	0.00325733470300924	0.133	0.117	2.23612890135018e-12	ARRDC1-AS1
	8.7738019146568e-17	0.021824412217402	0.556	0.508	2.2497782869563e-12	SDHAF2
	8.79059795635742e-17	-0.0337469418030056	0.441	0.47	2.25408512796917e-12	EFNA5
	8.95746539739865e-17	0.0409607620850395	0.647	0.61	2.29687327720096e-12	MVP
	9.03854532243267e-17	-0.0154446647837056	0.378	0.378	2.31766379157819e-12	SELENOI
	9.0407858416265e-17	-0.0571058455262912	0.757	0.795	2.31823830550987e-12	MSI2	Single tumor cells
	9.09444148927167e-17	0.0113890286419682	0.725	0.701	2.33199668667904e-12	PTPN11
	9.1393666607357e-17	0.00825919283430121	0.525	0.492	2.34351639914585e-12	EIF2S1
	9.50595958014214e-17	0.00359628213945562	0.288	0.271	2.43751815554005e-12	SLFN5
	9.51058160719565e-17	-0.0111902441005717	0.344	0.339	2.43870333571711e-12	PDCD11
	9.54519626790995e-17	-0.00804817894839521	0.152	0.153	2.44757922701747e-12	CENPQ
	9.65191222186199e-17	0.00478949039436483	0.341	0.316	2.47494333192985e-12	SMIM13
	9.83202712432544e-17	0.00688289588701391	0.24	0.212	2.52112839521953e-12	NAA30
	9.84865242501853e-17	0.0369716331458108	0.651	0.6	2.52539145482325e-12	SDHD
	9.92729885013531e-17	-0.00423272479137225	0.124	0.118	2.5455579711517e-12	HOXB13
	1.00162574328195e-16	-0.0197950215668845	0.11	0.128	2.56836873092357e-12	AK9
	1.00722791901907e-16	-0.0151786177883076	0.57	0.562	2.5827338299487e-12	SPATA6
	1.00930620651382e-16	-0.025203627187506	0.119	0.148	2.58806297474274e-12	ARMCX5
	1.01143516813723e-16	-0.00226799820028345	0.761	0.758	2.59352205813749e-12	HNRNPUL1
	1.02904808897967e-16	-0.0203466386584203	0.154	0.175	2.63868510976168e-12	ADAL
	1.08000105616697e-16	-0.0142499807050823	0.299	0.303	2.76933870822335e-12	STK19
	1.08278099116087e-16	-0.0183619641661301	0.345	0.351	2.77646701753471e-12	TCAIM
	1.08387584244493e-16	-0.00183649896191138	0.219	0.205	2.77927443519728e-12	MCEE
	1.09138377572434e-16	0.170251722256319	0.551	0.431	2.79852627771235e-12	CEBPD	Tumor cells from T cell clusters
	1.09494489361922e-16	0.0712574936910848	0.684	0.644	2.80765769621841e-12	NPC1	Tumor cells from T cell clusters
	1.09940905352279e-16	-0.00544593773998445	0.218	0.21	2.81910469504313e-12	CHD1L
	1.10574514846184e-16	0.0799257424999152	0.586	0.513	2.83535170968585e-12	GBE1	Tumor cells from T cell clusters
	1.11451968876826e-16	-0.00504303468103595	0.979	0.99	2.85785138593958e-12	PPIA
	1.11884448923599e-16	-0.00595023439975767	0.497	0.485	2.86894103929892e-12	CSNK2A2
	1.12658341025168e-16	-0.0317287604195129	0.552	0.564	2.88878518056736e-12	MIR3142HG
	1.14563755278891e-16	-0.013388538315211	0.256	0.26	2.93764381286132e-12	NKRF
	1.14754400055352e-16	-0.025338759179193	0.238	0.257	2.94253232621932e-12	AC005261.1
	1.1505911939171e-16	0.00471156321451555	0.425	0.398	2.95034593944223e-12	PRKACA
	1.166578083549e-16	-0.000374754345931788	0.258	0.242	2.99133952183636e-12	NUDT2
	1.18884853439514e-16	-0.00194866923729703	0.243	0.228	3.04844541189602e-12	SH3BP1
	1.21175002753893e-16	-0.00593968454349265	0.167	0.169	3.10716942061531e-12	TRMT10B
	1.21212642555671e-16	0.0389205339065389	0.73	0.676	3.10813458041251e-12	HNRNPUL2
	1.21833654835144e-16	-0.00968566491328521	0.331	0.327	3.12405857728276e-12	FPGS
	1.22736928345917e-16	0.0645389706406074	0.515	0.429	3.147220316646e-12	YIPF2	Tumor cells from T cell clusters
	1.2300970935742e-16	-0.00660979256877432	0.163	0.16	3.15421496734296e-12	RBBP9
	1.23533885568935e-16	0.0950721845481283	0.432	0.345	3.16765589375862e-12	RND3	Tumor cells from T cell clusters
	1.24753132862e-16	-0.00119998367243546	0.647	0.63	3.1989198328474e-12	FNIP2
	1.2565739057449e-16	-0.00533009717537264	0.659	0.641	3.22210680911108e-12	VPS41
	1.27466474353831e-16	0.00728282210911785	0.437	0.41	3.26849533538093e-12	CCDC115
	1.28127397918669e-16	0.0335033761608027	0.108	0.061	3.2854427374305e-12	RAC2
	1.29648091802028e-16	0.0167944253703445	0.504	0.463	3.32443636998761e-12	APIP
	1.29685613914146e-16	-0.0196192559235807	0.339	0.354	3.32539851198654e-12	CR381653.1
	1.30609941751789e-16	0.128016696087998	0.46	0.344	3.34910012639937e-12	SERPING1	Tumor cells from T cell clusters
	1.317626764747e-16	-0.0273609473272982	0.495	0.507	3.37865855016425e-12	TTC1
	1.32824867683493e-16	-0.0307286952438839	0.163	0.194	3.40589525714013e-12	HIST1H4H
	1.33194477994535e-16	-0.0249340690752035	0.68	0.681	3.41537280473586e-12	HELZ
	1.33678522477011e-16	0.0548683783024667	0.143	0.095	3.42778467335551e-12	TF	Tumor cells from T cell clusters
	1.3444972801322e-16	0.0135105022439513	0.643	0.625	3.44755992571498e-12	ST5
	1.35471285521196e-16	-0.0111150496197654	0.328	0.324	3.47375470333451e-12	METTL2B
	1.35864632938143e-16	-0.00154778821841373	0.474	0.457	3.48384091779987e-12	SYNRG
	1.36680440095731e-16	-0.00539242348924718	0.47	0.453	3.50475984493472e-12	ANKRD36
	1.37881362539738e-16	-0.00331057453389008	0.156	0.148	3.53555389824395e-12	ZNF234
	1.38417401100878e-16	-0.00583334974518979	0.407	0.396	3.54929899902872e-12	FTSJ3
	1.38746953716886e-16	-0.0158421511578107	0.409	0.41	3.55774938720839e-12	BMS1
	1.3902974741082e-16	-0.0290316406944725	0.371	0.389	3.56500078310824e-12	DCP2
	1.39456725498586e-16	0.0253065136703156	0.51	0.46	3.57594935523475e-12	TBC1D23
	1.40125983394532e-16	0.00452550084644354	0.414	0.392	3.59311046620259e-12	CHMP1B
	1.4027397177396e-16	-0.0323016399593743	0.349	0.371	3.59690518422787e-12	ZNF621
	1.41906953545415e-16	-0.0175994507339878	0.305	0.312	3.63877810281152e-12	MED12
	1.43869317098432e-16	-0.0262216174352036	0.862	0.866	3.689097029038e-12	PCM1
	1.44268626141116e-16	-0.0311633480089843	0.406	0.425	3.69933611151049e-12	APC
	1.46134472433971e-16	0.0114637845071665	0.319	0.286	3.74718014215189e-12	FAM98C
	1.46622162281105e-16	-0.0248423379432434	0.2	0.223	3.75968548521211e-12	MYO6
	1.47128591283328e-16	-0.0223945876139759	0.284	0.293	3.77267133768709e-12	PLSCR4
	1.4753632842764e-16	-0.0109804434337848	0.244	0.245	3.78312653354154e-12	BCS1L
	1.47596574272841e-16	-0.00746363599962591	0.374	0.365	3.78467135750419e-12	RPA2
	1.48896973253882e-16	0.00940295626043924	0.566	0.534	3.81801618817605e-12	UNC45A
	1.49031066867147e-16	-0.00792484079437172	0.505	0.496	3.82145461660738e-12	AC079781.5
	1.49743724043061e-16	-0.00603635340244138	0.144	0.14	3.83972857191217e-12	ZNF846
	1.50155385101474e-16	0.00840129610136772	0.27	0.243	3.850284384772e-12	IRF2BP1
	1.5457989587438e-16	0.0252559837070032	0.956	0.961	3.96373769001086e-12	COX6C
	1.57127604713648e-16	-0.0230469586755313	0.526	0.535	4.02906604006736e-12	FNBP1L
	1.60848034403943e-16	-0.0107534845242352	0.233	0.234	4.12446529818591e-12	ZER1
	1.62793896554185e-16	-0.0190981379559956	0.267	0.277	4.1743610954424e-12	ACVR2B
	1.66507331240725e-16	0.00234715656889217	0.438	0.422	4.26958098767467e-12	TRIM56
	1.67722664390836e-16	0.0199397810641319	0.367	0.316	4.30074456030982e-12	ARFIP2
	1.67824070836388e-16	-0.0097802366694455	0.249	0.25	4.30334482438667e-12	ZCCHC10
	1.6804253020311e-16	-0.0106970366706541	0.505	0.499	4.30894655946813e-12	VARS
	1.69053804961902e-16	-0.013565150172994	0.263	0.266	4.33487766683308e-12	HIF1AN
	1.69693390613627e-16	-0.00729333343830781	0.172	0.171	4.35127792211461e-12	SMG8
	1.70765130540029e-16	0.0327449143351647	0.44	0.387	4.37875947730742e-12	CARD19
	1.71397295884186e-16	-0.0569973052070689	0.377	0.424	4.3949694610623e-12	TMEM97	Single tumor cells
	1.74331733438619e-16	-0.0216706285040806	0.293	0.304	4.47021430883307e-12	ZBED1
	1.75826257431199e-16	-0.00198423277486831	0.338	0.323	4.50853689305081e-12	CLDN12
	1.75876474923323e-16	-0.000978662977398986	0.393	0.371	4.50982456998386e-12	ATG5
	1.7686887647467e-16	0.00226640649761786	0.253	0.237	4.53527173056348e-12	ZNF766
	1.78311739878902e-16	-0.0160797102715823	0.311	0.314	4.57226963397481e-12	HSDL2
	1.78453034631393e-16	-0.0188783558775781	0.227	0.239	4.57589271401818e-12	ABCC10
	1.79432194864945e-16	-0.0236945762491624	0.302	0.316	4.60100034072691e-12	DCAKD
	1.80458274317133e-16	-0.0159775496027279	0.406	0.407	4.62731107003993e-12	C15orf40
	1.82258635842367e-16	-0.00731328319359226	0.277	0.27	4.67347594026998e-12	SPRTN
	1.82712238519401e-16	-0.00175901162022907	0.418	0.403	4.68510722011448e-12	ECSIT
	1.83449255656815e-16	-0.0111905542518451	0.413	0.408	4.70400581355206e-12	EPN2
	1.83766225633448e-16	0.060050551694069	0.199	0.139	4.71213355769288e-12	HAPLN3	Tumor cells from T cell clusters
	1.84498599301052e-16	-0.013886679047538	0.65	0.657	4.73091308327758e-12	PTPN14
	1.84659060523611e-16	0.000476670889967917	0.289	0.275	4.73502762994644e-12	UBXN8
	1.85084650938999e-16	0.00199640145631268	0.119	0.113	4.74594061937782e-12	KLHL14
	1.85262613587349e-16	-0.00416964993689081	0.326	0.313	4.7505039376068e-12	PGS1
	1.85468130722777e-16	-0.0341668600388305	0.408	0.43	4.75577380799344e-12	XPNPEP3
	1.86592502713228e-16	0.0172428911663566	0.419	0.38	4.78460495457258e-12	KCTD13
	1.89717254293202e-16	0.01637867518012	0.993	0.994	4.8647298345863e-12	EIF1
	1.91495684129915e-16	-0.00735540212620597	0.382	0.377	4.91033233245928e-12	PIP4P1
	1.93129420464779e-16	-0.0122594906363067	0.13	0.137	4.95222459955785e-12	LIG4
	1.94266549618035e-16	0.00334048310666113	0.422	0.398	4.98138286530564e-12	WDR6
	1.95099202409438e-16	0.00857375348750522	0.674	0.65	5.0027337481828e-12	CEP57
	1.99463509188646e-16	0.106625677779262	0.65	0.571	5.11464330261526e-12	PLOD1	Tumor cells from T cell clusters
	2.00781428458452e-16	-0.0145096610652051	0.268	0.272	5.14843738853162e-12	ABTB1
	2.06911743577509e-16	-0.0172967573978204	0.369	0.372	5.30563092881448e-12	ABCB7
	2.09802050470064e-16	-0.00644785163682862	0.235	0.229	5.37974417815338e-12	SETD4
	2.10371430429678e-16	0.00833989170348726	0.368	0.339	5.3943442190778e-12	WHAMM
	2.11310580820122e-16	-0.0201004732829714	0.474	0.476	5.41842591338958e-12	PSMD10
	2.11618793069044e-16	0.0434977868141542	0.97	0.975	5.42632909187644e-12	LGALS1
	2.21352343350596e-16	-0.0112083349942252	0.322	0.32	5.67591678819598e-12	SKIL
	2.21419182646138e-16	-0.00261799387618927	0.449	0.432	5.67763068141228e-12	KIAA1191
	2.2465083895642e-16	0.0107808469686879	0.374	0.341	5.76049681252051e-12	MAN2C1
	2.2605068680312e-16	0.00947605890822101	0.517	0.485	5.79639171100561e-12	SPSB3
	2.26902191230813e-16	0.0132824007356642	0.616	0.591	5.8182259875405e-12	MED10
	2.27437423312597e-16	0.00901291290202239	0.464	0.431	5.83195040858161e-12	NAPG
	2.27536801084953e-16	-0.00471448568512378	0.204	0.195	5.83449865342035e-12	OCRL
	2.28089068850149e-16	-0.0023766783036073	0.143	0.134	5.84865990345551e-12	ZFP30
	2.32548517211144e-16	0.00667760522758809	0.406	0.378	5.96300907832817e-12	PDCL3
	2.3331671937734e-16	0.000232271910567461	0.416	0.396	5.98270731827375e-12	RMDN3
	2.33938303337843e-16	-0.00123956013169332	0.292	0.274	5.99864597418897e-12	GTPBP3
	2.36250413236137e-16	-0.0352931170152708	0.166	0.201	6.05793309620102e-12	ARHGAP19
	2.36429320688373e-16	0.0364535945618915	0.491	0.436	6.06252064109125e-12	C19orf12
	2.37807220717249e-16	0.0106020776411329	0.5	0.465	6.09785275363169e-12	MSH6
	2.41278302203756e-16	-0.0185154485015573	0.424	0.428	6.1868582251087e-12	RIOK1
	2.4380009710943e-16	-0.0015705952342305	0.18	0.169	6.25152209008001e-12	HOXD8
	2.43856770183743e-16	-0.0142370049583073	0.426	0.424	6.25297530105153e-12	DROSHA
	2.44957206128068e-16	-0.00903002964398339	0.312	0.31	6.28119267953593e-12	C2orf76
	2.44984160668574e-16	0.00159557701604479	0.485	0.47	6.28188384786358e-12	CTNNBIP1
	2.47016131216816e-16	-0.0062307210943868	0.325	0.316	6.3339876366616e-12	YAE1
	2.47882059025373e-16	-0.0273239571715201	0.513	0.533	6.35619175752863e-12	MDGA2
	2.48630724907088e-16	-0.0106049332787866	0.196	0.197	6.37538904806756e-12	SMCR8
	2.49937526074961e-16	0.00497929411026141	0.197	0.175	6.40889804361416e-12	TECPR1
	2.51892342528437e-16	-0.0154866803325321	0.509	0.503	6.45902344711418e-12	MNAT1
	2.56125667156531e-16	-0.0923434835376338	0.551	0.63	6.56757435722776e-12	ST6GAL1	Single tumor cells
	2.60631613641814e-16	-0.00773610493661742	0.257	0.252	6.6831158370034e-12	C2orf68
	2.61265867969714e-16	-0.00818226152698176	0.754	0.747	6.6993793864794e-12	GPHN
	2.61315037709678e-16	0.0022327096246071	0.19	0.171	6.70064019695156e-12	LMAN2L
	2.62111303535477e-16	0.00206939192717581	0.171	0.157	6.72105804525669e-12	ANKMY1
	2.64242584541209e-16	0.0365084296219409	0.527	0.478	6.77570835280568e-12	PLIN3
	2.6540130390964e-16	-0.105478250068092	0.503	0.577	6.80542023485098e-12	RPS10	Single tumor cells
	2.69042839466549e-16	-0.0206999215374915	0.378	0.384	6.89879648960125e-12	TFB1M
	2.72701282979477e-16	-0.0117280689803746	0.276	0.276	6.99260629815974e-12	EZH1
	2.72891344805459e-16	0.00072340732297041	0.394	0.375	6.99747986350157e-12	RXRB
	2.7554748254226e-16	0.00893407340989322	0.596	0.566	7.06558854734862e-12	FAM133B
	2.77487420979205e-16	0.00694599281548905	0.276	0.249	7.11533244874878e-12	COA7
	2.84835356898477e-16	-0.00979397314033162	0.301	0.298	7.30374822159074e-12	PTPN18
	2.86632086910698e-16	-0.0079124021671706	0.168	0.168	7.34981997256411e-12	AC008443.1
	2.90366777018663e-16	0.0216541380079229	0.426	0.38	7.44558489631255e-12	PEX10
	2.986195696828e-16	-0.00639281358783617	0.279	0.273	7.65720300580636e-12	CSTF1
	3.00858004586374e-16	0.0241810414487172	0.196	0.155	7.71460095360381e-12	ASPHD1
	3.02649972045881e-16	0.0364392580616829	0.129	0.086	7.76055058320049e-12	SLC6A6
	3.02888507899198e-16	-0.0153465077959065	0.23	0.239	7.76666711955123e-12	SH3YL1
	3.05075591471572e-16	-0.0685073310762692	0.86	0.884	7.82274831651404e-12	UQCR10	Single tumor cells
	3.08621539163884e-16	0.00753646717567055	0.225	0.198	7.91367350724031e-12	RPP14
	3.09115464697973e-16	-0.00686251960144926	0.23	0.225	7.92633874578542e-12	UTY
	3.12358274746861e-16	-0.058276647509232	0.282	0.332	8.00949088105901e-12	LGI4	Single tumor cells
	3.13215365174901e-16	-0.00773211247427635	0.371	0.364	8.03146839381481e-12	RAB29
	3.21765207455915e-16	-0.0322737075097376	0.588	0.6	8.25070344958458e-12	CMTM6
	3.23485600572166e-16	-0.0246856848650447	0.586	0.592	8.29481776987149e-12	FEM1B
	3.27926373953223e-16	0.0143297331458634	0.135	0.101	8.40868808090855e-12	LLGL2
	3.28597923575386e-16	0.016952849951935	0.423	0.379	8.42590795632006e-12	FAM3A
	3.33527684250196e-16	0.00987843649236364	0.387	0.355	8.55231687954353e-12	RIOX2
	3.33866504825302e-16	-0.000929831006842283	0.147	0.137	8.56100491673041e-12	MORN4
	3.34919977102287e-16	-0.000743906456744603	0.148	0.138	8.58801805285686e-12	HOXD4
	3.36508000138943e-16	0.116129688325674	0.763	0.665	8.62873813956279e-12	CRIP2	Tumor cells from T cell clusters
	3.38178450547216e-16	0.0162277250132619	0.395	0.355	8.67157182893171e-12	CD27-AS1
	3.45008802893634e-16	-0.0111136629048169	0.094	0.102	8.84671572379857e-12	THAP7-AS1
	3.54987677098255e-16	-0.0143712247767042	0.222	0.227	9.10259401615345e-12	ZSCAN26
	3.57487492071422e-16	-0.0152908688237094	0.654	0.651	9.16669427169541e-12	DHX15
	3.62125629718103e-16	-0.0096278478692734	0.496	0.484	9.2856253972316e-12	POLK
	3.64215910092539e-16	0.0177406277434197	0.427	0.381	9.3392243665929e-12	CLK3
	3.71073449153288e-16	-0.0155054812928014	0.329	0.335	9.51506538318861e-12	DYNC2LI1
	3.72486923145771e-16	0.00839142468589121	0.288	0.263	9.55130968330387e-12	LZTFL1
	3.73689073376286e-16	0.00472261430574097	0.382	0.361	9.58213521951472e-12	BLZF1
	3.74225547845054e-16	-0.00215577347264691	0.173	0.164	9.59589149784286e-12	CGRRF1
	3.7495966537747e-16	-0.00287191646566651	0.251	0.234	9.61471573960909e-12	WDR55
	3.77090609735039e-16	-0.0410249738741513	0.832	0.859	9.66935741482588e-12	STK24
	3.78076331217114e-16	-0.00746125228083555	0.102	0.105	9.69463328506925e-12	AC106771.1
	3.7837993882576e-16	0.00195004931170978	0.451	0.43	9.70241839137014e-12	RPF1
	3.79348483048909e-16	-0.000453000896097788	0.533	0.518	9.72725380234013e-12	ZNF664
	3.81289747181153e-16	0.00298000024175613	0.415	0.39	9.77703169721912e-12	MAPKAPK5
	3.81660915606296e-16	-0.0026152980413981	0.365	0.351	9.78654919797665e-12	GCDH
	3.84154927758814e-16	-0.0492307052847832	0.298	0.347	9.8505006575915e-12	CA14
	3.89992372928992e-16	-0.0020429261286356	0.257	0.242	1.00001844266452e-11	MR1
	3.90615031276734e-16	-0.00556480681880611	0.464	0.45	1.0016150631998e-11	NOL10
	3.93362961325524e-16	0.00443528054387568	0.363	0.338	1.00866130543091e-11	PCYT1A
	3.95883171555844e-16	-0.0264411003024704	0.51	0.519	1.0151236285035e-11	TUG1
	3.96923761532482e-16	-0.0253934647779681	0.352	0.367	1.01779190932159e-11	QTRT2
	3.98052396958923e-16	-0.0163813888706129	0.27	0.276	1.02068595628207e-11	ZBTB33
	4.01153493894241e-16	-0.0294957585456015	0.317	0.337	1.02863778904361e-11	RRAGB
	4.07157883781734e-16	0.000474167914278512	0.346	0.326	1.04403424559312e-11	NUP155
	4.07384928938305e-16	0.0394227915334026	0.427	0.352	1.0446164347836e-11	TSSC4
	4.07565638882656e-16	0.0380415963943042	0.372	0.313	1.04507981122291e-11	TARSL2
	4.08488653165813e-16	-0.0242602677162463	0.288	0.303	1.04744660444778e-11	FBXW2
	4.14863834588457e-16	0.0546191909619917	0.471	0.404	1.06379384465172e-11	TYMP	Tumor cells from T cell clusters
	4.16452452398469e-16	0.00289950608599682	0.305	0.291	1.06786737844015e-11	CSMD1
	4.18732244164207e-16	-0.0210732674716999	0.171	0.185	1.07371322048586e-11	CACNA2D1
	4.26883943773719e-16	-0.0446047214995008	0.563	0.6	1.09461580862457e-11	GAS2L3
	4.28312921829432e-16	-0.0259439503551859	0.394	0.408	1.09827999415503e-11	ZNF121
	4.28908433694837e-16	-0.000321693111095922	0.625	0.624	1.0998070056803e-11	PPP1R11
	4.317568663091e-16	0.00753132739198301	0.304	0.275	1.1071109565898e-11	NBPF14
	4.47468828227262e-16	-0.0129147712937342	0.13	0.136	1.14739956934035e-11	CBX7
	4.51011302939797e-16	-0.0078043760227514	0.149	0.148	1.15648318299823e-11	KBTBD3
	4.56434154179725e-16	-0.00367582731009974	0.386	0.371	1.17038845814765e-11	MTIF2
	4.62920269888962e-16	0.00891098231882487	0.618	0.583	1.18702015604928e-11	TOR1AIP2
	4.67715174216597e-16	-0.00945214946240952	0.238	0.237	1.1993152497262e-11	DNAJC17
	4.6783097413951e-16	0.0307547156200613	0.589	0.543	1.19961218388853e-11	RP9
	4.72586747396764e-16	0.116967890053893	0.775	0.682	1.21180693767478e-11	TUBA1C	Tumor cells from T cell clusters
	4.7939068839026e-16	0.0848808154946788	0.251	0.161	1.2292536031703e-11	NRCAM	Tumor cells from T cell clusters
	4.80457429933677e-16	-0.0997282479431104	0.291	0.384	1.23198894183593e-11	TSTD1	Single tumor cells
	4.80689885998968e-16	-0.00607213266404094	0.421	0.406	1.23258500567855e-11	ABCD3
	4.8200736989851e-16	0.0105789563474029	0.331	0.297	1.23596329789376e-11	LMTK2
	4.9458873028341e-16	-0.0158448144668109	0.321	0.323	1.26822442219272e-11	PPP2R2D
	4.95857252997775e-16	-0.00755736869712299	0.122	0.125	1.27147716813689e-11	ZCWPW1
	4.97378761932789e-16	-0.0139324239935496	0.187	0.192	1.27537862134806e-11	DISP1
	4.97678031148385e-16	0.00130719519710659	0.239	0.222	1.27614600747069e-11	TMTC3
	5.00611299702336e-16	-0.0198200269337739	0.319	0.33	1.28366749469673e-11	FRA10AC1
	5.02720961296749e-16	0.00967053580133728	0.249	0.22	1.28907708895712e-11	GNB5
	5.05325021311303e-16	-0.00153435481193975	0.565	0.538	1.29575441964644e-11	TMEM30A
	5.12265974207711e-16	-0.00753873777271086	0.365	0.359	1.31355241106341e-11	NKIRAS2
	5.13254122331284e-16	-0.00553442367031877	0.173	0.167	1.31608622048188e-11	DNAJC18
	5.16097006958304e-16	-0.011836067280822	0.399	0.39	1.32337594524248e-11	SIPA1L1
	5.1939487534693e-16	0.0654982206987038	0.275	0.192	1.3318323393646e-11	CSF1	Tumor cells from T cell clusters
	5.2425220622275e-16	-0.00304559988941022	0.77	0.757	1.34428750719638e-11	OSBPL1A
	5.24890064896081e-16	0.0446473607396348	0.647	0.585	1.34592310440653e-11	HGS
	5.28556061254247e-16	0.134407005139427	0.436	0.32	1.35532345226814e-11	CITED1	Tumor cells from T cell clusters
	5.38709439433509e-16	0.0473229032053488	0.27	0.215	1.3813587445954e-11	HILPDA
	5.39607002280517e-16	0.00561251493672929	0.384	0.356	1.3836602752477e-11	NELFB
	5.40395349446338e-16	-0.0265359549096833	0.359	0.372	1.3856817550503e-11	NUBPL
	5.46980909551964e-16	0.0187434484580891	0.448	0.408	1.40256844827315e-11	NSUN5
	5.58220766630608e-16	-0.0242309889067416	0.26	0.277	1.4313896897942e-11	ELP1
	5.59118302705302e-16	-0.00570437019528278	0.383	0.372	1.43369115179694e-11	RPIA
	5.60903261922744e-16	0.0124541704391133	0.326	0.291	1.4382681442223e-11	PLPBP
	5.61314090253787e-16	-0.00388687448037738	0.128	0.122	1.43932159022876e-11	PEX11A
	5.66294240750263e-16	0.0167484789598235	0.66	0.617	1.45209169213182e-11	FAM91A1
	5.6988720254905e-16	0.0364503939585295	0.587	0.532	1.46130476477627e-11	SESN3
	5.7057888717116e-16	-0.0224379943680322	0.307	0.319	1.46307838248429e-11	SNRNP48
	5.71829719194192e-16	-0.0360484607626892	0.771	0.786	1.46628576595775e-11	BCAS3
	5.88499917445488e-16	-0.00785512565687402	0.487	0.476	1.50903148831372e-11	CLPX
	5.88639226260815e-16	0.00675347794444009	0.446	0.414	1.50938870397798e-11	MRPL48
	5.89840782262922e-16	0.0205565893265967	0.634	0.59	1.51246973387859e-11	PPFIA1
	5.91709183642254e-16	0.00429976063014703	0.382	0.357	1.51726068869547e-11	LYSMD2
	5.98319727480128e-16	-0.0177702565701552	0.422	0.424	1.53421144520454e-11	SLC25A17
	5.98776180392705e-16	-0.0253354384677794	0.204	0.225	1.53538188176298e-11	LRRC1
	5.98900288960627e-16	-0.00402804272784629	0.289	0.276	1.53570012095284e-11	CHCHD4
	5.98920859700517e-16	0.0157047611197209	0.491	0.452	1.53575286844407e-11	SLC39A3
	6.00166732175924e-16	-0.0097003610468832	0.207	0.206	1.5389475346455e-11	TBCCD1
	6.0360042318955e-16	-0.0156184403399935	0.779	0.782	1.54775220514264e-11	HEXB
	6.03704323889014e-16	-0.0133484898799103	0.196	0.2	1.54801862731621e-11	NMRK1
	6.04811793682569e-16	0.000739874865631318	0.611	0.602	1.55085840136084e-11	MOB1B
	6.11186948539053e-16	-0.0190222021389138	0.651	0.667	1.56720557344384e-11	QDPR
	6.1273124140455e-16	-0.0074381367335859	0.424	0.413	1.57116544920955e-11	ZNF37A
	6.139869325687e-16	-0.013405833645986	0.459	0.447	1.57438529249266e-11	IDI1
	6.14536953040359e-16	0.012589762521712	0.24	0.204	1.57579565498609e-11	CTU2
	6.26110576053638e-16	0.000379947365284392	0.187	0.174	1.60547273911674e-11	TMEM186
	6.43534553217875e-16	-0.000419906454263291	0.381	0.366	1.65015130136127e-11	SURF2
	6.49073494618993e-16	0.0138250210406447	0.32	0.285	1.66435425490202e-11	SDHAF1
	6.52676476414117e-16	0.00787179678882888	0.257	0.224	1.67359302082108e-11	NAGPA
	6.53092533670769e-16	-0.0127876705447721	0.45	0.447	1.67465987483859e-11	SURF1
	6.60200543460111e-16	0.013975060836994	0.652	0.616	1.69288623354042e-11	HDGFL3
	6.60951897316757e-16	-0.0130976082689447	0.228	0.231	1.69481285509963e-11	HSPBAP1
	6.61512730983292e-16	-0.0145237815491305	0.386	0.387	1.69625094478736e-11	ETFRF1
	6.63273423091664e-16	-0.021951923554881	0.639	0.648	1.70076571149164e-11	PLAT
	6.69532050053878e-16	0.0486453270291078	0.399	0.326	1.71681408274816e-11	LTBP4
	6.7669072162737e-16	-0.0197608230729125	0.444	0.458	1.7351703483969e-11	KANK2
	6.8099464860675e-16	-0.00943026973422088	0.11	0.109	1.74620647795743e-11	AL356599.1
	6.90944488431002e-16	0.00519203239064103	0.485	0.471	1.77171985723477e-11	AFF3
	6.9909354663743e-16	-0.010515510213613	0.6	0.592	1.7926156722877e-11	USP10
	7.05947134058409e-16	0.00562412031797924	0.395	0.369	1.81018964115257e-11	MFSD5
	7.11152665430812e-16	0.00941649166706826	0.494	0.467	1.82353766469769e-11	TRAPPC4
	7.16487611937417e-16	0.0205778775527309	0.329	0.285	1.83721753452992e-11	RUSC1
	7.16895618219372e-16	0.00285704155480068	0.227	0.212	1.83826374423811e-11	MAGEA3
	7.25311169502865e-16	-0.022528592853209	0.642	0.647	1.85984290083925e-11	RAPGEF2
	7.32139188406891e-16	0.0057118972545874	0.408	0.384	1.87735130691295e-11	FTSJ1
	7.331104508768e-16	-0.000258219015262698	0.129	0.12	1.87984181813829e-11	CIART
	7.39128847351501e-16	0.0196248212585222	0.242	0.205	1.89527419037872e-11	NR1D1
	7.39810016970396e-16	-0.037332857408858	0.07	0.109	1.89702084551549e-11	RAB3C
	7.4571966377501e-16	-0.00230179097424345	0.121	0.115	1.91217436185188e-11	ZNF354A
	7.48158428839726e-16	-0.000467443583659105	0.37	0.351	1.91842784323083e-11	PARP6
	7.55224160382832e-16	0.00712356418613466	0.366	0.338	1.93654579205366e-11	AC005562.1
	7.60512454180268e-16	-0.0152739141892991	0.437	0.435	1.95010603500904e-11	RNF14
	7.61815595909592e-16	0.0484094774047112	0.491	0.426	1.95344755103137e-11	DNAJB9
	7.62805035255828e-16	0.00103185540260597	0.497	0.475	1.95598467140299e-11	EXOSC7
	7.66558973975474e-16	0.0145223893295336	0.317	0.278	1.96561052106791e-11	CHMP1A
	7.67871879081646e-16	-0.00269515329459495	0.107	0.102	1.96897707234116e-11	WBP2NL
	7.7103413137951e-16	-0.012515733159772	0.403	0.398	1.97708571968334e-11	WDR41
	7.77038604332451e-16	0.0112779130906328	0.262	0.228	1.99248238922927e-11	ALKBH6
	7.95820898940455e-16	-0.0109875010842282	0.408	0.403	2.04064394906311e-11	TRNT1
	7.98865383752212e-16	0.0638876589355106	0.932	0.928	2.04845061701742e-11	GPI	Tumor cells from T cell clusters
	8.02560996996267e-16	-0.00711858330351114	0.273	0.27	2.05792690849783e-11	MIF4GD
	8.04345922509557e-16	-0.00842334921334619	0.098	0.103	2.06250381449901e-11	NBPF20
	8.05790973768278e-16	-0.00162492053372551	0.195	0.183	2.06620921493662e-11	POLL
	8.12212060140846e-16	0.0665598841871196	0.115	0.069	2.08267416461316e-11	AC083837.1	Tumor cells from T cell clusters
	8.29758917657545e-16	-0.00549915153974211	0.195	0.192	2.12766781665748e-11	HOTAIRM1
	8.32772753220094e-16	-0.00305476066096297	0.342	0.324	2.13539589380697e-11	PPM1A
	8.42297348668719e-16	0.0148004041480181	0.294	0.254	2.15981886145633e-11	ZNF574
	8.46812008247355e-16	-0.0481517594935981	0.91	0.948	2.17139535154787e-11	VAT1
	8.51804082021977e-16	0.0227178220994903	0.528	0.484	2.18419602712075e-11	ADPRHL2
	8.60721734383232e-16	-0.0218196583831349	0.213	0.242	2.20706267130548e-11	GOLGA8A
	8.65784004920194e-16	-0.000603724220615859	0.237	0.225	2.22004334541636e-11	CCDC122
	8.67765843961769e-16	-0.000496147846098027	0.585	0.564	2.22512517708677e-11	DNAJA2
	8.68678527908291e-16	0.00099113425304237	0.518	0.496	2.22746548126244e-11	GLT8D1
	8.76737776229586e-16	0.00318783952309909	0.313	0.293	2.2481310058079e-11	FAM217B
	8.78607314076468e-16	-0.00704327628095563	0.416	0.407	2.25292487475488e-11	BTN2A1
	8.81743279579245e-16	-0.026558389652824	0.431	0.446	2.2609661174971e-11	SLC35B4
	8.84860764844715e-16	-0.00243670634841292	0.2	0.185	2.26895997321482e-11	BAG2
	8.85354754454002e-16	0.00379509373210876	0.296	0.276	2.27022666137095e-11	TNFAIP1
	8.88208676598938e-16	0.0249667602299236	0.125	0.083	2.277544688535e-11	PPP1R13L
	8.90684732967358e-16	-0.0170270223508532	0.328	0.336	2.2838937922749e-11	POLR1B
	8.93114664506604e-16	-0.0139666386052773	0.324	0.324	2.29012462272783e-11	VPS50
	8.96874978295089e-16	-0.0127894854743799	0.142	0.148	2.29976681934427e-11	CCDC77
	9.04026084703244e-16	-0.0238504810011783	0.371	0.384	2.31810368639606e-11	CDC26
	9.16862842574924e-16	0.00361609700850951	0.585	0.559	2.35101970093062e-11	LMBR1
	9.175061747498e-16	0.000363323850398056	0.417	0.396	2.35266933329344e-11	TMEM167B
	9.35341509617236e-16	-0.00501725246556647	0.296	0.284	2.39840269896052e-11	ZDHHC16
	9.36327280318237e-16	7.39831228623589e-05	0.315	0.293	2.40093041219202e-11	COG1
	9.45419888941336e-16	-0.00151227080178074	0.533	0.517	2.42424567922337e-11	WDR82
	9.46173756546382e-16	0.000577266881710364	0.235	0.222	2.42617874653623e-11	HSD11B1L
	9.51160499100229e-16	-0.0205298837930111	0.374	0.384	2.43896575179281e-11	DCAF16
	9.53799227273597e-16	-0.0183970997293204	0.98	0.985	2.44573197857496e-11	S100A6
	9.58989196858909e-16	-0.013102494679755	0.168	0.174	2.45904009858561e-11	ZNF346
	9.72580394256943e-16	-0.0214640809946733	0.243	0.256	2.49389064695365e-11	ZDHHC21
	9.73601598083354e-16	-0.0133788509592633	0.543	0.54	2.49650921780534e-11	NFKBIL1
	9.86609106096373e-16	-0.0266849862140099	0.456	0.471	2.52986306985232e-11	AARSD1
	9.96736552556838e-16	-0.0133225550259901	0.092	0.102	2.55583186806624e-11	TAPT1-AS1
	9.97973606576283e-16	0.000295712297874937	0.159	0.146	2.5590039219829e-11	NAPB
	9.98489555196798e-16	-0.00226282697403575	0.122	0.115	2.56032691743563e-11	CACFD1
	9.99622174363857e-16	0.00708784103304128	0.303	0.277	2.5632311795038e-11	RNASEH2A
	1.00080694784239e-15	-0.00541926636162571	0.524	0.508	2.56626917565745e-11	ZC3H7A
	1.00090136578736e-15	0.0316063480694535	0.94	0.94	2.56651128215194e-11	RTN4
	1.00756217609266e-15	0.0294682780654854	0.656	0.602	2.58359093193681e-11	KDM1A
	1.01054159537532e-15	-0.00125568492442868	0.286	0.271	2.5912307588614e-11	C11orf74
	1.01381303769255e-15	0.00768436109087806	0.419	0.389	2.59961939125123e-11	JKAMP
	1.02641846198051e-15	0.142465158067362	0.465	0.361	2.63194222021041e-11	PLAAT4	Tumor cells from T cell clusters
	1.03766041923898e-15	-0.0067035690558908	0.105	0.106	2.6607688470126e-11	AC245407.2
	1.07367330895259e-15	-0.0172006546844055	0.835	0.845	2.75311309881624e-11	EXOC4
	1.08210011788611e-15	0.01056823023002	0.703	0.663	2.77472112228356e-11	TNKS
	1.08436682046652e-15	-0.0153337785822697	0.365	0.368	2.78053340104024e-11	RPP30
	1.0852985313268e-15	0.00114916319969843	0.269	0.251	2.78292249402819e-11	ABHD6
	1.08980342818516e-15	0.002186045202952	0.21	0.194	2.7944739505524e-11	CBWD2
	1.09480381216734e-15	-0.00213681504961602	0.242	0.229	2.8072959351595e-11	UBXN11
	1.1171007878605e-15	-0.0131526509709055	0.394	0.389	2.8644698402319e-11	ACOX1
	1.13222545378463e-15	-0.0119627569319086	0.456	0.451	2.90325250859455e-11	PLA2G12A
	1.13389147611744e-15	0.00662828289949513	0.504	0.475	2.90752452306034e-11	POGK
	1.14830405766113e-15	-0.0120462629079034	0.121	0.129	2.94448126465466e-11	TMEM182
	1.15139370785514e-15	-0.024973010364524	0.547	0.557	2.95240374568214e-11	GMPR
	1.15512008973693e-15	-0.00175964275208657	0.173	0.167	2.96195893410345e-11	HLA-F-AS1
	1.15563799350779e-15	-0.00816371870456972	0.348	0.317	2.96328694295268e-11	SEMA3C
	1.16049962349287e-15	-0.0174427038229839	0.561	0.558	2.97575313456042e-11	OPA1
	1.16839165178364e-15	0.00925499582353886	0.373	0.339	2.99598987350361e-11	MCRS1
	1.16984226045744e-15	0.0178611101460609	0.111	0.083	2.99970952426496e-11	MIR210HG
	1.20249513199974e-15	0.0217074832474619	0.431	0.384	3.08343801747374e-11	CRCP
	1.20667226518704e-15	-0.0542102291283749	0.263	0.318	3.0941490223926e-11	CKMT2-AS1	Single tumor cells
	1.23054734677518e-15	0.039181770546694	0.656	0.606	3.15536950660091e-11	DCUN1D5
	1.2435955028453e-15	-0.00109833795448588	0.308	0.293	3.18882758839592e-11	HS1BP3
	1.24465771163931e-15	-0.00657663965467614	0.419	0.408	3.19155130418551e-11	ZDHHC3
	1.25252405094864e-15	-0.000723564817005889	0.262	0.245	3.2117221714425e-11	NDC1
	1.2846893954867e-15	-0.0265516192075568	0.533	0.545	3.29420054790699e-11	FGD5-AS1
	1.28972600137003e-15	0.0536594094286652	0.334	0.266	3.30711541271303e-11	ABHD17C	Tumor cells from T cell clusters
	1.29391335337986e-15	-0.0473531265452331	0.129	0.186	3.31785262073663e-11	AC063923.2
	1.29884097288641e-15	-0.0270600210715036	0.203	0.229	3.33048802267534e-11	ST3GAL6-AS1
	1.30211255701337e-15	-0.00939878091751611	0.232	0.23	3.33887701869368e-11	ZFP90
	1.30462854113967e-15	-0.037738603058317	0.135	0.177	3.34532850519035e-11	PLEKHH2
	1.31152276613293e-15	0.0186560658540771	0.307	0.264	3.36300667691805e-11	MYD88
	1.31349869985856e-15	-0.00719148503731276	0.273	0.268	3.36807336617731e-11	SLC35A4
	1.31853758454671e-15	-0.016969917241274	0.183	0.195	3.38099407429466e-11	AC242426.2
	1.33101023016382e-15	0.00566941528764015	0.354	0.332	3.41297643218607e-11	EXOSC1
	1.35630766574943e-15	-0.0114867579195721	0.17	0.174	3.4778441165147e-11	CCP110
	1.35696981352486e-15	-0.000297219815973721	0.141	0.127	3.47954199584045e-11	MEAK7
	1.37021901088585e-15	-0.0107277739077671	0.224	0.229	3.51351558771349e-11	GASK1B
	1.37331550084147e-15	-0.0204509831978648	0.261	0.273	3.52145560725769e-11	WASHC2A
	1.37526888916865e-15	0.0224467877879378	0.292	0.255	3.52646448560624e-11	RASSF8-AS1
	1.38861889470123e-15	-0.0145353808290317	0.504	0.502	3.5606965697929e-11	FANCL
	1.39678202548834e-15	0.00221484668929103	0.334	0.315	3.58162846975721e-11	TJAP1
	1.40313679408113e-15	-0.0281732361849618	0.191	0.22	3.59792336738283e-11	IL16
	1.41844680357446e-15	-0.0190768963004284	0.176	0.19	3.63718129372562e-11	MIATNB
	1.42220870756561e-15	0.0110520502654812	0.501	0.464	3.64682756793975e-11	DYNLL2
	1.43152758992771e-15	-0.00623654387279735	0.197	0.196	3.67072304609263e-11	PLAA
	1.45677608910167e-15	-0.00660102223409023	0.382	0.373	3.7354652476745e-11	ARL3
	1.45869485020521e-15	-0.0273824200887974	0.473	0.489	3.74038533489619e-11	DLEU1
	1.46662164828185e-15	-0.00666144876093131	0.126	0.126	3.76071123052433e-11	MMEL1
	1.49050830677015e-15	0.00330866810995195	0.609	0.59	3.82196140022002e-11	PHACTR4
	1.49223994982014e-15	0.000353061298823995	0.154	0.143	3.82640167932879e-11	PARP11
	1.49874397799614e-15	-0.0434470980294934	0.893	0.913	3.84307930837771e-11	ATP5MG
	1.50063433222127e-15	-0.00247860413808967	0.289	0.275	3.84792655468177e-11	TEX261
	1.51941964931806e-15	-0.00403948879785537	0.461	0.456	3.89609586478138e-11	SREK1IP1
	1.53867795696969e-15	-0.0114796958345811	0.257	0.255	3.94547801726168e-11	RBMS2
	1.55154029350798e-15	0.0443110483832041	0.196	0.14	3.97845962061316e-11	MCUB
	1.56820318528738e-15	-0.0438071751549004	0.716	0.751	4.0211866077139e-11	HIBCH
	1.57422152192903e-15	0.0102819139514391	0.392	0.358	4.03661882653041e-11	RNF6
	1.58176312032017e-15	-0.0359298959693524	0.441	0.469	4.05595699312498e-11	GALK2
	1.61179502105317e-15	-0.00606526771590443	0.519	0.506	4.13296479298453e-11	CTCF
	1.62473114701827e-15	0.00282601165972646	0.56	0.531	4.16613560718425e-11	C1GALT1
	1.63011025761518e-15	0.0402092652310588	0.807	0.802	4.17992872257684e-11	PGAM1
	1.63115801193309e-15	-0.000472348669671913	0.371	0.354	4.18261537419884e-11	THAP11
	1.63609082891722e-15	0.000766163787494056	0.418	0.397	4.19526410350953e-11	CLN6
	1.65034547326704e-15	-0.0208564650120517	0.338	0.355	4.23181586255135e-11	ESRP1
	1.65102786327191e-15	-0.0309917864584473	0.146	0.173	4.23356564700184e-11	ATOH8
	1.67457585705838e-15	0.0128251694372536	0.338	0.3	4.2939474126691e-11	RBSN
	1.68896419267353e-15	-0.00899713004011887	0.41	0.403	4.33084198285346e-11	CCDC174
	1.69975915416416e-15	-0.0130355223548718	0.387	0.392	4.35852242310774e-11	C2orf88
	1.71996927979057e-15	-0.0147378248385995	0.166	0.174	4.41034522723898e-11	MOCS1
	1.74102605459093e-15	0.0540726322833679	0.511	0.441	4.46433900918206e-11	NECTIN2	Tumor cells from T cell clusters
	1.74362765058703e-15	-0.00802214963723802	0.431	0.423	4.47101002163527e-11	GET1
	1.76378599619504e-15	-0.00441315354345004	0.211	0.204	4.52270005144333e-11	GNPDA2
	1.78578696164438e-15	-0.00994574122552855	0.266	0.26	4.57911492704853e-11	ATMIN
	1.79366544945281e-15	-0.0026880859479288	0.333	0.319	4.5993169454869e-11	CMTR1
	1.83156349876657e-15	0.0103332960403475	0.608	0.578	4.69649512353725e-11	YTHDF3
	1.84377780379341e-15	0.0156234794237133	0.334	0.294	4.72781504448706e-11	JMJD4
	1.85188263727497e-15	-0.0409758784114739	0.84	0.866	4.74859745850049e-11	ZKSCAN1
	1.85911682680207e-15	0.00475185485808111	0.304	0.28	4.76714736728588e-11	SAP30L
	1.86943211380753e-15	0.00738264890197582	0.217	0.19	4.79359782622527e-11	OGFOD2
	1.87478895739219e-15	-0.023876787067368	0.413	0.427	4.80733384454506e-11	AIFM1
	1.89146701350273e-15	0.00940944328357904	0.168	0.14	4.85009971602371e-11	ZNF668
	1.89957230855805e-15	-0.00998297855073649	0.252	0.247	4.87088331360457e-11	TTC13
	1.91030348852106e-15	-0.00784572108246984	0.462	0.452	4.89840020526571e-11	SMU1
	1.92407545806775e-15	-0.0113387138769492	0.474	0.467	4.93371428957733e-11	ARMC8
	1.92862572390033e-15	-0.00973402821761243	0.351	0.348	4.94538208122523e-11	PRPS1
	1.94467378262848e-15	0.0157338502895679	0.402	0.36	4.98653251341596e-11	KIF3B
	1.954933507514e-15	-0.0150769341431258	0.487	0.485	5.01284049996741e-11	CHKB
	1.96213312545166e-15	-0.111871572416843	0.563	0.652	5.03130176028315e-11	CRNDE	Single tumor cells
	1.98805687935474e-15	-0.0149524468735399	0.228	0.237	5.09777545004143e-11	DBT
	2.01759277242971e-15	-0.0214585555531331	0.407	0.417	5.17351138706426e-11	SLC25A46
	2.04974748798026e-15	-0.0174054553596663	0.211	0.222	5.25596250867897e-11	PIGZ
	2.05609258142072e-15	-0.0217669844270281	0.251	0.27	5.27223259727902e-11	RCBTB1
	2.06084952213931e-15	-0.0225905981172561	0.41	0.421	5.28443034466962e-11	SRRD
	2.08709293764067e-15	-0.0172370783309595	0.392	0.398	5.3517237106982e-11	CDKN2AIPNL
	2.08726397218363e-15	-0.0240860869344404	0.162	0.19	5.35216227747326e-11	AC008267.5
	2.08894210730768e-15	-0.0032165980288113	0.225	0.214	5.35646535155836e-11	TBP
	2.09503779367385e-15	-0.0154454117394168	0.408	0.41	5.37209591053849e-11	TMEM242
	2.10464052301059e-15	-0.0221674420853147	0.548	0.557	5.39671922910375e-11	TFAM
	2.10500489901841e-15	0.0108408812678995	0.221	0.191	5.39765356206299e-11	SLC10A3
	2.12135761503008e-15	-0.00725742960023118	0.401	0.393	5.43958519646013e-11	THYN1
	2.13831240103244e-15	0.012492657124405	0.558	0.523	5.48306065872739e-11	PRKRA
	2.15058127168697e-15	-0.00594017540943215	0.984	0.991	5.51452049685974e-11	MT-ND5
	2.17964557047713e-15	-0.0119856768263912	0.312	0.314	5.58904717181745e-11	IMMP1L
	2.20559993239594e-15	0.0495025820266895	0.673	0.637	5.65559934664966e-11	PERP
	2.20618396403363e-15	0.0125361911508203	0.539	0.501	5.65709692057503e-11	TM9SF4
	2.20936763520798e-15	-0.0104137192178206	0.204	0.203	5.6652604902003e-11	ZBTB25
	2.21872457361958e-15	-0.00533479162239758	0.249	0.24	5.68925355167533e-11	ARMT1
	2.22036088579244e-15	-0.00233207678219249	0.847	0.85	5.69344938334897e-11	MACF1
	2.24025345043227e-15	-0.00558714008272868	0.292	0.287	5.74445789759844e-11	GPR89A
	2.24885010177038e-15	0.0089866407613034	0.567	0.533	5.76650143095961e-11	DLD
	2.24944139363761e-15	-0.0080860320710929	0.37	0.361	5.76801762156556e-11	CNOT9
	2.25186709754584e-15	-0.00645870819263345	0.435	0.424	5.77423761152704e-11	NAGK
	2.2602353052924e-15	-0.00409170561388329	0.124	0.12	5.79569536983077e-11	ZNF790
	2.26121721021188e-15	0.00764853980898872	0.337	0.313	5.7982131704253e-11	NR2C2AP
	2.28259849986834e-15	0.00525604149455319	0.378	0.357	5.85303907336239e-11	PCGF1
	2.33524634250232e-15	0.00315495485655565	0.39	0.369	5.98803867144444e-11	NOA1
	2.34900898339582e-15	-0.00287532477565614	0.334	0.321	6.02332883522357e-11	ULK3
	2.3508845623805e-15	-0.0166456972982784	0.234	0.244	6.02813819485608e-11	CNNM3
	2.37491579386346e-15	-0.00620171678498566	0.241	0.236	6.08975907862467e-11	ZNF224
	2.37749340250363e-15	0.00790498829688802	0.359	0.333	6.0963685826998e-11	AMDHD2
	2.41607524990777e-15	-0.0561197441338468	0.746	0.781	6.1953001558135e-11	CHD9	Single tumor cells
	2.44581756004695e-15	0.0291083013759953	0.349	0.292	6.27156538747238e-11	TTC9C
	2.44734528088233e-15	0.0172632192172551	0.116	0.088	6.27548276923847e-11	SLC9A7
	2.46722193851017e-15	-0.00867705282350895	0.495	0.486	6.32645049472777e-11	MED28
	2.4928096269054e-15	0.0199241447648806	0.337	0.29	6.39206244531082e-11	PLSCR3
	2.49875957461959e-15	0.0672590801079456	0.155	0.11	6.40731930123955e-11	NRGN	Tumor cells from T cell clusters
	2.50328464074713e-15	0.00538538206994155	0.528	0.5	6.4189224758038e-11	PPP5C
	2.53964381438098e-15	-0.00877215280553406	0.604	0.59	6.5121546688357e-11	PPP3R1
	2.54781677628799e-15	-0.00873337871803942	0.217	0.215	6.53311177775768e-11	LINC00339
	2.56319388128618e-15	-0.0448174894342154	0.576	0.609	6.57254175039403e-11	RXYLT1
	2.56683193798541e-15	-0.00157454043165434	0.484	0.467	6.58187045538218e-11	CREB1
	2.59787026040602e-15	-0.0284058240868965	0.497	0.519	6.66145892173312e-11	NNT
	2.6025958358703e-15	0.00885502820415946	0.516	0.485	6.67357624233864e-11	IST1
	2.60478790691493e-15	-0.032798314638892	0.119	0.156	6.67919715091125e-11	GPC4
	2.6739212110538e-15	-0.0182375399301549	0.496	0.501	6.85646876938415e-11	C1D
	2.69171694215648e-15	-0.0200643084217132	0.314	0.324	6.90210058307765e-11	GM2A
	2.69448702994429e-15	-0.00183545273868194	0.219	0.203	6.90920364218314e-11	SEPTIN8
	2.73255658990218e-15	0.00338764912350636	0.319	0.294	7.00682160782716e-11	NAGA
	2.73432769777834e-15	-0.0020159098088961	0.193	0.182	7.01136308264321e-11	GSKIP
	2.74287746634162e-15	0.00235485291877341	0.47	0.448	7.03328639919319e-11	ARL14EP
	2.77110540850433e-15	-0.0399610285844047	0.579	0.604	7.1056684884868e-11	IK
	2.82509844196693e-15	-0.0116240746224996	0.188	0.192	7.2441174248916e-11	AC090517.5
	2.86385575624824e-15	-0.00818413413111066	0.187	0.185	7.34349893017173e-11	PAPOLG
	2.86481050654086e-15	-0.00434507165619058	0.154	0.151	7.34594710087209e-11	RNASEL
	2.87022346509114e-15	-0.0346425099796174	0.373	0.409	7.35982700918671e-11	TRPM1
	2.87501669433922e-15	0.0370438806724188	0.423	0.356	7.37211780762462e-11	ZMIZ2
	2.9116661816159e-15	0.0608952025628606	0.913	0.917	7.46609442289948e-11	KDELR1	Tumor cells from T cell clusters
	2.92537692040982e-15	-0.00937709026659805	0.716	0.709	7.50125149931486e-11	PNN
	2.9274994098694e-15	-0.0079093712372314	0.314	0.308	7.50669398678712e-11	ING5
	2.96674340113282e-15	-0.0250512959048182	0.273	0.294	7.60732342918479e-11	ZNF814
	2.96872756594535e-15	0.00278276076714201	0.12	0.11	7.61241122459707e-11	SMIM3
	2.9802589938685e-15	-0.0228476922158212	0.407	0.419	7.64198011207761e-11	WDR48
	2.99909276648234e-15	0.0102711296302093	0.286	0.256	7.69027367181402e-11	TYK2
	3.08693837465073e-15	-0.021473302323267	0.283	0.295	7.91552738027941e-11	MSH5
	3.09538964110272e-15	-0.0101649791502367	0.367	0.364	7.93719811771561e-11	HACL1
	3.14776431809454e-15	0.00345015494643647	0.242	0.221	8.07149726445803e-11	PLEKHM1
	3.16754735375919e-15	-0.0030338386773681	0.127	0.122	8.12222492450932e-11	MIR3936HG
	3.20012747960591e-15	-0.023657316875593	0.69	0.698	8.20576688320548e-11	HSPA4
	3.20686374043924e-15	0.0510105696647432	0.645	0.588	8.2230400032343e-11	TNFRSF1A	Tumor cells from T cell clusters
	3.24197829391163e-15	0.00280733494857116	0.363	0.337	8.31308074124821e-11	SPPL2B
	3.26850559429104e-15	-0.0296611054460183	0.231	0.258	8.38110204488108e-11	ARHGEF9
	3.28606552011539e-15	-0.0102462597155311	0.242	0.241	8.42612920667988e-11	TMEM218
	3.29980338432817e-15	-0.0169012558293912	0.264	0.272	8.46135583809429e-11	RBM41
	3.30625571366376e-15	-0.0480134227651836	0.329	0.373	8.4779009009766e-11	POLE3
	3.30669159439395e-15	-0.00345652198229954	0.122	0.117	8.47901858634496e-11	ZNF28
	3.31578177174234e-15	-0.0133054569294551	0.424	0.422	8.50232761910172e-11	CREBRF
	3.33282064183503e-15	-0.00656119683804149	0.246	0.242	8.54601868979339e-11	IFI27L1
	3.35516578872099e-15	-0.027439340492661	0.131	0.16	8.60331611543836e-11	GABRA3
	3.35933645912063e-15	0.0129569415584815	0.577	0.545	8.61401054847713e-11	GTPBP4
	3.4192818276997e-15	-0.00396459226595239	0.278	0.27	8.76772246258757e-11	TMUB2
	3.45311635228242e-15	-0.00587736970583486	0.263	0.251	8.85448095052257e-11	FBXW4
	3.47055530905617e-15	0.022213569227786	0.365	0.325	8.89919792348183e-11	TRADD
	3.48938986249394e-15	-0.0228964083282035	0.4	0.411	8.94749348540695e-11	LCOR
	3.51509176550798e-15	-0.0104425110185777	0.514	0.508	9.01339830511555e-11	GAR1
	3.51995074291427e-15	-0.00497929740927988	0.442	0.425	9.02585769498078e-11	VTA1
	3.52365267589838e-15	0.00225807968984859	0.53	0.508	9.03535019153862e-11	MRPL32
	3.52418379722342e-15	-0.00693142690007445	0.323	0.316	9.03671209284029e-11	SH3GLB2
	3.52628534406097e-15	0.0120484036448689	0.346	0.314	9.04210087924114e-11	ZNF524
	3.53365714487075e-15	-0.00617082243521266	0.161	0.16	9.06100365087758e-11	DYRK1B
	3.57837682779179e-15	0.00363999095043344	0.4	0.384	9.1756738618237e-11	AVPI1
	3.57919388389428e-15	0.0298886598064334	0.293	0.237	9.17776895708172e-11	CPTP
	3.59271415976548e-15	-0.0261276296409401	0.678	0.692	9.21243764847065e-11	ZNF330
	3.59991179645675e-15	-0.0101825245719967	0.167	0.168	9.23089382847439e-11	RPGRIP1L
	3.65201064285823e-15	2.03198679220584e-05	0.614	0.591	9.36448569041707e-11	CREBBP
	3.65624865695167e-15	-0.0227182030522726	0.282	0.299	9.37535280615547e-11	ZNF76
	3.6686123419996e-15	-0.0138946466183901	0.241	0.245	9.40705576735539e-11	MSANTD4
	3.70300642011726e-15	-0.106663884265847	0.823	0.875	9.49524906246467e-11	ZBTB20	Single tumor cells
	3.71089800884831e-15	-0.0280989200953571	0.819	0.836	9.51548467428883e-11	TIMM13
	3.77978667659185e-15	-0.0393358628970256	0.341	0.374	9.69212899611681e-11	SETDB2
	3.78267302421737e-15	0.118194974071859	0.847	0.774	9.69953016869817e-11	PPP1R14B	Tumor cells from T cell clusters
	3.80758142096593e-15	-0.0115883696975849	0.21	0.214	9.76340027964083e-11	GON7
	3.83423838830651e-15	-0.0142738112705741	0.137	0.143	9.83175407529556e-11	LINC01117
	3.84452968593106e-15	-0.0204585917754525	0.14	0.159	9.85814302066441e-11	TRO
	3.87572084927406e-15	-0.0163551233916974	0.302	0.307	9.93812340170854e-11	BICD2
	3.88721149482858e-15	0.0113929413838512	0.238	0.207	9.96758771503944e-11	LIN37
	3.89622086984529e-15	-0.0103628691572932	0.134	0.137	9.99068955445728e-11	TEP1
	3.89843767172171e-15	-0.00304081527828065	0.196	0.186	9.99637387782881e-11	TADA2A
	3.95041417122242e-15	0.00154081048982052	0.344	0.325	1.01296520178485e-10	ZNF160
	3.98172891295533e-15	-0.00616741949326383	0.319	0.308	1.02099492786001e-10	NACC2
	3.98322893290346e-15	0.00297553393006345	0.536	0.513	1.02137956297511e-10	RFXANK
	3.99594898334999e-15	-0.00424313313769353	0.291	0.284	1.0246412383106e-10	MLLT6
	4.00487232900827e-15	-0.00914872417243245	0.195	0.195	1.0269293626043e-10	KLHDC4
	4.02805372808175e-15	-0.00225292125958609	0.451	0.438	1.03287353695472e-10	TMEM126B
	4.06732096871094e-15	-0.00981672589783804	0.216	0.218	1.04294244279686e-10	PCCA-DT
	4.09395698250383e-15	-0.031020435847618	0.399	0.416	1.04977244945363e-10	TIGAR
	4.12343576448124e-15	0.0212921717511834	0.475	0.43	1.05733139872828e-10	SPOP
	4.13491179216853e-15	0.0162322923768702	0.358	0.319	1.06027408174786e-10	RASSF1
	4.14920030528285e-15	-0.0195053165193849	0.355	0.36	1.06393794228063e-10	GMNN
	4.27293274396772e-15	-0.0152882695176843	0.414	0.415	1.0956654142082e-10	SIAH1
	4.29395566624277e-15	-0.0154155382486927	0.166	0.176	1.10105611193797e-10	NEIL1
	4.29921868231224e-15	-0.0195827069265089	0.133	0.148	1.1024056545185e-10	AKNAD1
	4.39976979604937e-15	0.0160100920742678	0.391	0.352	1.12818897110298e-10	MIIP
	4.42973577781868e-15	0.00169524268502796	0.529	0.508	1.13587284814827e-10	MPHOSPH10
	4.4727985443134e-15	0.00512502512379856	0.344	0.314	1.14691500273284e-10	ARPIN
	4.48740281147721e-15	-0.0141626913169487	0.309	0.313	1.15065982891899e-10	RAB40B
	4.49260297747026e-15	-0.0101572032951237	0.457	0.452	1.15199325548293e-10	MORN2
	4.53318045617174e-15	-0.00816137099701372	0.137	0.137	1.16239813257156e-10	TBC1D13
	4.5472377420157e-15	0.0261058814437695	0.581	0.54	1.16600270180766e-10	DNMT1
	4.54923032942099e-15	-0.019100960787107	0.285	0.297	1.16651364107013e-10	STX17
	4.57577989171498e-15	-0.0256853727056903	0.464	0.475	1.17332147983355e-10	NUP93
	4.62618917049642e-15	-0.0174979766573871	0.155	0.17	1.18624742709869e-10	HYKK
	4.62803537128167e-15	0.00128679526173589	0.15	0.134	1.18672082990405e-10	RAP2C
	4.67342222975389e-15	-0.0429137374417946	0.639	0.671	1.19835892815349e-10	TRAK2
	4.69444778481581e-15	-0.0448453692812042	0.77	0.799	1.20375030098247e-10	SSH2
	4.71142626406873e-15	-0.0268146416936419	0.462	0.476	1.2081039226325e-10	TAF1
	4.74848149238903e-15	-0.0042119948553191	0.14	0.136	1.21760562427839e-10	RAD51-AS1
	4.76926022502638e-15	0.0287024690406159	0.546	0.495	1.22293370690127e-10	TOX4
	4.79114145289296e-15	-0.0745124653489585	0.645	0.704	1.22854449135081e-10	BAZ2B	Single tumor cells
	4.84176782716527e-15	0.0151261590929087	0.379	0.336	1.24152610624172e-10	MAP2K7
	4.87068179805037e-15	-0.00131347009259422	0.179	0.166	1.24894022665608e-10	FLVCR1
	4.87767200534626e-15	0.0312567537038635	0.43	0.369	1.25073265561089e-10	BRMS1
	4.88081748060398e-15	-0.00599353922177009	0.239	0.236	1.25153921837647e-10	TMEM267
	4.92249403264937e-15	-0.00862901498276997	0.442	0.434	1.26222591985195e-10	DHX16
	4.96300820535899e-15	0.000621680948164519	0.172	0.158	1.27261456401815e-10	TEPSIN
	4.96457287827998e-15	-0.00353418660790217	0.454	0.44	1.27301577744855e-10	AK6
	4.98373678512612e-15	-0.0130174041786575	0.203	0.207	1.27792978644204e-10	GOLGA1
	5.00645996395473e-15	0.0113354127971589	0.212	0.181	1.28375646395727e-10	MAPK7
	5.02646149671436e-15	-0.0216818732371152	0.336	0.352	1.2888852569875e-10	ILF3-DT
	5.03596765931168e-15	-0.0112276734320669	0.147	0.152	1.2913228272007e-10	C1orf54
	5.05853915346313e-15	-0.00103230452545866	0.56	0.546	1.29711060973102e-10	UTP20
	5.07939680046057e-15	0.0379526177239977	0.669	0.649	1.3024589275741e-10	SYNGR2
	5.09211666114032e-15	-0.0164991346419021	0.446	0.45	1.3057205542496e-10	UTP3
	5.09578058181213e-15	0.0104282079420805	0.265	0.237	1.30666005678827e-10	TRIP10
	5.12591409251939e-15	-0.00512067178261311	0.679	0.667	1.31438689160382e-10	SUPT6H
	5.15202098739245e-15	0.00127880268776395	0.299	0.277	1.32108122158717e-10	PIP4K2C
	5.17526214574393e-15	-0.0107975508119077	0.098	0.104	1.32704071941166e-10	GLUD2
	5.23727010303873e-15	-0.0125897005975767	0.224	0.225	1.34294079982119e-10	GNE
	5.30762917147427e-15	-0.00355388964394776	0.445	0.427	1.36098227214943e-10	GALNT11
	5.31296000397223e-15	0.0072961304451592	0.73	0.715	1.36234920421856e-10	UBE2N
	5.34632207301487e-15	-0.0302829192737762	0.384	0.413	1.37090390596247e-10	AASS
	5.36541427956485e-15	-0.0324120916566791	0.38	0.402	1.37579952956602e-10	RBM18
	5.3675414175318e-15	0.00202008992269091	0.109	0.092	1.3763449702835e-10	LINC02610
	5.3766091220339e-15	0.0404229069334068	0.772	0.759	1.37867011107193e-10	MAML2
	5.39150407620317e-15	-0.0174060146488527	0.262	0.27	1.38248947522002e-10	ATG4C
	5.40128085815273e-15	-0.00797259641166187	0.305	0.298	1.38499643764752e-10	EEF1AKMT2
	5.44338072244253e-15	0.0707646195654698	0.156	0.109	1.39579168484871e-10	GBP4	Tumor cells from T cell clusters
	5.45739462753951e-15	-0.0161625366551346	0.243	0.251	1.39938513039368e-10	GEMIN5
	5.48383259671351e-15	0.0438805049920813	0.383	0.333	1.40616435444928e-10	ELL2
	5.49545053952189e-15	-0.00263575196227789	0.213	0.202	1.4091434273442e-10	SNHG11
	5.56929250593151e-15	0.00108678659644701	0.445	0.425	1.42807798437096e-10	DDX10
	5.57957187965204e-15	0.0170467050791152	0.423	0.384	1.43071382138038e-10	SHKBP1
	5.58648217613997e-15	0.000767532872048768	0.124	0.119	1.43248575960581e-10	HLA-DMB
	5.62033892093397e-15	0.00379956510491036	0.275	0.25	1.44116730610589e-10	CRAT
	5.68825449712288e-15	-0.0175537578791746	0.29	0.298	1.45858221815225e-10	ACP6
	5.69969795200263e-15	-0.00562906374209848	0.489	0.477	1.46151654885252e-10	LLPH
	5.7976475986445e-15	0.0103995606953177	0.57	0.54	1.48663279724442e-10	DDX27
	5.80870242152828e-15	-0.0252990384263834	0.247	0.273	1.48946747492828e-10	SNHG9
	5.82612732196909e-15	-0.00769793266448499	0.628	0.62	1.49393556789931e-10	CYFIP1
	5.82703118114407e-15	-0.0342207424366981	0.353	0.378	1.49416733546896e-10	FYCO1
	5.87244963293251e-15	-0.00516988363511012	0.422	0.408	1.50581353487655e-10	HSD17B4
	5.90393765847652e-15	-0.00629824357042194	0.353	0.346	1.51388769438655e-10	MED21
	5.96586283888755e-15	-0.00825372176563638	0.245	0.243	1.52976654914755e-10	FES
	6.06808257190086e-15	-0.0128763939254186	0.415	0.412	1.55597773308682e-10	KDM3B
	6.07941640902765e-15	-0.000687748975751079	0.623	0.607	1.55888395560287e-10	PPA2
	6.090177918443e-15	-0.0250633742714753	0.295	0.311	1.56164342184715e-10	TTBK2
	6.09068922259541e-15	-0.00816388728383244	0.559	0.557	1.56177453045791e-10	STRADB
	6.11727222085358e-15	-0.0122250080932164	0.627	0.624	1.56859094287128e-10	NOLC1
	6.13071708325907e-15	-0.0271272739723574	0.452	0.466	1.57203847448929e-10	NT5C2
	6.13085542459687e-15	-0.0164897892106984	0.204	0.214	1.57207394797513e-10	CNOT6
	6.1448712005255e-15	0.00310826832395256	0.573	0.551	1.57566787323875e-10	SCFD1
	6.15193046257626e-15	0.011162470808457	0.225	0.195	1.5774780092138e-10	SGF29
	6.1597395675135e-15	-0.000275884426392037	0.24	0.226	1.57948041990181e-10	TADA1
	6.18210080736202e-15	0.00801843035051342	0.746	0.717	1.58521428902377e-10	LONRF1
	6.18246033961682e-15	-0.0187847726825554	0.187	0.202	1.58530648028454e-10	GAS1
	6.19065980857046e-15	-0.0364975781765796	0.298	0.331	1.58740898811364e-10	C1GALT1C1
	6.29543736763047e-15	-0.0271182296275574	0.895	0.916	1.6142760498078e-10	PCBP1
	6.36473574035749e-15	-0.0239231302420381	0.888	0.903	1.63204553854247e-10	EWSR1
	6.45049738065495e-15	-0.0120348044789825	0.203	0.204	1.65403653834754e-10	SUFU
	6.45333421718378e-15	0.0019227731268314	0.312	0.291	1.65476395997026e-10	C12orf65
	6.46565291104774e-15	-0.0208274152807938	0.408	0.421	1.65792271945086e-10	PGM2
	6.5408880603285e-15	-0.0142563366619765	0.437	0.435	1.67721451642943e-10	STX18
	6.55764876558342e-15	-0.0100150616052102	0.573	0.567	1.6815122964709e-10	CDC123
	6.60302242688671e-15	-0.00394857741331642	0.246	0.237	1.69314701070229e-10	TMEM150A
	6.74553915268282e-15	-0.0386759640970092	0.593	0.623	1.72969114953093e-10	PTBP2
	6.8895180537157e-15	0.00163471213203092	0.213	0.196	1.76661021933378e-10	THAP6
	6.91780926994176e-15	-0.00268301182972977	0.371	0.353	1.77386465299846e-10	RPS6KB1
	6.94169015462102e-15	0.0127771804968791	0.502	0.466	1.77998818944792e-10	NFU1
	6.96065594386421e-15	0.0225152799494237	0.439	0.391	1.78485139712566e-10	R3HDM4
	6.98258409831117e-15	0.0236015056639537	0.868	0.885	1.79047421448895e-10	ARL6IP5
	7.03993734066455e-15	0.0175225328540901	0.46	0.425	1.8051807328932e-10	NABP2
	7.04770257191816e-15	-0.00925869359664128	0.195	0.197	1.80717189349125e-10	FBXO4
	7.13008850909406e-15	0.0146757268668876	0.538	0.501	1.8282972955019e-10	LSM12
	7.13150132965921e-15	4.56386064076886e-05	0.177	0.163	1.82865957095122e-10	MON1A
	7.13598137479047e-15	-0.000231349991431748	0.14	0.132	1.82980834412377e-10	GTF2H2
	7.19023846774586e-15	-0.005487737404072	0.205	0.202	1.84372094789939e-10	C17orf80
	7.24170112001273e-15	0.00398889672802655	0.205	0.185	1.85691700119366e-10	FEM1A
	7.2621007178259e-15	0.0164577602199402	0.273	0.24	1.86214786606492e-10	CDKN2D
	7.26274434605064e-15	-0.00496190762839772	0.167	0.162	1.86231290521431e-10	CDPF1
	7.26316457167276e-15	-0.00706470380549945	0.242	0.234	1.86242065946833e-10	ERBB2
	7.42219250204767e-15	0.0464808811095733	0.687	0.653	1.90319860137506e-10	ETHE1
	7.43592370700858e-15	0.0236016145048513	0.435	0.389	1.90671955695114e-10	TAF12
	7.54244674781304e-15	0.00753661260593475	0.507	0.48	1.93403419507422e-10	UBQLN2
	7.63624158667653e-15	0.00469568557992356	0.558	0.531	1.9580850676556e-10	ACLY
	7.69269928645179e-15	-0.0199131373061862	0.155	0.168	1.97256195103197e-10	CCDC146
	7.71890627028006e-15	-0.00320533286957587	0.2	0.19	1.97928194582521e-10	MTX3
	7.73152525740277e-15	0.0666708798804239	0.395	0.341	1.98251770650322e-10	ANKRD37	Tumor cells from T cell clusters
	7.77574027760505e-15	0.0564443594246273	0.152	0.12	1.99385532198349e-10	TFPI2	Tumor cells from T cell clusters
	7.85444346836352e-15	0.0724695089960523	0.949	0.95	2.01403639415777e-10	MT2A	Tumor cells from T cell clusters
	7.87810086151163e-15	0.00600443153505259	0.775	0.759	2.02010262290881e-10	LRPPRC
	7.95233303014399e-15	0.0352002572002055	0.792	0.739	2.03913723558952e-10	PRPF8
	7.95277733681883e-15	-0.0173620855460997	0.31	0.326	2.03925116470708e-10	DPYD
	8.00492980926429e-15	-0.000842585043063615	0.206	0.195	2.05262410169155e-10	KPNA5
	8.01158040940849e-15	-0.0148549201398947	0.358	0.36	2.05432944858053e-10	STRADA
	8.02640668281416e-15	-0.0143391026017623	0.2	0.207	2.05813120160721e-10	SLC18B1
	8.05742045241194e-15	4.61561155800094e-05	0.374	0.357	2.06608375240747e-10	RPAP3
	8.06252879538143e-15	0.00584289096131749	0.386	0.359	2.06739363371171e-10	KLHL22
	8.09009038367085e-15	-0.010585731236658	0.14	0.147	2.07446097618088e-10	B3GALNT1
	8.11159832814195e-15	-0.0225489355373154	0.708	0.715	2.07997604330216e-10	ATXN10
	8.12804879629659e-15	0.0107930488840955	0.595	0.558	2.08419427234637e-10	RMDN1
	8.19626094852071e-15	-0.018603307225863	0.316	0.327	2.10168523241968e-10	AGL
	8.20330146024704e-15	-0.115332090784154	0.677	0.754	2.10349056043655e-10	QPCT	Single tumor cells
	8.29340467436211e-15	-0.0145348523166659	0.354	0.359	2.12659482659993e-10	CC2D2A
	8.33003797307015e-15	0.0126560818547687	0.337	0.302	2.13598833705465e-10	RNF41
	8.35127654267162e-15	-0.0141715898998877	0.19	0.199	2.14143433107186e-10	ELMOD3
	8.37277673927566e-15	-0.0159375203091764	0.296	0.299	2.14694741148506e-10	TAMM41
	8.39214587846018e-15	-0.00750095571097625	0.379	0.372	2.15191404615476e-10	CWC22
	8.40941130617427e-15	-0.00436881887578985	0.109	0.107	2.15634124712921e-10	PHOSPHO2
	8.4750698425349e-15	0.0940239663797671	0.639	0.573	2.1731774090228e-10	HPCAL1	Tumor cells from T cell clusters
	8.53577010396396e-15	0.00226897941053228	0.392	0.367	2.18874217005844e-10	WRN
	8.60392432173651e-15	-0.00512373649596207	0.386	0.376	2.20621827457968e-10	MTMR14
	8.64363696616894e-15	0.00150154825230772	0.328	0.308	2.21640139086504e-10	PPP3CB
	8.76605832414837e-15	-0.0084022803954171	0.309	0.305	2.24779267547812e-10	POLM
	8.79836335460431e-15	0.00259750182057539	0.358	0.336	2.25607633138764e-10	TRMT1L
	8.84405255141189e-15	0.000566540424588674	0.168	0.155	2.26779195523304e-10	ZBED3
	8.93166183887065e-15	0.0119820554825433	0.479	0.442	2.29025672872321e-10	MRPL58
	8.95835376986963e-15	0.00355199324152693	0.189	0.173	2.29710107366997e-10	AL354740.1
	9.02760219632927e-15	-0.00184544804583439	0.149	0.138	2.31485775518275e-10	AC105942.1
	9.02909928484197e-15	-0.0040702010357313	0.405	0.394	2.31524163861918e-10	TRIM13
	9.09354682713553e-15	-0.00511247126280548	0.277	0.267	2.33176727741409e-10	PHF8
	9.09396242684067e-15	-0.0143108060309922	0.433	0.431	2.33187384549048e-10	TUBGCP2
	9.19672832904443e-15	0.0123791200524112	0.355	0.321	2.35822507813357e-10	ZC3H6
	9.34673352646208e-15	-0.00522813945961016	0.159	0.153	2.39668941085541e-10	DHODH
	9.36069382174761e-15	0.00244107254864362	0.538	0.515	2.40026910977252e-10	SEPTIN10
	9.36456761849915e-15	-0.0149758383682634	0.973	0.989	2.40126242873555e-10	PSAP
	9.37489060862809e-15	0.00164337612331451	0.224	0.203	2.40390944986441e-10	MOB3A
	9.44513563706397e-15	-0.00344835818846162	0.399	0.385	2.42192168005594e-10	TIA1
	9.44576304140981e-15	0.0401847538758198	0.485	0.424	2.4220825590783e-10	CTU1
	9.47791021764238e-15	0.00526804581632728	0.277	0.252	2.43032573800786e-10	SMIM1
	9.60510835833035e-15	-0.0213764889030249	0.291	0.306	2.46294188524307e-10	GEMIN8
	9.62057072292946e-15	-0.00257479462537746	0.604	0.585	2.46690674477357e-10	RAB5B
	9.66679716577363e-15	0.00461324138785832	0.378	0.356	2.47876012924767e-10	NPEPL1
	9.6853366474714e-15	-0.0170998563174888	0.313	0.321	2.48351402314462e-10	ZNF507
	9.7565930432155e-15	0.0172320485223057	0.433	0.384	2.50178558814132e-10	PSD3
	9.92616206227235e-15	-0.00493736827105712	0.227	0.217	2.54526647600788e-10	MTM1
	1.00124645023021e-14	-0.0154447203543492	0.355	0.358	2.5673961476803e-10	MBD6
	1.00371047463346e-14	0.019380524738066	0.596	0.553	2.57371439905511e-10	RBM4
	1.00714537812779e-14	-0.0325872537004875	0.307	0.326	2.58252217859527e-10	ZNF749
	1.01064554541863e-14	-0.0160857690959709	0.114	0.13	2.59149730756246e-10	AC015712.1
	1.01108496207847e-14	0.0170255279797558	0.328	0.29	2.5926240597616e-10	SLC66A3
	1.01597160082725e-14	-0.00159313976045217	0.46	0.442	2.60515437884122e-10	PTGES2
	1.01995166479295e-14	0.0665049555295775	0.512	0.443	2.61536005886209e-10	IRF9	Tumor cells from T cell clusters
	1.0266476674209e-14	-0.00659940470228748	0.365	0.357	2.63252994880068e-10	VHL
	1.02752147179538e-14	0.00335496596019191	0.492	0.467	2.63477055797771e-10	ANKLE2
	1.02852905261998e-14	0.0489438490403044	0.809	0.757	2.63735419672816e-10	GPAA1
	1.03527354565774e-14	0.00466111223130949	0.503	0.481	2.65464842577558e-10	CNPPD1
	1.03730188325112e-14	-0.018994820868245	0.806	0.826	2.65984948903253e-10	CYSTM1
	1.0437146804271e-14	0.00343627893487472	0.384	0.361	2.67629318355118e-10	PLEKHA1
	1.05385632851585e-14	0.00254166498623404	0.387	0.368	2.70229839758036e-10	ZNF791
	1.05922280497531e-14	-0.0115727680633816	0.251	0.252	2.71605911651769e-10	DDX20
	1.06514335393077e-14	0.00163277777044019	0.348	0.329	2.73124058814927e-10	SKIV2L
	1.07177357584779e-14	-0.0117116593170038	0.158	0.166	2.74824180318891e-10	CROT
	1.07234977421118e-14	-0.0041589534158672	0.423	0.414	2.74971929103231e-10	CRELD1
	1.08996183007914e-14	-0.0138812783860694	0.219	0.224	2.79488012468893e-10	VARS2
	1.10178221128988e-14	0.08860658284731	0.809	0.781	2.82518994618952e-10	TUBA1A	Tumor cells from T cell clusters
	1.10559911038419e-14	-0.00495635039957303	0.116	0.116	2.83497723884715e-10	AL162731.1
	1.11731865906707e-14	0.0242361791677108	0.559	0.524	2.86502850557979e-10	STT3A
	1.11886872645577e-14	-0.0082652134707514	0.351	0.344	2.8690031883779e-10	ANAPC1
	1.13594315428039e-14	0.00185227971211865	0.319	0.298	2.91278543620577e-10	WDR73
	1.14645540960957e-14	-0.00196468533773189	0.221	0.207	2.93974096132085e-10	DNAJC14
	1.15838690480213e-14	-0.0167266501491653	0.518	0.516	2.97033570129362e-10	ORC4
[truncated: 9,325 more rows]

## Sheet: EDF. 5h
NES
	Pathway	p value	Adjusted p value	log2err	ES	NES	Size	Leading Edge	Significance
	PID_HIF1_TFPATHWAY	2.33077522038975e-12	5.99475386684243e-09	0.898671232061694	0.675153273352446	3.0277048784427	49	PLIN2|PKM|ALDOA|VEGFA|ENO1|PGK1|BNIP3|ADM|ETS1|ABCB1|LDHA|SERPINE1|HK2|SLC2A1|NDRG1|TF|CREBBP|CITED2|PGM1	padj<0.05
	REACTOME_ANTIGEN_PRESENTATION_FOLDING_ASSEMBLY_AND_PEPTIDE_LOADING_OF_CLASS_I_MHC	2.09249830987281e-10	1.79396855099762e-07	0.826657301178302	0.795662170881529	2.93868821912971	24	HLA-E|HLA-A|HLA-C|TAP1|HLA-F|HLA-B|TAPBP|TAP2	padj<0.05
	REACTOME_INTERFERON_ALPHA_BETA_SIGNALING	1.58245681973748e-10	1.79396855099762e-07	0.826657301178302	0.636960818925348	2.85643194657281	49	HLA-E|HLA-A|HLA-C|HLA-F|HLA-B|GBP2|ISG15|IRF1|IFITM1|IFI6|ISG20|IFI35|PTPN11|TYK2|IRF9|IRF7|PSMB8|ABCE1|IP6K2|IFNAR2|IRF3|IRF2|IFITM3|IFIT2|IFIT3	padj<0.05
	WP_GLYCOLYSIS_AND_GLUCONEOGENESIS	4.62311188370055e-09	2.37812875297556e-06	0.761460801445585	0.724406211989439	2.82617415560901	29	PKM|ALDOA|ENO2|ENO1|PGK1|GAPDH|ALDOC|LDHA|TPI1|HK2|SLC2A1|SLC2A3|GPI|PGAM1|DLD	padj<0.05
	WP_PHOTODYNAMIC_THERAPYINDUCED_HIF1_SURVIVAL_SIGNALING	1.16938260050006e-08	3.7595650606077e-06	0.747739663149885	0.699278428408303	2.75900933376049	30	PKM|VEGFA|PGK1|BNIP3|BNIP3L|LDHA|SERPINE1|BAK1|PMAIP1|SLC2A1|SLC2A3	padj<0.05
	WP_AEROBIC_GLYCOLYSIS	7.36051628584017e-09	2.70446398388299e-06	0.761460801445585	0.910858687308989	2.63334469736208	11	PKM|ALDOA|ENO1|PGK1|GAPDH|LDHA|TPI1|SLC2A1|GPI	padj<0.05
	WP_CORI_CYCLE	2.45694609393562e-08	6.91411444794536e-06	0.73376198835648	0.883710376053703	2.6292193070143	12	ALDOA|PGK1|GAPDH|LDHA|TPI1|G6PD|SLC2A1|GPI|PGAM1	padj<0.05
	WP_COMPLEMENT_SYSTEM	1.72842103384223e-07	2.61499935237777e-05	0.690132458796796	0.62744222892522	2.59040508553319	36	PLAUR|C1S|C1R|ADM|GNAI2|PRKACA|SERPING1|CFI|FKBP2|LRP2|CD55|ICAM1	padj<0.05
	WP_CLEAR_CELL_RENAL_CELL_CARCINOMA_PATHWAYS	3.02277115035948e-08	7.06778854429507e-06	0.719512826338911	0.54230563887136	2.57332462419508	63	PKM|ALDOA|VEGFA|ENO2|ENO1|PGK1|GAPDH|PLOD2|ALDOC|LDHA|TPI1|HK2|SLC2A1|GPI|CREBBP|ACLY|PGM1|SQSTM1|AKT1S1|KDM5C|PFKP|SETD2|SDSL|MLST8|BAP1|ARNT	padj<0.05
	WP_PROTEASOME_DEGRADATION	4.83961342023121e-08	1.03729047640289e-05	0.719512826338911	0.555599419372237	2.56803446202536	56	HLA-E|HLA-A|HLA-C|HLA-F|HLA-B|PSMB9|UCHL3|PSME2|PSMB10|PSMA6|PSMB8|PSMD3|PSMD9|PSMC1|UBC|PSMC2|PSME1|UBE2D1|PSMC6	padj<0.05
	WP_GLYCOLYSIS_IN_SENESCENCE	8.02890923956659e-08	1.54954307695295e-05	0.704975715167238	0.88729261833164	2.56521384057406	11	PKM|ENO1|PGK1|GAPDH|ALDOC|LDHA|G6PD	padj<0.05
	KEGG_GLYCOLYSIS_GLUCONEOGENESIS	6.86232566453468e-07	9.80550089399066e-05	0.659444398037935	0.610325584200294	2.53946112844523	37	PKM|ALDOA|ENO2|ENO1|PGK1|GAPDH|ALDOC|LDHA|TPI1|HK2|GPI|PGAM1|DLD	padj<0.05
	WP_TYPE_II_INTERFERON_SIGNALING_IFNG	6.79592799773578e-06	0.000647375067043572	0.610526878385931	0.661494251129135	2.48222309185061	25	TAP1|CXCL10|HLA-B|PSMB9|ISG15|GBP1|IRF1|IFI6|PTPN11|IRF9	padj<0.05
	REACTOME_IMMUNOREGULATORY_INTERACTIONS_BETWEEN_A_LYMPHOID_AND_A_NON_LYMPHOID_CELL	1.91632361894979e-06	0.000205366014497452	0.627256739718528	0.651984941436317	2.46676027136725	26	HLA-E|HLA-A|HLA-C|HLA-F|HLA-B|CLEC2B|IFITM1|NECTIN2|ICAM3|ICAM1|COL1A2	padj<0.05
	REACTOME_INTERLEUKIN_10_SIGNALING	1.8687590144932e-06	0.000205366014497452	0.643551836150722	0.806712018653044	2.45899937448347	13	CCL5|CXCL10|TIMP1|IL10RB|CSF1|TYK2|TNFRSF1A	padj<0.05
	PID_INTEGRIN1_PATHWAY	2.97936141554647e-06	0.000306516702431421	0.627256739718528	0.585321148782225	2.43542191818321	37	PLAUR|VEGFA|TGM2|FN1|COL6A2|ITGA3|COL6A1|TNC|COL18A1	padj<0.05
	REACTOME_ANTIGEN_PROCESSING_CROSS_PRESENTATION	2.68822490200053e-08	6.91411444794536e-06	0.73376198835648	0.478624808623149	2.41727594076314	84	HLA-E|HLA-A|HLA-C|TAP1|HLA-F|HLA-B|PSMB9|TAPBP|STX4|TAP2|IKBKG|PSME2|MYD88|PSMB10|PSMA6|PSMB8|PSMD3|PSMD9|PSMC1|UBC|PSMC2|PSME1|PSMC6|PSMD13|VAMP3|IKBKB|TIRAP|PSMD12	padj<0.05
	PID_INTEGRIN_A9B1_PATHWAY	1.14729602100553e-05	0.000951885601943942	0.593325476396405	0.740637483585539	2.36829533895008	15	VEGFA|TGM2|FN1|BCAR1|TNC	padj<0.05
	REACTOME_ENDOSOMAL_VACUOLAR_PATHWAY	9.23919264303374e-06	0.000848685838495814	0.593325476396405	0.869661371199227	2.3653042434398	9	HLA-E|HLA-A|HLA-C|HLA-F|HLA-B	padj<0.05
	REACTOME_GLUCONEOGENESIS	1.12855217042755e-05	0.000951885601943942	0.593325476396405	0.648143957934694	2.3603271875609	23	ALDOA|ENO2|ENO1|PGK1|GAPDH|ALDOC|TPI1|GPI|PGAM1	padj<0.05
	REACTOME_INTERFERON_GAMMA_SIGNALING	1.03246246863116e-06	0.000132774673465967	0.643551836150722	0.501154306856698	2.35988178676554	61	HLA-E|HLA-A|HLA-C|HLA-DPA1|HLA-F|HLA-B|GBP2|HLA-DRB1|GBP1|IRF1|TRIM8|PTPN11|GBP4|MT2A|IRF9|GBP3|IRF7	padj<0.05
	REACTOME_GLYCOLYSIS	1.52005731466162e-06	0.000177708518786804	0.643551836150722	0.492905778432828	2.32345399506219	62	PKM|ALDOA|ENO2|ENO1|PGK1|GAPDH|PGM2L1|PFKFB4|ALDOC|PPP2R5D|TPI1|HK2|RAE1|PRKACA|NUP155|GPI|PGAM1|NUP85	padj<0.05
	WP_EBOLA_VIRUS_INFECTION_IN_HOST	1.20061944926878e-07	2.05866214901286e-05	0.690132458796796	0.445557663667516	2.31756234926398	98	HLA-E|HLA-A|HLA-C|HLA-DPA1|HLA-F|HLA-B|RELB|FLNB|HLA-DRB1|CTSB|NFKB2|ITGA3|CAV1|VPS33A|HLA-DMA|EIF2S1|NPC1|PRKRA|CREBBP|HLA-DMB|IRF7|VPS16|RELA|TBK1|ICAM3|VPS18	padj<0.05
	WP_PROSTAGLANDIN_SIGNALING	6.42299417766045e-05	0.00446484892566018	0.538434096309916	0.771128807639692	2.29426609009057	12	VEGFA|CXCL10|CSF1|IRF7	padj<0.05
	WP_OVERVIEW_OF_PROINFLAMMATORY_AND_PROFIBROTIC_MEDIATORS	7.86628584035883e-05	0.00507513707288195	0.538434096309916	0.685213631323359	2.28830809306741	17	VEGFA|CCL5|CXCL10|CSF1	padj<0.05
	NABA_ECM_REGULATORS	9.861460032975e-07	0.000132774673465967	0.643551836150722	0.456087629759907	2.26237808931844	77	TIMP1|LOXL4|TGM2|PLOD2|CTSB|CTSZ|SERPINE1|FAM20C|LOXL2|SERPINE2|MMP16|P4HA2|SERPING1|PLOD1|OGFOD2|A2M|LOX|ADAM9|FAM20B|ADAMTS17|TIMP3	padj<0.05
	WP_MAMMARY_GLAND_DEVELOPMENT_PATHWAY_PUBERTY_STAGE_2_OF_4	4.78474354375409e-05	0.00341843344292653	0.557332238758646	0.804017563006751	2.25940418652097	10	TIMP1|FOSL1|FN1|VIM	padj<0.05
	WP_NETWORK_MAP_OF_SARSCOV2_SIGNALING_PATHWAY	1.5471868354168e-07	2.4871028379325e-05	0.690132458796796	0.415432771032082	2.2550490720641	122	C1S|RRAS|CCL5|CXCL10|C1R|FN1|TNFSF10|HLA-DRB1|CTSB|CEBPB|NFKB2|CTSZ|SERPINE1|ITGA3|IFITM1|IFI6|IKBKG|VPS33A|APOL1|TF|MYD88|IRF9|IRAK1|IFI44L|CFI|LGALS3BP|VPS16|IGFBP3|AKT1S1|TBK1|VPS18|DDIT4	padj<0.05
	REACTOME_INTERFERON_SIGNALING	5.99134786013063e-09	2.56829111604266e-06	0.761460801445585	0.397738475322629	2.24344318591293	153	HLA-E|HLA-A|HLA-C|HLA-DPA1|HLA-F|HLA-B|GBP2|FLNB|HLA-DRB1|ISG15|GBP1|IRF1|IFITM1|IFI6|ISG20|IFI35|RAE1|TRIM8|PTPN11|NUP155|TYK2|UBE2N|GBP4|MT2A|IRF9|NUP85|GBP3|IRF7|UBE2L6|PSMB8|ABCE1|EIF4G1|AAAS|IP6K2|ICAM1|NUP205|IFNAR2|PDE12|SP100|NUP62|IRF3|NUP160|NUP88|IRF2|UBC|HLA-DPB1|IFITM3|IFIT2|IFIT3|IFI30|MAPK3|NUP98|BST2|PTPN2|XAF1|NUP107|EIF4G2|NUP54|TRIM21|OAS3|OAS2|STAT1|POM121|SEH1L|NUP210|TRIM26|…	padj<0.05
	REACTOME_ACTIVATION_OF_AMPK_DOWNSTREAM_OF_NMDARS	7.89290369032962e-05	0.00507513707288195	0.538434096309916	0.700569594894666	2.24017247704904	15	TUBB3|TUBA1C|TUBA1A|TUBB2A|TUBB4B|TUBB6|PRKAG1|CALM1|PRKAB1|CAMKK2	padj<0.05
	REACTOME_FORMATION_OF_TUBULIN_FOLDING_INTERMEDIATES_BY_CCT_TRIC	0.000161003498192612	0.00795737034523894	0.518848077743792	0.666662426702603	2.22635533887622	17	TUBB3|TUBA1C|TUBA1A|TUBB2A|TUBB4B|TUBB6	padj<0.05
	REACTOME_DISSOLUTION_OF_FIBRIN_CLOT	1.65231288342671e-05	0.0012878026473253	0.575610261071129	0.891093418106846	2.2218596595386	7	PLAUR|ANXA2|S100A10|SERPINE1|SERPINE2	padj<0.05
	PID_INTEGRIN5_PATHWAY	0.000167067651105328	0.00795737034523894	0.518848077743792	0.814834041942494	2.21618492085957	9	PLAUR|ITGB8|FN1	padj<0.05
	KEGG_ALLOGRAFT_REJECTION	0.000164312487885466	0.00795737034523894	0.518848077743792	0.707463087932124	2.21226671323505	14	HLA-E|HLA-A|HLA-C|HLA-DPA1|HLA-F|HLA-B|HLA-DRB1|HLA-DMA|HLA-DMB	padj<0.05
	KEGG_AUTOIMMUNE_THYROID_DISEASE	0.000164312487885466	0.00795737034523894	0.518848077743792	0.707463087932124	2.21226671323505	14	HLA-E|HLA-A|HLA-C|HLA-DPA1|HLA-F|HLA-B|HLA-DRB1|HLA-DMA|HLA-DMB	padj<0.05
	REACTOME_TRANSPORT_OF_CONNEXONS_TO_THE_PLASMA_MEMBRANE	0.000113900152009806	0.00651002646598269	0.538434096309916	0.784126987809464	2.20350882932878	10	TUBB3|TUBA1C|TUBA1A|TUBB2A|TUBB4B|TUBB6	padj<0.05
	PID_UPA_UPAR_PATHWAY	0.000211569956773759	0.00938203325555358	0.518848077743792	0.644071917680119	2.19668821892889	18	PLAUR|FN1|SERPINE1|ITGA3|BCAR1	padj<0.05
	KEGG_CELL_ADHESION_MOLECULES_CAMS	3.873822598893e-05	0.00284670620695794	0.557332238758646	0.472015136801046	2.18169979240132	56	HLA-E|HLA-A|HLA-C|HLA-DPA1|HLA-F|HLA-B|ITGB8|HLA-DRB1|L1CAM|HLA-DMA|NRCAM|NECTIN2|HLA-DMB	padj<0.05
	WP_METABOLIC_REPROGRAMMING_IN_COLON_CANCER	0.000130757452602279	0.00715549293815027	0.518848077743792	0.509814559652447	2.16686211490597	40	PKM|ENO1|PGK1|GAPDH|SLC16A3|LDHA|G6PD|SLC2A1|GPI|PGAM1|ACLY|PPAT|DLST	padj<0.05
	KEGG_GRAFT_VERSUS_HOST_DISEASE	0.00027022997302012	0.0113939588624221	0.49849310876659	0.709129129058735	2.16154965398303	13	HLA-E|HLA-A|HLA-C|HLA-DPA1|HLA-F|HLA-B|HLA-DRB1|HLA-DMA|HLA-DMB	padj<0.05
	REACTOME_SUMOYLATION_OF_IMMUNE_RESPONSE_PROTEINS	0.000337725709306786	0.0133635465282624	0.49849310876659	0.745603497645799	2.15558246763928	11	NFKB2|IKBKG|TOPORS|RELA|PIAS3|PIAS4	padj<0.05
	REACTOME_GLUCOSE_METABOLISM	1.00321841042178e-05	0.000889750948829247	0.593325476396405	0.43380550927972	2.14015385688815	75	PKM|ALDOA|ENO2|ENO1|PGK1|GAPDH|PGM2L1|PFKFB4|ALDOC|PPP2R5D|TPI1|HK2|RAE1|PRKACA|NUP155|GPI|PGAM1|NUP85	padj<0.05
	KEGG_TYPE_I_DIABETES_MELLITUS	0.0003533104613108	0.0137684016135057	0.49849310876659	0.667929190886065	2.13580007032073	15	HLA-E|HLA-A|HLA-C|HLA-DPA1|HLA-F|HLA-B|HLA-DRB1|HLA-DMA|HLA-DMB	padj<0.05
	KEGG_CYTOKINE_CYTOKINE_RECEPTOR_INTERACTION	2.33548982413539e-05	0.00176672936108124	0.575610261071129	0.453454864253005	2.13527023639228	61	VEGFA|TNFRSF12A|CCL5|CXCL10|TNFSF10|IL10RB|CSF1|TNFRSF1A|ACVR1|MET|FLT3LG|EPOR	padj<0.05
	PID_ARF_3PATHWAY	0.000565993091375802	0.0196720842029536	0.477270815362862	0.623191925102691	2.12547438015237	18	ASAP1|GOSR2|ARFIP2|KDELR1|PIP5K1A|CYTH2|AP2A1|ARF1|ARFGAP1|COPA|CLTB|USO1|GGA3|RAC1|GBF1|PLD2	padj<0.05
	NABA_SECRETED_FACTORS	8.98017196728127e-05	0.00563341519508474	0.538434096309916	0.442269070009383	2.09863554202314	63	ANGPTL4|VEGFA|CCL5|CXCL10|S100A10|S100A11|FSTL3|TNFSF10	padj<0.05
	REACTOME_SIGNALING_BY_INTERLEUKINS	1.9419177710865e-09	1.24865312680862e-06	0.774939030136436	0.338113314186498	2.09376200053648	281	SOD2|VEGFA|ANXA2|CCL5|CXCL10|IL32|TIMP1|PSMB9|IL18BP|FN1|CDKN1A|NFKB2|PPP2R5D|STX4|CNN2|VIM|IKBKG|RALA|MAP3K7|IL10RB|VRK3|PSME2|PTPN11|CEBPD|PRKACA|CSF1|MYD88|TYK2|TNFRSF1A|MAP2K7|MAPK7|UBE2N|STAT5B|IRAK1|PSMB10|MAPKAPK2|STAT6|TNIP2|BOLA2|RELA|SQSTM1|NOD1|PSMA6|TBK1|PSMB8|MAP2K3|PTPN23|MAPKAPK3|PSMD3|SOCS5|PSMD9|ICAM1|CUL1|PTPN9|COL1A2|IL17RE|P4HB|PSMC1|RORA|UBC|PIK3R2|ATF2|PSMC2|PPP2CB|HIF1A|ELK…	padj<0.05
	KEGG_ANTIGEN_PROCESSING_AND_PRESENTATION	0.000185498903849917	0.00848170265718796	0.518848077743792	0.476600779112039	2.07191823947692	44	HLA-E|HLA-A|HLA-C|TAP1|HLA-DPA1|HLA-F|HLA-B|HLA-DRB1|CTSB|TAPBP|TAP2|PSME2|HLA-DMA|RFXANK|HLA-DMB	padj<0.05
	WP_ALLOGRAFT_REJECTION	0.000281447120753012	0.0116755160415604	0.49849310876659	0.501721128303895	2.07136354928503	36	HLA-E|HLA-A|VEGFA|HLA-C|HLA-DPA1|HLA-F|HLA-B|HLA-DRB1|ABCB1|VIM|HLA-DMA|HLA-DMB	padj<0.05
	KEGG_VIRAL_MYOCARDITIS	0.000369403221617938	0.0141806729253931	0.49849310876659	0.48404007819376	2.05731297326856	40	HLA-E|HLA-A|HLA-C|HLA-DPA1|HLA-F|HLA-B|HLA-DRB1|CAV1|HLA-DMA|RAC2|HLA-DMB	padj<0.05
	REACTOME_INTERLEUKIN_4_AND_INTERLEUKIN_13_SIGNALING	0.000187969304611086	0.00848170265718796	0.518848077743792	0.443666346877671	2.03949237168881	55	VEGFA|TIMP1|FN1|CDKN1A|VIM|CEBPD|TYK2|STAT6|SOCS5|ICAM1|COL1A2|RORA|HIF1A|BCL6|TWIST1|IL13RA1|STAT1|TP53|HSP90AA1|HSP90B1|SOCS1|HSPA8|JUNB|SOX2|AKT1|SOCS3|JAK1|ZEB1|ITGAX|CXCL8|IL6R|FOXO1|BIRC5|STAT3|BCL2|TGFB1|FSCN1|FGF2|MYC|IL13RA2	padj<0.05
	REACTOME_COLLAGEN_FORMATION	9.91081136622856e-05	0.0060107691658325	0.538434096309916	0.462589098124788	2.03343665769095	46	LOXL4|PLOD2|CTSB|COL6A2|LOXL2|COL6A1|P4HA2|PLOD1|LOX|COL18A1	padj<0.05
	REACTOME_SEALING_OF_THE_NUCLEAR_ENVELOPE_NE_BY_ESCRT_III	0.00161498715981893	0.0432681976568155	0.45505986738723	0.569616500295279	2.03229334426272	21	TUBB3|TUBA1C|IST1|TUBA1A|TUBB2A|TUBB4B|CHMP4B|TUBB6|CHMP6	padj<0.05
	WP_BURN_WOUND_HEALING	0.000104370357482326	0.00610092180555781	0.538434096309916	0.461895865257325	2.03038936338434	46	VEGFA|TIMP1|S100A11|FN1|CNN2|VIM|MYD88|TNC|NOD1|ICAM1|MTRNR2L8|COL1A2	padj<0.05
	WP_APOPTOSIS	0.00017857438663884	0.00835078768063812	0.518848077743792	0.42187169994579	2.02846745537917	67	BIRC3|TNFSF10|BNIP3L|IRF1|BAK1|PMAIP1|IKBKG|TNFRSF1A|TRADD|IRF7|CASP7|RELA|DIABLO|CASP4|CASP9|FADD|IRF3|IRF2|MAP2K4|IKBKB|CFLAR|NFKBIE|BID|TNFRSF10B|DFFB|TNFRSF21|TP53|CRADD|CYCS|CASP6|TRAF2|AKT1|CASP3|NFKB1|BAD|NFKBIB|APAF1	padj<0.05
	REACTOME_ASSEMBLY_OF_COLLAGEN_FIBRILS_AND_OTHER_MULTIMERIC_STRUCTURES	0.00109515526414923	0.032752783016184	0.45505986738723	0.52730919154914	2.0178958470304	27	LOXL4|CTSB|COL6A2|LOXL2|COL6A1|LOX|COL18A1|COL1A2	padj<0.05
	REACTOME_CHEMOKINE_RECEPTORS_BIND_CHEMOKINES	0.00157699393991075	0.0431492384409623	0.45505986738723	0.741879819757775	2.01776409060881	9	CCL5|CXCL10|CCL28	padj<0.05
	REACTOME_ELASTIC_FIBRE_FORMATION	0.00178832992311732	0.0464604501238157	0.45505986738723	0.545533336236612	2.01486566411081	24	ITGB8|LOXL4|FN1|LOXL2|LTBP4|LOX|LTBP3	padj<0.05
	WP_CANCER_IMMUNOTHERAPY_BY_PD1_BLOCKADE	0.0022593334558766	0.0553429109382345	0.431707695803346	0.711125860049328	1.99836523387648	10	HLA-A|HLA-DRB1|PTPN11|NFATC2	NS
	BIOCARTA_GHRELIN_PATHWAY	0.000965325335032232	0.029557342401225	0.477270815362862	0.841430746586128	1.98837058536596	6	IGFBP5|IGFBP6|IGFBP3	padj<0.05
	WP_PHOTODYNAMIC_THERAPYINDUCED_NFKB_SURVIVAL_SIGNALING	0.00230535194909076	0.0559374076703908	0.431707695803346	0.5568020601637	1.98657363393768	21	VEGFA|BIRC3|RELB|NFKB2|TNFRSF1A|RELA|ICAM1|TRAF6|IKBKB|CFLAR	NS
	WP_SARSCOV2_INNATE_IMMUNITY_EVASION_AND_CELLSPECIFIC_IMMUNE_RESPONSE	0.00063374955510591	0.0211688812432779	0.477270815362862	0.460812470960557	1.98206073647488	42	CCL5|CXCL10|IFITM1|RAE1|TRADD|IRF7|TBK1|TANK|AP1G1|IFNAR2|FADD|IRF3|IFIT2|NUP98|TRAF6|STAT1|IFNAR1|CXCL2|MX1|TRAF2|BSG|DHX58|JAK1|DDX58|NFKB1	padj<0.05
	BIOCARTA_EPONFKB_PATHWAY	0.00232731750889159	0.0559426227370951	0.431707695803346	0.728091603062321	1.98026291079412	9	SOD2|CDKN1A|EPOR|RELA|ARNT|HIF1A	NS
	NABA_MATRISOME_ASSOCIATED	1.27410127430905e-06	0.000156047070358233	0.643551836150722	0.338299295917253	1.97888185424844	191	ANGPTL4|VEGFA|ANXA2|CCL5|CXCL10|TIMP1|LOXL4|TGM2|S100A10|S100A11|PLOD2|SEMA4B|FSTL3|TNFSF10|CTSB|CTSZ|SERPINE1|CLEC2B|FAM20C|LOXL2|SERPINE2|MMP16|P4HA2|SERPING1|PLOD1|LGALS1|CSF1|OGFOD2|A2M|FLT3LG|LOX|PLXNB3|ADAM9|FAM20B	padj<0.05
	KEGG_PROTEASOME	0.000737333924148485	0.0234126278137025	0.477270815362862	0.460886187718045	1.96808745097048	41	PSMB9|PSME2|PSMB10|PSMA6|PSMB8|PSMD3|PSMC1|PSMC2|PSME1|PSMC6|PSMD13|PSMD12|PSMD7|PSMD14|PSMF1|PSMA1|PSMC3|PSME4|PSMC4|PSMD11|PSMA7|PSMD1|PSMD8|PSMA3	padj<0.05
	WP_PLURIPOTENT_STEM_CELL_DIFFERENTIATION_PATHWAY	0.0024700990848054	0.0572350887037793	0.431707695803346	0.679934779591048	1.96573043803089	11	VEGFA|TF|CSF1|FLT3LG	NS
	WP_FAMILIAL_HYPERLIPIDEMIA_TYPE_1	0.00141581636059893	0.0400162602138512	0.45505986738723	0.831036587336302	1.9638083256722	6	ANGPTL4|SEL1L	padj<0.05
	REACTOME_DISPLACEMENT_OF_DNA_GLYCOSYLASE_BY_APEX1	0.00281493247464772	0.0635088274104732	0.431707695803346	0.721305469853224	1.96180599157522	9	OGG1|TDG|UNG|SMUG1|NTHL1|MUTYH	NS
	PID_INTEGRIN3_PATHWAY	0.00159574339079531	0.0432026526434267	0.45505986738723	0.537160400060313	1.95616156074882	23	PLAUR|VEGFA|FN1|L1CAM|TNC|SPHK1|COL1A2	padj<0.05
	WP_HIF1A_AND_PPARG_REGULATION_OF_GLYCOLYSIS	0.000643555918645411	0.0212208438814871	0.477270815362862	0.878186407292982	1.93748519607781	5	GAPDH|LDHA|TPI1|SLC2A1|HIF1A	padj<0.05
	REACTOME_COOPERATION_OF_PREFOLDIN_AND_TRIC_CCT_IN_ACTIN_AND_TUBULIN_FOLDING	0.00349235705434131	0.0696305608043864	0.431707695803346	0.524259837572204	1.93629440335135	24	TUBB3|TUBA1C|TUBA1A|TUBB2A|TUBB4B|TUBB6	NS
	REACTOME_RHO_GTPASES_ACTIVATE_IQGAPS	0.00423702934220865	0.0819371388583508	0.407017918923954	0.539956145900375	1.9264703198349	21	TUBB3|TUBA1C|TUBA1A|TUBB2A|TUBB4B|TUBB6|CALM1	NS
	REACTOME_TNFR2_NON_CANONICAL_NF_KB_PATHWAY	0.00031305838594398	0.0125810338851237	0.49849310876659	0.397447436644852	1.92623888731004	70	TNFRSF12A|PSMB9|BIRC3|RELB|NFKB2|PSME2|TNFRSF1A|PSMB10|PSMA6|PSMB8|PSMD3|PSMD9|CUL1|PSMC1|UBC|TNFSF13B|UBE2M|PSMC2|PSME1|PSMC6|TNFSF12|PSMD13|PSMD12|PSMD7|PSMD14|PSMF1	padj<0.05
	WP_NRP1TRIGGERED_SIGNALING_PATHWAYS_IN_PANCREATIC_CANCER	0.00139469021398728	0.039949609185074	0.45505986738723	0.453018928380415	1.92546394499212	40	VEGFA|RELB|NFKB2|BCAR1|MET|RELA|COL1A2|AKT2|CHD2|CDKN1B|PTK2|GSK3A|MAPK3|MAP2K1	padj<0.05
	REACTOME_PROTEIN_UBIQUITINATION	0.000381684287344019	0.0144366468683649	0.49849310876659	0.407239948384235	1.91964332013044	62	HLA-A|PRKDC|UCHL3|PEX10|UBE2N|UBE2R2|UBE2J2|USP7|USP5|UBE2G1|CDC34|RNF40|PEX14|PEX5|UBE2S|PCNA|RRAGA|UBC|BCL10|UBE2V2|UBE2Z|UBE2D1|TMEM129|PEX2|VCP|PAF1|CDC73	padj<0.05
	REACTOME_ASSEMBLY_AND_CELL_SURFACE_PRESENTATION_OF_NMDA_RECEPTORS	0.0053293285067604	0.0967231155341266	0.407017918923954	0.554454767434603	1.91584069483806	19	TUBB3|TUBA1C|TUBA1A|TUBB2A|LIN7C|TUBB4B|TUBB6	NS
	WP_MIRNAS_INVOLVEMENT_IN_THE_IMMUNE_RESPONSE_IN_SEPSIS	0.00456298987951386	0.0861033652028037	0.407017918923954	0.517726324407532	1.91216361157916	24	RELB|NFKB2|IRF1|IKBKG|MAP3K7|MYD88|IRAK1|MIR155HG|IRF7|RELA|ICAM1	NS
	WP_TNFRELATED_WEAK_INDUCER_OF_APOPTOSIS_TWEAK_SIGNALING_PATHWAY	0.00292623361018068	0.064881662460213	0.431707695803346	0.457021941506962	1.90159070068186	37	TNFRSF12A|CCL5|BIRC3|RELB|NFKB2|MAP3K7|CASP7|RELA|AKT2|RAF1|FADD|HDAC1|MAPK3|TNFSF12|IKBKB	NS
	REACTOME_CROSSLINKING_OF_COLLAGEN_FIBRILS	0.004093426438719	0.0803686473311852	0.354819512103747	0.698954312078825	1.90101533203762	9	LOXL4|LOXL2|LOX|COL1A2	NS
	WP_FGF23_SIGNALING_IN_HYPOPHOSPHATEMIC_RICKETS_AND_RELATED_DISORDERS	0.00316681759234213	0.0673145028719335	0.431707695803346	0.760013766272583	1.89502457729137	7	CDKN1A|NFKB2|FAM20C	NS
	PID_MYC_ACTIV_PATHWAY	0.000457253615326358	0.0163341152586027	0.49849310876659	0.390266358704952	1.89143561446116	70	HMGA1|FOSL1|ENO1|GAPDH|LDHA|PMAIP1|SLC2A1|EIF2S1|RIOX2|CREBBP|TAF12|POLR3D|CAD|TAF9|EIF4G1|TRRAP|SERPINI1|ACTL6A	padj<0.05
	REACTOME_INTEGRIN_CELL_SURFACE_INTERACTIONS	0.00139792567132841	0.039949609185074	0.45505986738723	0.450890646751562	1.88950031667945	38	ITGB8|FN1|COL6A2|ITGA3|COL6A1|TNC|COL18A1|ICAM3|ICAM1|COL1A2|JAM3	padj<0.05
	REACTOME_TNF_RECEPTOR_SUPERFAMILY_TNFSF_MEMBERS_MEDIATING_NON_CANONICAL_NF_KB_PATHWAY	0.00607533414337789	0.102801048794526	0.291090917251384	0.672217900852588	1.88902831147225	10	TNFRSF12A|BIRC3|TNFSF13B|TNFSF12	NS
	WP_INHIBITION_OF_EXOSOME_BIOGENESIS_AND_SECRETION_BY_MANUMYCIN_A_IN_CRPC_CELLS	0.00620796689084325	0.104358763681365	0.297232921999731	0.553568532158635	1.88801504860296	18	RRAS|ARAF|HGS|BRAF|HNRNPH1|NRAS|RAF1|MAPK3	NS
	WP_ARYL_HYDROCARBON_RECEPTOR_PATHWAY_WP2586	0.00538946616202033	0.0969350137672468	0.407017918923954	0.468450938875259	1.88395040013676	32	VEGFA|CDKN1A|NCOA7|RELA|NRAS|RAF1|NCOR2|CDKN1B|ARNT|MAP2K1	NS
	WP_MAPK_CASCADE	0.00341130073681234	0.0689573993153965	0.431707695803346	0.46667169722686	1.88302647545712	33	RRAS|ARAF|MAP2K7|BRAF|RASA3|MAP2K3|NRAS|SIPA1|RAF1|LAMTOR3|ELK1|SOS2|MAPK3|MAP2K4|MAP2K1|MAP3K12	NS
	NABA_MATRISOME	8.43452685744219e-08	1.54954307695295e-05	0.704975715167238	0.305582703914915	1.8813703851005	273	ANGPTL4|VEGFA|ANXA2|CCL5|CXCL10|TIMP1|LOXL4|TGM2|IGFBP5|POSTN|S100A10|S100A11|PLOD2|FN1|SEMA4B|FSTL3|TNFSF10|CTSB|COL6A2|CTSZ|SERPINE1|CLEC2B|FAM20C|LOXL2|SERPINE2|CCN3|COL6A1|MMP16|P4HA2|SERPING1|HAPLN3|PLOD1|LGALS1|CSF1|LTBP4|OGFOD2|A2M|TNC|FLT3LG|LOX|PLXNB3|ADAM9|FAM20B|IGFBP6|COL18A1|IGFBP3|ADAMTS17|VWA1|TIMP3|LTBP3	padj<0.05
	BIOCARTA_CELLCYCLE_PATHWAY	0.00672529746508019	0.109470932044295	0.285313392143872	0.549446797534005	1.87395735466703	18	CDKN1A|TFDP1|CDKN2D|CDK6|CDKN1B|CDK7	NS
	WP_HEPATITIS_C_AND_HEPATOCELLULAR_CARCINOMA	0.00164705341521056	0.0436723854012531	0.45505986738723	0.44700113916279	1.87320096366856	38	VEGFA|MYOF|BIRC3|CDKN1A|PTPN11|CASP7|CASP9|HIF1A|MAPK3|TP53|CTTN|AKT1|CASP3|JAK1|NFKB1|SMAD4|RAC1|CXCL8|GRB2|IL6R|SOS1|BIRC5|STAT3|SMAD3|TGFB1	padj<0.05
	REACTOME_DAP12_INTERACTIONS	0.00457604306864065	0.0861033652028037	0.354819512103747	0.523733952121262	1.86859233275141	21	HLA-E|HLA-C|HLA-B|NRAS	NS
	WP_INTERACTIONS_BETWEEN_IMMUNE_CELLS_AND_MICRORNAS_IN_TUMOR_MICROENVIRONMENT	0.00702282417858039	0.109470932044295	0.274717458595242	0.610642292751229	1.86134454574703	13	CCL5|CXCL10|NFKB2|STAT6|PIAS3	NS
	PID_P53_DOWNSTREAM_PATHWAY	0.000146096531381835	0.00782833913987665	0.518848077743792	0.353815082034808	1.86080289041974	102	CD82|TAP1|CDKN1A|BNIP3L|SERPINE1|BAK1|PMAIP1|CAV1|TFDP1|MLH1|NDRG1|PERP|CREBBP|MET|CSE1L|PLK3|TAF9|COL18A1|IGFBP3|PRKAB1|DDIT4|PMS2|TRRAP|PCNA|CARM1|RCHY1|PCBP4|SMARCA4|ARID3A	padj<0.05
	REACTOME_DEFECTIVE_INTRINSIC_PATHWAY_FOR_APOPTOSIS	0.00484522207267833	0.0903037041371642	0.34452128726268	0.519553721889748	1.85367799288838	21	SOD2|CAST|LMNA|CAPN2|CDK5|CAPN1|C1QBP|APP|GOLGA2|TP53|CDC25B	NS
	WP_GLUCOCORTICOID_RECEPTOR_PATHWAY	0.000790427293303745	0.0247924268094785	0.477270815362862	0.421523426353851	1.85292128737584	46	ANGPTL4|BIRC3|NFKB2|BHLHE40|CUL1|PRRG4|LRRC8A|ETNK2|ARL5B	padj<0.05
	REACTOME_REGULATION_OF_INSULIN_LIKE_GROWTH_FACTOR_IGF_TRANSPORT_AND_UPTAKE_BY_INSULIN_LIKE_GROWTH_FACTOR_BINDING_PROTEINS_IGFBPS	0.000720262141678278	0.0231564278549566	0.477270815362862	0.39294917532742	1.85035544799754	61	TIMP1|IGFBP5|FN1|FSTL3|TMEM132A|FAM20C|APOL1|TF|LGALS1|CSF1|TNC|IGFBP6|IGFBP3|VWA1|DNAJC3|FAM20A|P4HB|WFS1|APP|SHISA5|CKAP4|CST3	padj<0.05
	REACTOME_E3_UBIQUITIN_LIGASES_UBIQUITINATE_TARGET_PROTEINS	0.0026449606210229	0.0607396314042045	0.431707695803346	0.428048253814143	1.84113428057434	42	HLA-A|PRKDC|PEX10|UBE2N|UBE2J2|RNF40|PEX14|PEX5|PCNA|RRAGA|UBC|BCL10|UBE2V2|UBE2D1|TMEM129|PEX2|VCP|PAF1|CDC73	NS
	REACTOME_STING_MEDIATED_INDUCTION_OF_HOST_IMMUNE_RESPONSES	0.0069617105917454	0.109470932044295	0.274717458595242	0.618242262432639	1.83939731482944	12	PRKDC|STAT6|TBK1|MRE11|IRF3|DDX41|TRIM21	NS
	WP_TYPE_2_PAPILLARY_RENAL_CELL_CARCINOMA	0.00335248780606268	0.0689573993153965	0.431707695803346	0.475010097668399	1.83807227161068	28	VEGFA|CDKN1A|SFPQ|SLC2A1|TFEB|CREBBP|TFE3|SETD2|ARNT|PRCC|HIF1A	NS
	WP_TOLLLIKE_RECEPTOR_SIGNALING_RELATED_TO_MYD88	0.00548696844993141	0.0973274679532662	0.326351610990907	0.503793146029726	1.83464899259404	23	RELB|NFKB2|IKBKG|MYD88|IRAK1|IRF7|RELA|TBK1|IRF3|TRAF6|IKBKB|TIRAP|TICAM1	NS
	KEGG_CYTOSOLIC_DNA_SENSING_PATHWAY	0.00749093058029057	0.112015543328531	0.407017918923954	0.456123436493087	1.83437337697753	32	CCL5|CXCL10|AIM2|IKBKG|POLR3K|IRF7|POLR3D|RELA|TBK1|IRF3|POLR3H	NS
	BIOCARTA_MTA3_PATHWAY	0.00684063845958956	0.109470932044295	0.279865652661932	0.571606303587197	1.82779372432842	15	ALDOA|GAPDH|TUBA1A|MBD3	NS
	REACTOME_THE_ROLE_OF_GTSE1_IN_G2_M_PROGRESSION_AFTER_G2_CHECKPOINT	0.00150727358703147	0.0416850286649993	0.45505986738723	0.381148627771366	1.82720179973606	66	TUBB3|PSMB9|CDKN1A|PSME2|TUBA1C|TUBA1A|TUBB2A|PSMB10|TUBB4B|TUBB6|PSMA6|PSMB8|PSMD3|PSMD9|PSMC1|UBC|PSMC2|PSME1|PSMC6|PSMD13|PSMD12|PSMD7|PSMD14|PSMF1|TP53|HSP90AA1	padj<0.05
	KEGG_NATURAL_KILLER_CELL_MEDIATED_CYTOTOXICITY	0.00113062152535472	0.0330449836728675	0.45505986738723	0.39010222733354	1.82510480151647	59	HLA-E|HLA-A|HLA-C|HLA-B|TNFSF10|ARAF|PTPN11|RAC2|PPP3CB|BRAF|NRAS|ICAM1|IFNAR2|RAF1|NFATC2|PIK3R2|SOS2|MAPK3|MAP2K1|FCER1G|VAV3|PAK1|BID|PRKCA|TNFRSF10B|HRAS|IFNAR1|MAP2K2	padj<0.05
	REACTOME_GENE_AND_PROTEIN_EXPRESSION_BY_JAK_STAT_SIGNALING_AFTER_INTERLEUKIN_12_STIMULATION	0.00337191074912374	0.0689573993153965	0.431707695803346	0.45730491280076	1.82462299824736	31	SOD2|ANXA2|CNN2|RALA|PSME2	NS
	REACTOME_IRF3_MEDIATED_INDUCTION_OF_TYPE_I_IFN	0.0101131712015411	0.132035920458698	0.223479119117478	0.670761032174885	1.82433527379688	9	PRKDC|TBK1|MRE11|IRF3|DDX41	NS
	BIOCARTA_IL6_PATHWAY	0.0100422832980973	0.132035920458698	0.235141995561108	0.526841929098483	1.82042840425736	19	CEBPB|PTPN11|RAF1|ELK1|MAPK3|MAP2K1|SRF|HRAS|IL6ST|CSNK2A1|SHC1|JAK1|GRB2|IL6R|SOS1|STAT3	NS
	REACTOME_AGGREPHAGY	0.0082454003767549	0.119814518469003	0.380730400722792	0.452416073844987	1.81946362493154	32	TUBB3|VIM|TUBA1C|DYNLL2|UBE2N|TUBA1A|TUBB2A|HSF1|TUBB4B|TUBB6	NS
	REACTOME_NUCLEAR_ENVELOPE_NE_REASSEMBLY	0.00111663061981794	0.0330111948755372	0.45505986738723	0.380922811842387	1.81926467524995	65	TUBB3|LMNA|NUP155|TUBA1C|IST1|ANKLE2|TUBA1A|NUP85|TUBB2A|TUBB4B|CHMP4B|TUBB6|CHMP6|AHCTF1|LEMD3|PPP2R2A|NUP205|RANGAP1|NUP62|NUP160|TMPO|NUP98|CHMP4A|LEMD2|NUP107|NUP54|EMD|POM121|SEH1L|VPS4A	padj<0.05
	WP_IMMUNE_RESPONSE_TO_TUBERCULOSIS	0.00576131687242798	0.099593417231365	0.318279675040437	0.498988319929096	1.81715139574387	23	TAP1|IRF1|IFITM1|IFI35|TYK2|IRF9|PSMB8|IFNAR2|IFIT3|PTPN2|STAT1|IFNAR1|OAS1|SOCS1|MX1	NS
	BIOCARTA_SODD_PATHWAY	0.00899621212121212	0.125071662571663	0.235141995561108	0.694018515206945	1.8171434337386	8	BIRC3|TNFRSF1A|TRADD|BAG4|FADD	NS
	REACTOME_MYD88_INDEPENDENT_TLR4_CASCADE	0.000419155319113337	0.01540096401085	0.49849310876659	0.35697707135085	1.81683821476515	87	BIRC3|NFKB2|PPP2R5D|IKBKG|MAP3K7|VRK3|PTPN11|MAP2K7|MAPK7|UBE2N|IRAK1|IRF7|MAPKAPK2|TNIP2|RELA|NOD1|TBK1|MAP2K3|TANK|MAPKAPK3|CUL1|FADD|IRF3|UBC|ATF2|PPP2CB|ELK1|MAPK3|UBE2D1|MAP2K4|MAP2K1|APP|TRAF6|IKBKB	padj<0.05
	REACTOME_BASIGIN_INTERACTIONS	0.0100879461976203	0.132035920458698	0.232056818075608	0.532441521368555	1.8159587231682	18	SLC16A3|L1CAM|ITGA3|CAV1	NS
	WP_EBSTEINBARR_VIRUS_LMP1_SIGNALING	0.0103065539112051	0.132542283298097	0.232056818075608	0.525262023039916	1.81496926043031	19	CCL5|NFKB2|IKBKG|MAP3K7|TRADD|IRAK1|RELA|PDLIM7|TRAF6|IKBKB	NS
	REACTOME_BASE_EXCISION_REPAIR_AP_SITE_FORMATION	0.00939801879603759	0.129260451034271	0.238352921646911	0.554636610901651	1.8134391545589	16	OGG1|TERF2|TDG|UNG|SMUG1|ACD|NTHL1|TINF2|MUTYH|NEIL2|TERF1	NS
	WP_INTEGRINMEDIATED_CELL_ADHESION	0.000600314955807946	0.0203307364646729	0.477270815362862	0.364555404038648	1.80834143402187	77	ITGB8|ZYX|ITGA3|CAV1|ARAF|RAC2|MAPK7|VASP|PAK4|PDPK1|MAPK6|BCAR1|BRAF|CAPN2|MAP2K3|CAPN1|AKT2|RAF1|PTK2|ROCK2|PIK3R2|CAV2|MAP2K1|CRK|ROCK1	padj<0.05
	PID_VEGFR1_2_PATHWAY	0.00185403008631113	0.0476856538199223	0.45505986738723	0.384404739303262	1.80510484235531	60	VEGFA|PTPRJ|MYOF|CAV1|PTPN11|PRKACA|HGS|PDPK1|MAPKAPK2|BRAF|PRKAG1|PRKAB1|MAP2K3|RAF1|CAMKK2|PTK2|MAPK3|MAP2K1|PTPN2|ARF1|NCK1|ROCK1	padj<0.05
	WP_HOSTPATHOGEN_INTERACTION_OF_HUMAN_CORONAVIRUSES_INTERFERON_INDUCTION	0.00964656102361638	0.130575031046522	0.380730400722792	0.448028499879795	1.80181829424398	32	IKBKG|MAP3K7|MYD88|TYK2|IRF9|TBK1|IFNAR2|IRF3|IFIH1|TRAF6|IKBKB|OAS3|OAS2|STAT1|TICAM1|IFNAR1|OAS1|JAK1|DDX58|NFKB1|IKBKE|EIF2AK2	NS
	REACTOME_RECOGNITION_AND_ASSOCIATION_OF_DNA_GLYCOSYLASE_WITH_SITE_CONTAINING_AN_AFFECTED_PURINE	0.0117986997351312	0.141250026403059	0.206652311234449	0.662477331397863	1.80180527160504	9	OGG1|TERF2|ACD|TINF2|MUTYH|TERF1	NS
	WP_TYPE_I_INTERFERON_INDUCTION_AND_SIGNALING_DURING_SARSCOV2_INFECTION	0.0065843621399177	0.107866110980053	0.297232921999731	0.494724739815461	1.80162483881873	23	MYD88|TYK2|IRF9|IRF7|TBK1|IFNAR2|IRF3|IFIH1|TRAF6|OAS3|OAS2|STAT1|IFNAR1|OAS1|JAK1|DDX58|IKBKE|EIF2AK2	NS
	WP_AMPLIFICATION_AND_EXPANSION_OF_ONCOGENIC_PATHWAYS_AS_METASTATIC_TRAITS	0.00969666832421681	0.130575031046522	0.232056818075608	0.604499186834703	1.79850885105332	12	VEGFA|POSTN|TNC	NS
	REACTOME_POST_CHAPERONIN_TUBULIN_FOLDING_PATHWAY	0.00987841945288754	0.131644014677859	0.232056818075608	0.5748597091737	1.79761039279405	14	TUBB3|TUBA1C|TUBA1A|TUBB2A|TUBB4B|TUBB6	NS
	REACTOME_P130CAS_LINKAGE_TO_MAPK_SIGNALING_FOR_INTEGRINS	0.0117986997351312	0.141250026403059	0.206652311234449	0.660475072820718	1.79635953046277	9	FN1|BCAR1|PTK2|CRK	NS
	WP_LUNG_FIBROSIS	0.00534007869589657	0.0967231155341266	0.335068558717014	0.467045897407214	1.78728152638844	27	CCL5|TIMP1|CEBPB|DPP9|MT2A	NS
	REACTOME_REGULATION_OF_GENE_EXPRESSION_BY_HYPOXIA_INDUCIBLE_FACTOR	0.0116003787878788	0.140736670954831	0.206652311234449	0.682019572464096	1.7857266926298	8	VEGFA|CREBBP|CITED2|ARNT|HIF1A	NS
	WP_SARS_CORONAVIRUS_AND_INNATE_IMMUNITY	0.0108943501393463	0.133429850278089	0.220823464091113	0.557869545013481	1.78386845451232	15	TYK2|IRF9|TBK1|IFNAR2|IRF3|IFIH1|STAT1|TICAM1|IFNAR1|JAK1|DDX58|IKBKE	NS
	PID_AP1_PATHWAY	0.00290121661138248	0.064881662460213	0.431707695803346	0.400951979863615	1.78369099783031	48	HLA-A|TIMP1|FOSL1|ETS1|MAFG|MT2A|COL1A2|COPS5|CDKN1B|NFATC2|ATF2|HIF1A	NS
	PID_FRA_PATHWAY	0.006923289947383	0.109470932044295	0.291090917251384	0.48214964058236	1.78076515447154	24	PLAUR|FOSL1|COL1A2|NFATC2	NS
	PID_HIF2PATHWAY	0.00562113546936481	0.0990243864877144	0.326351610990907	0.464846338545371	1.77886430028326	27	VEGFA|PGK1|ETS1|SERPINE1|SLC2A1|CREBBP|CITED2|BHLHE40|ARNT|ELK1|TWIST1	NS
	REACTOME_CHAPERONE_MEDIATED_AUTOPHAGY	0.0129332643559234	0.151268694337086	0.204544131818546	0.520621103927177	1.77564370395447	18	PLIN2|RNASE1|VIM|PLIN3	NS
	REACTOME_LIPOPHAGY	0.0105335470574765	0.133108208641424	0.213387923018053	0.750119781164913	1.77259520693875	6	PLIN2|PLIN3|PRKAG1|PRKAB1	NS
	REACTOME_COPII_MEDIATED_VESICLE_TRANSPORT	0.00279932829283598	0.0635088274104732	0.431707695803346	0.381085870354777	1.77196867322515	58	CTSZ|BET1|GOSR2|NAPG|LMAN2L|TRAPPC4|NAPB|SCFD1|SAR1B|TRAPPC9|PPP6R3|TRAPPC6B|TBC1D20|SEC24C|SEC23IP|CSNK1D|PREB|RAB1B|GORASP1|CNIH3|MCFD2|CTSC|GOLGA2|CD59|TRAPPC3|TRAPPC10|SEC24A|TFG|SEC24B|SEC16A	NS
	REACTOME_GAP_JUNCTION_ASSEMBLY	0.0130423877602207	0.151787426784107	0.200513180400413	0.579245540596	1.76564175202961	13	TUBB3|TUBA1C|TUBA1A|TUBB2A|TUBB4B|TUBB6	NS
	WP_STRIATED_MUSCLE_CONTRACTION_PATHWAY	0.0128015755785327	0.151035102697184	0.200513180400413	0.609812692223372	1.76300346236448	11	TNNT1|VIM|MYL9|TPM1	NS
	REACTOME_C_TYPE_LECTIN_RECEPTORS_CLRS	0.000600752710464674	0.0203307364646729	0.477270815362862	0.333798730813655	1.76257015670114	105	PSMB9|RELB|NFKB2|IKBKG|MAP3K7|PSME2|PRKACA|CREBBP|UBE2N|PPP3CB|PDPK1|PSMB10|RELA|CALM1|PSMA6|CDC34|ICAM3|PSMB8|NRAS|PSMD3|PSMD9|CUL1|RAF1|PSMC1|NFATC2|UBC|BCL10|UBE2M|PSMC2|PSME1|UBE2D1|PSMC6|FCER1G|TRAF6|PSMD13|IKBKB|PSMD12|PAK1|PSMD7|PSMD14|PSMF1|HRAS	padj<0.05
	WP_HYPERTROPHY_MODEL	0.0135440180586907	0.156211723977366	0.196710025346243	0.578014783879633	1.761890190226	13	VEGFA|NR4A3|EIF4E|ATF3|DUSP14|ZEB1|IFRD1	NS
	KEGG_FOCAL_ADHESION	0.000164729319364779	0.00795737034523894	0.518848077743792	0.32074253311128	1.76166300891309	130	VEGFA|ITGB8|BIRC3|FN1|FLNB|COL6A2|ZYX|ITGA3|CAV1|COL6A1|MYL9|RAC2|VASP|PAK4|PDPK1|BCAR1|MET|TNC|BRAF|CAPN2|PARVA|COL1A2|AKT2|RAF1|PTK2|ROCK2|PIK3R2|ELK1|SOS2|CAV2|MAPK3|ARHGAP35|MAP2K1|MYLK|CRK|ROCK1	padj<0.05
	REACTOME_TFAP2_AP_2_FAMILY_REGULATES_TRANSCRIPTION_OF_GROWTH_FACTORS_AND_THEIR_RECEPTORS	0.013967803030303	0.157213354577647	0.18806904097585	0.672368829649514	1.76045822564807	8	VEGFA|YY1|ESR1	NS
	REACTOME_SCF_SKP2_MEDIATED_DEGRADATION_OF_P27_P21	0.00343178348070403	0.0689573993153965	0.431707695803346	0.382593430887345	1.75874593429132	55	PSMB9|CDKN1A|PSME2|PSMB10|PSMA6|PSMB8|PSMD3|PSMD9|CUL1|CDKN1B|PSMC1|UBC|PSMC2|PSME1|PSMC6|PSMD13|PSMD12|PSMD7|PSMD14|PSMF1	NS
	REACTOME_ACTIVATION_OF_THE_TFAP2_AP_2_FAMILY_OF_TRANSCRIPTION_FACTORS	0.0158921261738502	0.169603935764078	0.177673526439218	0.646551035635951	1.758488946199	9	CITED1|CREBBP|CITED2|YEATS4	NS
	REACTOME_CLEC7A_DECTIN_1_SIGNALING	0.00149323323596194	0.0416850286649993	0.45505986738723	0.343012412934135	1.75335259717143	90	PSMB9|RELB|NFKB2|IKBKG|MAP3K7|PSME2|UBE2N|PPP3CB|PDPK1|PSMB10|RELA|CALM1|PSMA6|CDC34|PSMB8|PSMD3|PSMD9|CUL1|PSMC1|NFATC2|UBC|BCL10|UBE2M|PSMC2|PSME1|UBE2D1|PSMC6|TRAF6|PSMD13|IKBKB|PSMD12	padj<0.05
	REACTOME_TRAF6_MEDIATED_IRF7_ACTIVATION	0.016510033020066	0.172474649352603	0.179054499269993	0.534221973291535	1.74669148150477	16	CREBBP|IRF7|RNF135|TBK1|TANK|IRF3|IFIH1|TRAF6|SIKE1|TRAF2|DDX58|IKBKE	NS
	WP_EPO_RECEPTOR_SIGNALING	0.0133832976445396	0.15505334027818	0.204544131818546	0.49774826937049	1.74412545914001	20	STAT5B|EPOR|RAF1|MAPK3|MAP2K1|STAT1|MAP2K2|PDK1|SOCS1|SHC1|AKT1|STAT5A|RASA1|GRB2|SRC|SOS1|STAT3	NS
	REACTOME_CARGO_CONCENTRATION_IN_THE_ER	0.00886181113265024	0.123872707789002	0.256635016972443	0.472016582874902	1.74333985212786	24	CTSZ|GOSR2|LMAN2L|SAR1B|SEC24C|PREB|MIA2|CNIH3|MCFD2|CTSC|CD59|SEC24A|SEC24B	NS
	PID_CMYB_PATHWAY	0.0024088747464854	0.0571882550445956	0.431707695803346	0.374545690503734	1.73824539542504	57	BIRC3|CDKN1A|CEBPB|ETS1|MAP3K7|CBX4|CEBPD|CREBBP|TOM1|NCOR1|CDK6|PIAS3|NRAS|COL1A2|CDKN1B|ADA|MAD1L1|ZFPM1|SMARCA2	NS
	WP_BLADDER_CANCER	0.00728226041363239	0.109532010431945	0.291090917251384	0.432081116553977	1.7376833407098	32	VEGFA|CDKN1A|ARAF|TYMP|RASSF1|BRAF|DAPK3|NRAS|RAF1|PIK3R2|MAP2K1	NS
	REACTOME_INTERLEUKIN_17_SIGNALING	0.0060436842892437	0.102801048794526	0.407017918923954	0.365316297685974	1.73348266562666	63	PPP2R5D|IKBKG|MAP3K7|VRK3|MAP2K7|MAPK7|UBE2N|IRAK1|MAPKAPK2|TNIP2|NOD1|MAP2K3|MAPKAPK3|CUL1|IL17RE|UBC|ATF2|PPP2CB|ELK1|MAPK3|IL17RC|MAP2K4|MAP2K1|TRAF6|IKBKB	NS
	REACTOME_ACTIVATION_OF_NOXA_AND_TRANSLOCATION_TO_MITOCHONDRIA	0.0108450067781292	0.133429850278089	0.208826601974224	0.784988308239188	1.73186832963606	5	PMAIP1|TFDP1|TP53	NS
	REACTOME_TP53_REGULATES_TRANSCRIPTION_OF_GENES_INVOLVED_IN_G1_CELL_CYCLE_ARREST	0.0207079219841079	0.197984498857099	0.155354732375283	0.634647566548494	1.72611390129458	9	CDKN1A|CDKN1B|PCBP4|ARID3A|TP53|ZNF385A	NS
	WP_CYTOSOLIC_DNASENSING_PATHWAY	0.00414850109318012	0.080832915239843	0.407017918923954	0.384827160165786	1.72574601379881	49	CCL5|CXCL10|ISG15|AIM2|IKBKG|TRADD|POLR3K|IRF7|POLR3D|RELA|TBK1|FADD|IRF3|POLR3H	NS
	WP_PLATELETMEDIATED_INTERACTIONS_WITH_VASCULAR_AND_CIRCULATING_CELLS	0.0196931531944126	0.19185905309102	0.155354732375283	0.727098640856927	1.71819434457937	6	CCL5|ICAM1	NS
	REACTOME_ACTIVATION_OF_NMDA_RECEPTORS_AND_POSTSYNAPTIC_EVENTS	0.00580832526621491	0.099593417231365	0.34452128726268	0.377917329137511	1.71659795776473	52	TUBB3|PRKACA|TUBA1C|NRGN|TUBA1A|PDPK1|TUBB2A|LIN7C|TUBB4B|TUBB6|PRKAG1|CALM1|PRKAB1|PPM1F|NRAS|PRKAR2B|CAMKK2|GIT1	NS
	BIOCARTA_HIF_PATHWAY	0.0181501740427648	0.181959674566678	0.168819300017839	0.576841270077281	1.71622088578676	12	VEGFA|LDHA|COPS5|P4HB|ARNT|HIF1A|ASPH	NS
	REACTOME_ACTIVATION_OF_IRF3_IRF7_MEDIATED_BY_TBK1_IKK_EPSILON	0.0174772036474164	0.176279873651588	0.173713219262156	0.547782254407617	1.71293805740306	14	PTPN11|IRF7|TBK1|TANK|IRF3|UBC|SARM1|TICAM1	NS
	REACTOME_PCP_CE_PATHWAY	0.00166926108151038	0.0438095867514766	0.45505986738723	0.34613129202847	1.71285976160175	76	PSMB9|PSME2|RAC2|PSMB10|PSMA6|PSMB8|PSMD3|PSMD9|PSMC1|CLTC|UBC|PSMC2|PSME1|AP2A1|PSMC6|DAAM1|FZD3|PSMD13|SMURF2|PSMD12|FZD6|AP2A2|DVL2|FZD7|PSMD7|PSMD14|PRKCA|PSMF1|PSMA1|PFN1|PSMC3|CLTB|PSME4|PSMC4|ARRB2|RAC1|PSMD11|PSMA7|FZD1|SMURF1|RHOA|PSMD1|PSMD8|RYK|PSMA3	padj<0.05
	WP_IL6_SIGNALING_PATHWAY	0.0072661217075386	0.109532010431945	0.297232921999731	0.410307417725121	1.70721949890231	37	TIMP1|IRF1|MAP3K7|PTPN11|TYK2|CREBBP|PIK3R2|HDAC1|NR2F6|MAPK3|MAP2K4|MAP2K1|STAT1|MAP2K2|PRKCD|IL6ST|JUNB|SHC1|AKT1|SOCS3|JAK1|BAD|RAC1|GRB2|IL6R|SOS1	NS
	BIOCARTA_RACCYCD_PATHWAY	0.0127106935617574	0.150653934750415	0.213387923018053	0.454864055113119	1.7068539285524	25	CDKN1A|IKBKG|TFDP1|RELA|CDK6|RAF1|CDKN1B|MAPK3|IKBKB|PAK1|HRAS	NS
	REACTOME_METABOLISM_OF_POLYAMINES	0.00725115359261701	0.109532010431945	0.310776919977249	0.373013823522754	1.70536854873645	54	PSMB9|SMOX|PSME2|OAZ2|PSMB10|PSMA6|PSMB8|PSMD3|PSMD9|OAZ1|PSMC1|PSMC2|PSME1|PSMC6|PSMD13|PSMD12|PSMD7|PSMD14|PSMF1|PSMA1|PSMC3|PSME4|PSMC4|ODC1|AZIN1|AZIN2|PSMD11|PSMA7|PSMD1|PSMD8|PSMA3	NS
	REACTOME_NR1H2_NR1H3_REGULATE_GENE_EXPRESSION_TO_CONTROL_BILE_ACID_HOMEOSTASIS	0.0210113137843454	0.198680511225501	0.150964206987421	0.682945458829419	1.70286182548845	7	RXRB|NR1H2|NCOR1|NCOR2	NS
	REACTOME_FCERI_MEDIATED_NF_KB_ACTIVATION	0.00246401774492722	0.0572350887037793	0.431707695803346	0.348332830456113	1.69819822356117	72	PSMB9|IKBKG|MAP3K7|PSME2|UBE2N|PDPK1|PSMB10|RELA|PSMA6|CDC34|PSMB8|PSMD3|PSMD9|CUL1|PSMC1|UBC|BCL10|PSMC2|PSME1|UBE2D1|PSMC6|FCER1G|TRAF6|PSMD13|IKBKB|PSMD12|PSMD7|PSMD14|PSMF1	NS
	SA_G1_AND_S_PHASES	0.0228241785803863	0.208910275120119	0.150964206987421	0.555927816924036	1.69456525062893	13	CDKN1A|NXT1|CDKN1B|ARF1|TP53	NS
	REACTOME_EXTRACELLULAR_MATRIX_ORGANIZATION	0.00039411172091722	0.0146906571912911	0.49849310876659	0.302937496618912	1.6938800886761	147	TIMP1|ITGB8|LOXL4|PLOD2|FN1|CTSB|COL6A2|SERPINE1|ITGA3|CAST|LOXL2|COL6A1|MMP16|P4HA2|PLOD1|LTBP4|TRAPPC4|A2M|TNC|LOX|ADAM9|COL18A1|LTBP3|CAPN2|ICAM3	padj<0.05
	KEGG_TOLL_LIKE_RECEPTOR_SIGNALING_PATHWAY	0.00572390572390572	0.099593417231365	0.354819512103747	0.35680465427662	1.6930935934731	63	CCL5|CXCL10|IKBKG|MAP3K7|MYD88|MAP2K7|IRAK1|IRF7|RELA|TBK1|MAP2K3|IFNAR2|AKT2|FADD|IRF3|PIK3R2|MAPK3|MAP2K4|MAP2K1|TRAF6|IKBKB|TIRAP|STAT1|TICAM1	NS
	REACTOME_DEPOLYMERISATION_OF_THE_NUCLEAR_LAMINA	0.0200101317122594	0.193172022106351	0.162190534576841	0.541075189114501	1.69196478325695	14	LMNA|CNEP1R1|LEMD3|LPIN1|TMPO|LEMD2|EMD|PRKCA	NS
	KEGG_COMPLEMENT_AND_COAGULATION_CASCADES	0.0172274562584118	0.17513445650844	0.180467893079923	0.474201579776111	1.69186937864033	21	PLAUR|C1S|C1R|SERPINE1|SERPING1|A2M|CFI	NS
	WP_VITAMIN_D_RECEPTOR_PATHWAY	0.00315471216767766	0.0673145028719335	0.431707695803346	0.34815903895058	1.69142627183533	71	IGFBP5|CDKN1A|HLA-DRB1|ABCB1|G6PD|HILPDA|CDKN2D|NINJ1|DUSP10|MED9|TPM1|IGFBP3|TIMP3|CDC34|CDKN1B|NFATC2|HIF1A|LRRC8A|CCNC|BCL6	NS
	WP_PHOTODYNAMIC_THERAPYINDUCED_AP1_SURVIVAL_SIGNALING	0.00847201210287443	0.122037668454212	0.274717458595242	0.400383965015743	1.68947451535821	39	CDKN1A|TNFSF10|BCL3|BAK1|TNFRSF1A|MAP2K7|MAP2K3|ATF2|ELK1|MAP2K4|TRAF6|CFLAR|BID|TP53|HSP90AA1	NS
	REACTOME_NEGATIVE_REGULATION_OF_MAPK_PATHWAY	0.00822168087697929	0.119814518469003	0.279865652661932	0.397414580312305	1.68912907975215	40	PPP2R5D|ARAF|PPP5C|BRAP|BRAF|DUSP10|NRAS|RAF1|UBC|PPP2CB|MAPK3|PPP2R5C|MAP2K1|PPP2R5E|PPP2R5A|HRAS|MAP2K2|PPP2R5B	NS
	BIOCARTA_PCAF_PATHWAY	0.0218796618597713	0.203597621208439	0.1535535368591	0.567579997570693	1.68866670384926	12	IRF1|CREBBP|IRF7|RELA|IRF3|IRF2|ATF2	NS
	BIOCARTA_RELA_PATHWAY	0.0233258088788563	0.211246409987389	0.149308206900753	0.553967540649594	1.68858998557621	13	IKBKG|TNFRSF1A|TRADD|CREBBP|RELA|FADD|TRAF6|IKBKB	NS
	REACTOME_ABERRANT_REGULATION_OF_MITOTIC_G1_S_TRANSITION_IN_CANCER_DUE_TO_RB1_DEFECTS	0.0233258088788563	0.211246409987389	0.149308206900753	0.553708318319278	1.6877998305601	13	CDKN1A|TFDP1|CDK6|CDKN1B	NS
	REACTOME_REDUCTION_OF_CYTOSOLIC_CA_LEVELS	0.0187528242205151	0.185508707289096	0.158177999589196	0.763211874213378	1.68382440843893	5	ATP2A2|CALM1|ATP2B1|ATP2B4	NS
	KEGG_BLADDER_CANCER	0.0136906495776289	0.157197994257418	0.211070537868325	0.417773061963471	1.68014120996782	32	VEGFA|CDKN1A|ARAF|TYMP|RASSF1|BRAF|DAPK3|NRAS|RAF1|MAPK3|MAP2K1	NS
	REACTOME_FORMATION_OF_SENESCENCE_ASSOCIATED_HETEROCHROMATIN_FOCI_SAHF	0.0270802560315116	0.224804214059295	0.137111915255226	0.579754218390833	1.67610269083913	11	HMGA1|CDKN1A|UBN1	NS
	WP_HEPATITIS_B_INFECTION	0.000897588977533327	0.0278144439785026	0.477270815362862	0.31077665532264	1.67406599610952	118	CDKN1A|CREB3|IKBKG|MAP3K7|ARAF|MYD88|TYK2|CREBBP|MAP2K7|STAT5B|DDB1|IRAK1|IRF7|STAT6|BRAF|RELA|TBK1|MAP2K3|NRAS|CASP9|AKT2|PCNA|RAF1|FADD|IRF3|CREB5|NFATC2|VDAC3|PIK3R2|IFIH1|ATF2|ELK1|SOS2|MAPK3|MAP2K4|MAP2K1|TRAF6|IKBKB|TIRAP|STAT1|TICAM1|BID|PRKCA|CREB3L2|HRAS|IFNAR1|MAP2K2	padj<0.05
	PID_SMAD2_3NUCLEAR_PATHWAY	0.00680503572643756	0.109470932044295	0.326351610990907	0.34807465781203	1.6736323282758	67	CDKN1A|CEBPB|SERPINE1|TGIF1|TFDP1|CITED1|CREBBP|E2F4|IRF7|TGIF2|NCOR1|PIAS3|TFE3|PIAS4|SAP30|COL1A2|DCP1A|ATF2|HDAC1|RUNX2|TCF3|SP3|E2F5|CBFB|SKI	NS
	BIOCARTA_DEATH_PATHWAY	0.0154581225407532	0.167051643591669	0.194887297433682	0.437071276880895	1.67257527198261	27	BIRC3|TNFSF10|LMNA|TRADD|CASP7|RELA|SPTAN1|CASP9|FADD|CFLAR|BID|DFFB|CASP6|TRAF2|CASP3|NFKB1|APAF1	NS
	REACTOME_REGULATION_OF_TNFR1_SIGNALING	0.0151471016603554	0.165780193491209	0.200513180400413	0.415430676475719	1.67072093196065	32	BIRC3|IKBKG|TNFRSF1A|SPPL2B|TRADD|CLIP3|RBCK1|USP4|FADD|UBC|RNF31|IKBKB|CFLAR	NS
	REACTOME_PYROPTOSIS	0.024831867563373	0.218517421678909	0.146922135732098	0.488550250234344	1.66626202693338	18	IRF1|BAK1|CHMP4B|CHMP6|CASP4|IRF2|CHMP4A|TP53|CYCS|CHMP7|CASP3	NS
	REACTOME_INTERLEUKIN_12_SIGNALING	0.0118074477747502	0.141250026403059	0.232056818075608	0.399995999542715	1.66431543862491	37	SOD2|ANXA2|CNN2|RALA|PSME2|TYK2|BOLA2	NS
	WP_FOCAL_ADHESION	0.00068545389031748	0.0223162962771716	0.477270815362862	0.302848419762307	1.66338044794931	130	VEGFA|ITGB8|BIRC3|FN1|FLNB|COL6A2|ZYX|ITGA3|CAV1|MYL9|RAC2|VASP|PAK4|PDPK1|BCAR1|MET|TNC|BRAF|CAPN2|PARVA|COL1A2|AKT2|RAF1|PTK2|ROCK2|PIK3R2|ELK1|CAV2|MAPK3|ARHGAP35|MAP2K1|MYLK|CRK|ROCK1	padj<0.05
	REACTOME_PYRIMIDINE_SALVAGE	0.0329882013002649	0.249549627827497	0.122637391177921	0.610798141712788	1.66124825630255	9	UPP1|TYMP|UCK1|DCK	NS
	REACTOME_IRE1ALPHA_ACTIVATES_CHAPERONES	0.00756381972896313	0.112451701404007	0.297232921999731	0.373179575069956	1.66014156820685	48	LMNA|GOSR2|DNAJB9|CUL7|DNAJC3|DCTN1|WIPI1|ACADVL|ATP6V0D1|PREB|GSK3A|WFS1|MYDGF|CXXC1|ADD1|TATDN2|ARFGAP1|FKBP14|SYVN1|TPP1|PPP2R5B|XBP1|SHC1|EXTL3|ZBTB17|PDIA5|GFPT1|HYOU1|DDX11|EXTL1|SRPRB|SRPRA|HDGF	NS
	REACTOME_DECTIN_1_MEDIATED_NONCANONICAL_NF_KB_SIGNALING	0.00868403473613895	0.122721633743678	0.285313392143872	0.356827831332387	1.65917392389075	58	PSMB9|RELB|NFKB2|PSME2|PSMB10|RELA|PSMA6|PSMB8|PSMD3|PSMD9|CUL1|PSMC1|UBC|UBE2M|PSMC2|PSME1|PSMC6|PSMD13|PSMD12|PSMD7|PSMD14|PSMF1	NS
	REACTOME_INTRINSIC_PATHWAY_OF_FIBRIN_CLOT_FORMATION	0.0336174242424242	0.252818757752968	0.120420653167431	0.633190365984383	1.65787755030134	8	SERPINE2|SERPING1|A2M|C1QBP	NS
	PID_AURORA_A_PATHWAY	0.0157457772688234	0.169448280901313	0.194887297433682	0.42404069858285	1.65433819233829	29	PPP2R5D|PRKACA|TACC1|OAZ1|CPEB1|GIT1|FZR1|CKAP5|PAK1|GADD45A|TP53|CDC25B|AKT1	NS
	REACTOME_PYRIMIDINE_CATABOLISM	0.0327455919395466	0.249549627827497	0.119991298354729	0.69945824803154	1.65287780571394	6	UPP1|NT5C3A|TYMP	NS
	KEGG_RENAL_CELL_CARCINOMA	0.00868403473613895	0.122721633743678	0.285313392143872	0.355348894929786	1.65229718250787	58	VEGFA|ETS1|SLC2A1|ARAF|PTPN11|CREBBP|PAK4|MET|BRAF|NRAS|AKT2|RAF1|ARNT|PIK3R2|HIF1A|SOS2|MAPK3|MAP2K1|CRK|PAK1|EGLN2|HRAS|MAP2K2|CUL2	NS
	REACTOME_TFAP2_AP_2_FAMILY_REGULATES_TRANSCRIPTION_OF_CELL_CYCLE_FACTORS	0.0257568910980569	0.220475798501631	0.134646973904378	0.748516354561647	1.65140264520342	5	CDKN1A|KDM5B|MYC|TFAP2C	NS
	KEGG_FRUCTOSE_AND_MANNOSE_METABOLISM	0.0187307799832262	0.185508707289096	0.17632375173773	0.43564647536164	1.6482518989102	26	ALDOA|MPI|PFKFB4|ALDOC|TPI1|HK2|PMM2	NS
	WP_RALA_DOWNSTREAM_REGULATED_GENES	0.0300845350571855	0.241051165629536	0.13063133623686	0.553910290682621	1.64799652700711	12	RALA|RAC2|NRAS|YBX3|EXOC8	NS
	WP_IL18_SIGNALING_PATHWAY	0.000257608867030229	0.0112300001017246	0.49849310876659	0.284598709544593	1.6471499985012	179	VEGFA|CCL5|TIMP1|ENO1|TGM2|IL18BP|BIRC3|FN1|CEBPB|NFKB2|ZNF444|ZBTB7A|IRF1|MAP3K7|RAE1|TF|RXRB|RUSC1|PPP1R13L|MYD88|TNFRSF1A|MAP2K7|IRAK1|USP5|RELA|TIMP3|NCAPH2|RASA3|ELAVL1|ICAM1|UCK1|COL1A2|RANGAP1|FADD|TOMM40|PRCC|RGS16|RUNX2|LMNB2|KLC1|EPB41|MAPK3|IL17RC|BAZ1B|TRAF6|ACADS|IKBKB|BPGM|CFLAR|NFKBIE|STK40	padj<0.05
	BIOCARTA_RAS_PATHWAY	0.0248929336188437	0.218517421678909	0.149308206900753	0.46979398055812	1.64617275933159	20	RALA|RELA|CASP9|RAF1|ELK1|MAPK3|MAP2K1|HRAS|PLD1|AKT1|RALGDS|NFKB1|BAD|RAC1|RHOA	NS
	REACTOME_ER_TO_GOLGI_ANTEROGRADE_TRANSPORT	0.000985650256236278	0.029824617165173	0.45505986738723	0.301115256189528	1.64616426831463	127	TUBB3|CTSZ|BET1|GOSR2|NAPG|LMAN2L|TUBA1C|TRAPPC4|COG1|NAPB|DYNLL2|KDELR1|SCFD1|TUBA1A|ARFGAP3|TUBB2A|COG7|SAR1B|TRAPPC9|TUBB4B|PPP6R3|TMED9|TUBB6|SPTAN1|DCTN6|TRAPPC6B|CD55|TBC1D20|SEC24C|SEC23IP|DCTN1|CSNK1D|PREB|RAB1B|MIA2|TMEM115|TMED7|DCTN3|DYNC1LI1|ARF1|GORASP1|CNIH3|MCFD2|CTSC|KDELR2|COPG1|CAPZA2|ARFGAP1|COPB1|GOLGA2|CD59|TRAPPC3|BET1L|TRAPPC10|ARCN1	padj<0.05
	WP_FOCAL_ADHESION_PI3KAKTMTORSIGNALING_PATHWAY	0.000557528337978765	0.0196433271956354	0.477270815362862	0.284947262741209	1.6459092935682	175	VEGFA|ITGB8|FN1|CDKN1A|PFKFB4|COL6A2|PPP2R5D|CREB3|ITGA3|PELO|IKBKG|SLC2A1|CRTC2|SLC2A3|CSF1|PDPK1|RAB11B|MET|TNC|PPP2R3C|EPOR|AKT1S1|DDIT4|STK11|ELAVL1|NRAS|CASP9|RAB8A|EFNA4|COL1A2|IFNAR2|AKT2|RAF1|MLST8|CDKN1B|CREB5|PTK2|PIK3R2|TBC1D1|ATF2|PPP2CB|HIF1A|MAPK3|RPS6KB2|PPP2R5C|MAP2K1	padj<0.05
	BIOCARTA_VEGF_PATHWAY	0.0255720053835801	0.220475798501631	0.147704896905467	0.460410513929286	1.64266523635116	21	VEGFA|EIF2S1|EIF1|EIF2B3|ELAVL1|EIF2B4|ARNT|HIF1A|PRKCA|EIF2B5|HRAS	NS
	REACTOME_TRANSFERRIN_ENDOCYTOSIS_AND_RECYCLING	0.0248715869153825	0.218517421678909	0.150129441088022	0.454504291700754	1.64148007060443	22	TF|MCOLN1|ATP6V0A1|ATP6V0D1|ATP6V1D|ATP6V1A|ATP6V1C1|ATP6V1H|TFRC|ATP6V0B|ATP6V0A2|TCIRG1|ATP6V1B2	NS
	REACTOME_HEDGEHOG_LIGAND_BIOGENESIS	0.00959311941779689	0.130547635674993	0.269842314478839	0.353659107648949	1.6413119440625	57	PSMB9|PSME2|SEL1L|PSMB10|PSMA6|PSMB8|PSMD3|PSMD9|P4HB|PSMC1|UBC|PSMC2|PSME1|PSMC6|VCP|PSMD13|PSMD12|PSMD7|PSMD14|PSMF1|SYVN1|PSMA1|PSMC3|DERL2|PSME4|PSMC4|ERLEC1	NS
	PID_ARF6_DOWNSTREAM_PATHWAY	0.0298961236382062	0.240290093742083	0.132308522605383	0.513148237707186	1.64086561440151	15	PLAUR|PIP5K1A|MAPK3|ARF1|RAB11FIP3|PLD1|TIAM1|ARF6|RAC1|PLD2|RHOA|KALRN	NS
	REACTOME_RND3_GTPASE_CYCLE	0.0154218324765649	0.167051643591669	0.202498775969141	0.397175243267778	1.63974422278063	36	CAV1|RND3|KCTD13|WDR6|TNFAIP1|CPD|CKB|RASAL2|PICALM|LEMD3|PIK3R2|ARHGAP35|CKAP4|ROCK1	NS
	WP_TOLLLIKE_RECEPTOR_SIGNALING_PATHWAY	0.0104871447902571	0.133108208641424	0.260820567718869	0.345127857585015	1.63969376095599	64	CCL5|CXCL10|IKBKG|MAP3K7|MYD88|MAP2K7|IRAK1|IRF7|RELA|TBK1|MAP2K3|IFNAR2|AKT2|FADD|IRF3|PIK3R2|MAPK3|MAP2K4|MAP2K1|TRAF6|IKBKB|TIRAP|STAT1|TICAM1	NS
	REACTOME_OTHER_INTERLEUKIN_SIGNALING	0.0328567845497868	0.249549627827497	0.12546307449004	0.536756084950722	1.63612645730482	13	IL32|STX4|IL10RB|CSF1|TYK2	NS
	REACTOME_METALLOTHIONEINS_BIND_METALS	0.0339413530362503	0.253770813980336	0.11831785640414	0.656073596589146	1.63585930310961	7	MT2A|MT1X|MT1E|MT1F|MT1A|MT1G|MT1M	NS
	REACTOME_INTERLEUKIN_20_FAMILY_SIGNALING	0.0329886755292959	0.249549627827497	0.124026527381656	0.56547501233364	1.63482068729988	11	IL10RB|PTPN11|TYK2|STAT5B|STAT1|SOCS3|JAK1|STAT5A|STAT2|STAT3	NS
	REACTOME_NCAM1_INTERACTIONS	0.0332348596750369	0.250674660070953	0.123558344666082	0.565242852702121	1.63414950049218	11	COL6A2|COL6A1|COL9A3|NCAM1|AGRN|COL4A5|COL4A2	NS
	PID_TCR_RAS_PATHWAY	0.0320735952262556	0.248473755788944	0.126448470699906	0.548864045187541	1.63298291344873	12	BRAF|NRAS|RAF1|ELK1|MAPK3|MAP2K1|PRKCA|HRAS	NS
	REACTOME_RESPONSE_OF_MTB_TO_PHAGOCYTOSIS	0.0281049250535332	0.23020976827289	0.140389202001749	0.465927618751423	1.63262490698077	20	ENO1|PGK1|SFPQ|HGS|UBC|GSK3A|ATP6V1H|MAPK3	NS
	PID_VEGFR1_PATHWAY	0.0256826169234928	0.220475798501631	0.147704896905467	0.451433428523724	1.63038939270173	22	VEGFA|CAV1|PTPN11|PRKACA|PDPK1|HIF1A|MAPK3|NCK1|PRKCA|HSP90AA1|CBL	NS
	KEGG_PENTOSE_PHOSPHATE_PATHWAY	0.031183932346723	0.244260947693813	0.132308522605383	0.471661280943779	1.62975941282374	19	ALDOA|ALDOC|G6PD|GPI|PGM1|PFKP	NS
	PID_PI3KCI_AKT_PATHWAY	0.0183512962423536	0.182943929981913	0.181914998907505	0.404564216736708	1.6270197255493	32	CDKN1A|PRKDC|PRKACA|PDPK1|CASP9|AKT2|RAF1|MLST8|CDKN1B|GSK3A|YWHAG	NS
	WP_HEREDITARY_LEIOMYOMATOSIS_AND_RENAL_CELL_CARCINOMA_PATHWAY	0.0322410147991543	0.249020690881156	0.130086070372915	0.470476888503493	1.62566691083975	19	VEGFA|LDHA|SLC2A1|KEAP1|PRKAG1|PRKAB1	NS
	REACTOME_NUCLEOTIDE_BINDING_DOMAIN_LEUCINE_RICH_REPEAT_CONTAINING_RECEPTOR_NLR_SIGNALING_PATHWAYS	0.0141198619391277	0.157213354577647	0.215782858966574	0.367237555588398	1.62525366743467	47	BIRC3|NFKB2|AIM2|IKBKG|MAP3K7|UBE2N|IRAK1|RELA|NOD1|CASP4|CASP9|UBC|APP|TRAF6|IKBKB	NS
	KEGG_ECM_RECEPTOR_INTERACTION	0.0152253349573691	0.165930345382853	0.204544131818546	0.381278945252962	1.62054787576717	40	ITGB8|FN1|COL6A2|ITGA3|COL6A1|TNC	NS
	WP_FOLATE_METABOLISM	0.019270678920842	0.189448605703168	0.179054499269993	0.401572584887874	1.62035069547838	33	SOD2|GPX4|NFKB2|SERPINE1|CSF1|ABCA1|RELA|SLC19A1|GART|ICAM1	NS
	BIOCARTA_IL2_PATHWAY	0.0344565492779326	0.255395517990901	0.123095330850962	0.50620253397108	1.61865572339746	15	STAT5B|RAF1|ELK1|MAPK3|MAP2K1|HRAS|CSNK2A1|SHC1|JAK1|STAT5A|GRB2|SOS1	NS
	REACTOME_RESPONSE_TO_ELEVATED_PLATELET_CYTOSOLIC_CA2	0.00979363413781042	0.131193890637752	0.274717458595242	0.331256849533918	1.61859112499693	73	ALDOA|VEGFA|TAGLN2|TIMP1|FN1|SERPINE1|STX4|SERPING1|TF|A2M|LGALS3BP|CALM1|TIMP3	NS
	WP_TRANSCRIPTIONAL_CASCADE_REGULATING_ADIPOGENESIS	0.0461647727272727	0.299837867309458	0.102435227350191	0.617359432969049	1.61642753802005	8	CEBPB|CEBPD|CEBPG|SREBF1|DDIT3|KLF2	NS
	PID_FGF_PATHWAY	0.0215892053973014	0.202654876941091	0.170004278488927	0.394722049324651	1.61531633599364	35	PLAUR|PTPN11|PAK4|PDPK1|STAT5B|MET|CTNND1	NS
	BIOCARTA_FBW7_PATHWAY	0.0464015151515152	0.299861047662555	0.10216770010847	0.61642988187617	1.61399370141809	8	TFDP1|CDC34|CUL1|FBXW7	NS
	WP_COMPLEMENT_AND_COAGULATION_CASCADES	0.0306864064602961	0.244260947693813	0.134646973904378	0.452314340712385	1.61377948789729	21	PLAUR|C1S|C1R|SERPINE1|SERPING1|CFI	NS
	REACTOME_ASYMMETRIC_LOCALIZATION_OF_PCP_PROTEINS	0.0105575717584955	0.133108208641424	0.256635016972443	0.350796104925929	1.61257662441511	55	PSMB9|PSME2|PSMB10|PSMA6|PSMB8|PSMD3|PSMD9|PSMC1|UBC|PSMC2|PSME1|PSMC6|FZD3|PSMD13|SMURF2|PSMD12|DVL2|FZD7|PSMD7|PSMD14|PSMF1	NS
	REACTOME_REGULATION_OF_IFNA_SIGNALING	0.0376661742983752	0.271365266933952	0.115931642749028	0.557689001215212	1.61231088267488	11	PTPN11|TYK2|IFNAR2|STAT1|IFNAR1|SOCS1|SOCS3|JAK1|STAT2|USP18|PTPN1	NS
	REACTOME_TRAF3_DEPENDENT_IRF_ACTIVATION_PATHWAY	0.03596757852077	0.263557299018292	0.120420653167431	0.51559388763363	1.61228368605539	14	CREBBP|IRF7|RNF135|TBK1|IRF3|IFIH1|SIKE1|DDX58|IKBKE	NS
	REACTOME_DOWNSTREAM_SIGNALING_EVENTS_OF_B_CELL_RECEPTOR_BCR	0.0108278030038421	0.133429850278089	0.260820567718869	0.326734792966073	1.61192680219053	75	PSMB9|IKBKG|MAP3K7|PSME2|PPP3CB|PSMB10|RELA|CALM1|PSMA6|PSMB8|NRAS|PSMD3|PSMD9|CUL1|PSMC1|NFATC2|UBC|BCL10|PSMC2|PSME1|PSMC6|PSMD13|IKBKB|NFKBIE|PSMD12|PSMD7|PSMD14|PSMF1|HRAS	NS
	WP_TYPE_III_INTERFERON_SIGNALING	0.0414472177696359	0.288114173252712	0.10640946434982	0.682044121976047	1.61172678269858	6	IL10RB|TYK2|IRF9|STAT1|JAK1|STAT2	NS
	REACTOME_RECYCLING_PATHWAY_OF_L1	0.0224887556221889	0.207315696990215	0.166521148019972	0.393447214634528	1.61009934519171	35	TUBB3|L1CAM|TUBA1C|TUBA1A|TUBB2A|TUBB4B|TUBB6|CLTC|AP2A1|RPS6KA4|AP2A2|RDX	NS
	REACTOME_SEMA4D_MEDIATED_INHIBITION_OF_CELL_ATTACHMENT_AND_MIGRATION	0.0421341882299061	0.288984352339516	0.105519930289441	0.680698623578374	1.60854725848052	6	RRAS|MET|ARHGAP35	NS
	REACTOME_SELECTIVE_AUTOPHAGY	0.0102075535896563	0.132542283298097	0.265216893779997	0.334479936056557	1.60826541542183	67	PLIN2|TUBB3|VIM|PLIN3|TUBA1C|DYNLL2|UBE2N|TUBA1A|TUBB2A|TOMM70|HSF1|TUBB4B|SQSTM1|TUBB6|PRKAG1|PRKAB1|PEX5	NS
	REACTOME_UCH_PROTEINASES	0.0100937274693583	0.132035920458698	0.274717458595242	0.320768048241578	1.60747572845066	81	PSMB9|INO80B|UCHL3|ACTR8|PSME2|MCRS1|PSMB10|PSMA6|PSMB8|INO80E|PSMD3|PSMD9|FOXK2|FOXK1|BAP1|ACTL6A|PSMC1|UBC|PSMC2|USP15|PSME1|PSMC6|ADRM1|PSMD13|ASXL1|PSMD12|INO80C|PSMD7|PSMD14|PSMF1	NS
	REACTOME_DEX_H_BOX_HELICASES_ACTIVATE_TYPE_I_IFN_AND_INFLAMMATORY_CYTOKINES_PRODUCTION	0.0410990533364119	0.286468198323175	0.10732131625112	0.644192967242629	1.60623604415766	7	NFKB2|MYD88|IRF7|RELA	NS
	WP_LNCRNAMEDIATED_MECHANISMS_OF_THERAPEUTIC_RESISTANCE	0.0432791389970231	0.290636933421262	0.104084546739236	0.679103866584338	1.60477871554266	6	CDKN1A|ABCB1|HIF1A|TP53	NS
	REACTOME_CELLULAR_RESPONSE_TO_HYPOXIA	0.00957264957264957	0.130547635674993	0.274717458595242	0.332106144482052	1.60272110386996	68	VEGFA|PSMB9|PSME2|CREBBP|PSMB10|CITED2|PSMA6|PSMB8|PSMD3|PSMD9|PSMC1|UBC|ARNT|PSMC2|HIF1A|PSME1|UBE2D1|PSMC6|PSMD13|PSMD12|PSMD7|EGLN2|PSMD14|PSMF1|CUL2|PSMA1|LIMD1|PSMC3|EGLN1|PSME4|PSMC4	NS
	WP_ANGIOGENESIS	0.0353060706121412	0.259449181755506	0.121736367223309	0.490117127098148	1.60248633272661	16	VEGFA|CREBBP|TIMP3|PTK2|ARNT|HIF1A	NS
	REACTOME_SYNTHESIS_OF_GDP_MANNOSE	0.0386353366470854	0.276796896535665	0.10954123067857	0.72556988867291	1.60077735928175	5	MPI|PMM2|GMPPA|GMPPB|PMM1	NS
	REACTOME_RESPONSE_OF_EIF2AK1_HRI_TO_HEME_DEFICIENCY	0.0390070921985816	0.277821089154852	0.115547533922279	0.511819965287162	1.60048247277962	14	CEBPB|EIF2S1|CEBPG|ATF5|DDIT3|ATF3|ATF4|GRB10|EIF2AK1|TRIB3	NS
	REACTOME_IRON_UPTAKE_AND_TRANSPORT	0.0167545764815389	0.173761172219831	0.196710025346243	0.369147242419138	1.5994288962716	43	FTH1|FTL|TF|MCOLN1|CUL1|CAND1|ATP6V0A1|ATP6V0D1|ATP6V1D|ATP6V1A|UBC|ATP6V1C1|SLC22A17|ATP6V1H	NS
	REACTOME_CASPASE_ACTIVATION_VIA_DEATH_RECEPTORS_IN_THE_PRESENCE_OF_LIGAND	0.0416051206302314	0.288432264854327	0.110200614426747	0.553170772551459	1.59924842451431	11	TNFSF10|TRADD|FADD|CFLAR|TICAM1|TNFRSF10B|TRAF2	NS
	WP_FIBRIN_COMPLEMENT_RECEPTOR_3_SIGNALING_PATHWAY	0.0340632603406326	0.253944074191615	0.12797030576243	0.442656017133559	1.5986890410625	22	CXCL10|IKBKG|MYD88|IRAK1|RELA|RASSF5|IRF3|TRAF6|IKBKB|TIRAP|TICAM1	NS
	REACTOME_CYCLIN_A_CDK2_ASSOCIATED_EVENTS_AT_S_PHASE_ENTRY	0.0103019538188277	0.132542283298097	0.269842314478839	0.319689932677081	1.59755404644481	79	PSMB9|CDKN1A|TFDP1|PSME2|LIN37|E2F4|PSMB10|PSMA6|PSMB8|PSMD3|PSMD9|CUL1|AKT2|CDKN1B|PSMC1|FZR1|UBC|PSMC2|PSME1|PSMC6|CDK7|PSMD13|E2F5|PSMD12|PSMD7|PSMD14|PSMF1	NS
	REACTOME_COLLAGEN_BIOSYNTHESIS_AND_MODIFYING_ENZYMES	0.0217391304347826	0.203320158102767	0.168819300017839	0.393055216048991	1.59708268662797	34	PLOD2|COL6A2|COL6A1|P4HA2|PLOD1|COL18A1|COL1A2|P4HB|COL9A3|P4HA1|COL8A1|COL27A1|BMP1|COL16A1|COLGALT2|COL22A1|P3H3|COL15A1|COLGALT1|PCOLCE|SERPINH1|PPIB|COL4A5	NS
	BIOCARTA_SKP2E2F_PATHWAY	0.0494791666666667	0.312722483654938	0.0988657646175472	0.609796830623683	1.596626433449	8	TFDP1|CDC34|CUL1	NS
	REACTOME_ASSEMBLY_OF_ACTIVE_LPL_AND_LIPC_LIPASE_COMPLEXES	0.0497159090909091	0.312722483654938	0.0986244904449457	0.609305662611117	1.59534041195341	8	ANGPTL4|LMF2|FURIN	NS
	WP_INFLAMMATORY_RESPONSE_PATHWAY	0.0496026968456537	0.312722483654938	0.0996000488530923	0.585398180623997	1.5921654641536	9	FN1|TNFRSF1A|COL1A2|THBS3|LAMC1|LAMB2	NS
	REACTOME_CROSS_PRESENTATION_OF_SOLUBLE_EXOGENOUS_ANTIGENS_ENDOSOMES	0.0169119949890385	0.173879241137449	0.196710025346243	0.365844865533957	1.59043099159643	44	PSMB9|PSME2|PSMB10|PSMA6|PSMB8|PSMD3|PSMD9|PSMC1|PSMC2|PSME1|PSMC6|PSMD13|PSMD12|PSMD7|PSMD14|PSMF1|PSMA1|PSMC3|PSME4|PSMC4	NS
	PID_HIV_NEF_PATHWAY	0.0268243438130949	0.224804214059295	0.149308206900753	0.398553550532513	1.59020809525306	31	BIRC3|TNFRSF1A|TRADD|MAP2K7|BAG4|CASP7|RELA|CASP9|FADD|CFLAR|BID|DFFB|CRADD|CYCS|CASP6|TRAF2|CASP3|NFKB1|APAF1	NS
	WP_IL1_AND_MEGAKARYOCYTES_IN_OBESITY	0.0422675285927399	0.289127881756721	0.109869472131707	0.534418053152752	1.59000312935199	12	TIMP1|MYD88|IRAK1|ICAM1	NS
	KEGG_STARCH_AND_SUCROSE_METABOLISM	0.0419037765131919	0.288984352339516	0.11260357881031	0.464927088297681	1.58569226430962	18	PGM2L1|HK2|GBE1|GPI|PGM1|UXS1|UGP2	NS
	REACTOME_INFECTION_WITH_MYCOBACTERIUM_TUBERCULOSIS	0.0364963503649635	0.265165573838096	0.123558344666082	0.437940861821622	1.58165986528643	22	ENO1|PGK1|SFPQ|HGS|UBC|GSK3A|ATP6V1H|MAPK3	NS
	PID_INTEGRIN_CS_PATHWAY	0.0420572586774766	0.288984352339516	0.111211882754101	0.494388378738143	1.58087825548382	15	ITGB8|ITGA3	NS
	REACTOME_RESPONSE_TO_METAL_IONS	0.0512882253792439	0.319402701393258	0.0979108420486795	0.581142202610544	1.58059005884231	9	MT2A|MTF1|MT1X|MT1E	NS
	REACTOME_TRAIL_SIGNALING	0.0447356529597831	0.296546647970521	0.101638713652309	0.716227296093779	1.58016540871552	5	TNFSF10|FADD|CFLAR|TNFRSF10B	NS
	REACTOME_LATE_ENDOSOMAL_MICROAUTOPHAGY	0.0257658173489837	0.220475798501631	0.151812881287453	0.404445069306925	1.57788845998382	29	PLIN2|RNASE1|VIM|PLIN3|CHMP4B|CHMP6	NS
	WP_TGFBETA_SIGNALING_IN_THYROID_CELLS_FOR_EPITHELIALMESENCHYMAL_TRANSITION	0.042817329617431	0.290570374079241	0.110200614426747	0.492245360357101	1.57402564465114	15	FN1|VIM|TNC|RUNX2|MAPK3	NS
	WP_ADIPOGENESIS	0.0108932461873638	0.133429850278089	0.265216893779997	0.313221614734692	1.57197490251541	82	PLIN2|HMGA1|CDKN1A|CEBPB|SERPINE1|LMNA|CEBPD|E2F4|STAT5B|STAT6|NCOR1|CELF1|LPIN1	NS
	KEGG_PRIMARY_IMMUNODEFICIENCY	0.0522478736330498	0.321509989110933	0.0974433570168394	0.559229136163516	1.57151374498239	10	TAP1|TAP2|IKBKG|RFXANK|UNG|ADA	NS
	REACTOME_INTERLEUKIN_12_FAMILY_SIGNALING	0.0219271155033972	0.203597621208439	0.171214318379654	0.365293121189103	1.57120997898353	42	SOD2|ANXA2|CNN2|RALA|PSME2|TYK2	NS
	REACTOME_HOST_INTERACTIONS_OF_HIV_FACTORS	0.00330911145955037	0.0689573993153965	0.431707695803346	0.290747526540461	1.5703829401572	120	HMGA1|HLA-A|PSMB9|RAE1|PSME2|NUP155|NUP85|PSMB10|PSMA6|PSMB8|AAAS|PSMD3|PSMD9|NUP205|AP1G1|RANGAP1|XPO1|NUP62|PSMC1|NUP160|NUP88|UBC|ATP6V1H|PSMC2|CUL5|PSME1|AP2A1|NUP98|PSMC6|APOBEC3G|AP1M1|ARF1|PSMD13|PSMD12|AP2A2|NUP107|NUP54|PSMD7|POM121|SEH1L|PSMD14|PSMF1|NUP210	NS
	BIOCARTA_RANKL_PATHWAY	0.0497291974396849	0.312722483654938	0.100604308574775	0.542702070711389	1.56898280717661	11	FOSL1|IRF9|RELA|IFNAR2|TRAF6|IFNAR1|NFKB1|EIF2AK2	NS
	BIOCARTA_NFKB_PATHWAY	0.04448444330162	0.295746281995671	0.108893281951179	0.469393372784858	1.56756463192559	17	IKBKG|MAP3K7|MYD88|TNFRSF1A|TRADD|RELA|FADD|TRAF6|IKBKB	NS
	REACTOME_ACTIVATED_TAK1_MEDIATES_P38_MAPK_ACTIVATION	0.0403768506056528	0.28399156873854	0.117106883409404	0.43909060929552	1.56659949691935	21	IKBKG|MAP3K7|UBE2N|IRAK1|MAPKAPK2|NOD1|MAP2K3|MAPKAPK3|UBC|TRAF6	NS
	PID_IL4_2PATHWAY	0.0265038713519952	0.224224391168388	0.152675855527469	0.385339446961833	1.56573156668358	34	HMGA1|CEBPB|ETS1|STAT5B|STAT6|SOCS5|COL1A2|BCL6|PARP14|IL13RA1|SOCS1|CBL|MTOR|SHC1|AKT1|SOCS3|JAK1|STAT5A	NS
	WP_VITAMIN_B12_METABOLISM	0.0327089740005591	0.249549627827497	0.132881872272143	0.413758160815699	1.56543829188091	26	SOD2|CCL5|NFKB2|SERPINE1|ABCA1|RELA|LRP2|ICAM1	NS
	SA_REG_CASCADE_OF_CYCLIN_EXPR	0.0574924959593627	0.338376886973641	0.0903747338112327	0.626995895305419	1.56335672351287	7	E2F4|CDKN1B|CCND1|E2F1|CDK4|CDKN2A|CDK2	NS
	REACTOME_TCR_SIGNALING	0.00914634146341463	0.126475216365067	0.297232921999731	0.305571714651149	1.56301407289238	91	HLA-DPA1|PTPRJ|PSMB9|HLA-DRB1|IKBKG|MAP3K7|PSME2|UBE2N|VASP|PDPK1|PSMB10|RELA|PSMA6|CDC34|PSMB8|PSMD3|PSMD9|CUL1|PSMC1|UBC|HLA-DPB1|PIK3R2|BCL10|PSMC2|PSME1|UBE2D1|PSMC6|TRAF6|NCK1|PSMD13|IKBKB	NS
	REACTOME_TNF_SIGNALING	0.0210109622411693	0.198680511225501	0.173713219262156	0.367457939907879	1.56180453016207	40	BIRC3|IKBKG|MAP3K7|TNFRSF1A|SPPL2B|TRADD|BAG4|CLIP3|RBCK1|USP4|FADD|UBC|RNF31|IKBKB|CFLAR	NS
	BIOCARTA_ARAP_PATHWAY	0.0486445401570813	0.310656833870581	0.103250260704189	0.487570114219093	1.55907586978492	15	ASAP1|ARFGAP3|ARFGEF2|CYTH2|ARFGEF1|ARF1|ARFGAP1|COPA|CLTB|CYTH1|GBF1	NS
	REACTOME_FOXO_MEDIATED_TRANSCRIPTION	0.0202182284980745	0.194034640660625	0.181914998907505	0.346438382001244	1.55883144723709	50	SOD2|CDKN1A|BTG1|CAV1|CREBBP|CITED2|STK11|AKT2|CDKN1B|ATXN3|HDAC1|YWHAG|PCBP4|BCL6|FBXO32|SIRT3|SREBF1|GADD45A|NFYC|DDIT3	NS
	KEGG_ENDOCYTOSIS	0.00204647239020269	0.0521141285901121	0.431707695803346	0.281531367109111	1.55795597494397	139	HLA-E|HLA-A|HLA-C|HLA-F|HLA-B|ASAP1|PARD3|CHMP1B|HGS|RBSN|RNF41|PSD3|ARFGAP3|RAB11B|MET|ARAP3|EHD2|CHMP4B|CHMP6|EHD4|SH3GLB1|RABEP1|PIP5K1A|RAB22A|GIT1|STAM2|CLTC|PARD6B|VPS37A|AP2A1|CHMP4A|TRAF6|SMURF2|RAB11FIP5|CHMP5|AP2A2|WWP1|MVB12A|SH3GL1|ARFGAP1|VPS4A|GRK4|HRAS|TFRC|VPS37B|SMAP2|RAB11FIP3|EPN1|PLD1|CBL|LDLRAP1|HSPA8|RAB4A|PIP5K1C|DNM2|IQSEC1|TSG101|ACAP3|ARF6|ARFGAP2|CLTB|VPS37C|ARRB2	NS
	WP_DEVELOPMENT_OF_PULMONARY_DENDRITIC_CELLS_AND_MACROPHAGE_SUBSETS	0.0602244103503549	0.342695325083853	0.0878685871563087	0.657718543739116	1.55424342541151	6	CSF1|FLT3LG|RUNX2|STAT3|IRF4	NS
	WP_FAS_LIGAND_PATHWAY_AND_STRESS_INDUCTION_OF_HEAT_SHOCK_PROTEINS	0.028761731759007	0.234098652165082	0.147704896905467	0.373416064312473	1.55372084114915	37	PRKDC|MAP3K7|LMNA|MAPKAPK2|CASP7|SPTAN1|MAPKAPK3|CASP9|FADD|LMNB2|MAP2K4|CFLAR|PAK1|DFFB|CYCS|CASP6|FAF1|CASP3|NFX1|APAF1	NS
	BIOCARTA_VITCB_PATHWAY	0.0602244103503549	0.342695325083853	0.0878685871563087	0.65737336546429	1.55342774054243	6	SLC2A1|SLC2A3|P4HB	NS
	REACTOME_INTERLEUKIN_6_FAMILY_SIGNALING	0.0529587270014918	0.322009091838858	0.0979108420486795	0.521173357519672	1.5505974480138	12	PTPN11|TYK2|STAT1|CBL|IL6ST|IL11RA|SOCS3|JAK1|IL6R|OSMR|STAT3	NS
	REACTOME_NEGATIVE_REGULATION_OF_NOTCH4_SIGNALING	0.0169050715214564	0.173879241137449	0.200513180400413	0.340283650223422	1.54968703068445	53	PSMB9|PSME2|PSMB10|PSMA6|PSMB8|PSMD3|PSMD9|CUL1|PSMC1|UBC|PSMC2|PSME1|PSMC6|PSMD13|PSMD12|PSMD7|PSMD14|PSMF1|PSMA1|AKT1|PSMC3|FBXW7|PSMC4	NS
	REACTOME_TOLL_LIKE_RECEPTOR_CASCADES	0.00448172416753373	0.0860223474544535	0.407017918923954	0.28765397776515	1.54951066811099	118	BIRC3|CTSB|NFKB2|PPP2R5D|IKBKG|MAP3K7|VRK3|PTPN11|MYD88|RBSN|MAP2K7|MAPK7|UBE2N|IRAK1|IRF7|MAPKAPK2|TNIP2|RELA|NOD1|TBK1|MAP2K3|TANK|MAPKAPK3|CUL1|FADD|IRF3|UBC|ATF2|PPP2CB|ELK1|MAPK3|UBE2D1|MAP2K4|MAP2K1|APP	NS
	WP_MEASLES_VIRUS_INFECTION	0.0110644792064098	0.134871282080028	0.269842314478839	0.300516981707749	1.54912298974485	94	NFKB2|BAK1|IKBKG|MAP3K7|EIF2S1|MYD88|TYK2|TRADD|IRF9|STAT5B|IRAK1|IRF7|RELA|CDK6|TBK1|CASP9|IFNAR2|FADD|CDKN1B|IRF3|PIK3R2|RCHY1|IFIH1|TRAF6|IKBKB|OAS3|OAS2|STAT1|BID|IFNAR1|TP53|OAS1|HSPA8|CYCS|CSNK2A1|MX1|CD46|CASP3|JAK1|DDX58|NFKB1|BAD|NFKBIB|IKBKE|APAF1|STAT5A|EIF2AK2	NS
	REACTOME_DISEASES_OF_PROGRAMMED_CELL_DEATH	0.0293672419013019	0.236779141599211	0.146151534304949	0.372001434162703	1.54783480528655	37	SOD2|CAST|LMNA|TRADD|DNMT1|CAPN2|CDK5|CAPN1|FADD|C1QBP	NS
	REACTOME_DEGRADATION_OF_THE_EXTRACELLULAR_MATRIX	0.0170010200612037	0.173879241137449	0.204544131818546	0.328265720268536	1.54737544693613	62	TIMP1|FN1|CTSB|COL6A2|CAST|COL6A1|MMP16|A2M|ADAM9|COL18A1|CAPN2|CAPN1|COL1A2	NS
	WP_GALANIN_RECEPTOR_PATHWAY	0.0546991546494281	0.327939920182586	0.0963025229566543	0.519771738755247	1.54642734521049	12	VEGFA|CDKN1A|CDKN1B	NS
	REACTOME_UPTAKE_AND_FUNCTION_OF_ANTHRAX_TOXINS	0.0568685376661743	0.336726372146017	0.093923690818302	0.534788793554983	1.54610506913785	11	MAP2K7|CALM1|MAP2K3|MAP2K4|MAP2K1|FURIN|MAP2K2	NS
	BIOCARTA_TNFR1_PATHWAY	0.0338791643139469	0.253770813980336	0.131183404131763	0.399280107688476	1.54503177543028	28	PRKDC|MAP3K7|LMNA|TNFRSF1A|TRADD|BAG4|SPTAN1|FADD|LMNB2|MAP2K4|PAK1|DFFB|CRADD	NS
	REACTOME_ROS_AND_RNS_PRODUCTION_IN_PHAGOCYTES	0.0452355460385439	0.299089522907802	0.110200614426747	0.440880799193524	1.54486007011521	20	RAC2|ATP6V0A1|ATP6V0D1|ATP6V1D|ATP6V1A|ATP6V1C1|ATP6V1H|ATP6V0B|ATP6V0A2|TCIRG1|ATP6V1B2|ATP6V0E2|ATP6V0C	NS
	PID_TNF_PATHWAY	0.0252696456086287	0.220475798501631	0.159153456855406	0.361385177184647	1.54319580655118	41	BIRC3|IKBKG|CAV1|MAP3K7|TNFRSF1A|TRADD|MAP2K7|BAG4|RELA|SQSTM1|MAP2K3	NS
	REACTOME_NR1H2_NR1H3_REGULATE_GENE_EXPRESSION_TO_LIMIT_CHOLESTEROL_UPTAKE	0.0591956619972888	0.341404879943203	0.0880409553363699	0.699088025850465	1.54235215848502	5	RXRB|NR1H2|NR1H3|RXRA	NS
	REACTOME_INTERLEUKIN_1_FAMILY_SIGNALING	0.0072522159548751	0.109532010431945	0.34452128726268	0.290037839760403	1.5421317819506	109	PSMB9|IL18BP|NFKB2|IKBKG|MAP3K7|PSME2|PTPN11|MYD88|UBE2N|IRAK1|PSMB10|TNIP2|RELA|SQSTM1|NOD1|PSMA6|TBK1|PSMB8|PTPN23|PSMD3|PSMD9|CUL1|PTPN9|PSMC1|UBC|PSMC2|PSME1|MAP2K4|MAP2K1|PSMC6|APP|PTPN2|TRAF6|PSMD13|IKBKB	NS
	REACTOME_HEME_DEGRADATION	0.06594916418594	0.360130043070568	0.0838535061362348	0.65218427600024	1.54116549210783	6	BLVRA|ABCC1|ABCC2|HMOX2|HMOX1|BLVRB	NS
	SA_MMP_CYTOKINE_CONNECTION	0.06594916418594	0.360130043070568	0.0838535061362348	0.652052293548276	1.54085360663617	6	CSF1|TNFRSF1A|TGFB2|IL6R|TGFB1	NS
	REACTOME_ACTIVATION_OF_MATRIX_METALLOPROTEINASES	0.0597812879708384	0.342695325083853	0.0909392279226991	0.548225671693742	1.54059243824343	10	TIMP1|MMP16|COL18A1	NS
	REACTOME_TRANSCRIPTIONAL_REGULATION_BY_THE_AP_2_TFAP2_FAMILY_OF_TRANSCRIPTION_FACTORS	0.036256323777403	0.264167888825724	0.126448470699906	0.402276778517224	1.53942440931456	27	VEGFA|CDKN1A|CITED1|CREBBP|CITED2|NOP2	NS
	WP_PARKINUBIQUITIN_PROTEASOMAL_SYSTEM_PATHWAY	0.01937207748831	0.189448605703168	0.189706833450518	0.330611806923461	1.53727495674753	58	TUBB3|TUBA1C|TUBA1A|UBE2J2|TUBB2A|TUBB4B|UBE2L6|UBE2G1|TUBB6|SIAH2|PSMD3|PSMD9|CUL1|PSMC1|PSMC2|PSMC6|PSMD13|UBE2J1|PSMD12|PSMD7|PSMD14	NS
	REACTOME_HCMV_INFECTION	0.0129390018484288	0.151268694337086	0.245188063659135	0.301845072108987	1.53624337795958	87	TUBB3|RAE1|CEBPD|NUP155|TUBA1C|CHMP1A|DYNLL2|TUBA1A|NUP85|TUBB2A|TUBB4B|CHMP4B|NCOR1|TUBB6|CHMP6|AAAS|NUP205|NCOR2|NUP62|NUP160|NUP88|ELK1|VPS37A|NUP98|CHMP4A|DYNC1LI1|SUZ12|NUP107|NUP54|MVB12A|TBL1XR1|POM121|SEH1L|VPS4A|NUP210|VPS37B|POM121C|NUP58|GPS2|PML|TSG101|CHMP7|VPS37C|NFKB1|NUP43|EED|TUBA1B	NS
	WP_ONCOSTATIN_M_SIGNALING_PATHWAY	0.022434839986803	0.207315696990215	0.175004015942342	0.334107985559586	1.53586291289515	55	VEGFA|CEBPB|SERPINE1|PTPN11|TYK2|STAT5B|CASP7|RELA|TIMP3|PIAS3|RAF1|CDKN1B|HIF1A|MAPK3|MAP2K1|STAT1|PRKCA|HRAS|TP53|MAP2K2|PRKCD|IL6ST|MTOR|JUNB|SHC1|AKT1|SOCS3|CASP3|JAK1|NFKB1|GRB2|PXN|LDLR|SRC|SOS1	NS
	WP_IL17_SIGNALING_PATHWAY	0.0439347886156397	0.293507211219286	0.113681552791533	0.409050709248468	1.53494170886786	25	CEBPB|IKBKG|MAP3K7|CEBPD|RELA|IL17RE|MAPK3|IL17RC|TRAF6|IKBKB|IL17RA|AKT1|JAK1|NFKB1|NFKBIB	NS
	PID_IL12_2PATHWAY	0.0369310048668766	0.266816136285412	0.126448470699906	0.393372531333213	1.53469043083886	29	HLA-A|RELB|NFKB2|SPHK2|TYK2|PPP3CB|STAT6|RELA|MAP2K3	NS
	BIOCARTA_INSULIN_PATHWAY	0.0558717020175892	0.334190738579627	0.0972120409994456	0.449481308815552	1.53301249223886	18	PTPN11|RAF1|ELK1|MAPK3|MAP2K1|SRF|HRAS|INSR|CSNK2A1|SHC1|RASA1|GRB2|SOS1	NS
	REACTOME_DNA_DAMAGE_TELOMERE_STRESS_INDUCED_SENESCENCE	0.047632234837995	0.305511491280108	0.109215847765851	0.413882188645347	1.52862704347521	24	HMGA1|CDKN1A|TERF2|ACD|UBN1|TINF2|MRE11|CDKN1B	NS
	REACTOME_MOLECULES_ASSOCIATED_WITH_ELASTIC_FIBRES	0.0531183932346723	0.322218177829191	0.100860025098152	0.441532628786596	1.52565408038982	19	ITGB8|FN1|LTBP4|LTBP3	NS
	REACTOME_REGULATION_OF_RUNX3_EXPRESSION_AND_ACTIVITY	0.0244143846915209	0.218517421678909	0.167658528065765	0.331436874933398	1.52358406915506	55	PSMB9|PSME2|PSMB10|PSMA6|PSMB8|PSMD3|PSMD9|PSMC1|UBC|PSMC2|PSME1|PSMC6|PSMD13|SMURF2|CBFB|PSMD12|PSMD7|PSMD14|PSMF1	NS
	REACTOME_INTERLEUKIN_1_PROCESSING	0.0691369182105739	0.371654306172357	0.0812702847276304	0.690458593990041	1.52331360773852	5	NFKB2|RELA|NFKB1|CASP1|GSDMD	NS
	REACTOME_ERK_MAPK_TARGETS	0.0516823687752355	0.320306150578086	0.103250260704189	0.426520752215848	1.52175241670291	21	PPP2R5D|VRK3|MAPK7|PPP2CB|ELK1|MAPK3	NS
	PID_RB_1PATHWAY	0.0269576379974326	0.224804214059295	0.157220069393743	0.33784799412828	1.52017820482502	50	CDKN1A|CEBPB|CBX4|TFDP1|CEBPD|CREBBP|DNMT1|E2F4|MET|CDK6|AATF|RAF1|CDKN1B|ATF2|HDAC1|RUNX2|SMARCA4	NS
	BIOCARTA_IFNA_PATHWAY	0.0731932579081044	0.381079067489159	0.0798002089527527	0.609541141870928	1.51983489770286	7	TYK2|IRF9|IFNAR2|STAT1|IFNAR1|JAK1|STAT2	NS
	PID_CASPASE_PATHWAY	0.0290625	0.23580047318612	0.149308206900753	0.345562293471967	1.51901339203653	46	BIRC3|VIM|LMNA|TNFRSF1A|TRADD|CASP7|DIABLO|SPTAN1|CASP4|CASP9|PTK2|LMNB2|APP|LIMK1|BID|SREBF1|DFFB|CRADD|CYCS|CASP6|TRAF2|NUMA1|CASP3|APAF1	NS
	BIOCARTA_FEEDER_PATHWAY	0.0776276620105335	0.390469429462653	0.0770757391871296	0.642629989172354	1.51858792054916	6	MPI|TPI1|PGM1	NS
	REACTOME_FOXO_MEDIATED_TRANSCRIPTION_OF_CELL_CYCLE_GENES	0.0618034447821682	0.34859311399065	0.0913212902305258	0.485099521663665	1.51692652618752	14	CDKN1A|BTG1|CAV1|CDKN1B|PCBP4	NS
	REACTOME_SIGNALING_BY_THE_B_CELL_RECEPTOR_BCR	0.0148176291793313	0.163566275747812	0.232056818075608	0.294872708767294	1.51418252892836	92	PSMB9|IKBKG|MAP3K7|PSME2|PPP3CB|PSMB10|RELA|CALM1|PSMA6|PSMB8|NRAS|PSMD3|PSMD9|CUL1|PSMC1|NFATC2|UBC|BCL10|PSMC2|PSME1|PSMC6|ORAI2|NCK1|PSMD13|STIM1|IKBKB|NFKBIE|PSMD12|PSMD7|PSMD14|PSMF1|HRAS|TRPC1|PSMA1|PSMC3|LYN|PSME4|PSMC4|ITPR1|ORAI1|NFKB1|NFKBIB|ITPR2|REL|GRB2|PSMD11|PPP3CA|PSMA7|SOS1	NS
	REACTOME_DEFECTS_OF_CONTACT_ACTIVATION_SYSTEM_CAS_AND_KALLIKREIN_KININ_SYSTEM_KKS	0.0720741075463172	0.378099601438299	0.0795410497699044	0.686031906345227	1.51354729649951	5	SERPING1|TPST2|GGCX|TPST1	NS
	PID_TCPTP_PATHWAY	0.0410719487328867	0.286468198323175	0.120854561651304	0.376053223867824	1.51235820613257	32	VEGFA|CSF1|CREBBP|STAT5B|MET|STAT6|PIK3R2|PTPN2|STAT1|INSR|KPNA2|RAB4A|SHC1|JAK1|STAT5A|EIF2AK2|GRB2|SRC|SOS1|LMAN1|STAT3	NS
	REACTOME_NEGATIVE_FEEDBACK_REGULATION_OF_MAPK_PATHWAY	0.0792305930844974	0.390469429462653	0.0762633077782967	0.639897527479231	1.5121308871233	6	BRAF|RAF1|MAPK3|MAP2K1|MAP2K2	NS
	BIOCARTA_FREE_PATHWAY	0.0817494847721548	0.395224952695455	0.0750347375750997	0.637536449589114	1.50655146440134	6	RELA|GSS|GSR|NFKB1|SOD1|CXCL8	NS
	WP_PI3KAKT_SIGNALING_PATHWAY	0.00322563295630501	0.0680026882263647	0.431707695803346	0.260500021292752	1.5053267776614	178	VEGFA|ITGB8|FN1|CDKN1A|COL6A2|PPP2R5D|CREB3|ITGA3|IKBKG|COL6A1|GNB5|CSF1|PDPK1|MET|TNC|FLT3LG|PPP2R3C|EPOR|RELA|CDK6|DDIT4|STK11|NRAS|CASP9|PPP2R2A|EFNA4|COL1A2|IFNAR2|AKT2|RAF1|MLST8|CDKN1B|CREB5|PTK2|PIK3R2|ATF2|PPP2CB|SOS2|MAPK3|RPS6KB2|PPP2R5C|MAP2K1	NS
	REACTOME_AKT_PHOSPHORYLATES_TARGETS_IN_THE_CYTOSOL	0.0643363728470111	0.356065385316342	0.0894560863550852	0.481241700323214	1.50486295724284	14	CDKN1A|AKT1S1|CASP9|AKT2|CDKN1B|GSK3A	NS
	PID_S1P_S1P1_PATHWAY	0.0643363728470111	0.356065385316342	0.0894560863550852	0.481177986678786	1.5046637220076	14	VEGFA|GNAI2|SPHK1|MAPK3	NS
	REACTOME_TRANSCRIPTIONAL_REGULATION_OF_GRANULOPOIESIS	0.0602248394004283	0.342695325083853	0.0951997347571879	0.42940680664383	1.50465484238189	20	CDKN1A|CEBPB|TFDP1	NS
	REACTOME_2_LTR_CIRCLE_FORMATION	0.0789655968598476	0.390469429462653	0.0767245323920217	0.602988470105724	1.5034964120161	7	HMGA1|BANF1	NS
	REACTOME_IKK_COMPLEX_RECRUITMENT_MEDIATED_BY_RIP1	0.0597251585623679	0.342695325083853	0.0949835566636969	0.435116973351874	1.50348568273536	19	BIRC3|IKBKG|UBE2N|UBC|UBE2D1|TRAF6|IKBKB|SARM1|TICAM1	NS
	REACTOME_DEFECTIVE_CFTR_CAUSES_CYSTIC_FIBROSIS	0.0254713860403573	0.220475798501631	0.164313492356652	0.323564386243427	1.50164404175826	57	PSMB9|PSME2|SEL1L|PSMB10|PSMA6|PSMB8|ERLIN2|PSMD3|PSMD9|PSMC1|UBC|PSMC2|PSME1|PSMC6|VCP|PSMD13|PSMD12|PSMD7|PSMD14|PSMF1|PSMA1|PSMC3|DERL2|PSME4|PSMC4|ERLEC1	NS
	REACTOME_CYTOSOLIC_SENSORS_OF_PATHOGEN_ASSOCIATED_DNA	0.0258021832616606	0.220475798501631	0.16324176812788	0.323516969376454	1.50142398275673	57	PRKDC|NFKB2|AIM2|IKBKG|TRIM56|CRCP|MYD88|CREBBP|POLR3K|IRF7|POLR3D|STAT6|RELA|TBK1|MRE11|IRF3|POLR3H|UBC|DDX41	NS
	PID_TAP63_PATHWAY	0.0325712496085186	0.249549627827497	0.141072897117004	0.345228872055494	1.50080744336693	44	CDKN1A|ITGA3|PMAIP1|OGG1|PERP|DHRS3|SSRP1|IGFBP3|ADA|AEN|IKBKB|NOC2L|WWP1|DICER1|HBP1|GADD45A|PRKCD|ABL1|FLOT2|PML	NS
	WP_SEROTONIN_RECEPTOR_2_AND_ELKSRFGATA4_SIGNALING	0.0643526729161389	0.356065385316342	0.0894560863550852	0.468422475072423	1.49784852773436	15	MAPKAPK2|ELK4|NRAS|RAF1|ELK1|MAPK3|MAP2K1|SRF|HRAS|MAP2K2	NS
	REACTOME_TRANSPORT_TO_THE_GOLGI_AND_SUBSEQUENT_MODIFICATION	0.00543553541342506	0.0970847019675642	0.407017918923954	0.266640834531517	1.49715789948768	150	TUBB3|CTSZ|B4GALT3|BET1|GOSR2|NAPG|LMAN2L|TUBA1C|TRAPPC4|COG1|NAPB|DYNLL2|KDELR1|SCFD1|TUBA1A|ARFGAP3|TUBB2A|COG7|SAR1B|TRAPPC9|TUBB4B|PPP6R3|TMED9|TUBB6|SPTAN1|DCTN6|TRAPPC6B|CD55|MGAT2|TBC1D20|SEC24C|SEC23IP|DCTN1|MGAT4B|CSNK1D|PREB|RAB1B|MIA2|TMEM115|TMED7|B4GALT2|DCTN3|DYNC1LI1|ARF1|GORASP1|CNIH3|MCFD2|CTSC|KDELR2|FUT8|COPG1|CAPZA2|B4GALT4|ARFGAP1|COPB1|GOLGA2|CD59|TRAPPC3|BET1L|TRAPPC10|ARCN1	NS
	BIOCARTA_EEA1_PATHWAY	0.0793041120650701	0.390469429462653	0.0756977855210356	0.678570653179664	1.49708602195414	5	TF|HGS|TFRC|EEA1	NS
	PID_SYNDECAN_1_PATHWAY	0.0573127872397945	0.338092864176036	0.0981470491928706	0.414394044025991	1.49661857339225	22	CCL5|COL6A2|COL6A1|PRKACA|MET	NS
	REACTOME_REGULATION_BY_C_FLIP	0.0794606308692512	0.390469429462653	0.0781576498045414	0.549334266219617	1.49407886102197	9	TNFSF10|TRADD|FADD|CFLAR|TNFRSF10B|TRAF2	NS
	BIOCARTA_IL3_PATHWAY	0.0760709010339734	0.387444154038291	0.080861650980769	0.516506164878126	1.49324894123257	11	STAT5B|RAF1|MAPK3|MAP2K1|HRAS|SHC1|STAT5A|GRB2|SOS1	NS
	BIOCARTA_PROTEASOME_PATHWAY	0.0628964059196617	0.351672947881239	0.0924960508813	0.432147912243454	1.49322650844186	19	PSMA6|PSMA1|PSMA7|UBE2A|PSMA3|PSMA4|PSMB3|UBA1|PSMB2|UBE3A|RPN2|PSMB1|PSMB5|PSMB6	NS
	WP_NAD_METABOLISM_IN_ONCOGENEINDUCED_SENESCENCE_AND_MITOCHONDRIAL_DYSFUNCTIONASSOCIATED_SENESCENCE	0.0628964059196617	0.351672947881239	0.0924960508813	0.431986876417908	1.49267007172957	19	HMGA1|G6PD|SLC2A1|RELA|ELAVL1|SCO2|GOT1|SIRT3|TP53|NAMPT	NS
	REACTOME_ERKS_ARE_INACTIVATED	0.0704790569350389	0.375304626163395	0.0849239419737563	0.48958866609089	1.49235191224971	13	PPP2R5D|VRK3|MAPK7|PPP2CB|MAPK3	NS
	WP_MET_IN_TYPE_1_PAPILLARY_RENAL_CELL_CARCINOMA	0.0317769130998703	0.247484946688888	0.145392780236481	0.329883483381783	1.49147753091588	51	CDKN1A|ETS1|ARAF|PTPN11|PAK4|MET|BRAF|TFE3|NRAS|AKT2|RAF1|PTK2|PIK3R2|PRCC|SOS2|MAPK3|MAP2K1|CRK|PAK1|HRAS|MAP2K2|ELOA|CBL|STRN	NS
	PID_EPHB_FWD_PATHWAY	0.0431804645622394	0.290636933421262	0.119145934080369	0.366892741850488	1.490777941453	34	RRAS|TF|ITSN1|NRAS|PTK2|MAPK3|MAP2K1|NCK1|CRK|ROCK1|PAK1|HRAS|SHC1|EPHB4|RASA1|RAC1|GRB2|PXN|SRC	NS
	PID_ANGIOPOIETIN_RECEPTOR_PATHWAY	0.0457160157432637	0.299837867309458	0.116711254186642	0.357915557674008	1.4892258648634	37	FN1|CDKN1A|ETS1|PTPN11|STAT5B|RELA|PTK2|ELK1|MAPK3|NCK1|CRK|PAK1|ELF2|SHC1|AKT1|NFKB1|STAT5A|RASA1|RAC1|GRB2|PXN|PLD2|ANGPT1|FOXO1	NS
	PID_AVB3_INTEGRIN_PATHWAY	0.0343523479357075	0.255359071938265	0.137749272114041	0.334699989635313	1.48895974697388	48	VEGFA|FN1|COL6A2|COL6A1|PTPN11|CSF1|BCAR1|PI4KB|COL1A2|CDKN1B|PTK2|MAPK3|ROCK1|COL9A3|VAV3|HSP90AA1|PIK3C2A|CBL|COL8A1|TGFBR2|AKT1|COL16A1|ADGRA2|RAC1|PXN|SRC|RHOA|COL15A1	NS
	BIOCARTA_ETS_PATHWAY	0.0657861315722632	0.360130043070568	0.0885639937858774	0.454736603819073	1.48680621900538	16	ETS1|CSF1|E2F4|HDAC5|NCOR2|ETV3|HRAS|SIN3B	NS
	WP_15Q133_COPY_NUMBER_VARIATION_SYNDROME	0.0801944106925881	0.390643985419198	0.0781576498045414	0.528905227876745	1.48629923165934	10	CCL5|KLF13|CREBBP	NS
	BIOCARTA_NKCELLS_PATHWAY	0.0833132675174573	0.39829316738829	0.0762633077782967	0.545019378804542	1.48234323397122	9	HLA-A|MAPK3|MAP2K1|PAK1	NS
	REACTOME_P75NTR_SIGNALS_VIA_NF_KB	0.074468085106383	0.38516098291471	0.0829663391489805	0.47343637135829	1.48045536658617	14	MYD88|IRAK1|RELA|SQSTM1|UBC|TRAF6|IKBKB	NS
	WP_TP53_NETWORK	0.0714466683557132	0.37733230187042	0.0847686054189199	0.460672076526085	1.47306550883632	15	CDKN1A|TNFSF10|PMAIP1	NS
	BIOCARTA_LIS1_PATHWAY	0.0780035114120893	0.390469429462653	0.0805924900764779	0.48303378668848	1.4723714929952	13	CDK5|DCTN6|DCTN1|DCTN3|PAFAH1B1|ABL1|CSNK2A1	NS
	REACTOME_COPI_MEDIATED_ANTEROGRADE_TRANSPORT	0.0245664739884393	0.218517421678909	0.175004015942342	0.292017493631983	1.47123128336026	83	TUBB3|BET1|GOSR2|NAPG|TUBA1C|COG1|NAPB|DYNLL2|KDELR1|TUBA1A|ARFGAP3|TUBB2A|COG7|TUBB4B|TMED9|TUBB6|SPTAN1|DCTN6|CD55|DCTN1|RAB1B|TMEM115|TMED7|DCTN3|DYNC1LI1|ARF1|GORASP1|KDELR2|COPG1|CAPZA2|ARFGAP1|COPB1|GOLGA2|CD59|BET1L|ARCN1	NS
	REACTOME_NF_KB_IS_ACTIVATED_AND_SIGNALS_SURVIVAL	0.0824716888232398	0.395774333460901	0.0775512583160702	0.508844481734256	1.47109857591149	11	IRAK1|RELA|SQSTM1|UBC|TRAF6|IKBKB	NS
	REACTOME_STRIATED_MUSCLE_CONTRACTION	0.0890922224897664	0.411056985411632	0.0736532668184816	0.540456835834176	1.46993403355589	9	TNNT1|VIM|TPM1	NS
	BIOCARTA_IL10_PATHWAY	0.0916193181818182	0.41633453690941	0.0719516678892624	0.561337852516969	1.46974665727179	8	IL10RB|BLVRA|STAT1|JAK1|STAT5A|STAT3	NS
	REACTOME_ANTIVIRAL_MECHANISM_BY_IFN_STIMULATED_GENES	0.0248933143669986	0.218517421678909	0.172450317477257	0.29516305856714	1.46896947510518	78	FLNB|ISG15|RAE1|NUP155|UBE2N|NUP85|UBE2L6|ABCE1|EIF4G1|AAAS|NUP205|PDE12|NUP62|IRF3|NUP160|NUP88|UBC|MAPK3|NUP98|NUP107|EIF4G2|NUP54|OAS3|OAS2|STAT1|POM121|SEH1L|NUP210|OAS1|EIF4E|ARIH1|POM121C|KPNA2|MX1|NUP58	NS
	WP_IL10_ANTIINFLAMMATORY_SIGNALING_PATHWAY	0.092092803030303	0.41633453690941	0.0717587601968224	0.560420556230979	1.4673449073381	8	IL10RB|BLVRA|STAT1|JAK1|STAT2|STAT3	NS
	WP_16P112_PROXIMAL_DELETION_SYNDROME	0.0366300366300366	0.26538719496466	0.137111915255226	0.313036492356823	1.46455048246066	59	ALDOA|SEZ6L2|PPP2R5D|MVP|KCTD13|ASPHD1|IGFBP3|INO80E|MAP2K3|PPP4R3A|KMT2D|PCNA|KMT2C|PAGR1|HIRIP3|PPP2CB|MAPK3	NS
	WP_SEROTONIN_HTR1_GROUP_AND_FOS_PATHWAY	0.0589879787531451	0.341404879943203	0.0983849253696529	0.386806418153865	1.46346739682333	26	GNAI2|PDPK1|MAPKAPK2|BRAF|ELK4|MAP2K3|MAPKAPK3|ELK1|MAPK3|MAP2K1	NS
	REACTOME_KINESINS	0.0523766273085074	0.321509989110933	0.108893281951179	0.351688948244489	1.46331800024554	37	TUBB3|TUBA1C|KIF3B|TUBA1A|TUBB2A|TUBB4B|TUBB6|KIF3C	NS
	BIOCARTA_FMLP_PATHWAY	0.0578976953344576	0.338438346364147	0.0996000488530923	0.381595121472698	1.46028027428204	27	PPP3CB|RELA|CALM1|MAP2K3|RAF1|NFATC2|ELK1|MAPK3|MAP2K1|PAK1|HRAS|MAP2K2|PPP3CC|NFKB1|RAC1|CAMK1|PPP3CA|CALM3	NS
	REACTOME_NEF_MEDIATES_DOWN_MODULATION_OF_CELL_SURFACE_RECEPTORS_BY_RECRUITING_THEM_TO_CLATHRIN_ADAPTERS	0.0754381508763018	0.387444154038291	0.082532787767263	0.446335864590265	1.45933917275326	16	HLA-A|AP1G1|ATP6V1H|AP2A1|AP1M1|ARF1|AP2A2	NS
	REACTOME_GAP_JUNCTION_TRAFFICKING_AND_REGULATION	0.0671456203371097	0.36357586422536	0.0915140765993025	0.388408477605161	1.45748279828037	25	TUBB3|TUBA1C|TUBA1A|TUBB2A|TUBB4B|TUBB6	NS
	KEGG_ADIPOCYTOKINE_SIGNALING_PATHWAY	0.0454118383964923	0.299485252194303	0.119145934080369	0.335203552024998	1.4572245447689	44	ADIPOR2|IKBKG|SLC2A1|PTPN11|RXRB|TNFRSF1A|TRADD|RELA|PRKAG1|PRKAB1|STK11|AKT2|CAMKK2	NS
	REACTOME_CARBOXYTERMINAL_POST_TRANSLATIONAL_MODIFICATIONS_OF_TUBULIN	0.0676982591876209	0.365798156786893	0.0911296779883595	0.38831137961537	1.45711844307695	25	TUBB3|TPGS1|TUBA1C|TUBA1A|TUBB2A|TUBB4B|TUBB6	NS
	WP_KETOGENESIS_AND_KETOLYSIS	0.094897252366659	0.422191533473931	0.0697294585228188	0.584076717304148	1.45634169199779	7	ACAT1|SLC2A1|SLC25A20|OXCT1	NS
	KEGG_RIG_I_LIKE_RECEPTOR_SIGNALING_PATHWAY	0.0431768042861645	0.290636933421262	0.122637391177921	0.327270181886244	1.45590720736021	48	CXCL10|ISG15|IKBKG|MAP3K7|TRADD|IRF7|RELA|TBK1|TANK|FADD|IRF3|AZI2|IFIH1|TRAF6|IKBKB	NS
	REACTOME_TOLL_LIKE_RECEPTOR_9_TLR9_CASCADE	0.0270953757225434	0.224804214059295	0.166521148019972	0.288923202939716	1.45564174723469	83	NFKB2|PPP2R5D|IKBKG|MAP3K7|VRK3|MYD88|RBSN|MAP2K7|MAPK7|UBE2N|IRAK1|IRF7|MAPKAPK2|TNIP2|RELA|NOD1|MAP2K3|MAPKAPK3|CUL1|UBC|ATF2|PPP2CB|ELK1|MAPK3|MAP2K4|MAP2K1|APP|TRAF6|IKBKB	NS
	WP_IRON_METABOLISM_IN_PLACENTA	0.0951281459247287	0.422191533473931	0.0696410499154017	0.583709847874256	1.45542693674314	7	FTH1|TF|MCOLN1	NS
	REACTOME_ATTACHMENT_OF_GPI_ANCHOR_TO_UPAR	0.0953590394827984	0.422191533473931	0.0695529583952141	0.583383893027346	1.4546141982463	7	PLAUR|GPAA1|PIGU	NS
	REACTOME_COPI_DEPENDENT_GOLGI_TO_ER_RETROGRADE_TRAFFIC	0.0276008492569002	0.228261685815908	0.16324176812788	0.293690354927634	1.45335138114211	76	TUBB3|NAPG|TUBA1C|NAPB|KIF3B|KDELR1|TUBA1A|ARFGAP3|TUBB2A|TUBB4B|BNIP1|TMED9|TUBB6|KIF3C|USE1|RAB1B|TMED7|KLC1|ARF1|KIF21A|KDELR2|COPG1|ARFGAP1|COPB1|ARCN1|KIF22|KIF1C|COPA|RINT1|ZW10|KIFAP3|ARFGAP2|COPB2|TUBA1B|RACGAP1|GBF1|ARF3|SURF4|TMED3|KIF13B	NS
	WP_SELENIUM_MICRONUTRIENT_NETWORK	0.0463513936736611	0.299861047662555	0.117910116623497	0.334102049728022	1.4524360030796	44	SOD2|GPX4|NFKB2|SELENOM|SERPINE1|ABCA1|RELA|ICAM1|TXNRD2|PNPO|MSRB1	NS
	WP_STING_PATHWAY_IN_KAWASAKILIKE_DISEASE_AND_COVID19	0.0784861569723139	0.390469429462653	0.080861650980769	0.444169734020363	1.45225679500873	16	IKBKG|RELA|TBK1|IRF3|IKBKB|NFKBIE|ITPR1|NFKB1|IKBKE|REL	NS
	REACTOME_NOD1_2_SIGNALING_PATHWAY	0.0605884066414215	0.343245334541269	0.0991087684263433	0.361078179881793	1.45213367082203	32	BIRC3|IKBKG|MAP3K7|UBE2N|IRAK1|NOD1|CASP4|CASP9|UBC|TRAF6|IKBKB	NS
	PID_HDAC_CLASSIII_PATHWAY	0.0759664774263315	0.387444154038291	0.0849239419737563	0.401848213923941	1.4513082639898	22	FHL2|CDKN1A|SIRT7|CREBBP|TUBB2A	NS
	WP_PRIMARY_FOCAL_SEGMENTAL_GLOMERULOSCLEROSIS_FSGS	0.0420410783055199	0.288984352339516	0.12546307449004	0.322524713903058	1.4512296923885	50	PLAUR|CDKN1A|ITGA3|VIM	NS
	WP_MICRORNA_FOR_TARGETING_CANCER_GROWTH_AND_VASCULARIZATION_IN_GLIOBLASTOMA	0.107396381955576	0.437755141663615	0.0650729978323898	0.613868892505637	1.45062306563152	6	VEGFA|HIF1A	NS
	SA_FAS_SIGNALING	0.0991950757575758	0.42737593398015	0.0690309620756281	0.553789696015707	1.44998337614519	8	S100A10|PDE6D|CFLAR|CASP3|BCL2|CFL1|CASP8|FAS	NS
	REACTOME_INTERLEUKIN_1_SIGNALING	0.0246212121212121	0.218517421678909	0.179054499269993	0.28335667218215	1.44841451318506	90	PSMB9|NFKB2|IKBKG|MAP3K7|PSME2|MYD88|UBE2N|IRAK1|PSMB10|TNIP2|RELA|SQSTM1|NOD1|PSMA6|PSMB8|PSMD3|PSMD9|CUL1|PSMC1|UBC|PSMC2|PSME1|MAP2K4|MAP2K1|PSMC6|APP|TRAF6|PSMD13|IKBKB	NS
	WP_PPAR_SIGNALING_PATHWAY	0.0523132748714847	0.321509989110933	0.108893281951179	0.350454342380731	1.44685625050339	36	ANGPTL4|RXRB|PDPK1|ACAA1	NS
	WP_ASPIRIN_AND_MIRNAS	0.100669591318402	0.429390031295075	0.0676101640365674	0.578642929426778	1.44279304060177	7	VEGFA|MIR155HG	NS
	REACTOME_IKBA_VARIANT_LEADS_TO_EDA_ID	0.101131378434542	0.430136028588889	0.0674483969481329	0.578081148668003	1.44139229183619	7	NFKB2|IKBKG|RELA|IKBKB	NS
	REACTOME_PEPTIDE_LIGAND_BINDING_RECEPTORS	0.0786699107866991	0.390469429462653	0.0834065212039972	0.398850713885946	1.44048254316856	22	CCL5|CXCL10|CCL28|ECE1|APP|HEBP1	NS
	WP_HEAD_AND_NECK_SQUAMOUS_CELL_CARCINOMA	0.0391023461407685	0.277821089154852	0.134050934338562	0.305430010110782	1.4397327202373	62	VEGFA|CDKN1A|NFKB2|PDPK1|KEAP1|RELA|CDK6|DDIT4|STK11|NRAS|AKT2|FADD|MLST8|PIK3R2	NS
	WP_NICOTINE_EFFECT_ON_DOPAMINERGIC_NEURONS	0.103456439393939	0.435301655964853	0.0675291436315801	0.549505320703425	1.43876562864164	8	PRKACA|CDK5|GNAI1|GNG2|CHRNA5|PPP1CA	NS
	REACTOME_GOLGI_CISTERNAE_PERICENTRIOLAR_STACK_REORGANIZATION	0.0933032355154251	0.418076518720685	0.0734471130740274	0.471818609863813	1.43818567183609	13	BLZF1|RAB1B|MAPK3|GORASP1|GOLGA2|GORASP2|USO1|RAB2A|CCNB1|RAB1A|CCNB2|CDK1	NS
	REACTOME_INTERLEUKIN_6_SIGNALING	0.0996354799513973	0.42737593398015	0.0698181861471991	0.51164619899224	1.43779889545884	10	PTPN11|TYK2|STAT1|CBL|IL6ST|SOCS3|JAK1|IL6R|STAT3	NS
	REACTOME_DEGRADATION_OF_AXIN	0.0435624394966118	0.291777589545015	0.123558344666082	0.316244057772098	1.43646205630673	52	PSMB9|PSME2|TNKS|PSMB10|PSMA6|PSMB8|PSMD3|PSMD9|PSMC1|UBC|PSMC2|PSME1|PSMC6|PSMD13|SMURF2|PSMD12|PSMD7|PSMD14|PSMF1	NS
	REACTOME_TICAM1_DEPENDENT_ACTIVATION_OF_IRF3_IRF7	0.0977351058591827	0.426058800457318	0.071001584690387	0.496295335428643	1.43481827432273	11	IRF7|TBK1|TANK|IRF3|UBC|TICAM1	NS
	WP_QUERCETIN_AND_NFKB_AP1_INDUCED_APOPTOSIS	0.0979812900049237	0.426409268853915	0.070908526474039	0.495987552327963	1.43392845572913	11	VEGFA|MAFG|KEAP1	NS
	REACTOME_VEGFR2_MEDIATED_CELL_PROLIFERATION	0.0851118539470301	0.401665483214241	0.0780352840716953	0.429338575767327	1.43379946440496	17	VEGFA|PDPK1|CALM1|NRAS|SPHK1	NS
	PID_IL6_7_PATHWAY	0.0560292326431182	0.334355420784454	0.105519930289441	0.336652146704299	1.4308708309402	40	TIMP1|CEBPB|IRF1|PTPN11|CEBPD|TYK2|A2M|PIAS3	NS
	REACTOME_AUTOPHAGY	0.0150044130626655	0.164920300842631	0.248832632022043	0.260507598859787	1.43082551603106	130	PLIN2|TUBB3|RNASE1|VIM|RRAGC|PLIN3|TUBA1C|DYNLL2|UBE2N|TUBA1A|TUBB2A|TOMM70|WDR45B|HSF1|TUBB4B|CHMP4B|ATG9A|SQSTM1|TUBB6|PRKAG1|CHMP6|ATG101|PRKAB1|PEX5|RB1CC1|GABARAP|MLST8|ATG4D|LAMTOR3|WIPI1|RRAGA|UBC|TOMM40|VPS37A|MTERF3|CHMP4A|DYNC1LI1|VCP|WIPI2	NS
	PID_IL27_PATHWAY	0.100196947316593	0.428083967605111	0.0700863026681222	0.494735374477983	1.43030833775985	11	TYK2|STAT1|IL27RA|IL6ST|JAK1|IL12RB2|STAT5A|STAT2|STAT3|TGFB1	NS
	REACTOME_GRB2_SOS_PROVIDES_LINKAGE_TO_MAPK_SIGNALING_FOR_INTEGRINS	0.105706718035155	0.435301655964853	0.067367922428938	0.525205178452947	1.42845258903275	9	FN1|PTK2|GRB2|SRC|SOS1	NS
	REACTOME_CD209_DC_SIGN_SIGNALING	0.087940344561584	0.411056985411632	0.0767245323920217	0.427446378565689	1.42748036920274	17	RELB|PRKACA|CREBBP|RELA|ICAM3|NRAS|RAF1	NS
	WP_NONGENOMIC_ACTIONS_OF_125_DIHYDROXYVITAMIN_D3	0.050203953561343	0.314171699658818	0.113318868985054	0.32228056301892	1.42629112687068	47	RELB|NFKB2|ISG15|ETS1|CAV1|RXRB|TYK2|TNFRSF1A|MAPK7|IFI44L	NS
	REACTOME_P75NTR_RECRUITS_SIGNALLING_COMPLEXES	0.101181683899557	0.430136028588889	0.0697294585228188	0.492239728395635	1.42309328182526	11	MYD88|IRAK1|SQSTM1|UBC|TRAF6|IKBKB	NS
	REACTOME_WNT5A_DEPENDENT_INTERNALIZATION_OF_FZD4	0.102904972919744	0.433985483002895	0.0691171906949246	0.491877657855485	1.42204651513108	11	CLTC|AP2A1|AP2A2|DVL2|PRKCA|CLTB|ARRB2	NS
	REACTOME_INSULIN_RECEPTOR_RECYCLING	0.0923447537473233	0.41633453690941	0.0763778694074653	0.40573186651256	1.42169711381202	20	ATP6V0A1|ATP6V0D1|ATP6V1D|ATP6V1A|ATP6V1C1|ATP6V1H|ATP6V0B|INSR|ATP6V0A2|TCIRG1|ATP6V1B2|ATP6V0E2|ATP6V0C	NS
	SA_TRKA_RECEPTOR	0.0962512664640324	0.422652003539376	0.0726386507219513	0.453898803278846	1.41936057272766	14	CDKN1A|AKT2|ELK1|MAP2K1|HRAS|MAP2K2|SHC1|AKT1|GRB2|SOS1|RHOA	NS
	KEGG_P53_SIGNALING_PATHWAY	0.0527878587924777	0.321782535474207	0.113318868985054	0.308742781788544	1.41926146236495	55	CD82|CDKN1A|SERPINE1|PMAIP1|SESN3|PERP|IGFBP3|CDK6|CASP9	NS
	REACTOME_REGULATED_NECROSIS	0.0564691281414831	0.335424012886592	0.106110518756861	0.327439770496872	1.41872014887382	43	BIRC3|TNFSF10|IRF1|BAK1|TRADD|CHMP4B|CHMP6|CASP4|FADD|IRF2|UBC|CHMP4A|CFLAR|TNFRSF10B|TP53|HSP90AA1|CYCS|FLOT2|TRAF2|CHMP7|CASP3	NS
	REACTOME_AUF1_HNRNP_D0_BINDS_AND_DESTABILIZES_MRNA	0.0507152145643693	0.316600805484364	0.114790404232843	0.311249497771069	1.41746248956182	53	PSMB9|PSME2|PSMB10|PSMA6|PSMB8|EIF4G1|PSMD3|PSMD9|PSMC1|UBC|PSMC2|PSME1|PSMC6|PSMD13|PSMD12|PSMD7|PSMD14|PSMF1|PSMA1|HSPA8|PSMC3|PSME4|PSMC4	NS
	REACTOME_HCMV_LATE_EVENTS	0.0516295579219103	0.320306150578086	0.113318868985054	0.311756726225922	1.41607943933185	52	RAE1|CEBPD|NUP155|CHMP1A|NUP85|CHMP4B|CHMP6|AAAS|NUP205|NUP62|NUP160|NUP88|VPS37A|NUP98|CHMP4A|NUP107|NUP54|MVB12A|POM121|SEH1L|VPS4A|NUP210|VPS37B|POM121C|NUP58|TSG101|CHMP7|VPS37C|NUP43	NS
	REACTOME_HCMV_EARLY_EVENTS	0.0405542412977357	0.284211195143805	0.131183404131763	0.296204739078844	1.41465620250314	65	TUBB3|RAE1|NUP155|TUBA1C|DYNLL2|TUBA1A|NUP85|TUBB2A|TUBB4B|NCOR1|TUBB6|AAAS|NUP205|NCOR2|NUP62|NUP160|NUP88|ELK1|NUP98|DYNC1LI1|SUZ12|NUP107|NUP54|TBL1XR1|POM121|SEH1L|NUP210	NS
	KEGG_NON_SMALL_CELL_LUNG_CANCER	0.057889822595705	0.338438346364147	0.104938859783548	0.322603296074587	1.41409620161436	45	ARAF|RXRB|RASSF1|PDPK1|STK4|BRAF|RASSF5|CDK6|NRAS|CASP9|AKT2|RAF1|PIK3R2|SOS2|MAPK3|MAP2K1	NS
	WP_ANDROGEN_RECEPTOR_SIGNALING_PATHWAY	0.0352062588904694	0.259449181755506	0.144645572264101	0.281848031312158	1.41312360173743	80	FHL2|CDKN1A|TGIF1|CAV1|KDM1A|RNF6|CREBBP|RNF4|PLPP1|RELA|NCOR1|PIAS3|PIAS4|NCOR2|CARM1|PTK2|ROCK2|PIK3R2|TGFB1I1|HDAC1|ZNF318|RUNX2	NS
	REACTOME_PROGRAMMED_CELL_DEATH	0.0103680663556247	0.132669983416252	0.326351610990907	0.245907537791054	1.41293259290651	170	PSMB9|BIRC3|TNFSF10|IRF1|VIM|BAK1|PMAIP1|LMNA|TFDP1|PSME2|APIP|DYNLL2|TRADD|PSMB10|CASP7|CHMP4B|DIABLO|ACIN1|CHMP6|SPTAN1|PSMA6|PSMB8|CASP4|DAPK3|PSMD3|CASP9|PSMD9|AKT2|FADD|PSMC1|PTK2|IRF2|UBC|C1QBP|PSMC2|YWHAG|PSME1|MAPK3|PSMC6|CHMP4A|PSMD13|ROCK1|CFLAR|PSMD12|ADD1|TICAM1|PSMD7|BID|PSMD14|TNFRSF10B|PSMF1|DFFB|TP53|HSP90AA1|PRKCD	NS
	BIOCARTA_LONGEVITY_PATHWAY	0.108074839980305	0.438663928308696	0.067367922428938	0.48867526976926	1.41278822753581	11	SOD2|HRAS|SHC1|AKT1|SOD1|GHR	NS
	REACTOME_THE_ROLE_OF_NEF_IN_HIV_1_REPLICATION_AND_DISEASE_PATHOGENESIS	0.0924947145877378	0.41633453690941	0.0758099300882185	0.408465593582755	1.41139557740267	19	HLA-A|AP1G1|ATP6V1H|AP2A1|AP1M1|ARF1|AP2A2	NS
	WP_GENES_CONTROLLING_NEPHROGENESIS	0.095447490946715	0.422191533473931	0.0737569644215925	0.413798196853787	1.41131075442135	18	VEGFA|ITGA3	NS
	WP_MYD88_DISTINCT_INPUTOUTPUT_PATHWAY	0.111057108140948	0.447009205224597	0.0659642175442741	0.502140862852432	1.4110875432985	10	MYD88|UBE2N|IRAK1|TRAF6	NS
	REACTOME_TICAM1_RIP1_MEDIATED_IKK_COMPLEX_RECRUITMENT	0.0953972743635896	0.422191533473931	0.0735499839648035	0.422411723080015	1.41066686408986	17	BIRC3|IKBKG|UBE2N|UBC|UBE2D1|TRAF6|IKBKB|TICAM1	NS
	REACTOME_SUMOYLATION_OF_DNA_REPLICATION_PROTEINS	0.059134765017118	0.341404879943203	0.103804265291514	0.321211811566095	1.4079967817324	45	TOP2B|RAE1|NUP155|NUP85|PIAS3|PIAS4|AAAS|NUP205|RANGAP1|PCNA|NUP62|NUP160|NUP88|NUP98|NUP107|NUP54|POM121|SEH1L|NUP210	NS
	REACTOME_MAPK3_ERK1_ACTIVATION	0.116060679027209	0.459425357251444	0.0641447501054599	0.517303544111608	1.40696173080146	9	PTPN11|TYK2|MAPK3|MAP2K1|IL6ST|JAK1|IL6R	NS
	WP_ACQUIRED_PARTIAL_LIPODYSTROPHY_BARRAQUERSIMONS_SYNDROME	0.13052438745134	0.484106620787744	0.0587077763275074	0.595000692478384	1.40603594531864	6	LMNA|RCE1|LMNB2|FNTA|ICMT	NS
	REACTOME_DISORDERS_OF_TRANSMEMBRANE_TRANSPORTERS	0.0226495726495727	0.208052503052503	0.198584486969905	0.25970567810091	1.40587944071478	121	SLC26A3|PSMB9|RAE1|SLC2A1|PSME2|SEL1L|NUP155|NUP85|PSMB10|ABCA1|SLC17A5|PSMA6|SLC20A2|PSMB8|SLC22A5|AAAS|ERLIN2|SLC35A3|PSMD3|PSMD9|NUP205|SLC35A2|NUP62|PSMC1|NUP160|NUP88|UBC|PSMC2|PSME1|NUP98|PSMC6|VCP|PSMD13|PSMD12|NUP107|NUP54|SLC35C1|PSMD7|POM121|SEH1L|PSMD14|PSMF1|NUP210	NS
	BIOCARTA_MITOCHONDRIA_PATHWAY	0.0972581479565442	0.425667844762208	0.0730396943187741	0.412189956963065	1.40582565015863	18	BIRC3|BAK1|CASP7|DIABLO|CASP9|ENDOG|BID|DFFB|CASP6|CASP3|APAF1	NS
	WP_VITAMIN_DSENSITIVE_CALCIUM_SIGNALING_IN_DEPRESSION	0.0982257649781435	0.426751127573961	0.0724404674044223	0.420737130224989	1.40507447040769	17	GPX4|G6PD|KDM1A	NS
	WP_CELL_DIFFERENTIATION_INDEX	0.13258529883215	0.4878532025698	0.0582215137439884	0.594348537095195	1.40449484810264	6	HDAC5|MEF2D|SRF|STAT3|MEF2C|MEF2A	NS
	PID_CD8_TCR_DOWNSTREAM_PATHWAY	0.0793014600629831	0.390469429462653	0.0855536111942314	0.35987690305723	1.40401170750284	29	HLA-A|FOSL1|PPP3CB|BRAF|NRAS|IFNAR2|RAF1|NFATC2|ELK1|MAPK3|MAP2K1|PRKCA|HRAS|IFNAR1|MAP2K2	NS
	REACTOME_REGULATION_OF_HMOX1_EXPRESSION_AND_ACTIVITY	0.0461279461279461	0.299837867309458	0.122637391177921	0.295852902025279	1.40386804663452	63	PSMB9|PSME2|PSMB10|KEAP1|PSMA6|PSMB8|PSMD3|PSMD9|CUL1|PSMC1|UBC|PSMC2|PSME1|PSMC6|PSMD13|PSMD12|PSMD7|PSMD14|PSMF1|PRKCD|PSMA1|CSNK2A1|CUL3|PSMC3|HM13|PSME4|PSMC4	NS
	BIOCARTA_MEF2D_PATHWAY	0.101346202692405	0.430136028588889	0.0708158139319178	0.428905288468776	1.40234818333076	16	PPP3CB|CALM1|CAPN2|NFATC2|HDAC1|MEF2D|PRKCA|PPP3CC|PPP3CA|CALM3	NS
	WP_GLYCOGEN_SYNTHESIS_AND_DEGRADATION	0.0723645026801668	0.378099601438299	0.0915140765993025	0.345068658030017	1.40210117290237	34	PPP2R5D|HK2|GBE1|PGM1|PTPA|CALM1|PPP2R2A|PHKG2|UGP2|GSK3A|PPP2CB|PPP2R5C|GYG1|PPP2R5E|PPP2R5A	NS
	WP_FBXL10_ENHANCEMENT_OF_MAPERK_SIGNALING_IN_DIFFUSE_LARGE_BCELL_LYMPHOMA	0.11398325947809	0.455933037912358	0.0655143420284748	0.484923475488774	1.40194157512774	11	PCGF1|RNF2|MAPK3|BCL6|SUZ12|KDM2B	NS
	PID_MAPK_TRK_PATHWAY	0.079607730025959	0.390469429462653	0.0857131468775338	0.351044409920312	1.40064907639827	31	RUSC1|MAPK7|MAPKAPK2|BRAF|EHD4|CDK5|MAP2K3|NRAS|RAF1|ELK1|MAPK3|MAP2K1|SRF|HRAS|PRKCD	NS
	WP_CELL_DIFFERENTIATION_EXPANDED_INDEX	0.114967996061054	0.459157897312158	0.0652191815441775	0.48411201997141	1.39959561069488	11	HDAC5|RUNX2|MEF2D|SRF|SOX2|STAT3|EZH2|KLF4|MEF2C	NS
	WP_16P112_DISTAL_DELETION_SYNDROME	0.101713062098501	0.430273019271949	0.0726386507219513	0.399335263786722	1.39928321836995	20	CD82|IFITM1|RABEP2|NFATC2|RABGEF1|INSR|ATXN2L|RAB4A|TRAF2|CD81	NS
	WP_MIRNA_TARGETS_IN_ECM_AND_MEMBRANE_RECEPTORS	0.10765788165092	0.438126695579377	0.0678548833422593	0.470241411392252	1.39906448005204	12	FN1|COL6A2|COL6A1|COL1A2	NS
	REACTOME_ATTENUATION_PHASE	0.0962962962962963	0.422652003539376	0.0756977855210356	0.383589042175829	1.39690516900457	23	CREBBP|DEDD2|HSF1|DNAJB6|TNFRSF21|HSP90AA1|HSPH1|HSPA8|MRPL18	NS
	REACTOME_EPHB_MEDIATED_FORWARD_SIGNALING	0.0707646176911544	0.376046687400102	0.0928974976713944	0.341333301741401	1.39683420083799	35	ARPC2|ITSN1|ARPC3|PTK2|ROCK2|LIMK1|ROCK1|PAK1|HRAS|TIAM1|ARPC4|ARPC5|LYN|EPHB4|RASA1|RAC1|SRC|RHOA|ACTB|KALRN|WASL|CFL1	NS
	KEGG_SNARE_INTERACTIONS_IN_VESICULAR_TRANSPORT	0.0803961549665016	0.390886409402348	0.0857131468775338	0.347076147479782	1.39582225727287	32	STX4|SNAP47|BET1|GOSR2|BNIP1|STX8|USE1|VAMP5|STX10|STX16|STX12|STX6|STX3|VAMP3|VAMP2|VAMP4|BET1L	NS
	REACTOME_NUCLEAR_EVENTS_STIMULATED_BY_ALK_SIGNALING_IN_CANCER	0.099630021141649	0.42737593398015	0.0729388423496436	0.403616473500218	1.39464012297442	19	FN1|CEBPB|ZC3HC1|CUL1|CLTC|MAPK3	NS
	REACTOME_VITAMIN_C_ASCORBATE_METABOLISM	0.137852072360888	0.494498647297357	0.0570278025981624	0.58970861605549	1.39353033016554	6	SLC2A1|SLC2A3|CYB5R3	NS
	WP_DNA_DAMAGE_RESPONSE_ONLY_ATM_DEPENDENT	0.0400144196106705	0.282739250655617	0.136483198012004	0.277742714682162	1.39186142464329	81	SOD2|FOSL1|CDKN1A|NFKB2|BAK1|PMAIP1|MAP3K7|RAC2	NS
	REACTOME_NEF_MEDIATED_CD4_DOWN_REGULATION	0.132071115215885	0.487301323660377	0.0585987461758163	0.558078462662526	1.3915174299924	7	ATP6V1H|AP2A1|ARF1|AP2A2	NS
	REACTOME_APOBEC3G_MEDIATED_RESISTANCE_TO_HIV_1_INFECTION	0.139177586985992	0.497864747883131	0.0563335007829073	0.630494787873441	1.39101938673194	5	HMGA1|APOBEC3G	NS
	KEGG_HYPERTROPHIC_CARDIOMYOPATHY_HCM	0.0783204288266826	0.390469429462653	0.0878685871563087	0.342306365840606	1.39087728157367	34	ITGB8|ITGA3|LMNA|ATP2A2|TPM1|PRKAG1|PRKAB1	NS
	KEGG_ABC_TRANSPORTERS	0.0939334637964775	0.420168467625287	0.0774315909249512	0.36750774767726	1.39045160980681	26	TAP1|ABCB1|TAP2|ABCB8|ABCA1	NS
	REACTOME_FC_EPSILON_RECEPTOR_FCERI_SIGNALING	0.0318497345855451	0.247484946688888	0.16324176812788	0.260478572771676	1.38982465440111	112	PSMB9|IKBKG|MAP3K7|PSME2|MAP2K7|UBE2N|PPP3CB|PDPK1|PSMB10|RELA|CALM1|PSMA6|CDC34|PSMB8|NRAS|PSMD3|PSMD9|CUL1|PSMC1|NFATC2|UBC|PIK3R2|BCL10|PSMC2|PSME1|MAPK3|UBE2D1|MAP2K4|PSMC6|FCER1G|TRAF6|PSMD13|IKBKB|PSMD12|VAV3|PAK1|PSMD7|PSMD14|PSMF1|HRAS	NS
	WP_HIPPOYAP_SIGNALING_PATHWAY	0.104979811574697	0.435301655964853	0.0716628565191792	0.389506361091934	1.38969145870034	21	CXCL10|NDRG1|RASSF1|STK3|LATS1|TEAD4|YY1AP1|MAP4K3|TEAD2|TNIK|TEAD3	NS
	REACTOME_G1_S_SPECIFIC_TRANSCRIPTION	0.0974799224591526	0.425667844762208	0.0755861140764237	0.376258649780628	1.38966875882883	24	TFDP1|LIN37|E2F4|E2F6|PCNA|HDAC1|E2F5	NS
	PID_FOXO_PATHWAY	0.0663952395865957	0.361032888407451	0.0981470491928706	0.319220399314342	1.38774126426053	44	SOD2|RALA|CSNK1G3|CREBBP|USP7|CSNK1G2|CSNK1G1|XPO1|CDKN1B|CSNK1D|YWHAG|BCL6|IKBKB|FBXO32	NS
	WP_MATRIX_METALLOPROTEINASES	0.122721749696233	0.46975389528905	0.0625897727442784	0.493343876438142	1.3863667550375	10	TIMP1|MMP16|TIMP3	NS
	REACTOME_PURINE_RIBONUCLEOSIDE_MONOPHOSPHATE_BIOSYNTHESIS	0.127137009390802	0.478350296337219	0.0611358774653469	0.50958527509181	1.38596958941272	9	PPAT|GMPS|GART|IMPDH1	NS
	REACTOME_CONSTITUTIVE_SIGNALING_BY_AKT1_E17K_IN_CANCER	0.0985876488507339	0.427366653134975	0.0751440930078969	0.375237165393578	1.38589602180034	24	CDKN1A|PDPK1|AKT1S1|CASP9|AKT2|MLST8|CDKN1B|GSK3A|RPS6KB2	NS
	REACTOME_TRAFFICKING_AND_PROCESSING_OF_ENDOSOMAL_TLR	0.127604166666667	0.47912104622871	0.0604731002477099	0.528643047134155	1.38414209540931	8	CTSB|UNC93B1|HSP90B1|LGMN|CTSL|CTSS	NS
	WP_VITAMIN_D_METABOLISM	0.144826028016268	0.504687711036189	0.0551495524088585	0.627137258181742	1.38361188871212	5	RXRB|CYP2R1|RXRA|DHCR7|CYP27A1	NS
	BIOCARTA_HIVNEF_PATHWAY	0.0648596321393998	0.357629522511749	0.100860025098152	0.304298990225002	1.38220447938242	52	BIRC3|PRKDC|LMNA|TNFRSF1A|TRADD|MAP2K7|BAG4|CASP7|RELA|SPTAN1|CASP9|FADD|LMNB2|CFLAR|CDK11A|BID|DFFB|PRKCD|CRADD|CASP6|TRAF2|NUMA1|CASP3|NFKB1|PSEN1|APAF1	NS
	WP_TLR4_SIGNALING_AND_TOLERANCE	0.106172839506173	0.436050034742418	0.0719516678892624	0.379538506673154	1.3821544505043	23	IKBKG|MAP3K7|MYD88|IRAK1|IRF7|TBK1|IRF3|TRAF6|IKBKB|TIRAP|TICAM1	NS
	REACTOME_FORMATION_OF_FIBRIN_CLOT_CLOTTING_CASCADE	0.115862754848334	0.459425357251444	0.0652926206630866	0.464284248636068	1.38134070113306	12	SERPINE2|SERPING1|A2M|C1QBP|PROCR|PRCP	NS
	PID_S1P_S1P3_PATHWAY	0.104352527710192	0.435301655964853	0.072048676645702	0.38246375205856	1.38129966690406	22	VEGFA|GNAI2|GNA11|MAPK3|S1PR2|GNA13|GNAI1|AKT1|GNA12|RAC1|SRC|RHOA|CXCR4	NS
	PID_INTEGRIN2_PATHWAY	0.125307730182176	0.476058319096835	0.0623299809682921	0.477411734970328	1.38022470253508	11	PLAUR|ICAM3|ICAM1|JAM3|SPON2	NS
	REACTOME_SIGNALING_BY_ACTIVIN	0.12588092345079	0.47682729766632	0.0617563057695609	0.490939897154185	1.37961122989925	10	FSTL3|DRAP1|MAPK3	NS
	REACTOME_PLATELET_ACTIVATION_SIGNALING_AND_AGGREGATION	0.0174418604651163	0.176279873651588	0.241698386096655	0.243648262959468	1.37810198743055	154	ALDOA|VEGFA|TAGLN2|TIMP1|FN1|SERPINE1|STX4|GNAI2|PTPN11|RAC2|SERPING1|TF|GNB5|ABHD6|PDPK1|A2M|BCAR1|RHOG|LGALS3BP|GNA11|CALM1|TIMP3	NS
	REACTOME_PLASMA_LIPOPROTEIN_REMODELING	0.118597712580806	0.462728928556679	0.0644973452335783	0.462998687218289	1.37751589269856	12	ANGPTL4|P4HB|LMF2	NS
	WP_APOPTOSIS_MODULATION_AND_SIGNALING	0.0535152151101784	0.32386149003148	0.115931642749028	0.281270971865898	1.37434954000789	73	BNIP3|BIRC3|TNFSF10|BAK1|PMAIP1|MYD88|TNFRSF1A|TRADD|IRAK1|CASP7|DIABLO|CASP4|CASP9|FADD|PEA15|ENDOG|MAPK3|TRAF6|IKBKB|CFLAR|BID|TNFRSF10B|DFFB|TP53|CRADD|CYCS|BAG3|CASP6|CASP3|NFKB1|BCL2A1|BAD|APAF1	NS
	REACTOME_VEGFR2_MEDIATED_VASCULAR_PERMEABILITY	0.109465020576132	0.442679297046872	0.0708158139319178	0.377027321174533	1.37300953858644	23	CAV1|PDPK1|CALM1|CTNND1|AKT2|MLST8|VAV3|PAK1|HSP90AA1|MTOR|AKT1|PRR5|RAC1|CTNNA1|JUP	NS
	WP_MODULATORS_OF_TCR_SIGNALING_AND_T_CELL_ACTIVATION	0.0745762711864407	0.38516098291471	0.0917080492176841	0.321509013658492	1.37291563951636	41	IKBKG|PDPK1|ARIH2|RELA|TMEM222|CDKN1B|PIK3R2|BCL10|CUL5|TRAF6|MEF2D|IKBKB|DGKA|FIBP|GNA13|RPRD1B|SOCS1|AKT1|DGKZ|NFKB1|REL|GRB2|SMARCB1	NS
	REACTOME_TRANSLOCATION_OF_SLC2A4_GLUT4_TO_THE_PLASMA_MEMBRANE	0.0691366192523983	0.371654306172357	0.0988657646175472	0.295718663790574	1.37241361657073	57	TUBB3|STX4|RALA|TUBA1C|KIF3B|TUBA1A|TUBB2A|TUBB4B|TUBB6|PRKAG1|CALM1|PRKAB1|RAB8A|AKT2|EXOC8|EXOC1|RALGAPB|TBC1D1|EXOC3|YWHAG	NS
	PID_HES_HEY_PATHWAY	0.0807378288478984	0.391806973201499	0.087188756630299	0.332333422506219	1.37204374851754	36	KDM1A|CREBBP|MAML2|NCOR1|NCOR2|CDKN1B|ARNT|HDAC1|HIF1A|RUNX2|TCF3|TWIST1|RCAN1|RBBP8	NS
	REACTOME_INTEGRATION_OF_PROVIRUS	0.134842282687214	0.490217321520288	0.0592614910050427	0.504359897775756	1.37175761271862	9	HMGA1|KPNA1|BANF1	NS
	WP_SARSCOV2_B117_VARIANT_ANTAGONISES_INNATE_IMMUNE_ACTIVATION	0.134943181818182	0.490217321520288	0.0587077763275074	0.523370729394518	1.37033762571399	8	TOMM70|TBK1|IRF3|TRAF6|DDX58|IKBKE	NS
	WP_FLUOROPYRIMIDINE_ACTIVITY	0.105510938798117	0.435301655964853	0.0725393663199148	0.370891017552765	1.36984401640684	24	UPP1|TYMP|GGH|TDG|PPAT|SMUG1|UCK1	NS
	REACTOME_CYCLIN_D_ASSOCIATED_EVENTS_IN_G1	0.0773497688751926	0.390469429462653	0.0900040036985574	0.320411577818729	1.36822934220036	41	CDKN1A|TFDP1|CDKN2D|E2F4|CDK6|PPP2R2A|CUL1|CDKN1B|UBC|PPP2CB|CDK7|E2F5	NS
	BIOCARTA_CDMAC_PATHWAY	0.124655129169802	0.474279574296939	0.0631185759587299	0.448829674881068	1.36811137588473	13	RELA|RAF1|MAPK3|MAP2K1|PRKCA|HRAS|NFKB1|NFKBIA|MYC	NS
	WP_SRF_AND_MIRS_IN_SMOOTH_MUSCLE_DIFFERENTIATION_AND_PROLIFERATION	0.137073863636364	0.49344204918139	0.0582215137439884	0.522453605021252	1.36793632589808	8	ELK1|MEF2D|SRF|CAMK2D|KLF4|MEF2C|NKX2-5|MEF2A	NS
	KEGG_GAP_JUNCTION	0.0692155570204351	0.371654306172357	0.0986244904449457	0.299178446092665	1.36780322940271	54	TUBB3|GNAI2|PRKACA|TUBA1C|MAPK7|TUBA1A|TUBB2A|GNAS|TUBB4B|GNA11|TUBB6|NRAS|RAF1|CSNK1D|SOS2|MAPK3|MAP2K1	NS
	WP_IL7_SIGNALING_PATHWAY	0.115364025695931	0.459425357251444	0.0680194272735311	0.390188128447368	1.36723137086932	20	STAT5B|CDKN1B|PIK3R2|MAPK3|MAP2K1|STAT1|MAP2K2|AKT1|JAK1|BAD|STAT5A	NS
	WP_NOVEL_INTRACELLULAR_COMPONENTS_OF_RIGILIKE_RECEPTOR_RLR_PATHWAY	0.0709242618741977	0.376117941320488	0.0960789906091538	0.303667039690147	1.36637784827403	50	CXCL10|ISG15|IKBKG|MAP3K7|TRADD|IRF7|RELA|TBK1|TANK|FADD|IRF3|AZI2|IFIH1|TRAF6|IKBKB	NS
	WP_PROSTAGLANDIN_AND_LEUKOTRIENE_METABOLISM_IN_SENESCENCE	0.116482386217537	0.460203836177426	0.0662690130576484	0.40904165805161	1.36601680663223	17	IGFBP5|CDKN1A|GNAS	NS
	WP_ENVELOPE_PROTEINS_AND_THEIR_POTENTIAL_ROLES_IN_EDMD_PHYSIOPATHOLOGY	0.082954889494399	0.397318390651014	0.0860348143217779	0.327986800793725	1.36469738909951	37	TMEM43|LEMD3|NRAS|TMPO|SOS2|MAPK3|MAP2K1|YY1AP1|ADCY6|EMD|SRF|HRAS|MAP2K2|SUN1|SMAD4|GRB2|TGFB2|SOS1|RHOA|BANF1|SMAD3|TGFB1|CFL1|PLEC|ADCY1|SMAD2	NS
	REACTOME_REGULATION_OF_RUNX2_EXPRESSION_AND_ACTIVITY	0.0576662143826323	0.338438346364147	0.109869472131707	0.284410403786339	1.36344502851991	66	PSMB9|PSME2|PSMB10|PSMA6|PSMB8|PSMD3|PSMD9|CUL1|PSMC1|UBC|PSMC2|RUNX2|PSME1|PSMC6|TWIST1|PSMD13|CBFB|PSMD12|WWP1|STAT1|PSMD7|PSMD14|PSMF1	NS
	WP_TNFALPHA_SIGNALING_PATHWAY	0.0540540540540541	0.326354523537622	0.116319528645477	0.273445051015727	1.36088315052242	78	BIRC3|NFKB2|IKBKG|MAP3K7|TNFRSF1A|TRADD|CREBBP|MAP2K7|CASP7|DIABLO|TBK1|MAP2K3|TANK|NRAS|CASP9|CUL1|RAF1|FADD|TRAP1|MAPK3|MAP2K4|IKBKB|CFLAR|NFKBIE	NS
	REACTOME_DISEASES_OF_IMMUNE_SYSTEM	0.120796689084325	0.466500126613939	0.0652191815441775	0.398576164366922	1.35939409959732	18	NFKB2|IKBKG|MYD88|RELA|IKBKB|TIRAP|TICAM1|UNC93B1	NS
	REACTOME_METABOLISM_OF_NITRIC_OXIDE_NOS3_ACTIVATION_AND_REGULATION	0.130283441074093	0.484106620787744	0.061381954012731	0.456827529263725	1.35915543424924	12	CAV1|SPR|CALM1|LYPLA1|NOSIP|HSP90AA1|CYGB|DNM2|AKT1	NS
	REACTOME_TOLL_LIKE_RECEPTOR_TLR1_TLR2_CASCADE	0.0488599348534202	0.311058793175735	0.123558344666082	0.268763683238784	1.35738050669147	84	NFKB2|PPP2R5D|IKBKG|MAP3K7|VRK3|MYD88|MAP2K7|MAPK7|UBE2N|IRAK1|MAPKAPK2|TNIP2|RELA|NOD1|MAP2K3|MAPKAPK3|CUL1|UBC|ATF2|PPP2CB|ELK1|MAPK3|MAP2K4|MAP2K1|APP|TRAF6|IKBKB|TIRAP	NS
	REACTOME_CTLA4_INHIBITORY_SIGNALING	0.120339418873746	0.466134014071199	0.0651459743455219	0.406423089415244	1.35727195461976	17	PPP2R5D|PTPN11|AKT2|PPP2CB|PPP2R5C|PPP2R5E|PPP2R5A|PPP2R5B|AKT1|LYN	NS
	REACTOME_ABC_TRANSPORTER_DISORDERS	0.0592016238159675	0.341404879943203	0.108256440008936	0.285662394420731	1.35717484282196	64	PSMB9|PSME2|SEL1L|PSMB10|ABCA1|PSMA6|PSMB8|ERLIN2|PSMD3|PSMD9|PSMC1|UBC|PSMC2|PSME1|PSMC6|VCP|PSMD13|PSMD12|PSMD7|PSMD14|PSMF1|PSMA1|ABCC2|PSMC3|ABCD1|DERL2|PSME4|PSMC4|ERLEC1|ABCB6|PSMD11|PSMA7|PSMD1|ABCA3|PSMD8|PSMA3	NS
	REACTOME_ACTIVATION_OF_RAC1_DOWNSTREAM_OF_NMDARS	0.159377146782688	0.534443313592014	0.0527683194655535	0.574120157491017	1.35669351072847	6	CALM1|CAMKK2|GIT1|RAC1|CAMK1	NS
	REACTOME_TRANSCRIPTIONAL_ACTIVATION_OF_MITOCHONDRIAL_BIOGENESIS	0.076072821846554	0.387444154038291	0.0933040495921608	0.297606406161044	1.35533043557505	53	SOD2|CRTC2|NR1D1|CREBBP|POLRMT|NCOR1|CALM1|GABPB1|ALAS1|CRTC3|USP46|TFB2M|CARM1|ATF2|TGS1|PPRC1|MEF2D|GLUD1|NRF1|HELZ2|TBL1XR1|SIRT3|NCOA6|GABPA|ACSS2|HCFC1|CYCS|ATP5F1B	NS
	REACTOME_PLASMA_LIPOPROTEIN_ASSEMBLY_REMODELING_AND_CLEARANCE	0.0821494749845584	0.395774333460901	0.0873572860780536	0.315039192115705	1.35505623760941	42	ANGPTL4|NPC1|PRKACA|A2M|SAR1B|NR1H2|ABCA1|ZDHHC8|P4HB|CLTC|LMF2|AP2A1	NS
	KEGG_CIRCADIAN_RHYTHM_MAMMAL	0.134261561412233	0.489510021415052	0.0604138360818294	0.455339231784975	1.35472744452348	12	NR1D1|BHLHE40|CSNK1D|CRY2|CLOCK|NPAS2|PER1|CRY1|PER2	NS
	BIOCARTA_FAS_PATHWAY	0.108130999435347	0.438663928308696	0.0723419514602353	0.349783607569653	1.35350291139822	28	PRKDC|MAP3K7|LMNA|CASP7|SPTAN1|FADD|LMNB2|MAP2K4|CFLAR|PAK1|DFFB|CASP6|FAF1|CASP3	NS
	KEGG_EPITHELIAL_CELL_SIGNALING_IN_HELICOBACTER_PYLORI_INFECTION	0.0795117123061696	0.390469429462653	0.0919032203847858	0.292594117584004	1.35239842077339	56	CCL5|IKBKG|PTPN11|MET|RELA|NOD1|GIT1|ATP6V0A1|ATP6V0D1|ATP6V1D|ATP6V1A|JAM3|ATP6V1C1|ATP6V1H|MAP2K4	NS
	SIG_IL4RECEPTOR_IN_B_LYPHOCYTES	0.117421124828532	0.461079592456466	0.0682683723194118	0.371324723570545	1.35224255310485	23	PDPK1|STAT6|AKT2|RAF1|GSK3A|SOS2|MAPK3|SOCS1|SHC1|AKT1|JAK1|BAD|GRB2|PPP1R13B|SOS1	NS
	REACTOME_UPTAKE_AND_ACTIONS_OF_BACTERIAL_TOXINS	0.120771670190275	0.466500126613939	0.0659642175442741	0.390984811958602	1.35099318791996	19	MAP2K7|CALM1|MAP2K3|MAP2K4|MAP2K1|FURIN|VAMP2|HSP90AA1|MAP2K2	NS
	WP_GENES_ASSOCIATED_WITH_THE_DEVELOPMENT_OF_RHEUMATOID_ARTHRITIS	0.168549480343425	0.54551980682634	0.0508309275119538	0.612140795118665	1.35052617372388	5	HLA-DRB1|IL6ST	NS
	REACTOME_TNFR1_INDUCED_PROAPOPTOTIC_SIGNALING	0.143032988675529	0.503256972467115	0.0581149628110713	0.467029023673458	1.35020768878882	11	TNFRSF1A|TRADD|USP4|FADD|TRAF2|CYLD	NS
	WP_CARDIAC_HYPERTROPHIC_RESPONSE	0.0840916222152494	0.399632732573779	0.0870211644808265	0.30468835628983	1.34843471466657	47	IKBKG|MAP3K7|TNFRSF1A|MAP2K7|MAPK7|PDPK1|CALM1|HDAC5|MAP2K3|AKT2|RAF1|NFATC2|MAPK3|MAP2K4|MAP2K1|CDK7|IKBKB	NS
	REACTOME_SYNTHESIS_OF_ACTIVE_UBIQUITIN_ROLES_OF_E1_AND_E2_ENZYMES	0.110315186246418	0.445417047136245	0.0721460585392845	0.341639957787589	1.3479435286843	30	UCHL3|UBE2R2|USP7|USP5|UBE2G1|CDC34|UBE2S|UBC|UBE2Z|UBE2D1	NS
	REACTOME_RUNX1_REGULATES_TRANSCRIPTION_OF_GENES_INVOLVED_IN_DIFFERENTIATION_OF_HSCS	0.0722610722610723	0.378099601438299	0.0969823177419894	0.288051146391148	1.34765580282451	59	PSMB9|PSME2|PSMB10|PSMA6|PSMB8|PSMD3|PSMD9|PSMC1|UBC|PSMC2|PSME1|TCF3|PSMC6|CDK7|PSMD13|CBFB|PSMD12|PSMD7|KMT2A|PSMD14|PSMF1	NS
	WP_FAMILIAL_HYPERLIPIDEMIA_TYPE_2	0.16487291046485	0.540195064605853	0.0518138223104503	0.569762304497658	1.34639554296047	6	LDLRAP1|USF1|GHR|LDLR|EPHX2|PLTP	NS
	WP_PANCREATIC_ADENOCARCINOMA_PATHWAY	0.0590327169274538	0.341404879943203	0.111211882754101	0.270296814031715	1.34521498373908	78	VEGFA|CDKN1A|BAK1|IKBKG|RALA|ARAF|RAC2|PAK4|BRAF|RELA|CDK6|CASP9|AKT2|RAF1|PIK3R2|MAPK3|RPS6KB2|MAP2K1|IKBKB|STAT1|PAK1|GADD45A|TP53|MAP2K2|PRKCD|PLD1|TGFBR2|TIAM1|MTOR|AKT1|RALGDS|JAK1|NFKB1|BAD|SMAD4|GADD45B|RAC1|DDB2|TGFB2|RHOA	NS
	BIOCARTA_AT1R_PATHWAY	0.121262002743484	0.46689501655126	0.0671281164691295	0.369385302113426	1.34517981783233	23	CALM1|RAF1|ATF2|ELK1|MAPK3|MAP2K4|MAP2K1|PAK1|PRKCA|HRAS|MAP2K2|SHC1|RAC1|GRB2|SOS1|CALM3	NS
	WP_MAPK_AND_NFKB_SIGNALING_PATHWAYS_INHIBITED_BY_YERSINIA_YOPJ	0.140726006961711	0.499927196002099	0.0589275343258683	0.451960400420341	1.34467472940349	12	RRAS|IKBKG|RAF1|TRAF6|IKBKB	NS
	WP_NRF2_PATHWAY	0.062544420753376	0.351231987287517	0.107942085094929	0.270705427668155	1.34280780326888	77	FTH1|FTL|G6PD|SLC2A1|MAFG|SLC2A3|SLC6A6|SLC39A3|KEAP1|SQSTM1|SLC5A6|SLC39A13|MAFF|SLC6A17|SLC39A11|SLC39A9|SLC2A8|GSR|SLC39A1|HSP90AA1|SRXN1|CES2|SLC39A7|MGST2|ABCC2|SLC5A3|TGFBR2|NRG1	NS
	PID_FAK_PATHWAY	0.079703130041949	0.390469429462653	0.0907499282531725	0.29557631100694	1.34258382116562	52	RRAS|ASAP1|ETS1|BCAR1|BRAF|CAPN2|RAF1|PTK2|ROCK2|ARHGAP35|MAP2K4|MAP2K1|NCK1|CRK|PAK1|SH3GL1	NS
	WP_ALZHEIMERS_DISEASE	0.0181818181818182	0.181959674566678	0.252643909566276	0.231003137022916	1.34195362459727	184	TUBB3|GAPDH|ATP2A2|ARAF|EIF2S1|TUBA1C|CSF1|RTN4|TNFRSF1A|MAP2K7|PPP3CB|TUBA1A|TUBB2A|TUBB4B|BRAF|CASP7|RELA|TUBB6|CALM1|PSMA6|NRBF2|CAPN2|ATG101|CDK5|CAPN1|NRAS|PSMD3|CASP9|PSMD9|NAE1|RB1CC1|AKT2|RAF1|FADD|WIPI1|PSMC1|VDAC3|PIK3R2|PSMC2|KLC1|MAPK3|MAP2K1|PSMC6|APP|FZD3|ADRM1|WIPI2|PSMD13|IKBKB|NCSTN|ATG2A|PSMD12|ATF6|FZD6|APBB1|DVL2|RTN3|FZD7|PSMD7|BID|PSMD14|HRAS|MAP2K2|DDIT3|PSMA1|APH1B|INSR|CY…	NS
	REACTOME_PLATELET_ADHESION_TO_EXPOSED_COLLAGEN	0.159085661510044	0.534443313592014	0.0530558347956872	0.537975220859729	1.34139184149633	7	COL1A2|FCER1G|ITGA2|LYN	NS
	REACTOME_PROCESSIVE_SYNTHESIS_ON_THE_C_STRAND_OF_THE_TELOMERE	0.130625969994827	0.484106620787744	0.0625897727442784	0.393268382760207	1.34129124337263	18	WRN|TERF2|ACD|TINF2|PCNA|RPA1|POLD4|POLD3|FEN1|TERF1|POLD1	NS
	WP_NONSMALL_CELL_LUNG_CANCER	0.0752941176470588	0.387444154038291	0.0954173509538673	0.284218386901903	1.33835384738193	61	CDKN1A|BAK1|ARAF|RXRB|RASSF1|STK4|STAT5B|BRAF|RASSF5|CDK6|NRAS|CASP9|AKT2|RAF1|PIK3R2|SOS2|MAPK3|MAP2K1|BID|PRKCA|GADD45A|HRAS|TP53|MAP2K2|PDK1|CYCS	NS
	BIOCARTA_CASPASE_PATHWAY	0.129228329809725	0.483776820911713	0.0636600886299947	0.387135557648139	1.33769262945081	19	BIRC3|LMNA|CASP7|CASP4|CASP9|LMNB2|DFFB|CASP6|CASP3|APAF1	NS
	REACTOME_ACTIVATION_OF_PUMA_AND_TRANSLOCATION_TO_MITOCHONDRIA	0.161163703532671	0.535770234055233	0.0526869485460313	0.536377437867737	1.33740791623948	7	TFDP1|TP53|BBC3|PPP1R13B|TP53BP2	NS
	REACTOME_CYTOSOLIC_TRNA_AMINOACYLATION	0.171055644607282	0.549033942484185	0.0507941255783484	0.5651485389888	1.33549283271033	6	FARSB|AIMP2|AIMP1	NS
	REACTOME_INFLAMMASOMES	0.134366268732537	0.489510021415052	0.0610747871837814	0.408393342669985	1.33528235154723	16	NFKB2|AIM2|RELA|APP	NS
	KEGG_PPAR_SIGNALING_PATHWAY	0.0924750679963735	0.41633453690941	0.0812702847276304	0.318607451747471	1.33515495455593	38	ANGPTL4|RXRB|PDPK1|ACAA1	NS
	WP_PHYSICOCHEMICAL_FEATURES_AND_TOXICITYASSOCIATED_PATHWAYS	0.0908807967631497	0.415917098353774	0.0832590466084807	0.304392622103985	1.33427170755615	45	FN1|CDKN1A|RAF1|CDKN1B|PTK2|ROCK2|ELK1|MAP2K4|MAP2K1|DAAM1|MYLK|FZD3|NCK1|FZD6|FZD7|PAK1|CBL|PFN1|SHC1|AKT1|SOD1|STAT5A|GRB2|CAMK1|FZD1|SRC|SOS1|RHOA	NS
	REACTOME_REGULATION_OF_LIPID_METABOLISM_BY_PPARALPHA	0.0486760124610592	0.310656833870581	0.128489714653408	0.254547795200891	1.33276515116959	100	ANGPTL4|PLIN2|FHL2|MED18|MED10|RXRB|NR1D1|CREBBP|MED25|NR1H2|ABCA1|MED9|NCOR1|MED19|ALAS1|MTF1|MED11|NCOR2|CARM1|MED16|MED29|RORA|ARNT|TGS1|CCNC|MED8|MED13L|CLOCK|NRF1|MED17|HELZ2|MED26|TBL1XR1|SREBF1|NCOA6|MED30|NFYC|SIN3B|TNFRSF21|SLC27A1	NS
	REACTOME_TNFR1_INDUCED_NFKAPPAB_SIGNALING_PATHWAY	0.124227093872962	0.473351237690754	0.0671281164691295	0.347993442911925	1.33169406962697	27	BIRC3|IKBKG|MAP3K7|TNFRSF1A|TRADD|RBCK1|USP4|UBC|RNF31	NS
	WP_OREXIN_RECEPTOR_PATHWAY	0.0625	0.351231987287517	0.108893281951179	0.264240640228237	1.33128701093799	83	HMGA1|VEGFA|CDKN1A|LDHA|PPOX|SLC2A1|NR4A3|TNC|PDP1|MAFF|BHLHE40|HOMER1|TENT5A|ICAM1	NS
	WP_ALZHEIMERS_DISEASE_AND_MIRNA_EFFECTS	0.0231788079470199	0.211246409987389	0.223479119117478	0.227972937148017	1.33110372571708	187	TUBB3|GAPDH|ATP2A2|ARAF|EIF2S1|TUBA1C|CSF1|RTN4|TNFRSF1A|MAP2K7|PPP3CB|TUBA1A|TUBB2A|TUBB4B|BRAF|CASP7|RELA|TUBB6|CALM1|PSMA6|NRBF2|CAPN2|ATG101|CDK5|CAPN1|NRAS|PSMD3|CASP9|PSMD9|NAE1|RB1CC1|AKT2|RAF1|FADD|WIPI1|PSMC1|VDAC3|PIK3R2|PSMC2|KLC1|MAPK3|MAP2K1|PSMC6|CHPF2|APP|FZD3|ADRM1|WIPI2|PSMD13|IKBKB|NCSTN|ATG2A|PSMD12|ATF6|FZD6|APBB1|DVL2|RTN3|FZD7|PSMD7|BID|PSMD14|HRAS|MAP2K2|DDIT3|PSMA1|APH1B|I…	NS
	REACTOME_SUPPRESSION_OF_APOPTOSIS	0.17426150675521	0.55487119297543	0.0502863396522084	0.563012887520767	1.33044611130532	6	SFPQ|GSK3A|MAPK3	NS
	BIOCARTA_BCELLSURVIVAL_PATHWAY	0.141843971631206	0.501446979102966	0.0592614910050427	0.42544560654586	1.33038623457314	14	ZBTB7A|CASP7|DPF2|MTOR|AKT1|CASP3|BIRC5	NS
	WP_NUCLEAR_RECEPTORS_METAPATHWAY	0.0211726384364821	0.199472622925392	0.232056818075608	0.229549031575396	1.33019389518253	181	ANGPTL4|MYOF|BIRC3|FTH1|NFKB2|ABCB1|FTL|G6PD|SLC2A1|MAFG|SLC2A3|SLC6A6|SLC39A3|ACAA1|KEAP1|PTPA|SQSTM1|SLC5A6|SLC39A13|MAFF|SLC6A17|BHLHE40|ALAS1|CUL1	NS
	SIG_BCR_SIGNALING_PATHWAY	0.103748125937031	0.435301655964853	0.0762633077782967	0.324958915445187	1.32982549503754	35	PPP3CB|PDPK1|AKT2|RAF1|NFATC2|GSK3A|SOS2|MAPK3|DAG1|PPP3CC|FLOT2|SHC1|AKT1|CD81|LYN|ITPR1|BAD|ITPR2|GRB2|PPP3CA|PPP1R13B|SOS1|BCR	NS
	BIOCARTA_TCR_PATHWAY	0.113020681619575	0.453493281007092	0.0718550298668081	0.33065958790308	1.32980043638026	32	PPP3CB|RELA|CALM1|RAF1|NFATC2|ELK1|MAPK3|MAP2K4|MAP2K1|PRKCA|HRAS|PPP3CC|SHC1|NFKB1|RASA1|RAC1|GRB2|PPP3CA|SOS1|CALM3	NS
	REACTOME_G1_S_DNA_DAMAGE_CHECKPOINTS	0.08	0.390643985419198	0.0924960508813	0.282398770334374	1.32978546846578	61	PSMB9|CDKN1A|PSME2|PSMB10|PSMA6|PSMB8|PSMD3|PSMD9|CDKN1B|PSMC1|UBC|PSMC2|PCBP4|PSME1|PSMC6|PSMD13|PSMD12|PSMD7|PSMD14|PSMF1|TP53|PSMA1|ZNF385A|PSMC3|PSME4|PSMC4	NS
	KEGG_VEGF_SIGNALING_PATHWAY	0.0881971465629053	0.411056985411632	0.0863599961425958	0.293996757963386	1.32922556221776	51	VEGFA|SPHK2|RAC2|PPP3CB|MAPKAPK2|MAPKAPK3|NRAS|CASP9|SPHK1|AKT2|RAF1|PTK2|NFATC2|PIK3R2|MAPK3|MAP2K1	NS
	REACTOME_APOPTOSIS	0.0360923965351299	0.263720579228279	0.166521148019972	0.237194695940905	1.32864896112192	149	PSMB9|TNFSF10|VIM|BAK1|PMAIP1|LMNA|TFDP1|PSME2|APIP|DYNLL2|TRADD|PSMB10|CASP7|DIABLO|ACIN1|SPTAN1|PSMA6|PSMB8|DAPK3|PSMD3|CASP9|PSMD9|AKT2|FADD|PSMC1|PTK2|UBC|C1QBP|PSMC2|YWHAG|PSME1|MAPK3|PSMC6|PSMD13|ROCK1|CFLAR|PSMD12|ADD1|TICAM1|PSMD7|BID|PSMD14|TNFRSF10B|PSMF1|DFFB|TP53|PRKCD	NS
	WP_LEPTIN_AND_ADIPONECTIN	0.166012468252136	0.543236728173655	0.0518526599597102	0.532730503345598	1.32831461969945	7	ADIPOR2|PRKAG1|PRKAB1	NS
	BIOCARTA_P27_PATHWAY	0.152411735454998	0.521039532326214	0.0564803168541392	0.446130619682462	1.32732993807023	12	TFDP1|CUL1|CDKN1B|UBE2M	NS
	WP_DOPAMINERGIC_NEUROGENESIS	0.167166936042484	0.545390500547064	0.051659256956254	0.53189679449635	1.32623584319599	7	NR4A2|ALDH1A1|SOX2|STAT3|TGFB1|MSX1|CDKN1C	NS
	WP_PROXIMAL_TUBULE_TRANSPORT	0.131674587643277	0.486819464519237	0.0649277319696751	0.34983690785005	1.32359465824681	26	ABCB1|SLC2A1|SLC20A2|ATP6V1D|ATP6V1A|ATP6V1C1|ATP6V1H|SLC7A8|ATP6V0B|ABCC2|SLC12A4	NS
	REACTOME_RAF_ACTIVATION	0.117104124603404	0.461079592456466	0.0701763259905319	0.33128783534846	1.32182136359367	31	PPP2R5D|ARAF|BRAP|BRAF|CALM1|NRAS|RAF1|PPP2CB|PPP2R5C|MAP2K1|PPP2R5E|PPP2R5A|HRAS|MAP2K2|PPP2R5B	NS
	KEGG_PATHOGENIC_ESCHERICHIA_COLI_INFECTION	0.099537750385208	0.42737593398015	0.0790299034720993	0.309532736446792	1.32177424817549	41	TUBB3|ARPC2|TUBA1C|TUBA1A|TUBB2A|TUBB4B|TUBB6|ARPC3|ROCK2|NCK1|ROCK1|ARHGEF2|PRKCA|ABL1|CTTN|ARPC4|ARPC5|TUBA1B|EZR	NS
	WP_PATHOGENIC_ESCHERICHIA_COLI_INFECTION	0.099537750385208	0.42737593398015	0.0790299034720993	0.309532736446792	1.32177424817549	41	TUBB3|ARPC2|TUBA1C|TUBA1A|TUBB2A|TUBB4B|TUBB6|ARPC3|ROCK2|NCK1|ROCK1|ARHGEF2|PRKCA|ABL1|CTTN|ARPC4|ARPC5|TUBA1B|EZR	NS
	WP_INTERACTIONS_BETWEEN_LOXL4_AND_OXIDATIVE_STRESS_PATHWAY	0.147163120567376	0.510801006881634	0.0581149628110713	0.422538866401697	1.32129673637225	14	LOXL4|FN1|NRF1|IGFBP7	NS
	REACTOME_ESTROGEN_DEPENDENT_NUCLEAR_EVENTS_DOWNSTREAM_OF_ESR_MEMBRANE_SIGNALING	0.139624582154796	0.498770035141853	0.0602370091541037	0.3956132811445	1.32117201349238	17	UHMK1|AKT2|XPO1|CDKN1B|PTK2|ELK1|MAPK3|SRF	NS
	REACTOME_INTERLEUKIN_21_SIGNALING	0.185946678716674	0.565982080070161	0.0481914203071104	0.59754373564234	1.31832163672948	5	STAT5B|STAT1|JAK1|STAT5A|STAT3	NS
	REACTOME_INTERLEUKIN_9_SIGNALING	0.185946678716674	0.565982080070161	0.0481914203071104	0.59754373564234	1.31832163672948	5	STAT5B|STAT1|JAK1|STAT5A|STAT3	NS
	WP_FOXP3_IN_COVID19	0.185946678716674	0.565982080070161	0.0481914203071104	0.59754373564234	1.31832163672948	5	STAT5B|IL6ST|STAT5A|IL6R|STAT3	NS
	REACTOME_CELLULAR_SENESCENCE	0.0499788225328251	0.313525686718112	0.132308522605383	0.245205538325864	1.31801722847236	117	HMGA1|CDKN1A|CEBPB|ETS1|CBX4|TFDP1|MAPKAPK5|MAP2K7|MAPK7|CDKN2D|TERF2|MAPKAPK2|RELA|CDK6|ACD|MAP2K3|UBN1|RNF2|MAPKAPK3|TINF2|UBE2S|MRE11|AGO3|CDKN1B|FZR1|UBC|ERF|MAPK3|UBE2D1|MAP2K4	NS
	KEGG_DILATED_CARDIOMYOPATHY	0.105295007564297	0.435301655964853	0.0760356521608407	0.312189689174267	1.31732679103867	39	ITGB8|ITGA3|LMNA|ATP2A2|PRKACA|GNAS|TPM1	NS
	WP_MAPK_SIGNALING_PATHWAY	0.0350790513833992	0.259262414247422	0.171214318379654	0.232217518251758	1.31706884017521	158	RRAS|RELB|FLNB|NFKB2|IKBKG|MAP3K7|TAOK3|ARAF|PRKACA|RAC2|MAPKAPK5|PPP5C|TNFRSF1A|MAP2K7|MAPK7|PPP3CB|STK4|STK3|MAPKAPK2|BRAF|DUSP10|ELK4|RELA|MAP2K3|MAPKAPK3|NRAS|AKT2|RAF1|LAMTOR3|ATF2|ELK1|SOS2|MAPK3|MAP2K4|MAP2K1|MAP3K12|RPS6KA4|TRAF6|CRK|IKBKB|MAP3K20|MAP4K3|PAK1|PRKCA|SRF|GADD45A|HRAS|TP53|MAP2K2|PRKCD|DDIT3	NS
	REACTOME_DEGRADATION_OF_DVL	0.0920026007802341	0.41633453690941	0.0846140864395759	0.289024219742616	1.31624626864895	53	PSMB9|PSME2|PSMB10|PSMA6|PSMB8|PSMD3|PSMD9|PSMC1|UBC|PSMC2|PSME1|PSMC6|PSMD13|PSMD12|DVL2|PSMD7|PSMD14|PSMF1|PSMA1|CUL3|PSMC3|PSME4|PSMC4	NS
	REACTOME_SIGNALING_BY_PDGF	0.105167724388033	0.435301655964853	0.0760356521608407	0.313812306851353	1.31506044191742	38	COL6A2|COL6A1|PTPN11|STAT5B|BCAR1|STAT6|NRAS|PIK3R2|NCK1|CRK|THBS3|COL9A3|FURIN|STAT1|HRAS	NS
	PID_CXCR3_PATHWAY	0.117331745086361	0.461079592456466	0.0712828552644706	0.323576409219553	1.31477273386796	34	CXCL10|GNAI2|PDPK1|MAP2K3|NRAS|RAF1|MLST8|PIK3R2|MAPK3|MAP2K1	NS
	PID_AMB2_NEUTROPHILS_PATHWAY	0.140511440107672	0.49985535817003	0.0615060330019218	0.368353302472318	1.31422099704559	21	PLAUR|ICAM1|JAM3|ROCK1	NS
	REACTOME_PTK6_REGULATES_RHO_GTPASES_RAS_GTPASE_AND_MAP_KINASES	0.162108403779214	0.536496968906851	0.0546498540116765	0.441404397630608	1.31326845977973	12	BCAR1|NRAS|ARHGAP35|CRK|HRAS|ELMO2|RASA1|RAC1|PXN|RHOA	NS
	BIOCARTA_CCR3_PATHWAY	0.152746425884123	0.521039532326214	0.0566777211926817	0.430696373931928	1.31283790200528	13	GNAS|RAF1|ROCK2|MAPK3|MAP2K1|LIMK1|PRKCA|HRAS	NS
	REACTOME_APOPTOTIC_FACTOR_MEDIATED_RESPONSE	0.144556025369979	0.504687711036189	0.060003465477807	0.379508882157728	1.31133972182147	19	BAK1|APIP|CASP7|DIABLO|CASP9|C1QBP|MAPK3	NS
	PID_LIS1_PATHWAY	0.14156378600823	0.501446979102966	0.0618825131623321	0.360086557506999	1.31131684736714	23	PPP2R5D|MAP1B|CDK5|KATNA1|PAFAH1B1|ABL1|CSNK2A1|PAFAH1B3|YWHAE|RAC1|RHOA	NS
	REACTOME_TP53_REGULATES_TRANSCRIPTION_OF_GENES_INVOLVED_IN_G2_CELL_CYCLE_ARREST	0.149352298704597	0.516272978297394	0.057746241136524	0.400138908470077	1.30829366403071	16	TFDP1|E2F4|PCNA|CARM1|GADD45A|TP53|ZNF385A	NS
	WP_NANOMATERIAL_INDUCED_APOPTOSIS	0.152612519399897	0.521039532326214	0.057642075315137	0.383112549670944	1.30665349828829	18	BAK1|CASP7|DIABLO|CASP9|FADD|ENDOG|CFLAR|BID|CYCS|CASP6|CASP3|APAF1	NS
	REACTOME_REGULATION_OF_MRNA_STABILITY_BY_PROTEINS_THAT_BIND_AU_RICH_ELEMENTS	0.0738327904451683	0.383632196010046	0.100098503124201	0.258648861752916	1.30629599501887	84	PSMB9|PSME2|EXOSC7|EXOSC1|PSMB10|MAPKAPK2|PSMA6|PSMB8|EIF4G1|ELAVL1|PSMD3|PSMD9|DCP1A|XPO1|PSMC1|UBC|PSMC2|EXOSC8|PSME1|PSMC6|DIS3|PSMD13|PSMD12|PSMD7|PSMD14|PRKCA|PSMF1|PRKCD|PSMA1|KHSRP|HSPA8|TNPO1|EXOSC4|AKT1|PSMC3|PSME4|PSMC4	NS
	SA_B_CELL_RECEPTOR_COMPLEXES	0.151766595289079	0.521039532326214	0.058872381059619	0.37179404290063	1.30277792145755	20	ATF2|ELK1|MAPK3|MAP2K1|VAV3|HRAS|SHC1|LYN|RAC1|GRB2|SOS1|BCR|RPS6KA1	NS
	WP_MIR124_PREDICTED_INTERACTIONS_WITH_CELL_CYCLE_AND_DIFFERENTIATION	0.197017623136014	0.573351762963778	0.0466919018140932	0.589900696791273	1.30145930032343	5	CTDSP1|STK11|PTBP1	NS
	REACTOME_TP53_REGULATES_TRANSCRIPTION_OF_DEATH_RECEPTORS_AND_LIGANDS	0.183560378665435	0.56520190653724	0.0491079929978342	0.52164724379284	1.30067952915105	7	IGFBP3|TNFRSF10B|TP53|PPP1R13B|TP53BP2|FAS	NS
	PID_ANTHRAX_PATHWAY	0.171590349581487	0.549601966529993	0.0527275912884147	0.449603417293333	1.29982926148855	11	MAP2K7|MAP2K3|MAPK3|MAP2K4|MAP2K1|MAP2K2	NS
	WP_PDGFRBETA_PATHWAY	0.141933670601462	0.501446979102966	0.0625897727442784	0.339557402128412	1.29941120421282	27	STAT5B|STAT6|RAF1|ELK1|MAPK3|MAP2K4|MAP2K1|STAT1|PRKCA|SRF|HRAS|SHC1|JAK1|STAT5A|EIF2AK2|RASA1|GRB2|SOS1	NS
	WP_COMPLEMENT_SYSTEM_IN_NEURONAL_DEVELOPMENT_AND_PLASTICITY	0.105245793467502	0.435301655964853	0.0795410497699044	0.280938927258244	1.29852699943202	56	C1S|C1R|PARD3|BAK1|ATP8B2|SERPING1|LLGL2|CSMD1|PLSCR3|CFI|CASP7|DIABLO|PATJ|CD55|CASP9	NS
	REACTOME_METABOLISM_OF_ANGIOTENSINOGEN_TO_ANGIOTENSINS	0.199954812471758	0.577705006744363	0.0463144910700218	0.588002247426574	1.29727087573719	5	CTSZ|CTSD	NS
	REACTOME_DDX58_IFIH1_MEDIATED_INDUCTION_OF_INTERFERON_ALPHA_BETA	0.0903247631935047	0.414662455504906	0.087188756630299	0.27301063839551	1.29706666852142	64	NFKB2|ISG15|IKBKG|CREBBP|TOMM70|IRF7|RNF135|UBE2L6|RELA|TBK1|TANK|FADD|IRF3|UBC|IFIH1|RNF216|UBE2D1|APP|TRAF6|IKBKB	NS
	REACTOME_MULTIFUNCTIONAL_ANION_EXCHANGERS	0.200180750112969	0.577705006744363	0.0462857931634898	0.587797179647387	1.29681844811697	5	SLC26A3|SLC26A11	NS
	WP_CCL18_SIGNALING_PATHWAY	0.138849126825079	0.497381551802371	0.0639357739676871	0.332144141932167	1.2958160412342	29	FN1|LDHA|AK4|VIM|SLC2A1	NS
	REACTOME_METABOLISM_OF_CARBOHYDRATES	0.0265895953757225	0.224224391168388	0.213387923018053	0.218582430766759	1.29570908778252	205	PKM|ALDOA|ENO2|ENO1|PGK1|GAPDH|PGM2L1|PFKFB4|ALDOC|IDS|PPP2R5D|TPI1|B4GALT3|CHPF|G6PD|HK2|RAE1|SLC2A1|GBE1|PRKACA|MAN2C1|NUP155|GPI|PGAM1	NS
	REACTOME_MITOTIC_METAPHASE_AND_ANAPHASE	0.0263929618768328	0.224035306756482	0.215782858966574	0.217917464093742	1.29530792893176	208	TUBB3|PSMB9|PPP2R5D|LMNA|PSME2|NUP155|TUBA1C|DYNLL2|IST1|ANKLE2|TUBA1A|NUP85|TUBB2A|RAD21|PSMB10|TUBB4B|CHMP4B|TUBB6|CHMP6|AHCTF1|PSMA6|PSMB8|LEMD3|PSMD3|PPP2R2A|PSMD9|NUP205|B9D2|UBE2S|RANGAP1|XPO1|NUP62|CENPT|PSMC1|NUP160|PDS5A|UBC|TMPO|MIS12|MAD1L1|PSMC2|PPP2CB|PSME1|UBE2D1|NUP98|PPP2R5C|PSMC6|CHMP4A|LEMD2|DYNC1LI1|PSMD13|PPP2R5E|PPP2R5A|PSMD12|CKAP5|NUP107|NUP54|PAFAH1B1|PSMD7|DSN1|EMD|POM121…	NS
	BIOCARTA_IGF1_PATHWAY	0.160372478013451	0.535770234055233	0.0561393712402482	0.379710359778947	1.29504990209172	18	PTPN11|RAF1|ELK1|MAPK3|MAP2K1|SRF|HRAS|CSNK2A1|SHC1|RASA1|GRB2|SOS1	NS
	REACTOME_REGULATION_OF_RAS_BY_GAPS	0.0904454267256035	0.414662455504906	0.0873572860780536	0.274716012019092	1.29495340400092	62	PSMB9|PSME2|PSMB10|RASAL2|PSMA6|PSMB8|RASA3|NRAS|PSMD3|PSMD9|PSMC1|UBC|PSMC2|PSME1|PSMC6|PSMD13|PSMD12|PSMD7|PSMD14|PSMF1|HRAS|SYNGAP1|PSMA1|CUL3|PSMC3|PSME4|PSMC4	NS
	WP_P53_TRANSCRIPTIONAL_GENE_NETWORK	0.106679636835279	0.436910869331747	0.0782805675040982	0.286411785285763	1.29493219231238	51	CDKN1A|ISG15|SERPINE1|PMAIP1|SLC2A1|MLH1|PERP|IRF9	NS
	REACTOME_HDACS_DEACETYLATE_HISTONES	0.132245849111564	0.487301323660377	0.0661924422634488	0.321678319184752	1.29368082727828	32	KDM1A|SAP30L|BRMS1|NCOR1|MBD3|SAP30|HDAC10|NCOR2|SUDS3|HDAC1|HMG20B|RCOR1|GATAD2A|TBL1XR1	NS
	PID_EPHA2_FWD_PATHWAY	0.159355179704017	0.534443313592014	0.0569774257112045	0.374149152354245	1.2928199271079	19	BCAR1|PTK2|ARHGAP35|VAV3|PAK1|CBL|TIAM1|SHC1|RAC1|GRB2|SRC|RHOA	NS
	REACTOME_UB_SPECIFIC_PROCESSING_PROTEASES	0.052757793764988	0.321782535474207	0.137111915255226	0.231005310598454	1.29271348032024	148	PSMB9|BIRC3|IKBKG|MAP3K7|PSME2|HGS|TNKS|TOMM70|PSMB10|USP48|RCE1|KEAP1|USP7|USP5|SIAH2|PSMA6|PSMB8|USP42|PSMD3|PSMD9|TRRAP|USP4|USP3|FKBP8|STAM2|SUDS3|PSMC1|VDAC3|UBC|IFIH1|PSMC2|HIF1A|USP15|PSME1|PSMC6|USP25|TRAF6|ADRM1|PSMD13|USP12|USP37|MUL1|SMURF2|PSMD12	NS
	WP_RANKLRANK_SIGNALING_PATHWAY	0.111875	0.44959765625	0.0749258356507951	0.293824720553678	1.29158676702855	46	FHL2|RELB|NFKB2|IKBKG|MAP3K7|MAP2K7|RELA|SQSTM1|ICAM1|AKT2|PTK2|PIK3R2|MAPK3|MAP2K1|TRAF6|IKBKB	NS
	KEGG_PANCREATIC_CANCER	0.0996988959518234	0.42737593398015	0.0823897152356557	0.275019084242994	1.29144682661029	60	VEGFA|IKBKG|RALA|ARAF|RAC2|BRAF|RELA|CDK6|CASP9|AKT2|RAF1|PIK3R2|MAPK3|MAP2K1	NS
	REACTOME_JNK_C_JUN_KINASES_PHOSPHORYLATION_AND_ACTIVATION_MEDIATED_BY_ACTIVATED_HUMAN_TAK1	0.158190578158458	0.534067834835808	0.0575901868329747	0.36834742063217	1.29070084953913	20	IKBKG|MAP3K7|MAP2K7|UBE2N|IRAK1|NOD1|UBC|MAP2K4|TRAF6	NS
	BIOCARTA_BTG2_PATHWAY	0.184422348484848	0.565356710730668	0.0496531608165045	0.492938795085794	1.29065792208451	8	BTG1|TP53|CHAF1A|CHAF1B|PRMT1|BTG2|CCND1	NS
	REACTOME_RAC3_GTPASE_CYCLE	0.0918616835487251	0.41633453690941	0.0878685871563087	0.261344885956674	1.28932955827797	75	IL32|ARHGAP42|CAV1|DOCK10|SYDE1|TAOK3|PAK4|PGRMC2|CDC42EP1|ABI1|ARAP3|LEMD3|FERMT2|GIT1|SLC1A5|TMPO|PIK3R2	NS
	PID_IL23_PATHWAY	0.170052671181339	0.547767056543921	0.0535163927028445	0.422981710210343	1.28932225723108	13	ITGA3|TYK2|RELA|STAT1|SOCS3|NFKB1|STAT5A|STAT3|NFKBIA	NS
	KEGG_ACUTE_MYELOID_LEUKEMIA	0.118920614998431	0.462728928556679	0.0727383231489883	0.291226030937077	1.2888555857926	47	IKBKG|ARAF|STAT5B|BRAF|RELA|NRAS|AKT2|RAF1|PIK3R2|SOS2|MAPK3|RPS6KB2|MAP2K1|IKBKB|PIM2|HRAS|MAP2K2|MTOR|PML|AKT1|TCF7L2|NFKB1|BAD|STAT5A|TCF7L1|GRB2|SOS1|JUP	NS
	REACTOME_CELL_EXTRACELLULAR_MATRIX_INTERACTIONS	0.164338328676657	0.539130333362708	0.0548754448345273	0.393840056152503	1.28769894453878	16	VASP|PARVA|FERMT2|TESK1|RSU1|PXN|ACTB|LIMS1|ILK|ACTN1|FLNA|ARHGEF6	NS
	BIOCARTA_UCALPAIN_PATHWAY	0.17910085054678	0.559717360396499	0.0511654200013341	0.458177310492455	1.28754368203631	10	SPTAN1|CAPN1|EZR|RAC1|RHOA|ACTN1|CAPNS1	NS
	REACTOME_EARLY_PHASE_OF_HIV_LIFE_CYCLE	0.178766782695177	0.559717360396499	0.0518526599597102	0.432338945092224	1.28629688234145	12	HMGA1|FEN1	NS
	BIOCARTA_IL22BP_PATHWAY	0.187973484848485	0.567450473040262	0.0491415959420531	0.49116896692212	1.28602399437797	8	TYK2|STAT5B|STAT1|SOCS3|JAK1|STAT5A|STAT3	NS
	REACTOME_HIV_INFECTION	0.0311377245508982	0.244260947693813	0.200513180400413	0.215587297610377	1.28544733065713	213	HMGA1|HLA-A|PSMB9|RAE1|PSME2|NUP155|NELFB|TAF12|NUP85|SUPT5H|PSMB10|POLR2C|POLR2G|TAF9|NELFA|SSRP1|CHMP4B|TAF6|CHMP6|PSMA6|PSMB8|AAAS|PSMD3|PSMD9|NUP205|AP1G1|RANGAP1|XPO1|NUP62|PSMC1|POLR2B|NUP160|NUP88|TAF13|UBC|GTF2F1|ATP6V1H|GTF2H1|PSMC2|VPS37A|CUL5|PSME1|AP2A1|NUP98|PSMC6|APOBEC3G|AP1M1|CDK7|GTF2H3|CHMP4A|GTF2A1|ARF1|PSMD13|GTF2B|PSMD12|CCNK|FEN1|CHMP5|AP2A2|NUP107|NUP54|GTF2E2|MVB12A|FURIN|…	NS
	WP_CHROMOSOMAL_AND_MICROSATELLITE_INSTABILITY_IN_COLORECTAL_CANCER	0.0974289580514208	0.425667844762208	0.0838535061362348	0.270348866734544	1.28442065838443	64	CDKN1A|BAK1|PMAIP1|RALA|ARAF|MLH1|RAC2|MSH6|BRAF|TBK1|CASP9|AKT2|MSH3|RAF1	NS
	WP_INCLUSION_BODY_MYOSITIS	0.186612087647484	0.565997982817604	0.0497920105816611	0.472167051073653	1.28419953616765	9	NFKB2|APP|NCSTN|NFKB1|PSEN1	NS
	REACTOME_NEF_MEDIATED_DOWNREGULATION_OF_MHC_CLASS_I_COMPLEX_CELL_SURFACE_EXPRESSION	0.186612087647484	0.565997982817604	0.0497920105816611	0.472122679325438	1.28407885392532	9	HLA-A|AP1G1|AP1M1	NS
	PID_BCR_5PATHWAY	0.124172707217145	0.473351237690754	0.0712828552644706	0.288338264441766	1.28271312387518	48	ETS1|IKBKG|MAP3K7|PPP3CB|PDPK1|RELA|RAF1|BCL10|ELK1|MAPK3|MAP2K1|TRAF6|IKBKB|HRAS|CSNK2A1|PPP3CC|SHC1|AKT1|LYN|NFKB1|BCL2A1|NFKBIB|RASA1|RAC1|GRB2|PPP3CA|SOS1	NS
	BIOCARTA_G2_PATHWAY	0.162473233404711	0.536496968906851	0.0567771390242865	0.366023133873698	1.28255647624995	20	CDKN1A|PRKDC|CDKN2D|CDC34	NS
	WP_MRNA_PROTEIN_AND_METABOLITE_INDUCATION_PATHWAY_BY_CYCLOSPORIN_A	0.204717197160522	0.582447600770866	0.0460578909158033	0.542704129657111	1.28245483344288	6	KEAP1|SLC1A5|ATF4|SLC7A5|SLC3A2	NS
	PID_ERA_GENOMIC_PATHWAY	0.115853658536585	0.459425357251444	0.0746018195047473	0.284773023234219	1.28136247888574	50	CD82|CEBPB|NCOA7|COL18A1|NCOR1|NDUFV3|PCNA|DDX54|NCOR2|UBE2M|HDAC1|APBB1|GREB1|EBAG9|XBP1|LMO4|MTA1|NCOA2|SRA1|SMAD4|SOD1|STAT5A|CTSD	NS
	KEGG_PYRUVATE_METABOLISM	0.146235938852033	0.508268695577608	0.0624594990102385	0.320936479935851	1.28051998978335	31	PKM|ACAT1|LDHA|DLD	NS
	REACTOME_UNFOLDED_PROTEIN_RESPONSE_UPR	0.0890336590662324	0.411056985411632	0.0909392279226991	0.25341047360447	1.27983971984993	84	CEBPB|CREB3|LMNA|GOSR2|EIF2S1|DNAJB9|EXOSC7|EXOSC1|CEBPG|CUL7|DNAJC3|DCTN1|WIPI1|ACADVL|ATP6V0D1|PREB|GSK3A|WFS1|EXOSC8|DIS3|MYDGF|CXXC1|ATF6|ADD1|TATDN2|ARFGAP1|CREB3L2|FKBP14|NFYC|SYVN1|DDIT3|HSP90B1|TPP1|KHSRP|PPP2R5B|ATF3|XBP1|EXOSC4|ATF4|SHC1	NS
	REACTOME_TRAF6_MEDIATED_IRF7_ACTIVATION_IN_TLR7_8_OR_9_SIGNALING	0.184884293451502	0.565424973552036	0.0506476343598228	0.442636284423355	1.27968688083763	11	MYD88|UBE2N|IRAK1|IRF7|UBC|TRAF6	NS
	BIOCARTA_P53HYPOXIA_PATHWAY	0.163811563169165	0.538088557434345	0.0565294902385424	0.364960961807661	1.27883459220462	20	FHL2|CDKN1A|ABCB1|IGFBP3|RPA1|HIF1A|GADD45A|TP53|HSP90AA1	NS
	BIOCARTA_MALATEX_PATHWAY	0.194128787878788	0.572590874339728	0.0482874384163219	0.487747322733911	1.277065129257	8	CS|ACLY|SLC25A1	NS
	PID_HDAC_CLASSI_PATHWAY	0.113886113886114	0.455933037912358	0.0767245323920217	0.272763712670314	1.27613309228406	59	SIRT6|SIRT7|PRKACA|TNFRSF1A|CREBBP|RELA|NCOR1|MBD3|SMG5|HDAC5|SAP30|HDAC10|RANGAP1|XPO1|NCOR2|MBD2|HDAC1|ZFPM1	NS
	REACTOME_REGULATED_PROTEOLYSIS_OF_P75NTR	0.187363304981774	0.566569577338436	0.0499319098614031	0.453605775121511	1.27469701471065	10	RELA|TRAF6|NCSTN|APH1B|NFKB1|PSEN1	NS
	REACTOME_RAF_INDEPENDENT_MAPK1_3_ACTIVATION	0.167967698519516	0.54551980682634	0.0559470718389937	0.3572003795804	1.27442929341592	21	PTPN11|TYK2|DUSP10|PEA15|MAPK3|MAP2K1|MAP2K2|IL6ST|JAK1|IL6R|DUSP5|DUSP7|DUSP4|DUSP1|DUSP2	NS
	REACTOME_PLATELET_SENSITIZATION_BY_LDL	0.18159016804615	0.564937565904918	0.051659256956254	0.41794352570927	1.27396498939545	13	PPP2R5D|PTPN11|PPP2CB|PPP2R5C|PPP2R5E|PPP2R5A	NS
	REACTOME_HUR_ELAVL1_BINDS_AND_STABILIZES_MRNA	0.203186331101362	0.580478717503556	0.046458690257145	0.510829475829919	1.27370641751688	7	ELAVL1|XPO1|PRKCA|PRKCD	NS
	REACTOME_NUCLEAR_EVENTS_KINASE_AND_TRANSCRIPTION_FACTOR_ACTIVATION	0.120988446726573	0.466540157392421	0.0729388423496436	0.283008938269447	1.27342481590857	50	FOSL1|PPP2R5D|VRK3|MAPK7|NAB2|MAPKAPK2|CDK5|ATF2|PPP2CB|ELK1|MAPK3|MEF2D	NS
	WP_HOSTPATHOGEN_INTERACTION_OF_HUMAN_CORONAVIRUSES_MAPK_SIGNALING	0.144381855914616	0.504687711036189	0.0637975135396477	0.31558987138879	1.27340930839076	33	IFITM1|MAP2K7|MAP2K3|RAF1|IFITM3|ATF2|MAPK3|MAP2K4|MAP2K1|MAP3K10|BST2|MAP2K2|DDIT3|EIF4E|JUNB|IFI27	NS
	PID_MTOR_4PATHWAY	0.105778979384927	0.435301655964853	0.0803258897498862	0.266443864896234	1.27252003889795	65	BNIP3|RRAGC|PDPK1|BRAF|AKT1S1|DDIT4|NRAS|EEF2K|RB1CC1|RAF1|MLST8|RRAGA|YWHAG|MAPK3|MAP2K1|RRN3|IKBKB|PRKCA|SREBF1|HRAS|MAP2K2|EIF4E|PLD1|CYCS|MTOR|ULK1|PML|AKT1|RRAGD|PRR5|YWHAE	NS
	WP_TCELL_ANTIGEN_RECEPTOR_TCR_PATHWAY_DURING_STAPHYLOCOCCUS_AUREUS_INFECTION	0.134179510426111	0.489510021415052	0.0669695786521622	0.30350257710039	1.27185653478457	38	RRAS|IKBKG|MAP3K7|MAP2K7|CALM1|RAF1|NFATC2|BCL10|MAPK3|MAP2K1|NCK1|IKBKB|PAK1|AHSA1|MAP2K2|PDK1|CBL	NS
	REACTOME_NR1H2_NR1H3_REGULATE_GENE_EXPRESSION_LINKED_TO_LIPOGENESIS	0.197679924242424	0.574237840417566	0.0478123851715253	0.485488204465453	1.27115009696663	8	RXRB|NR1H2|SREBF1|SCD|NR1H3|RXRA	NS
	REACTOME_IRAK1_RECRUITS_IKK_COMPLEX	0.183637284701115	0.56520190653724	0.0516208105781907	0.406479435656752	1.27107822366596	14	IKBKG|UBE2N|IRAK1|UBC|TRAF6|IKBKB	NS
	BIOCARTA_EPO_PATHWAY	0.174337876060684	0.55487119297543	0.0535163927028445	0.379699466128522	1.26802696495867	17	STAT5B|EPOR|RAF1|ELK1|MAPK3|MAP2K1|HRAS|CSNK2A1|SHC1|STAT5A|GRB2|SOS1	NS
	BIOCARTA_RECK_PATHWAY	0.207573308704687	0.587325137501051	0.0459169499433583	0.508381136088961	1.26760170706482	7	TIMP1|TIMP3|HRAS|MMP14	NS
	REACTOME_PLATELET_AGGREGATION_PLUG_FORMATION	0.177185721676151	0.559167700798847	0.0532220567988579	0.371572371401132	1.26729426998822	18	FN1|PDPK1|BCAR1|COL1A2|PTK2|CRK|SHC1|AKT1|GRB2|SRC|SOS1	NS
	NABA_COLLAGENS	0.175109282591926	0.554929434460351	0.0533897062472259	0.379286377069735	1.26664743163772	17	COL6A2|COL6A1|COL18A1|COL1A2|COL9A3|COL8A1|COL27A1|COL16A1|COL22A1|COL15A1	NS
	REACTOME_COLLAGEN_CHAIN_TRIMERIZATION	0.175109282591926	0.554929434460351	0.0533897062472259	0.379286377069735	1.26664743163772	17	COL6A2|COL6A1|COL18A1|COL1A2|COL9A3|COL8A1|COL27A1|COL16A1|COL22A1|COL15A1	NS
	PID_MYC_REPRESS_PATHWAY	0.131736526946108	0.486819464519237	0.0691171906949246	0.282096324659358	1.26505262148975	49	CCL5|CDKN1A|FTH1|NDRG1|CEBPD|LGALS1|PTPA|TMEM126A|COL1A2|CDKN1B|SFXN3|HDAC1	NS
	REACTOME_DETOXIFICATION_OF_REACTIVE_OXYGEN_SPECIES	0.175566116857702	0.55541949884134	0.0557565734717297	0.334322680720493	1.26489716894613	26	SOD2|ERO1A|TXNRD2|P4HB	NS
	REACTOME_CASPASE_ACTIVATION_VIA_EXTRINSIC_APOPTOTIC_SIGNALLING_PATHWAY	0.178194908716894	0.55951245294694	0.052891019675301	0.378600041947133	1.26435537826369	17	TNFSF10|TRADD|DAPK3|CASP9|FADD|CFLAR|TICAM1|TNFRSF10B|TRAF2|CASP3	NS
	REACTOME_MAPK6_MAPK4_SIGNALING	0.0962509012256669	0.422652003539376	0.087188756630299	0.252234809121963	1.26403279801914	81	PSMB9|CDC42EP5|PSME2|PRKACA|MAPKAPK5|MAPK6|PSMB10|PSMA6|PSMB8|PSMD3|PSMD9|XPO1|AGO3|PSMC1|UBC|PSMC2|PSME1|PSMC6|PSMD13|PSMD12|MOV10|PAK1|PSMD7|PSMD14|PSMF1	NS
	WP_NEPHROTIC_SYNDROME	0.163037249283668	0.536496968906851	0.0587625026852205	0.320227065740683	1.26345877036751	30	ITGA3|LMNA|APOL1|WDR73|PMM2|ARHGAP24|ALG1|COQ6	NS
	REACTOME_REGULATION_OF_CYTOSKELETAL_REMODELING_AND_CELL_SPREADING_BY_IPP_COMPLEX_COMPONENTS	0.205492424242424	0.583029090833185	0.0468096768126003	0.482218662443373	1.26258947979781	8	PARVA|TESK1|RSU1|PXN|LIMS1|ACTN1|ARHGEF6	NS
	REACTOME_NEUROTRANSMITTER_RECEPTORS_AND_POSTSYNAPTIC_SIGNAL_TRANSMISSION	0.0889057750759879	0.411056985411632	0.0933040495921608	0.245776337454237	1.26207080252686	92	TUBB3|GNAI2|PRKACA|TUBA1C|GNB5|NRGN|TUBA1A|PDPK1|TUBB2A|LIN7C|TUBB4B|TUBB6|PRKAG1|CALM1|PRKAB1|PPM1F|NRAS|PRKAR2B|CAMKK2|GIT1|EPB41L1|PICK1|AP2A1|MAPK3	NS
	WP_S1P_RECEPTOR_SIGNAL_TRANSDUCTION	0.17838266384778	0.55951245294694	0.0536439029062424	0.365197026696817	1.26188711230109	19	SPHK2|GNAI2|MAPK7|MAPK6|SPHK1|AKT2|MAPK3|S1PR2|GNAI1|AKT1|SMPD2|RACGAP1	NS
	WP_MITOCHONDRIAL_COMPLEX_II_ASSEMBLY	0.208333333333333	0.587536549707602	0.046458690257145	0.481522361383648	1.26076635999501	8	SDHAF2|SDHD|SDHAF1|SDHA|SDHB	NS
	REACTOME_FACTORS_INVOLVED_IN_MEGAKARYOCYTE_DEVELOPMENT_AND_PLATELET_PRODUCTION	0.0904152114862243	0.414662455504906	0.0935092741782428	0.241371362456434	1.25989434682259	99	TUBB3|IRF1|DOCK10|MAFG|PRKACA|TUBA1C|KDM1A|RBSN|KIF3B|TUBA1A|TUBB2A|ITPK1|TUBB4B|EHD2|TUBB6|KIF3C|CDK5|MAFF|PRKAR2B|IRF2|HDAC1|ZFPM1|DOCK7|KLC1|HMG20B	NS
	PID_PRL_SIGNALING_EVENTS_PATHWAY	0.178911205073996	0.559717360396499	0.0535588041272954	0.364612275101587	1.25986658516649	19	CDKN1A|BCAR1|RABGGTA|MAPK3|ROCK1|ATF5	NS
	REACTOME_DOPAMINE_NEUROTRANSMITTER_RELEASE_CYCLE	0.197812879708384	0.574237840417566	0.0484810181268706	0.448208882338425	1.25953097517451	10	PPFIA1|LIN7C|STXBP1|LIN7B|VAMP2|RAB3A|PPFIA3	NS
	REACTOME_P38MAPK_EVENTS	0.198906016907011	0.576760175292935	0.0489408978432111	0.422615341884037	1.25736717190524	12	RALA|MAPKAPK2|MAPKAPK3|NRAS	NS
	REACTOME_DEGRADATION_OF_GLI1_BY_THE_PROTEASOME	0.136588584625536	0.492715062632369	0.0694651820488472	0.271378553261179	1.25433802255719	56	PSMB9|PSME2|PRKACA|PSMB10|PSMA6|PSMB8|PSMD3|PSMD9|CUL1|PSMC1|UBC|PSMC2|PSME1|PSMC6|PSMD13|PSMD12|PSMD7|PSMD14|PSMF1	NS
	REACTOME_CASPASE_MEDIATED_CLEAVAGE_OF_CYTOSKELETAL_PROTEINS	0.203348104382078	0.580478717503556	0.0480959104839776	0.433794141838264	1.25412373957961	11	VIM|CASP7|SPTAN1|ADD1|CASP6|CASP3|GAS2|DBNL|PLEC	NS
	REACTOME_SIGNALING_BY_HIPPO	0.183932346723044	0.56520190653724	0.0527683194655535	0.362573369830011	1.25282143392669	19	MOB1B|STK4|STK3|LATS1|DVL2|YWHAE|CASP3|SAV1|YAP1|AMOTL2	NS
	WP_TGFBETA_SIGNALING_PATHWAY	0.0824786324786325	0.395774333460901	0.102976480753546	0.231099580249859	1.25102443276135	121	FN1|CDKN1A|ETS1|TGIF1|CAV1|MAP3K7|TFDP1|HGS|CITED1|CREBBP|E2F4|BCAR1|MET|TNC|MAP2K3|CUL1|COL1A2|DCP1A|RAF1|COPS5|PTK2|PIK3R2|TGFB1I1|ATF2|HDAC1|TRAP1|RUNX2|MAP2K4|MAP2K1|APP|TRAF6|ROCK1|SMURF2|E2F5|SKI|WWP1	NS
	WP_OXIDATIVE_DAMAGE_RESPONSE	0.171199541941025	0.549033942484185	0.0572305462580584	0.320658213163164	1.25100522307325	29	C1S|C1R|CDKN1A|BAK1|BAG4|CASP9|PCNA|CDKN1B|C2|MAP2K4|TRAF6|NFKBIE	NS
	REACTOME_MITOTIC_G2_G2_M_PHASES	0.0613107822410148	0.346574355876682	0.133462622481397	0.216568774371383	1.25094220946515	175	TUBB3|PSMB9|CDKN1A|NEDD1|OPTN|PSME2|PRKACA|CEP57|TUBA1C|LIN37|TUBA1A|TUBB2A|PSMB10|TUBB4B|MZT1|TUBB6|PSMA6|TUBG2|PSMB8|TUBGCP3|PSMD3|RAB8A|PPP2R2A|PSMD9|CUL1|PRKAR2B|DCTN1|XPO1|PSMC1|CSNK1D|UBC|PSMC2|PPP2CB|YWHAG|PSME1|TUBG1|TUBGCP6|PSMC6|LCMT1|CDK7|DCTN3	NS
	REACTOME_SMAD2_SMAD3_SMAD4_HETEROTRIMER_REGULATES_TRANSCRIPTION	0.1687337755985	0.54551980682634	0.0579034702901396	0.313368807615504	1.25032536783114	31	SERPINE1|TGIF1|TFDP1|E2F4|TGIF2|UBC|HDAC1|MAPK3|CCNC|E2F5|CCNK	NS
	REACTOME_BINDING_AND_UPTAKE_OF_LIGANDS_BY_SCAVENGER_RECEPTORS	0.197061803444782	0.573351762963778	0.0496877756011859	0.399521676993685	1.24932102084989	14	FTH1|FTL|APOL1|COL1A2|HSP90AA1|HSP90B1|HSPH1|SCARB1	NS
	KEGG_ARRHYTHMOGENIC_RIGHT_VENTRICULAR_CARDIOMYOPATHY_ARVC	0.16311844077961	0.536496968906851	0.0601783862400583	0.304871053203499	1.24762017590296	35	ITGB8|ITGA3|LMNA|ATP2A2	NS
	WP_ARRHYTHMOGENIC_RIGHT_VENTRICULAR_CARDIOMYOPATHY	0.16311844077961	0.536496968906851	0.0601783862400583	0.304871053203499	1.24762017590296	35	ITGB8|ITGA3|LMNA|ATP2A2	NS
	REACTOME_COLLAGEN_DEGRADATION	0.181281618887015	0.564937565904918	0.0549663983626419	0.325935091149817	1.24728162788226	27	CTSB|COL6A2|COL6A1|ADAM9|COL18A1|COL1A2|COL9A3|FURIN|COL8A1|MMP14|CTSL|COL16A1	NS
	BIOCARTA_CERAMIDE_PATHWAY	0.183849259757739	0.56520190653724	0.0533057017908063	0.349585293417312	1.24725998052346	21	TNFRSF1A|TRADD|RELA|RAF1|FADD|MAPK3|MAP2K4|MAP2K1	NS
	WP_SMALL_CELL_LUNG_CANCER	0.118895966029724	0.462728928556679	0.0774315909249512	0.251852992286793	1.24631567922949	76	BIRC3|FN1|CDKN1A|ITGA3|BAK1|IKBKG|RXRB|RELA|CDK6|CASP9|AKT2|CDKN1B|CKS2|PTK2|PIK3R2	NS
	WP_EXERCISEINDUCED_CIRCADIAN_REGULATION	0.150730816077954	0.518288314107616	0.0632527426055139	0.29314350494702	1.24594628198433	40	TUBB3|CEBPB|BTG1|HLA-DMA|SF3A3|UGP2|CRY2|PPP2CB|CLOCK|EIF4G2|QKI|RBPMS|HSPA8|PER1|KLF9|CRY1|AZIN1|PER2	NS
	REACTOME_RUNX1_REGULATES_TRANSCRIPTION_OF_GENES_INVOLVED_IN_DIFFERENTIATION_OF_MYELOID_CELLS	0.239945774966109	0.628209574924383	0.0418647144480324	0.564380716790091	1.24515623864328	5	CREBBP|RUNX2|CBFB	NS
	REACTOME_DEUBIQUITINATION	0.0470162748643761	0.303072328198435	0.16324176812788	0.207726257618172	1.24514841386911	218	PSMB9|BIRC3|TNIP1|INO80B|IKBKG|MAP3K7|UCHL3|ACTR8|PSME2|HGS|TNKS|MCRS1|TOMM70|PSMB10|RNF135|USP48|TNIP2|RCE1|KEAP1|USP7|USP5|NOD1|SIAH2|PSMA6|PSMB8|INO80E|USP42|PSMD3|PSMD9|TRRAP|USP4|FOXK2|USP3|FKBP8|FOXK1|STAM2|BAP1|ACTL6A|SUDS3|PSMC1|ATXN3|VDAC3|UBC|IFIH1|PSMC2|HIF1A|USP15|PSME1|UBE2D1|PSMC6|USP25|VCP|TRAF6|ADRM1|PSMD13|USP12|USP37|MUL1|ASXL1|SMURF2	NS
	REACTOME_INTERLEUKIN_37_SIGNALING	0.196605016468204	0.573351762963778	0.0497572002748371	0.389376154637794	1.24508649989288	15	IL18BP|PTPN11|TBK1|PTPN23|PTPN9|PTPN2	NS
	PID_S1P_META_PATHWAY	0.196605016468204	0.573351762963778	0.0497572002748371	0.389372715134162	1.24507550158318	15	SPHK2|GNAI2|GNA11|SPHK1|S1PR2|GNA13|ABCC1|GNAI1|GNA12	NS
	BIOCARTA_GH_PATHWAY	0.184689507494647	0.565424973552036	0.0530144999143884	0.355089174831685	1.24424354276957	20	STAT5B|RAF1|MAPK3|MAP2K1|PRKCA|SRF|HRAS|INSR|SOCS1|SHC1|STAT5A|GHR|GRB2|SOS1	NS
	REACTOME_AFLATOXIN_ACTIVATION_AND_DETOXIFICATION	0.233111976185024	0.62454583619571	0.0428654269061935	0.526422683598755	1.24398042712839	6	AKR7A2|ACY1|GGT7|MGST2	NS
	REACTOME_BASE_EXCISION_REPAIR	0.154416306361952	0.52603806617608	0.062918812636024	0.288718084688172	1.24184308288749	42	RFC2|OGG1|TERF2|XRCC1|TDG|UNG|SMUG1|ACD|NTHL1|TINF2|MUTYH|PCNA|RPA1|POLD4|POLD3|NEIL2|FEN1|TERF1|RFC5|PNKP|POLE4|POLD1	NS
	REACTOME_BETA_CATENIN_INDEPENDENT_WNT_SIGNALING	0.0885218127911902	0.411056985411632	0.0988657646175472	0.231008261866242	1.24170469858856	117	PSMB9|MAP3K7|PSME2|RAC2|GNB5|PPP3CB|PSMB10|CALM1|PSMA6|PSMB8|PSMD3|PSMD9|AGO3|PSMC1|CLTC|UBC|PSMC2|PSME1|AP2A1|PSMC6|DAAM1|FZD3|PSMD13|SMURF2|PSMD12|FZD6|MOV10|AP2A2|DVL2|FZD7|PSMD7|PSMD14|PRKCA|PSMF1|PSMA1|GNB4|AGO4|PFN1|PSMC3|CLTB|PSME4|PSMC4|ITPR1|ARRB2|GNG2|TCF7L2|GNB2|GNG4|ITPR2|RAC1|TCF7L1|PSMD11|PPP3CA|PSMA7|FZD1|SMURF1|RHOA	NS
	WP_AMINO_ACID_METABOLISM	0.140280561122245	0.49985535817003	0.068945037482762	0.26682645278825	1.24068655468228	58	PKM|LDHA|CS|P4HA2|DLD|ACLY|ACAA1|CAD|DLST|ALDH18A1|HIBADH|FARSB|HMGCL|GSS|SDHA	NS
	WP_NANOPARTICLE_TRIGGERED_REGULATED_NECROSIS	0.213851761846902	0.593936853269126	0.046458690257145	0.441387998334682	1.2403633169256	10	FTL|TNFRSF1A|TRADD|FADD|TICAM1	NS
	REACTOME_NUCLEOTIDE_SALVAGE	0.19053911205074	0.5725077058347	0.0517750634568288	0.358950691322583	1.24030377637103	19	UPP1|TYMP|PNP|UCK1|DCK|ADA	NS
	WP_HOSTPATHOGEN_INTERACTION_OF_HUMAN_CORONAVIRUSES_APOPTOSIS	0.196844283497155	0.573351762963778	0.0502863396522084	0.363492542456334	1.2397369979402	18	CASP7|CASP9|FADD|BID|AKT1|CASP3|BAD|APAF1|BBC3|BCL2|MAPK12|BAX|MCL1|CASP8	NS
	PID_RET_PATHWAY	0.178252091145082	0.55951245294694	0.0562362053989718	0.310360007405643	1.23832041029325	31	PTPN11|PRKACA|BCAR1|PDLIM7|PTK2|MAPK3|NCK1|CRK|PRKCA|HRAS|SHC1|RASA1|RAC1|GRB2|PXN|GRB10|SRC|SOS1|RHOA	NS
	REACTOME_INACTIVATION_OF_CSF3_G_CSF_SIGNALING	0.191655450874832	0.572590874339728	0.0521267529114222	0.34703592150962	1.23816426163651	21	TYK2|STAT5B|UBC|CUL5|UBE2D1|STAT1|SOCS1|LYN|SOCS3|JAK1|STAT5A|ELOC|UBE2D2|STAT3	NS
	REACTOME_RUNX2_REGULATES_GENES_INVOLVED_IN_CELL_MIGRATION	0.246272028920018	0.638877978167953	0.0412584842934089	0.560686922440181	1.23700686191543	5	AKT2|RUNX2|CBFB|AKT1	NS
	REACTOME_RELEASE_OF_APOPTOTIC_FACTORS_FROM_THE_MITOCHONDRIA	0.239523700480879	0.628209574924383	0.042221575978431	0.523461092205564	1.23698194123281	6	BAK1|DIABLO|CYCS	NS
	REACTOME_INTEGRATION_OF_ENERGY_METABOLISM	0.132971506105834	0.488575305291723	0.071472137805893	0.257842190420671	1.23607873689407	66	PPP2R5D|ADIPOR2|SLC2A1|GNAI2|MARCKS|PRKACA|GNB5|ACLY|GNAS|GNA11|STXBP1|STK11	NS
	WP_GASTRIN_SIGNALING_PATHWAY	0.107266435986159	0.437755141663615	0.0852370970743609	0.237861242943898	1.23587993757324	97	VEGFA|ANXA2|BIRC3|CDKN1A|SERPINE1|PTPN11|PRKACA|BCAR1|RELA|ELAVL1|RAF1|CDKN1B|LAMTOR3|PTK2|PIK3R2|ATF2|ELK1|MAPK3|MAP2K1|MEF2D|CRK|ROCK1|IKBKB	NS
	PID_CERAMIDE_PATHWAY	0.156516443361754	0.530543095479781	0.0620094437915393	0.29062071196001	1.23522366835198	40	BIRC3|SPHK2|PRKRA|TNFRSF1A|TRADD|BAG4|RELA|RAF1|FADD|MAPK3|MAP2K4|MAP2K1|BID|MAP2K2|PRKCD|CRADD|CYCS|TRAF2|AKT1|NFKB1|BAD|EIF2AK2|CTSD	NS
	REACTOME_POSTMITOTIC_NUCLEAR_PORE_COMPLEX_NPC_REFORMATION	0.19336706014615	0.572590874339728	0.0530972576051429	0.322494798931917	1.23411638917539	27	NUP155|NUP85|AHCTF1|NUP205|RANGAP1|NUP62|NUP160|NUP98|NUP107|NUP54|POM121|SEH1L|TNPO1|NUP58	NS
	REACTOME_POTENTIAL_THERAPEUTICS_FOR_SARS	0.130510239500174	0.484106620787744	0.0730396943187741	0.253100106185551	1.23391800349292	72	VEGFA|KDM1A|SAP30L|TYK2|BRMS1|KEAP1|MBD3|TBK1|SAP30|IFNAR2|IMPDH1|SUDS3|ROCK2|SIGMAR1|HDAC1|AP2A1|HMG20B|ROCK1|RCOR1|GATAD2A|AP2A2|FURIN	NS
	REACTOME_NUCLEAR_ENVELOPE_BREAKDOWN	0.155317769130999	0.528409129900699	0.0643556552289972	0.272664452606342	1.23277740483655	51	RAE1|LMNA|NUP155|NUP85|CNEP1R1|LEMD3|AAAS|LPIN1|NUP205|NUP62|NUP160|NUP88|TMPO|NUP98|LEMD2|NUP107|NUP54|EMD|POM121|SEH1L|PRKCA|NUP210|VRK2|POM121C|NUP58	NS
	BIOCARTA_TPO_PATHWAY	0.192987152034261	0.572590874339728	0.0517750634568288	0.351685599093494	1.2323173072357	20	STAT5B|RAF1|MAPK3|MAP2K1|STAT1|PRKCA|HRAS|CSNK2A1|SHC1|STAT5A|RASA1|GRB2|SOS1|STAT3	NS
	REACTOME_DISEASES_OF_MISMATCH_REPAIR_MMR	0.251694532309083	0.64605149889184	0.0407564308684108	0.558286383780581	1.2317107105779	5	MLH1|MSH6|PMS2|MSH3	NS
	SIG_REGULATION_OF_THE_ACTIN_CYTOSKELETON_BY_RHO_GTPASES	0.193575186928829	0.572590874339728	0.0526463909337269	0.333331874905715	1.23112357190561	24	VASP|PAK4|GDI1|ROCK2|MYLK|LIMK1|ROCK1|PAK1|PFN1|GDI2|AKT1|CFL2|WASL|CFL1|FSCN1	NS
	KEGG_DRUG_METABOLISM_OTHER_ENZYMES	0.202793585100879	0.580478717503556	0.0494810541413483	0.36093544987525	1.23101571233003	18	UPP1|TYMP|GMPS|UCK1|IMPDH1|GUSB|UCKL1|CES2	NS
	REACTOME_DEATH_RECEPTOR_SIGNALLING	0.101681016810168	0.430273019271949	0.0905617673660515	0.229946103752959	1.23003557004978	113	BIRC3|TNFSF10|IKBKG|MAP3K7|ARHGEF18|RTN4|MYD88|TNFRSF1A|SPPL2B|TRADD|IRAK1|BAG4|CLIP3|RELA|SQSTM1|ITSN1|RBCK1|AATF|USP4|FADD|UBC|ARHGEF10|ARHGEF10L|RNF31|HDAC1|SOS2|TRAF6|IKBKB|CFLAR|NCSTN|LINGO1|VAV3|ARHGEF2|TNFRSF10B|ARHGEF3|GNA13	NS
	BIOCARTA_EFP_PATHWAY	0.213272543059777	0.593654741071155	0.0475949224285231	0.393327626536893	1.22995196558835	14	CDK6|CDK5|CDK7|SMURF2|TP53|SMURF1|ESR1|CCNB1|TRIM25|CCNB2|CDK1	NS
	REACTOME_SYNDECAN_INTERACTIONS	0.194860813704497	0.573351762963778	0.0515059350751614	0.350916788168925	1.22962336977911	20	FN1|TRAPPC4|TNC|COL1A2	NS
	WP_MAPK_PATHWAY_IN_CONGENITAL_THYROID_CANCER	0.20699265264758	0.586327205517155	0.0483839694551487	0.384504285172728	1.22950799353613	15	BRAF|RAF1|ELK1|SOS2|MAPK3|MAP2K1|MAP2K2|SHC1|SOS1|GAREM2|MYC	NS
	REACTOME_ASPARAGINE_N_LINKED_GLYCOSYLATION	0.0496644295302014	0.312722483654938	0.167658528065765	0.20166600365259	1.22844675600326	253	TUBB3|MPI|CTSZ|B4GALT3|ALG8|DPAGT1|BET1|GOSR2|SEL1L|NAPG|LMAN2L|TUBA1C|TRAPPC4|COG1|NAPB|DYNLL2|AMDHD2|KDELR1|SCFD1|TUBA1A|STT3A|ARFGAP3|TUBB2A|COG7|EDEM3|SAR1B|PMM2|TRAPPC9|TUBB4B|SLC17A5|PPP6R3|TMED9|CMAS|TUBB6|SPTAN1|ST6GALNAC6|MAN1B1|DCTN6|TRAPPC6B|CD55|ALG1|SRD5A3|MGAT2|TBC1D20|SEC24C|SEC23IP|DCTN1|MOGS|MGAT4B|PSMC1|CSNK1D|PREB|UBC|AMFR|RAB1B|MIA2|UAP1|TMEM115|TMED7|B4GALT2|DHDDS|MPDU1|ALG9|…	NS
	KEGG_PROSTATE_CANCER	0.140434192672999	0.49985535817003	0.0694651820488472	0.256085309097905	1.22765636178635	66	CDKN1A|CREB3|IKBKG|ARAF|CREBBP|PDPK1|BRAF|RELA|NRAS|CASP9|AKT2|RAF1|CDKN1B|CREB5|PIK3R2|SOS2|MAPK3|MAP2K1|IKBKB|CREB3L2|HRAS|TP53|HSP90AA1|MAP2K2|HSP90B1	NS
	REACTOME_REGULATION_OF_TP53_ACTIVITY_THROUGH_ASSOCIATION_WITH_CO_FACTORS	0.224544349939247	0.612436975656143	0.0452289365362808	0.436667621050609	1.22709838256558	10	PPP1R13L|BANP|AKT2|TP53|ZNF385A|AKT1|PPP1R13B|TP53BP2	NS
	WP_AMYOTROPHIC_LATERAL_SCLEROSIS_ALS	0.193958215697346	0.572590874339728	0.0531387686615832	0.316422353256272	1.22441008410766	28	TNFRSF1A|PPP3CB|CASP9|TOMM40|CST3|BID|TP53|MAP2K2|PPP3CC|CCS|CASP3|BAD|APAF1|SOD1|RAC1|PPP3CA|BCL2|CASP1|DERL1|BAX	NS
	REACTOME_ENOS_ACTIVATION	0.229954249939803	0.621262952568458	0.0444123736809969	0.449899347974417	1.2236358565832	9	CAV1|SPR|CALM1|LYPLA1|HSP90AA1|CYGB|AKT1	NS
	BIOCARTA_HSP27_PATHWAY	0.23086269744836	0.621697274262762	0.0445414609420851	0.435059922970757	1.22258052134039	10	MAPKAPK2|MAPKAPK3|CASP9|CASP3|APAF1|BCL2|HSPB1|HSPB2|FAS	NS
	REACTOME_NEGATIVE_REGULATION_OF_MET_ACTIVITY	0.211588204862907	0.589604401849835	0.0483517351609412	0.358128420191202	1.22144198481938	18	PTPRJ|HGS|MET|STAM2|UBC|PTPN2|SH3GL1	NS
	BIOCARTA_BIOPEPTIDES_PATHWAY	0.202436998061479	0.580478717503556	0.0513917494830751	0.330342166867042	1.22008142347451	24	GNA11|CALM1|CDK5|RAF1|MAPK3|MAP2K1|STAT1|PRKCA|HRAS|MAP2K2|SHC1|STAT5A|GRB2|SOS1|CALM3|STAT3	NS
	BIOCARTA_BCR_PATHWAY	0.204640760413755	0.582447600770866	0.0513538397141682	0.322399291940132	1.21978548020273	26	PPP3CB|CALM1|RAF1|NFATC2|ELK1|MAPK3|MAP2K1|PRKCA|HRAS|PPP3CC|SHC1|LYN|RAC1|GRB2|PPP3CA|SOS1|CALM3	NS
	REACTOME_PHOSPHORYLATION_OF_EMI1	0.260054225033891	0.657678925061128	0.0400121594010984	0.552540221596202	1.2190333290174	5	FZR1|CCNB1|CDK1|FBXO5|CDC20	NS
	REACTOME_NF_KB_ACTIVATION_THROUGH_FADD_RIP_1_PATHWAY_MEDIATED_BY_CASPASE_8_AND_10	0.224515166583789	0.612436975656143	0.0458050138104871	0.409549363493634	1.21849321095608	12	IKBKG|RNF135|FADD|IFIH1|IKBKB	NS
	REACTOME_P75NTR_REGULATES_AXONOGENESIS	0.252576139226013	0.647037679371819	0.040984587350474	0.515544977118331	1.21827550525613	6	RTN4|LINGO1|RHOA|RTN4R|MAG|ARHGDIA	NS
	WP_MIRNA_REGULATION_OF_PROSTATE_CANCER_SIGNALING_PATHWAYS	0.201298701298701	0.579127807315727	0.052087355964136	0.314638417107823	1.21750706544578	28	CDKN1A|IKBKG|CREBBP|CASP9|RAF1|CDKN1B|MAP2K1|TP53|MAP2K2|MTOR|NFKB1|BAD|GRB2|SOS1|FOXO1|BCL2|NFKBIA	NS
	REACTOME_GP1B_IX_V_ACTIVATION_SIGNALLING	0.25372108999313	0.648644343763273	0.0408804760052525	0.515099772691574	1.21722345030065	6	COL1A2|RAF1|SRC|FLNA	NS
	REACTOME_SMOOTH_MUSCLE_CONTRACTION	0.208068527217463	0.587536549707602	0.0505748153386382	0.324074416722763	1.21607254982813	25	ANXA2|MYL9|TPM1|CALM1	NS
	WP_GLUTATHIONE_METABOLISM	0.235010835540573	0.627629607878401	0.0438807083118067	0.446978530162084	1.2156918188294	9	GPX4|G6PD|GSS|GSR	NS
	WP_GLYCOSYLATION_AND_RELATED_CONGENITAL_DEFECTS	0.20889748549323	0.58783843839014	0.0504661147656505	0.323749549440158	1.21485350208994	25	MPI|ALG8|DPAGT1|PMM2|ALG1|SRD5A3|MGAT2|MOGS|MPDU1|ALG9|ALG14|GMPPB	NS
	REACTOME_GPVI_MEDIATED_ACTIVATION_CASCADE	0.211036339165545	0.58870440817113	0.0494810541413483	0.340454035014054	1.21468122680396	21	PTPN11|RAC2|PDPK1|RHOG|COL1A2|PIK3R2|FCER1G|VAV3	NS
	REACTOME_INTERACTIONS_OF_REV_WITH_HOST_CELLULAR_PROTEINS	0.18346957311535	0.56520190653724	0.0568270285718809	0.291883409541311	1.2144773081067	37	RAE1|NUP155|NUP85|AAAS|NUP205|RANGAP1|XPO1|NUP62|NUP160|NUP88|NUP98|NUP107|NUP54|POM121|SEH1L|NUP210|POM121C|NUP58	NS
	REACTOME_RAC2_GTPASE_CYCLE	0.144106330884925	0.504687711036189	0.0696410499154017	0.248478170781803	1.21411696859635	73	ARHGAP42|CAV1|DOCK10|SYDE1|TAOK3|RAC2|ANKLE2|PAK4|PGRMC2|CDC42EP1|ABI1|LEMD3|GIT1|MTX1|TMPO|PIK3R2	NS
	REACTOME_SUMOYLATION_OF_SUMOYLATION_PROTEINS	0.189505247376312	0.571403864304659	0.0555678476762568	0.296569105702559	1.21364621513291	35	RAE1|NUP155|NUP85|TOPORS|PIAS4|AAAS|NUP205|NUP62|NUP160|NUP88|NUP98|NUP107|NUP54|POM121|SEH1L|NUP210|POM121C|NUP58	NS
	KEGG_NOD_LIKE_RECEPTOR_SIGNALING_PATHWAY	0.178120184899846	0.55951245294694	0.0582749924019855	0.283537154310472	1.21076727867511	41	CCL5|BIRC3|IKBKG|MAP3K7|RELA|NOD1	NS
	REACTOME_REGULATION_OF_GLYCOLYSIS_BY_FRUCTOSE_2_6_BISPHOSPHATE_METABOLISM	0.240097205346294	0.628209574924383	0.0435842718429815	0.430770806733472	1.21052749211705	10	PFKFB4|PPP2R5D|PRKACA	NS
	REACTOME_HSF1_DEPENDENT_TRANSACTIVATION	0.199596192673781	0.577459401076452	0.0529320926690098	0.303368067313518	1.21042293021519	31	CREBBP|DEDD2|HSF1|AKT1S1|MLST8|DNAJB6|TNFRSF21|HSP90AA1|HSPH1|HSPA8|MTOR|MRPL18	NS
	REACTOME_NEGATIVE_REGULATORS_OF_DDX58_IFIH1_SIGNALING	0.192503748125937	0.572590874339728	0.0551036070153613	0.295753014346081	1.21030653420544	35	ISG15|RNF135|UBE2L6|TBK1|IRF3|UBC|IFIH1|RNF216|UBE2D1	NS
	REACTOME_KETONE_BODY_METABOLISM	0.243361810205495	0.634221658146711	0.0420421688755794	0.485008109400981	1.20932321003623	7	ACAT1|HMGCL|ACSS3|OXCT1|AACS	NS
	WP_PILOCYTIC_ASTROCYTOMA	0.260361804442409	0.657809981361371	0.0402896801592287	0.511523615916377	1.20877269547702	6	PTPN11|BRAF|RAF1|GRB2|SOS1	NS
	REACTOME_EXPORT_OF_VIRAL_RIBONUCLEOPROTEINS_FROM_NUCLEUS	0.193299733175215	0.572590874339728	0.0546498540116765	0.299221054458363	1.20736091540901	33	RAE1|NUP155|NUP85|AAAS|NUP205|XPO1|NUP62|NUP160|NUP88|NUP98|NUP107|NUP54|POM121|SEH1L|NUP210|POM121C|NUP58	NS
	PID_IL8_CXCR2_PATHWAY	0.214266117969822	0.593936853269126	0.0495841253138098	0.331332351542226	1.20660348351562	23	GNAI2|RAC2|VASP|PDPK1|PRKCA|CBL|AKT1|LYN|ARRB2|GNG2|CXCL8|PLD2	NS
	REACTOME_EXTRA_NUCLEAR_ESTROGEN_SIGNALING	0.17452985813263	0.55487119297543	0.0610747871837814	0.26096554494908	1.2062080870921	56	CAV1|GNAI2|GNB5|PDPK1|UHMK1|CALM1|NRAS|SPHK1|AKT2|XPO1|CDKN1B|PTK2|PIK3R2|ELK1|CAV2|MAPK3	NS
	REACTOME_TP53_REGULATES_TRANSCRIPTION_OF_CELL_CYCLE_GENES	0.182399512789281	0.56520190653724	0.0571796738976665	0.28375867522079	1.20605799004839	40	CDKN1A|TFDP1|E2F4|PLK3|CNOT11|PCNA|CDKN1B|CARM1|CNOT7|PCBP4|ARID3A|CNOT4|GADD45A|CENPJ|TP53|CNOT6L|CNOT3|ZNF385A	NS
	WP_NOTCH1_REGULATION_OF_ENDOTHELIAL_CELL_CALCIFICATION	0.246658566221142	0.638877978167953	0.0429359269874217	0.42818202877447	1.20325265630791	10	VEGFA|MGP|DLL3	NS
	BIOCARTA_EIF_PATHWAY	0.230632461264923	0.621697274262762	0.0456661013731298	0.367849159006091	1.20271914042741	16	EIF2S1|EIF1|EIF4G1|EEF2K|EIF4G2|EIF4E|EIF6	NS
	REACTOME_ABC_FAMILY_PROTEINS_MEDIATED_TRANSPORT	0.141547488082142	0.501446979102966	0.072048676645702	0.23749841322233	1.20186580028585	85	PSMB9|ABCB1|PSME2|SEL1L|EIF2S1|PSMB10|ABCB8|PEX3|PSMA6|PSMB8|ERLIN2|PSMD3|PSMD9|PSMC1|UBC|PSMC2|PSME1|PSMC6|VCP|PSMD13|PSMD12|PSMD7|PSMD14|PSMF1|ABCC1	NS
	BIOCARTA_PDGF_PATHWAY	0.220502901353965	0.608443356505948	0.0490075527572982	0.32023402534868	1.20166167908478	25	RAF1|ELK1|MAPK3|MAP2K4|MAP2K1|STAT1|PRKCA|SRF|HRAS|CSNK2A1|SHC1|JAK1|STAT5A|RASA1|GRB2|SOS1|STAT3	NS
	KEGG_VIBRIO_CHOLERAE_INFECTION	0.18746139592341	0.566569577338436	0.0567771390242865	0.279069083797753	1.20034050425448	42	ERO1A|PRKACA|KDELR1|GNAS|ATP6V0A1|ATP6V0D1|ATP6V1D|ATP6V1A|ATP6V1C1|ATP6V1H|ARF1|KDELR2|PRKCA|ATP6V0B	NS
	WP_NAD_METABOLISM	0.249331713244228	0.643068333636971	0.0426788844272162	0.427033326346841	1.2000246384219	10	SIRT6|SIRT7|NADK|SIRT3|NAMPT	NS
	WP_HIPPOMERLIN_SIGNALING_DYSREGULATION	0.15965811965812	0.53468839031339	0.0652191815441775	0.248454782210694	1.19902546045189	68	CXCL10|ITGB8|ITGA3|PRKACA|PAK4|MET|STK3|DDB1|DCAF1|LATS1|NRAS|PRKAR2B|TEAD4	NS
	BIOCARTA_EGF_PATHWAY	0.22071448352257	0.608443356505948	0.0490409715974691	0.324410274631628	1.19817265054637	24	RAF1|ELK1|MAPK3|MAP2K4|MAP2K1|STAT1|PRKCA|SRF|HRAS|CSNK2A1|SHC1|JAK1|STAT5A|RASA1|GRB2|SOS1|STAT3	NS
	WP_CANONICAL_NFKB_PATHWAY	0.248579545454545	0.642909900987748	0.0421316260302774	0.457386900084562	1.19757266406486	8	IKBKG|RELA|IKBKB|NFKBIE|NFKB1|REL|NFKBIA	NS
	REACTOME_NEF_MEDIATED_CD8_DOWN_REGULATION	0.267231509045111	0.663435754115855	0.0397008671466232	0.506569608856541	1.19706596624537	6	ATP6V1H|AP2A1|AP2A2	NS
	WP_NCRNAS_INVOLVED_IN_STAT3_SIGNALING_IN_HEPATOCELLULAR_CARCINOMA	0.25176184690158	0.64605149889184	0.0424486378330306	0.425888004963469	1.19680612175315	10	RELA|IL6ST|IL11RA|JAK1|ZEB1|NFKB1|IL6R|STAT3	NS
	BIOCARTA_DNAFRAGMENT_PATHWAY	0.251384541295449	0.64605149889184	0.0422667372169805	0.440006987839048	1.19673062406315	9	TOP2B|CASP7|ENDOG|DFFB|CASP3	NS
	WP_ENDOTHELIN_PATHWAYS	0.236474472948946	0.627939269092851	0.0450411129911139	0.36580770520568	1.19604440568917	16	ATP2A2|GNB5|GNAS|CAD|CALM1|RAF1|ECE1|MAP2K1|MYLK	NS
	REACTOME_SIGNAL_ATTENUATION	0.249526515151515	0.643068333636971	0.0420421688755794	0.456801693466364	1.19604042199878	8	MAPK3|INSR|SHC1|GRB2|GRB10|SOS1|IRS2	NS
	REACTOME_DAP12_SIGNALING	0.23486808070357	0.627629607878401	0.0456661013731298	0.350661634223089	1.19597557288747	18	HLA-E|NRAS|PIK3R2	NS
	REACTOME_HSP90_CHAPERONE_CYCLE_FOR_STEROID_HORMONE_RECEPTORS_SHR_IN_THE_PRESENCE_OF_LIGAND	0.190505739993795	0.5725077058347	0.0564312611344041	0.275991927987325	1.19580864770332	43	TUBB3|TUBA1C|DYNLL2|TUBA1A|TUBB2A|TUBB4B|TUBB6|DCTN6|DCTN1	NS
	KEGG_B_CELL_RECEPTOR_SIGNALING_PATHWAY	0.184252984833817	0.565356710730668	0.0586531910294576	0.262985073416498	1.1945460161344	52	IFITM1|IKBKG|RAC2|PPP3CB|RELA|NRAS|AKT2|RAF1|NFATC2|PIK3R2|BCL10|SOS2|MAPK3|MAP2K1|IKBKB|NFKBIE|VAV3|HRAS|MAP2K2|PPP3CC|AKT1|CD81|LYN|NFKB1|NFKBIB|RAC1|GRB2|PPP3CA|SOS1	NS
	PID_TRAIL_PATHWAY	0.224868457491	0.612671263418275	0.0485460071652527	0.323307530727714	1.1940997906848	24	TNFSF10|IKBKG|TRADD|FADD|PIK3R2|MAPK3|MAP2K4|IKBKB|CFLAR	NS
	PID_GLYPICAN_1PATHWAY	0.231421959372589	0.621697274262762	0.04588889823293	0.3573899666939	1.19352318135774	17	VEGFA|GPC1|APP|TGFBR2|NRG1|LYN|TGFB2|SRC|TGFB1|FGF2	NS
	BIOCARTA_CALCINEURIN_PATHWAY	0.239522479044958	0.628209574924383	0.0447238454595963	0.364947419491175	1.19323161661588	16	CDKN1A|MARCKS|PPP3CB|CALM1|NFATC2|SP3|PRKCA	NS
	REACTOME_NS1_MEDIATED_EFFECTS_ON_HOST_PATHWAYS	0.195493300852619	0.573351762963778	0.0551036070153613	0.280589882194386	1.19258968587996	40	ISG15|RAE1|NUP155|NUP85|AAAS|NUP205|NUP62|NUP160|NUP88|NUP98|NUP107|NUP54|POM121|SEH1L|NUP210|CPSF4|POM121C|KPNA2|PABPN1|NUP58	NS
	REACTOME_INTRINSIC_PATHWAY_FOR_APOPTOSIS	0.193838254172015	0.572590874339728	0.0569271714142935	0.264827261763089	1.19161468581305	50	BAK1|PMAIP1|TFDP1|APIP|DYNLL2|CASP7|DIABLO|CASP9|AKT2|C1QBP|YWHAG|MAPK3	NS
	REACTOME_DEGRADATION_OF_BETA_CATENIN_BY_THE_DESTRUCTION_COMPLEX	0.16056838365897	0.535770234055233	0.0663458340758821	0.23845099297839	1.1915869402625	79	PSMB9|PPP2R5D|PSME2|PSMB10|PSMA6|PSMB8|PSMD3|PSMD9|CUL1|PSMC1|UBC|HDAC1|PSMC2|PPP2CB|PSME1|PPP2R5C|PSMC6|PSMD13|PPP2R5E|PPP2R5A|PSMD12|PSMD7|PSMD14|PSMF1	NS
	WP_IL1_SIGNALING_PATHWAY	0.194801026957638	0.573351762963778	0.0567771390242865	0.264666525477465	1.19089143807331	50	IKBKG|MAP3K7|PTPN11|MYD88|MAP2K7|UBE2N|IRAK1|MAPKAPK2|RELA|SQSTM1|MAP2K3|PIK3R2|ATF2|MAPK3|MAP2K4|MAP2K1|TRAF6|IKBKB	NS
	REACTOME_TRANSCRIPTIONAL_ACTIVITY_OF_SMAD2_SMAD3_SMAD4_HETEROTRIMER	0.193235202004385	0.572590874339728	0.0562847952048854	0.273148158418838	1.1874522164272	44	SERPINE1|TGIF1|TFDP1|E2F4|TGIF2|NCOR1|NCOR2|UBC|HDAC1|MAPK3|UBE2D1|CCNC|SMURF2|E2F5|CCNK|SKI	NS
	KEGG_SMALL_CELL_LUNG_CANCER	0.178100709699223	0.55951245294694	0.0611971384770468	0.248599991160937	1.18729876007971	65	BIRC3|FN1|ITGA3|IKBKG|RXRB|RELA|CDK6|PIAS3|PIAS4|CASP9|AKT2|CDKN1B|PTK2|PIK3R2	NS
	BIOCARTA_PELP1_PATHWAY	0.275475154568354	0.667774173117183	0.0390223216136609	0.50208874707836	1.18647731852484	6	CREBBP|MAPK3|PELP1	NS
	REACTOME_ACTIVATION_OF_CASPASES_THROUGH_APOPTOSOME_MEDIATED_CLEAVAGE	0.276391115182047	0.667774173117183	0.0389487240861868	0.501737456563513	1.18564718992605	6	CASP7|CASP9|CYCS|CASP3|APAF1	NS
	BIOCARTA_TOLL_PATHWAY	0.239524195728575	0.628209574924383	0.0462857931634898	0.32818453884365	1.18526577158713	22	IKBKG|MAP3K7|MYD88|RELA|MAP2K3|ELK1|MAP2K4|TRAF6|IKBKB	NS
	WP_INTERACTIONS_OF_NATURAL_KILLER_CELLS_IN_PANCREATIC_CANCER	0.258049242424242	0.654539104058335	0.0412584842934089	0.452222386686323	1.18405045766195	8	CCL5|PVR|BMI1	NS
	REACTOME_NUCLEOTIDE_CATABOLISM	0.237311385459534	0.628209574924383	0.0468985269479182	0.325092578097975	1.18388028024513	23	UPP1|NT5C3A|TYMP|NUDT18|NUDT1|PNP|ENTPD5|NUDT9|NUDT15|ENTPD7|NT5M	NS
	PID_P73PATHWAY	0.185858585858586	0.565982080070161	0.0597150479010505	0.249447815512468	1.18366869178392	63	CDKN1A|SERPINE1|BAK1|DCP1B|TUBA1A|PLPP1|HSF1|PLK3|RELA|CDK6|ADA|RCHY1|PEA15|AEN|UBE4B|KAT5|GRAMD4|DEDD|RNF43|IL1RAP|ABL1|FLOT2|PML|HAGH	NS
	REACTOME_ACETYLCHOLINE_NEUROTRANSMITTER_RELEASE_CYCLE	0.277765056102588	0.667774173117183	0.0388389802276081	0.500625590586549	1.18301975847975	6	PPFIA1|STXBP1|VAMP2|RAB3A|PPFIA3	NS
	REACTOME_NOREPINEPHRINE_NEUROTRANSMITTER_RELEASE_CYCLE	0.277765056102588	0.667774173117183	0.0388389802276081	0.500625590586549	1.18301975847975	6	PPFIA1|STXBP1|VAMP2|RAB3A|PPFIA3	NS
	KEGG_PATHWAYS_IN_CANCER	0.0986997635933806	0.427366653134975	0.110871775183071	0.199011135143535	1.18239707278674	209	VEGFA|BIRC3|FN1|CDKN1A|NFKB2|ETS1|ITGA3|IKBKG|RALA|SLC2A1|ARAF|MLH1|RAC2|MSH6|RXRB|CREBBP|RASSF1|STK4|STAT5B|MET|FLT3LG|BRAF|RELA|RASSF5|CDK6|PIAS3|DAPK3|PIAS4|NRAS|CASP9|AKT2|MSH3|RAF1|FADD|CDKN1B|PTK2|ARNT|PIK3R2|HDAC1|HIF1A|SOS2|MAPK3|MAP2K1|FZD3|TRAF6|CRK|IKBKB|FZD6|DVL2|FZD7|STAT1|EGLN2|BID|PRKCA|HRAS|TP53|HSP90AA1|MAP2K2|CSF2RA|CUL2|HSP90B1|PLD1|CBL|ABL1|CYCS|TGFBR2|FH|TFG|MTOR|ITGA2|TRAF2|…	NS
	WP_TCELL_RECEPTOR_TCR_SIGNALING_PATHWAY	0.191808191808192	0.572590874339728	0.0583823590311228	0.252629118153205	1.1819327966822	59	VIM|IKBKG|MAP3K7|PTPN11|PDPK1|RELA|RAF1|NFATC2|PIK3R2|BCL10|ATF2|MAPK3|MAP2K1|TRAF6|NCK1|CRK|IKBKB|VAV3|PAK1|HRAS|MAP2K2|PRKCD	NS
	WP_NUCLEOTIDEBINDING_OLIGOMERIZATION_DOMAIN_NOD_PATHWAY	0.23840877914952	0.628209574924383	0.0467801592195373	0.324463836819276	1.18159061123582	23	AIM2|IKBKG|CASP7|RELA|NOD1|CASP9	NS
	REACTOME_ERYTHROPOIETIN_ACTIVATES_STAT5	0.279367987176551	0.669350081543426	0.0387119238036831	0.499938372641947	1.18139580552542	6	STAT5B|EPOR|LYN|STAT5A	NS
	REACTOME_MAPK_TARGETS_NUCLEAR_EVENTS_MEDIATED_BY_MAP_KINASES	0.225214899713467	0.612965843452949	0.0494126590359321	0.299159744604544	1.18033746518977	30	PPP2R5D|VRK3|MAPK7|MAPKAPK2|ATF2|PPP2CB|ELK1|MAPK3	NS
	REACTOME_HDL_ASSEMBLY	0.281886878864209	0.673178321670144	0.0385143573765071	0.498950592344146	1.17906159882223	6	PRKACA|A2M|ABCA1|ZDHHC8	NS
	BIOCARTA_CHEMICAL_PATHWAY	0.245050141424531	0.636635316913023	0.044463890880197	0.353050002034444	1.17902963394439	17	EIF2S1|CASP7|CASP9|STAT1|BID|PRKCA|TP53|CASP6|AKT1|CASP3|BAD|APAF1	NS
	REACTOME_OVARIAN_TUMOR_DOMAIN_PROTEASES	0.224287856071964	0.612436975656143	0.0507573955349651	0.287535095960575	1.17667644478256	35	TNIP1|IKBKG|RNF135|TNIP2|NOD1|UBC|IFIH1|UBE2D1|VCP|TRAF6	NS
	REACTOME_TRANSCRIPTIONAL_REGULATION_OF_WHITE_ADIPOCYTE_DIFFERENTIATION	0.187138482477033	0.566569577338436	0.0598299516205161	0.244630421646586	1.17624587989559	67	ANGPTL4|CEBPB|MED18|CEBPD|MED10|CREBBP|MED25|MED9|RELA|NCOR1|MED19|MED11|NCOR2|CARM1|MED16|MED29|TGS1|CCNC|MED8|MED13L|MED17|HELZ2|MED26|TBL1XR1|SREBF1|NCOA6|MED30	NS
	WP_IL4_SIGNALING_PATHWAY	0.208191126279863	0.587536549707602	0.0538152137392164	0.27136548361386	1.1757633433705	43	CEBPB|PTPN11|TYK2|STAT5B|STAT6|RELA|SOCS5|PIK3R2|ATF2|ELK1|MAPK3|IKBKB|STAT1|SOCS1|CBL|NFIL3|SHC1|AKT1|SOCS3|JAK1|NFKB1|BAD|STAT5A	NS
	REACTOME_MAP3K8_TPL2_DEPENDENT_MAPK1_3_ACTIVATION	0.25501651003302	0.649408380004879	0.0431970245986141	0.35958203274005	1.17568895494768	16	IKBKG|TNIP2|CUL1|UBC|MAP2K4|MAP2K1|IKBKB	NS
	WP_ZINC_HOMEOSTASIS	0.239268900581556	0.628209574924383	0.0469282432542117	0.318290164171047	1.17556871489569	24	SLC39A3|MT2A|SLC39A13|MTF1|SLC39A11|MT1X|SLC39A9|SLC39A1|SLC30A5|MT1E|SLC39A7	NS
	WP_INTERLEUKIN1_INDUCED_ACTIVATION_OF_NFKB	0.265388257575758	0.661413370624853	0.0406129202301208	0.448781374759891	1.17504088213835	8	UBE2N|IRAK1|SQSTM1|TRAF6	NS
	REACTOME_NEUROTRANSMITTER_RELEASE_CYCLE	0.251939989653389	0.64605149889184	0.0439306272279452	0.344490621471915	1.17492855835811	18	PPFIA1|ARL6IP5|LIN7C|STXBP1|LIN7B|DNAJC5|VAMP2|HSPA8|RAB3A|PPFIA3|SLC1A3	NS
	SA_G2_AND_M_PHASES	0.269914569383514	0.665747240384473	0.0396623861712408	0.471190799518831	1.17487101590408	7	CDKN1A|CDK7|CDC25B	NS
	REACTOME_METABOLISM_OF_NUCLEOTIDES	0.175195451314854	0.554929434460351	0.0633877114836094	0.236701665093681	1.17413546404456	77	UPP1|GUK1|AK4|NT5C3A|TYMP|CAD|PPAT|NUDT18|NUDT1|PNP|GMPS|GART|UCK1|IMPDH1|DCK|ADA|DCTD|DCTPP1|ENTPD5|NUDT9|CMPK1|NME3|GSR|NUDT15|ENTPD7|RRM2B|AK1|NT5M|UCKL1	NS
	REACTOME_MITOTIC_PROPHASE	0.17674253200569	0.558454290317733	0.0631185759587299	0.234120699684601	1.17382933220907	80	RAE1|LMNA|BLZF1|NUP155|NUP85|CNEP1R1|NCAPH2|LEMD3|AAAS|LPIN1|NUP205|NUP62|NUP160|NUP88|TMPO|RAB1B|PPP2CB|MAPK3|NUP98|LEMD2|GORASP1|NUP107|NUP54|EMD|POM121|SEH1L|GOLGA2|PRKCA|KMT5A|NUP210|SMC4|VRK2|POM121C|GORASP2|NUP58	NS
	WP_OVERLAP_BETWEEN_SIGNAL_TRANSDUCTION_PATHWAYS_CONTRIBUTING_TO_LMNA_LAMINOPATHIES	0.209520826808644	0.588644686812921	0.0539014313173232	0.269969155417208	1.17363219222435	44	CDKN1A|CEBPB|LMNA|CEBPD|CREBBP|TARBP2|LEMD3|TMPO|HDAC1|RUNX2	NS
	KEGG_APOPTOSIS	0.192582511058183	0.572590874339728	0.0589275343258683	0.243700770833785	1.17177588008551	67	BIRC3|TNFSF10|IKBKG|PRKACA|MYD88|TNFRSF1A|TRADD|PPP3CB|IRAK1|CASP7|RELA|CAPN2|CAPN1|CASP9|PRKAR2B|AKT2|FADD|PIK3R2|ENDOD1	NS
	REACTOME_MET_ACTIVATES_PTK2_SIGNALING	0.254785307811692	0.649408380004879	0.0436578910223929	0.343479495920242	1.17147998759102	18	FN1|ITGA3|MET|COL1A2|PTK2	NS
	WP_ONECARBON_METABOLISM_AND_RELATED_PATHWAYS	0.234785116815691	0.627629607878401	0.0484810181268706	0.293587836680716	1.17140031479765	31	SOD2|GPX4|PCYT1A|PCYT2	NS
	WP_SUDDEN_INFANT_DEATH_SYNDROME_SIDS_SUSCEPTIBILITY_PATHWAYS	0.183251576734408	0.56520190653724	0.0614439060918817	0.238737284414721	1.17035700142613	74	ALDOA|VEGFA|GAPDH|CEBPB|NFKB2|PRKACA|TF|CREBBP	NS
	REACTOME_METABOLISM_OF_STEROID_HORMONES	0.264860797592175	0.661231926994682	0.0419976236434102	0.383454803642342	1.16883733041882	13	STARD3NL|FDX2|SRD5A3|HSD17B12|FDX1|SRD5A1|FDXR|AKR1B1|HSD17B1	NS
	WP_SEROTONIN_RECEPTOR_467_AND_NR3C_SIGNALING	0.26238252476505	0.661231926994682	0.0425173739246544	0.357422063974541	1.16862672383093	16	GNAS|MAPKAPK2|BRAF|ELK4|ELK1|MAPK3|MAP2K1|SRF|MAP2K2	NS
	WP_MIR5093P_ALTERATION_OF_YAP1ECM_AXIS	0.266285430134262	0.661725725898861	0.0416673669983408	0.392199705155106	1.16687442508478	12	FN1|BCAR1|TEAD4|TWIST1|TEAD2|TEAD3|THBS2|YAP1	NS
	REACTOME_CD163_MEDIATING_AN_ANTI_INFLAMMATORY_RESPONSE	0.290817494847722	0.683713525364113	0.037833743098097	0.493676224707483	1.16659783099856	6	RHBDF2|FURIN|MYH9|ADAM17	NS
	REACTOME_ADENYLATE_CYCLASE_INHIBITORY_PATHWAY	0.275331439393939	0.667774173117183	0.0397781136793806	0.445530124748656	1.16652815880331	8	GNAI2|ADCY6|GNAI1|ADCY1|ADCY3	NS
	REACTOME_MISMATCH_REPAIR	0.264944275582573	0.661231926994682	0.042221575978431	0.37293702094986	1.16618968770788	14	MLH1|MSH6|PMS2|PCNA|MSH3|RPA1|POLD4|POLD3	NS
	KEGG_LEISHMANIA_INFECTION	0.230257186081694	0.621428628123943	0.0502863396522084	0.275969133543508	1.16448923754704	39	HLA-DPA1|HLA-DRB1|MAP3K7|HLA-DMA|MYD88|HLA-DMB|IRAK1|RELA	NS
	PID_SHP2_PATHWAY	0.238659946635043	0.628209574924383	0.0487753178893387	0.288535687374187	1.16424531778642	33	VEGFA|PTPN11|PRKACA|NRAS|RAF1|ARHGAP35|MAP2K1|STAT1|HRAS|MAP2K2|AFDN|IL6ST|LMO4|GNAI1|SHC1|JAK1|GRB2|ANGPT1|IL6R|SOS1|RHOA	NS
	REACTOME_MAPK1_ERK2_ACTIVATION	0.276751893939394	0.667774173117183	0.0396623861712408	0.44462041087232	1.16414626183551	8	PTPN11|TYK2|MAP2K2|IL6ST|JAK1|IL6R	NS
	REACTOME_RECYCLING_OF_EIF2_GDP	0.276988636363636	0.667774173117183	0.0396431810797813	0.44438486743421	1.16352954023149	8	EIF2S1|EIF2B3|EIF2B4|EIF2B5	NS
	REACTOME_REGULATION_OF_GLUCOKINASE_BY_GLUCOKINASE_REGULATORY_PROTEIN	0.246418338108883	0.638877978167953	0.0470476102932455	0.294823909268315	1.16323038784215	30	RAE1|NUP155|NUP85|AAAS|NUP205|NUP62|NUP160|NUP88|NUP98|NUP107|NUP54|POM121|SEH1L|NUP210|POM121C|NUP58	NS
	WP_NODLIKE_RECEPTOR_NLR_SIGNALING_PATHWAY	0.277462121212121	0.667774173117183	0.0396048414388488	0.444228036909021	1.16311891205254	8	IKBKG|MAP3K7|RELA|IKBKB	NS
	WP_INTERLEUKIN11_SIGNALING_PATHWAY	0.223728813559322	0.612436975656143	0.0515824416487845	0.272367288615455	1.16306944548068	41	PTPN11|TYK2|PDPK1|RELA|PTPA|PIAS3|ICAM1|RAF1|PIK3R2|RUNX2|MAPK3|MAP2K1|IKBKB|STAT1|HRAS|MAP2K2|IL6ST|ITGA2|AKT1|IL11RA|SOCS3|JAK1|GRB2|SRC|BIRC5|STAT3|BCL2|TGFB1|RPS6KA1	NS
	REACTOME_CLASS_B_2_SECRETIN_FAMILY_RECEPTORS	0.256700746062448	0.65240545343144	0.04509456744793	0.309821001160537	1.16258734238165	25	ADM|GNB5|GNAS|CD55|FZD3|FZD6|FZD7|GNB4|GNG2|GNB2|ADGRE5|GNG4	NS
	PID_IL1_PATHWAY	0.253529079616036	0.648644343763273	0.0459450469803058	0.300316577931731	1.1620880846762	28	IKBKG|MAP3K7|MYD88|UBE2N|IRAK1|RELA|SQSTM1	NS
	REACTOME_PP2A_MEDIATED_DEPHOSPHORYLATION_OF_KEY_METABOLIC_FACTORS	0.303660189787619	0.69858140262411	0.0366208603945354	0.526349772204143	1.1612510546001	5	PPP2R5D|PPP2CB	NS
	PID_AR_PATHWAY	0.222652468538238	0.611165580662058	0.0530144999143884	0.255432309026771	1.16023941273923	52	CTDSP1|FHL2|PRKDC|TGIF1|KDM1A|CDK6|PIAS3|PIAS4|CARM1|TGFB1I1|ZNF318	NS
	REACTOME_INITIATION_OF_NUCLEAR_ENVELOPE_NE_REFORMATION	0.264270613107822	0.661231926994682	0.0432929962094138	0.335590011654709	1.15958422376647	19	LMNA|ANKLE2|LEMD3|PPP2R2A|TMPO|LEMD2|EMD|VRK2	NS
	REACTOME_TP53_REGULATES_TRANSCRIPTION_OF_CELL_DEATH_GENES	0.240779610194903	0.629354834777733	0.0488413695513331	0.283357729549525	1.15958145802734	35	BNIP3L|PMAIP1|NDRG1|PERP|CREBBP|RABGGTA|IGFBP3	NS
	REACTOME_TRANSCRIPTION_OF_E2F_TARGETS_UNDER_NEGATIVE_CONTROL_BY_P107_RBL1_AND_P130_RBL2_IN_COMPLEX_WITH_HDAC1	0.272543059777102	0.666965508798009	0.0415587588967539	0.370450235020919	1.15841340393085	14	TFDP1|LIN37|E2F4|HDAC1|E2F5	NS
	WP_RAS_AND_BRADYKININ_PATHWAYS_IN_COVID19	0.283353584447145	0.67542670917336	0.0397201431311868	0.411954824881061	1.15765189570364	10	SERPINE1|SERPING1|ROCK1	NS
	REACTOME_STAT5_ACTIVATION	0.298374169910694	0.692263588306691	0.0372807383739711	0.489378594929939	1.15644217568036	6	PTPN11|STAT5B|FLT3LG	NS
	WP_AIRWAY_SMOOTH_MUSCLE_CELL_CONTRACTION	0.275733465937345	0.667774173117183	0.0408597348088626	0.388581681734514	1.15611006462414	12	CALM1|GDI1|ROCK2|MYLK|ROCK1	NS
	REACTOME_ZBP1_DAI_MEDIATED_INDUCTION_OF_TYPE_I_IFNS	0.271792234507585	0.665761549670009	0.0419753966117665	0.34593780468534	1.15527806507671	17	NFKB2|IKBKG|MYD88|RELA|TBK1|IRF3|IKBKB|TICAM1	NS
	REACTOME_TRANSCRIPTION_OF_E2F_TARGETS_UNDER_NEGATIVE_CONTROL_BY_DREAM_COMPLEX	0.267977237454734	0.664645568691972	0.0424486378330306	0.338616674066875	1.15489472252541	18	TFDP1|LIN37|E2F4|PCNA|HDAC1|E2F5	NS
	PID_RAC1_REG_PATHWAY	0.264474423833614	0.661231926994682	0.0447763159319511	0.301282595676229	1.15294197093651	27	ABI1|SPATA13|RAP1GDS1|CHN1|VAV3|ARHGEF2|TIAM1|DOCK6|ARHGAP17|TIAM2|ARHGAP1|RAC1|RACGAP1|SOS1|BCR|TRIO|KALRN	NS
	REACTOME_INTERACTIONS_OF_VPR_WITH_HOST_CELLULAR_PROTEINS	0.239782016348774	0.628209574924383	0.0492089872849763	0.276634232982187	1.15102807360765	37	HMGA1|RAE1|NUP155|NUP85|AAAS|NUP205|NUP62|NUP160|NUP88|NUP98|NUP107|NUP54|POM121|SEH1L|NUP210	NS
	KEGG_MAPK_SIGNALING_PATHWAY	0.157920792079208	0.534067834835808	0.0795410497699044	0.201038182974169	1.15001432421336	163	RRAS|RELB|FLNB|NFKB2|IKBKG|MAP3K7|TAOK3|PRKACA|RAC2|MAPKAPK5|PPP5C|TNFRSF1A|MAP2K7|MAPK7|PPP3CB|STK4|STK3|MAPKAPK2|BRAF|DUSP10|ELK4|RELA|MAP2K3|MAPKAPK3|NRAS|AKT2|RAF1|LAMTOR3|NFATC2|ATF2|ELK1|SOS2|MAPK3|MAP2K4|MAP2K1|MAP3K12|RPS6KA4|TRAF6|CRK|IKBKB	NS
	PID_SYNDECAN_4_PATHWAY	0.271056241426612	0.665747240384473	0.0435842718429815	0.315618645771836	1.1493793337058	23	CCL5|FN1|TNC|PTK2|FZD7|NUDT16L1|PRKCA|PRKCD|DNM2|SDC4|MDK|RAC1|RHOA|CXCR4|FGF2|GIPC1|ACTN1	NS
	REACTOME_SLC_TRANSPORTER_DISORDERS	0.227588488256699	0.616165886101294	0.0530972576051429	0.24760636252402	1.14912714375773	57	SLC26A3|RAE1|SLC2A1|NUP155|NUP85|SLC17A5|SLC20A2|SLC22A5|AAAS|SLC35A3|NUP205|SLC35A2|NUP62|NUP160|NUP88|NUP98|NUP107|NUP54|SLC35C1|POM121|SEH1L|NUP210	NS
	KEGG_MTOR_SIGNALING_PATHWAY	0.23656578134651	0.627939269092851	0.050108280606711	0.267153869339124	1.14909041830108	42	VEGFA|PDPK1|BRAF|DDIT4|STK11|AKT2|MLST8|PIK3R2|HIF1A|MAPK3|RPS6KB2|CAB39L	NS
	BIOCARTA_NPC_PATHWAY	0.289512555391433	0.682519871064443	0.0395284429316276	0.39718097123534	1.14827296381804	11	RANGAP1|NUP62|NUTF2|NUP210|KPNA2	NS
	PID_INTEGRIN_A4B1_PATHWAY	0.274108869853551	0.667774173117183	0.0434866142149823	0.305663616017692	1.14698696885509	25	FN1|PRKACA|BCAR1|ABI1|GIT1|PTK2|CRK|CD81|ARF6|MDK|THBS2|RAC1|PXN|SRC	NS
	REACTOME_ANTIGEN_ACTIVATES_B_CELL_RECEPTOR_BCR_LEADING_TO_GENERATION_OF_SECOND_MESSENGERS	0.277806518365235	0.667774173117183	0.0416021147235871	0.336177337147871	1.1465750573997	18	CALM1|ORAI2|NCK1|STIM1|TRPC1|LYN|ITPR1|ORAI1|ITPR2|GRB2|SOS1	NS
	BIOCARTA_CXCR4_PATHWAY	0.281226247783126	0.672850148184373	0.0408390204953239	0.358506717013168	1.14637701399367	15	BCAR1|RELA|RAF1|MAPK3|MAP2K1|CRK|PRKCA|HRAS	NS
	WP_METABOLIC_PATHWAY_OF_LDL_HDL_AND_TG_INCLUDING_DISEASES	0.30615983512709	0.698655693183975	0.0367314785613611	0.484909241746587	1.14588072372315	6	ANXA2|ABCA1	NS
	REACTOME_RSK_ACTIVATION	0.317442385901491	0.709349970928441	0.0356903661028327	0.519088079058699	1.14523005626659	5	PDPK1|MAPK3|RPS6KA1|RPS6KA3	NS
	REACTOME_NUCLEAR_RECEPTOR_TRANSCRIPTION_PATHWAY	0.264156537207234	0.661231926994682	0.0461430060071698	0.283591954105451	1.14429728860885	33	RXRB|NR1D1|NR2C2AP|NR4A3|NR1H2|NCOR1|NRBF2|NCOR2|RORA|NR2F6|NR4A2	NS
	WP_LIPID_METABOLISM_PATHWAY	0.277091906721536	0.667774173117183	0.0430540984264808	0.313857361525774	1.14296531558512	23	BCKDHA|PRKACA|HILPDA|ACLY|PRKAG1|PRKAB1|PRKAR2B|AKT2	NS
	REACTOME_GABA_SYNTHESIS_RELEASE_REUPTAKE_AND_DEGRADATION	0.309823677581864	0.701910170255936	0.0364798357316103	0.483185843818389	1.14180819159711	6	STXBP1|DNAJC5|VAMP2|HSPA8|RAB3A	NS
	REACTOME_SEPARATION_OF_SISTER_CHROMATIDS	0.168831168831169	0.54551980682634	0.0771938352436617	0.199410674450419	1.14102647554064	164	TUBB3|PSMB9|PPP2R5D|PSME2|TUBA1C|DYNLL2|TUBA1A|NUP85|TUBB2A|RAD21|PSMB10|TUBB4B|TUBB6|AHCTF1|PSMA6|PSMB8|PSMD3|PSMD9|B9D2|UBE2S|RANGAP1|XPO1|CENPT|PSMC1|NUP160|PDS5A|UBC|MIS12|MAD1L1|PSMC2|PPP2CB|PSME1|UBE2D1|NUP98|PPP2R5C|PSMC6|DYNC1LI1|PSMD13|PPP2R5E|PPP2R5A|PSMD12|CKAP5|NUP107|PAFAH1B1|PSMD7|DSN1|SEH1L|PSMD14|PSMF1	NS
	REACTOME_TP53_REGULATES_TRANSCRIPTION_OF_SEVERAL_ADDITIONAL_CELL_DEATH_GENES_WHOSE_SPECIFIC_ROLES_IN_P53_DEPENDENT_APOPTOSIS_REMAIN_UNCERTAIN	0.292889109895574	0.687411272939402	0.039490383274477	0.38324391956406	1.14022912926896	12	NDRG1|PERP|RABGGTA|BCL6|TP53|PPP1R13B|TP53I3|BIRC5|TP53BP2|RABGGTB	NS
	WP_OVERVIEW_OF_INTERFERONSMEDIATED_SIGNALING_PATHWAY	0.28951367781155	0.682519871064443	0.040170145042181	0.363789538799604	1.13758512781477	14	IL10RB|TYK2|IRF9|IFNAR2|STAT1|PRKCA|IFNAR1	NS
	WP_ALPHA_6_BETA_4_SIGNALING_PATHWAY	0.279503105590062	0.669350081543426	0.0435353717179313	0.293672465280446	1.13637840125319	28	PTPN11|PTK2|PIK3R2|MAPK3|PRKCA|HRAS|PRKCD|MTOR|SHC1|AKT1|LAMC1|RAC1|LAMB2|GRB2|SRC|SOS1|RHOA	NS
	BIOCARTA_FCER1_PATHWAY	0.276896452264205	0.667774173117183	0.0442842613574546	0.284313275157623	1.1343952930277	31	MAP2K7|PPP3CB|CALM1|RAF1|NFATC2|ELK1|MAPK3|MAP2K4|MAP2K1|FCER1G|HRAS|PPP3CC|SHC1|LYN|GRB2|PPP3CA|SOS1|CALM3	NS
	REACTOME_REGULATION_OF_HSF1_MEDIATED_HEAT_SHOCK_RESPONSE	0.226336011177087	0.614669530248531	0.0548301225441775	0.229897520921043	1.13418584034381	75	RAE1|NUP155|NUP85|DEDD2|HIKESHI|HSF1|BAG4|MAPKAPK2|HSPA13|AAAS|NUP205|RPA1|NUP62|NUP160|NUP88|CCAR2|MAPK3|NUP98|NUP107|NUP54|DNAJB6|POM121|SEH1L|RPS19BP1|NUP210|TNFRSF21|HSPH1|BAG5|BAG1|POM121C|HSPA8|NUP58|MRPL18|BAG3	NS
	REACTOME_INTEGRIN_SIGNALING	0.288506042684495	0.682519871064443	0.0405925238683272	0.339612802430056	1.13415537692837	17	FN1|PDPK1|BCAR1|PTK2|CRK|SHC1|AKT1|GRB2|SRC|SOS1	NS
	WP_RAS_SIGNALING	0.202145214521452	0.580478717503556	0.0635916868333331	0.211256632705051	1.13305655239679	114	RRAS|ETS1|IKBKG|RALA|PTPN11|PRKACA|RAC2|GNB5|RASSF1|PAK4|STK4|MET|BRAP|RELA|RASAL2|RASSF5|CALM1|RASA3|NRAS|AKT2|RAF1|PIK3R2|ELK1|SOS2|MAPK3|MAP2K1	NS
	BIOCARTA_PTEN_PATHWAY	0.297688595377191	0.691648660623428	0.0396048414388488	0.34653138826469	1.13301858444082	16	PDPK1|BCAR1|PDK2|CDKN1B|MAPK3|SHC1|AKT1|GRB2|SOS1	NS
	WP_IL9_SIGNALING_PATHWAY	0.295711060948081	0.689545647106496	0.0394713881731683	0.371227518368235	1.13156642562821	13	STAT5B|PIK3R2|MAPK3|MAP2K1|STAT1|MAP2K2|JAK1|STAT5A|GRB2|STAT3	NS
	KEGG_INTESTINAL_IMMUNE_NETWORK_FOR_IGA_PRODUCTION	0.296934380542184	0.690965073086861	0.0396048414388488	0.353807577380415	1.13135083622659	15	HLA-DPA1|HLA-DRB1|HLA-DMA|HLA-DMB|CCL28|HLA-DPB1|TNFSF13B	NS
	KEGG_AMINO_SUGAR_AND_NUCLEOTIDE_SUGAR_METABOLISM	0.264430341492898	0.661231926994682	0.0466040845253941	0.269651166181088	1.12999896441161	38	MPI|HK2|GPI|AMDHD2|PMM2|PGM1|CMAS|UXS1|UGP2|GALT|CYB5R3|UAP1|GMPPA|GMPPB	NS
	REACTOME_ECM_PROTEOGLYCANS	0.269126096159661	0.665747240384473	0.0461714702250228	0.272889253032435	1.12662756227525	36	FN1|COL6A2|SERPINE1|COL6A1|TNC	NS
	REACTOME_TRANSPORT_OF_INORGANIC_CATIONS_ANIONS_AND_AMINO_ACIDS_OLIGOPEPTIDES	0.25980545967995	0.657678925061128	0.0480325173832384	0.254419000132404	1.12596167450178	47	SLC26A3|SLC6A6|SLC9A7|SLC17A5|CALM1|SLC20A2|SLC25A29|SLC1A5|SLC26A11|SLC20A1|SLC36A4	NS
	REACTOME_NUCLEOTIDE_BIOSYNTHESIS	0.306315266036798	0.698655693183975	0.0384965220571916	0.378398500780573	1.12581301629652	12	CAD|PPAT|GMPS|GART|IMPDH1	NS
	REACTOME_STABILIZATION_OF_P53	0.254041570438799	0.648644343763273	0.0499670502581102	0.244833529412559	1.1254766539871	55	PSMB9|PSME2|PSMB10|PSMA6|PSMB8|PSMD3|PSMD9|PSMC1|UBC|PSMC2|PSME1|PSMC6|PSMD13|PSMD12|PSMD7|PSMD14|PSMF1|TP53|PSMA1	NS
	BIOCARTA_HDAC_PATHWAY	0.301124197002141	0.694611152187899	0.0405314912401909	0.32069769962834	1.12373474109076	20	MAPK7|PPP3CB|CALM1|HDAC5|NFATC2|INSR|PPP3CC|AKT1|CAMK1|PPP3CA|CALM3	NS
	REACTOME_ACETYLCHOLINE_REGULATES_INSULIN_SECRETION	0.312026515151515	0.702742729395532	0.0370359303299504	0.429046930732757	1.12337033647331	8	MARCKS|GNA11|PRKCA	NS
	REACTOME_PROCESSING_AND_ACTIVATION_OF_SUMO	0.313001215066829	0.704321194358603	0.0375295975721658	0.399745326385322	1.12334146109891	10	SENP2|SENP1|SAE1|SENP5|UBA2	NS
	WP_B_CELL_RECEPTOR_SIGNALING_PATHWAY	0.249913822819717	0.643421774066379	0.0516208105781907	0.231620346380493	1.12255376976805	70	ETS1|IKBKG|MAP3K7|PTPN11|RAC2|PDPK1|BRAF|RELA|PIP5K1A|RAF1|NFATC2|PIK3R2|GSK3A|BCL10|ATF2|ELK1|MAP2K1|BCL6|NCK1|MEF2D|CRK|IKBKB	NS
	PID_TOLL_ENDOGENOUS_PATHWAY	0.305801874841652	0.698655693183975	0.0389487240861868	0.350956016417458	1.12223255813916	15	IKBKG|MYD88|IRAK1|IKBKB|TIRAP|TICAM1|HSPD1	NS
	WP_CONGENITAL_GENERALIZED_LIPODYSTROPHY_CGL	0.307497467071935	0.699896889653998	0.0388207651295308	0.358495586005106	1.1210307156504	14	CAV1|LPIN1|AKT2|HIF1A|CAVIN1|BSCL2|DGAT1|AGPAT2|GRB2	NS
	REACTOME_DOWNREGULATION_OF_SMAD2_3_SMAD4_TRANSCRIPTIONAL_ACTIVITY	0.295390668915121	0.689545647106496	0.042109215724516	0.292882626605314	1.12079714400189	27	SERPINE1|TGIF1|TGIF2|NCOR1|NCOR2|UBC|HDAC1|UBE2D1|SMURF2|SKI	NS
	REACTOME_TRANSMISSION_ACROSS_CHEMICAL_SYNAPSES	0.226244343891403	0.614669530248531	0.0598299516205161	0.210101619341591	1.11757166867211	111	TUBB3|GNAI2|PRKACA|TUBA1C|GNB5|PPFIA1|NRGN|ARL6IP5|TUBA1A|PDPK1|TUBB2A|LIN7C|TUBB4B|TUBB6|PRKAG1|CALM1|STXBP1|PRKAB1|PPM1F|NRAS|PRKAR2B|CAMKK2|GIT1|EPB41L1|PICK1|AP2A1|MAPK3	NS
	REACTOME_MITOTIC_G1_PHASE_AND_G1_S_TRANSITION	0.222421524663677	0.611165580662058	0.0631855595077774	0.202557874180671	1.11649848067049	134	PSMB9|CDKN1A|TFDP1|PSME2|LIN37|CDKN2D|E2F4|PSMB10|E2F6|CDK6|PSMA6|PSMB8|PSMD3|PPP2R2A|PSMD9|CUL1|AKT2|PCNA|CDKN1B|RPA1|PSMC1|UBC|DBF4|HDAC1|PSMC2|PPP2CB|PSME1|PSMC6|CDK7	NS
	REACTOME_SEMA3A_PLEXIN_REPULSION_SIGNALING_BY_INHIBITING_INTEGRIN_ADHESION	0.317331363860167	0.709349970928441	0.0375128785760837	0.386185431849803	1.11648422892538	11	RRAS|PLXNA2|PLXNA3|PIP5K1C	NS
	WP_REGUCALCIN_IN_PROXIMAL_TUBULE_EPITHELIAL_KIDNEY_CELLS	0.306447187928669	0.698655693183975	0.0406947679868853	0.306335934182482	1.11557475021719	23	BAK1|TNFRSF1A|BRAF|RELA|CASP9|RAF1	NS
	REACTOME_RHOQ_GTPASE_CYCLE	0.276264591439689	0.667774173117183	0.0472887835303581	0.246737854692168	1.1155574159918	51	CAV1|SYDE1|DLC1|TRIP10|PAK4|CDC42EP1|ITSN1|GOPC|WWP2|GIT1|SLC1A5|ARHGAP35|VAMP3|PAK1|TFRC|ARHGAP32|SLC4A7|ARHGAP21|CDC42BPB|ARHGAP17|CDC42EP4|VANGL1	NS
	REACTOME_SIGNALING_BY_MRAS_COMPLEX_MUTANTS	0.322206439393939	0.71570132484714	0.0363555960049805	0.426016590625877	1.11543601987144	8	ARAF|BRAF|RAF1	NS
	WP_PREIMPLANTATION_EMBRYO	0.304165501817165	0.698655693183975	0.0413010397545629	0.29466593009788	1.11485735865255	26	HMGA1|ELAVL1|ZFP36L2|TEAD4|SMARCA4|E2F5	NS
	PID_P38_MK2_PATHWAY	0.310657009829281	0.702117600422593	0.039059251943962	0.326874216133311	1.11484559401063	18	MAPKAPK2|MAPKAPK3|RAF1|YWHAG|TCF3|SRF|CDC25B|YWHAE	NS
	REACTOME_RESOLUTION_OF_SISTER_CHROMATID_COHESION	0.241487279843444	0.630563739855166	0.0562847952048854	0.211943781029819	1.11466588161999	102	TUBB3|PPP2R5D|TUBA1C|DYNLL2|TUBA1A|NUP85|TUBB2A|RAD21|TUBB4B|TUBB6|AHCTF1|B9D2|RANGAP1|XPO1|CENPT|NUP160|PDS5A|MIS12|MAD1L1|PPP2CB|NUP98|PPP2R5C|DYNC1LI1|PPP2R5E|PPP2R5A|CKAP5|NUP107|PAFAH1B1|DSN1|SEH1L	NS
	REACTOME_CDT1_ASSOCIATION_WITH_THE_CDC6_ORC_ORIGIN_COMPLEX	0.271527548663807	0.665747240384473	0.0481914203071104	0.24089662697397	1.11344759962817	56	PSMB9|PSME2|PSMB10|PSMA6|PSMB8|PSMD3|PSMD9|PSMC1|UBC|PSMC2|PSME1|PSMC6|PSMD13|PSMD12|PSMD7|PSMD14|PSMF1	NS
	REACTOME_HEDGEHOG_OFF_STATE	0.231631863882444	0.621697274262762	0.0571796738976665	0.213968039830034	1.1129519554756	98	TUBB3|PSMB9|PSME2|PRKACA|TUBA1C|TUBA1A|TUBB2A|GNAS|PSMB10|TUBB4B|TULP3|TUBB6|PSMA6|PSMB8|PSMD3|PSMD9|CUL1|PRKAR2B|PSMC1|UBC|PSMC2|PSME1|PSMC6	NS
	WP_THIAMINE_METABOLIC_PATHWAYS	0.326467803030303	0.720133095535111	0.0360798144071944	0.424601006989334	1.1117296079333	8	BCKDHA|SLC25A19|BCKDK|OGDH	NS
	REACTOME_SIGNALING_BY_NOTCH4	0.257112375533428	0.652806544789711	0.0516977810497724	0.223201987183733	1.11083313591948	78	PSMB9|PSME2|CREBBP|MAML2|PSMB10|PSMA6|PSMB8|PSMD3|PSMD9|CUL1|PSMC1|UBC|PSMC2|MAMLD1|PSME1|PSMC6|PSMD13|NCSTN|PSMD12|PSMD7|PSMD14|PSMF1|PSMA1|APH1B|KAT2A|AKT1|PSMC3|FBXW7|PSMC4|PSEN1|HEY1	NS
	KEGG_MELANOMA	0.285322777101096	0.677608663623287	0.0448817432190029	0.261213468814613	1.11023421901371	40	CDKN1A|ARAF|MET|BRAF|CDK6|NRAS|AKT2|RAF1|PIK3R2|MAPK3|MAP2K1	NS
	WP_CHEMOKINE_SIGNALING_PATHWAY	0.235498839907193	0.627629607878401	0.0566777211926817	0.213402838725897	1.11001206933847	98	CCL5|CXCL10|PARD3|IKBKG|GNAI2|RAC2|GNB5|STAT5B|BCAR1|BRAF|RELA|NRAS|AKT2|RAF1|CCL28|PTK2|ROCK2|PIK3R2|SOS2|MAPK3|MAP2K1|CRK|ROCK1|IKBKB|ADCY6|VAV3|STAT1|PAK1|GRK4|HRAS|PRKCD|TIAM1|GNAI1|GNB4|SHC1|AKT1|LYN|TIAM2|ARRB2|GNG2|NFKB1|GNB2|NFKBIB|GNG4	NS
	PID_E2F_PATHWAY	0.27125372146874	0.665747240384473	0.0482874384163219	0.239086301172981	1.10958602023749	57	CDKN1A|SERPINE1|TFDP1|CREBBP|E2F4|XRCC1|E2F6|CASP7|TFE3|TRRAP|CDKN1B|HDAC1|SMARCA2	NS
	PID_TCR_CALCIUM_PATHWAY	0.324104648209296	0.716517896462897	0.0377316811230551	0.339353940420152	1.10955121013617	16	FOSL1|PRKACA|PPP3CB	NS
	REACTOME_VLDLR_INTERNALISATION_AND_DEGRADATION	0.323732151649434	0.716517896462897	0.0370845733682492	0.383647091480094	1.10914574135777	11	NR1H2|CLTC|AP2A1|AP2A2	NS
	REACTOME_TBC_RABGAPS	0.293192133131619	0.687411272939402	0.0440560759786921	0.262827615381218	1.10903681695015	39	OPTN|RAB11B|TBC1D17|TBC1D15|RABEP1|RAB8A|TBC1D20|TBC1D25|RAB33B|GABARAP|TBC1D14|TBC1D10B|RAB35|MAP1LC3B|RABGEF1|RAB8B|RAB4A|TBC1D16|ULK1	NS
	REACTOME_NUCLEAR_IMPORT_OF_REV_PROTEIN	0.30553901131626	0.698655693183975	0.0426788844272162	0.272699049770231	1.10804516328731	34	RAE1|NUP155|NUP85|AAAS|NUP205|NUP62|NUP160|NUP88|NUP98|NUP107|NUP54|POM121|SEH1L|NUP210|POM121C|NUP58	NS
	REACTOME_INTRA_GOLGI_AND_RETROGRADE_GOLGI_TO_ER_TRAFFIC	0.213684210526316	0.593936853269126	0.0701763259905319	0.192462838328552	1.10707278311063	172	TUBB3|SYS1|GOSR2|NAA30|ARFIP2|NAPG|PLIN3|TUBA1C|COG1|NAPB|DYNLL2|KIF3B|KDELR1|TUBA1A|ARFGAP3|TUBB2A|COG7|TUBB4B|BNIP1|TMED9|TUBB6|KIF3C|SCOC|DCTN6|USE1|CYTH2|STX10|DCTN1|RAB33B|STX16|STX6|VPS51|RAB1B|TRIP11|TMED7|KLC1|CUX1|DCTN3|GOLGA5|DYNC1LI1|ARF1|VAMP3|ARFRP1|KIF21A|KDELR2|COPG1|CAPZA2|PAFAH1B1|GCC1|ARFGAP1|COPB1	NS
	REACTOME_MTORC1_MEDIATED_SIGNALLING	0.311548047632235	0.702742729395532	0.0405314912401909	0.29960078076821	1.10654159152766	24	RRAGC|AKT1S1|EIF4G1|EEF2K|MLST8|LAMTOR3|RRAGA	NS
	WP_CANONICAL_AND_NONCANONICAL_TGFB_SIGNALING	0.324550291360527	0.716517896462897	0.0376471513771701	0.345752573248125	1.10559379696715	15	LOXL4|LOXL2|LOX	NS
	SIG_CHEMOTAXIS	0.308627334716869	0.701227477819601	0.0423347135736638	0.273977006543598	1.10550084792755	33	PAK4|PDPK1|AKT2|GDI1|ROCK2|MYLK|LIMK1|ROCK1|PAK1|GDI2|AKT1|ITPR1|ITPR2|ARHGAP1|RACGAP1|PPP1R13B|CFL2|WASL|CFL1|INPPL1	NS
	SIG_CD40PATHWAYMAP	0.311972036120012	0.702742729395532	0.0416673669983408	0.274882418815971	1.10548362687092	32	NFKB2|IKBKG|MAPKAPK5|MAP2K7|MAPK3|MAP2K4|TRAF6|GORASP1|NFKBIE	NS
	REACTOME_PHOSPHATE_BOND_HYDROLYSIS_BY_NTPDASE_PROTEINS	0.351107094441934	0.740810046681423	0.0336402559401336	0.501046959013089	1.1054271138403	5	ENTPD5|ENTPD7|ENTPD4|ENTPD6	NS
	WP_TCA_CYCLE_AND_DEFICIENCY_OF_PYRUVATE_DEHYDROGENASE_COMPLEX_PDHC	0.324550291360527	0.716517896462897	0.0376471513771701	0.345595585122151	1.10509180475739	15	CS|DLD|ACLY|DLST|SDHA|DLAT|OGDH|FH|PC	NS
	WP_ALTERED_GLYCOSYLATION_OF_MUC1_IN_TUMOR_MICROENVIRONMENT	0.337073505839249	0.727434999002665	0.0347322242247581	0.467584269726299	1.10494037908137	6	IKBKG|RELA|IKBKB|NFKB1|NFKBIA	NS
	BIOCARTA_IL7_PATHWAY	0.327917282127031	0.72025362129729	0.036810997511849	0.381983734087695	1.10433687975264	11	CREBBP|STAT5B|NMI|JAK1|STAT5A|BCL2|IL7|FYN|PIK3CA|EP300|PIK3R1	NS
	REACTOME_REGULATION_OF_PTEN_STABILITY_AND_ACTIVITY	0.274417032781345	0.667774173117183	0.0485460071652527	0.231143197277209	1.10392615159197	65	PSMB9|PSME2|TNKS|PSMB10|PSMA6|WWP2|PSMB8|PSMD3|PSMD9|AKT2|PSMC1|UBC|PSMC2|PSME1|PSMC6|PSMD13|PSMD12|PSMD7|PSMD14|PSMF1|PSMA1|CSNK2A1|AKT1|PSMC3|PSME4|PSMC4	NS
	REACTOME_TRANSCRIPTIONAL_REGULATION_BY_RUNX1	0.243381328379006	0.634221658146711	0.061381954012731	0.198760684167935	1.10370814114058	141	PSMB9|CBX4|PSME2|MYL9|PTPN11|CREBBP|NR4A3|KMT2B|PSMB10|CDK6|PSMA6|PSMB8|RNF2|PSMD3|PSMD9|KMT2D|KMT2C|AGO3|ACTL6A|PSMC1|NFATC2|KCTD6|UBC|HDAC1|PSMC2|RUNX2|ZFPM1|AUTS2|SMARCA2|PSME1|SMARCA4|TCF3|PSMC6|ARID1A|CDK7|RBBP5|PSMD13|CBFB|PSMD12|MOV10|SMARCD1|PSMD7|KMT2A|WDR5|PSMD14|BMI1|PSMF1|ELF2|SIN3B	NS
	BIOCARTA_BARRESTIN_SRC_PATHWAY	0.33092988562904	0.723153496888608	0.0368269523086822	0.370718640918772	1.10296386076891	12	GNAS|RAF1|MAPK3|MAP2K1|HRAS|MAP2K2	NS
	WP_CYTOSINE_METHYLATION	0.335660967974958	0.727434999002665	0.0358538738431883	0.404873034125799	1.10117332721303	9	DNMT1|TDG|MBD3	NS
	REACTOME_FLT3_SIGNALING	0.319584655321604	0.711959539232267	0.0408804760052525	0.275869879735872	1.10070658110141	31	PTPRJ|PTPN11|STAT5B|FLT3LG|NRAS|AKT2|CDKN1B|UBC	NS
	WP_RAC1PAK1P38MMP2_PATHWAY	0.293632464533157	0.687816665554901	0.0461714702250228	0.239230776972197	1.09972132919631	55	FN1|TNIP1|IKBKG|PTPN11|STAT5B|TNIP2|CASP7|RELA|NRAS|CASP9|PTK2|MAPK3|NCK1|CRK|IKBKB|PAK1|HRAS|TP53|AKT1|NFKB1|BAD|STAT5A|RASA1|RAC1|GRB2|PXN|ANGPT1|SRC|SOS1|YAP1|FOXO1|BIRC5	NS
	REACTOME_RIP_MEDIATED_NFKB_ACTIVATION_VIA_ZBP1	0.328014184397163	0.72025362129729	0.0374129517205865	0.351645486055519	1.09961016614145	14	NFKB2|IKBKG|MYD88|RELA	NS
	REACTOME_SCAVENGING_BY_CLASS_A_RECEPTORS	0.340106211036712	0.730787948860838	0.0347183931048166	0.440541769956421	1.0984504734503	7	FTH1|FTL|COL1A2	NS
	KEGG_CHEMOKINE_SIGNALING_PATHWAY	0.262948207171315	0.661231926994682	0.0542941356227061	0.207391360029147	1.09509650037915	105	CCL5|CXCL10|PARD3|IKBKG|GNAI2|PRKACA|RAC2|GNB5|STAT5B|BCAR1|BRAF|RELA|NRAS|AKT2|RAF1|CCL28|PTK2|ROCK2|PIK3R2|GSK3A|SOS2|MAPK3|MAP2K1|CRK|ROCK1|IKBKB|ADCY6|VAV3|STAT1|PAK1|GRK4|HRAS|PRKCD|CXCL2|TIAM1|GNAI1|GNB4|SHC1|AKT1|LYN|TIAM2|ARRB2|GNG2|NFKB1|GNB2|NFKBIB|GNG4|RAC1|CXCL8|GRK2|GRB2|PXN	NS
	WP_ENDOMETRIAL_CANCER	0.302032913843175	0.695647261782129	0.0449082019903916	0.241047856995842	1.09490152247574	52	CDKN1A|BAK1|ARAF|PDPK1|BRAF|NRAS|CASP9|AKT2|RAF1|PIK3R2|ELK1|SOS2|MAPK3|MAP2K1	NS
	BIOCARTA_STRESS_PATHWAY	0.330589849108368	0.72302473801592	0.0389854791151017	0.300450785508865	1.0941429737621	23	IKBKG|TNFRSF1A|TRADD|RELA|MAP2K3|TANK|MAP2K4|IKBKB	NS
	WP_IL5_SIGNALING_PATHWAY	0.322265045953157	0.71570132484714	0.0413223597412866	0.270989142731966	1.09344477789846	33	PTPN11|STAT5B|RAF1|PIK3R2|GSK3A|ELK1|MAPK3|RPS6KB2|MAP2K1|STAT1|MAP2K2|SHC1|AKT1|LYN|JAK1|STAT5A|GRB2|SOS1|STAT3|BCL2|RPS6KA1|MYC	NS
	REACTOME_SMAC_XIAP_REGULATED_APOPTOTIC_RESPONSE	0.34280303030303	0.733290178868909	0.0350682118590514	0.417519253377169	1.09318750596666	8	CASP7|DIABLO|CASP9|CYCS|CASP3|APAF1	NS
	REACTOME_SIGNALING_BY_TGF_BETA_RECEPTOR_COMPLEX	0.290244743192003	0.683616739459552	0.0475949224285231	0.225544033390321	1.09310476772657	70	PARD3|SERPINE1|TGIF1|ARHGEF18|TFDP1|E2F4|TGIF2|NCOR1|XPO1|NCOR2|UBC|UBE2M|HDAC1|USP15|MAPK3|UBE2D1|CCNC|SMURF2|E2F5|CCNK|SKI|FURIN	NS
	REACTOME_HEME_SIGNALING	0.310292326431182	0.701910170255936	0.0428419935174205	0.256900599068462	1.09190325164034	40	CRTC2|NR1D1|CREBBP|NCOR1|CRTC3|USP46|XPO1|CARM1|RORA|ATF2|TGS1|MEF2D|CLOCK|HELZ2|TBL1XR1|NCOA6	NS
	BIOCARTA_NTHI_PATHWAY	0.334320323014805	0.727434999002665	0.0383193002410292	0.305720981699858	1.09075968829556	21	MAP3K7|MYD88|CREBBP|RELA|MAP2K3	NS
	REACTOME_OAS_ANTIVIRAL_RESPONSE	0.34469696969697	0.733907786474012	0.0349553456182706	0.416040402481927	1.08931544184318	8	ABCE1|PDE12|OAS3|OAS2|OAS1|DDX58	NS
	PID_NOTCH_PATHWAY	0.314923983865963	0.706598077648299	0.0429359269874217	0.251153392442969	1.08818906688141	43	ENO1|CDKN1A|KDM1A|MAML2|NCOR1|CUL1|NCOR2|HDAC1|NCSTN|FURIN|RBBP8|APH1B|DLL3|CBL|FBXW7|CTBP1|PSEN1|MARK2|MFAP2|NOTCH2|YY1|ITCH	NS
	REACTOME_TAK1_ACTIVATES_NFKB_BY_PHOSPHORYLATION_AND_ACTIVATION_OF_IKKS_COMPLEX	0.335581787521079	0.727434999002665	0.0391892050523801	0.28433903377632	1.08810270065699	27	NFKB2|IKBKG|MAP3K7|UBE2N|IRAK1|RELA|NOD1|UBC|APP|TRAF6|IKBKB	NS
	REACTOME_CELLULAR_RESPONSE_TO_HEAT_STRESS	0.287234042553192	0.680890283361114	0.0504661147656505	0.211629390978571	1.08672493893082	92	RAE1|NUP155|CREBBP|NUP85|DEDD2|HIKESHI|HSF1|BAG4|MAPKAPK2|HSPA13|AKT1S1|AAAS|NUP205|MLST8|RPA1|NUP62|NUP160|NUP88|CCAR2|MAPK3|NUP98|VCP|NUP107|NUP54|DNAJB6|POM121|SEH1L|RPS19BP1|NUP210|TNFRSF21|HSP90AA1|HSPH1|BAG5|BAG1|POM121C|HSPA8|MTOR|NUP58|MRPL18|BAG3	NS
	REACTOME_SIGNALING_BY_VEGF	0.284195086175284	0.676805334854473	0.0497920105816611	0.214657343413282	1.08627807793868	85	VEGFA|CAV1|PRKACA|PDPK1|BCAR1|MAPKAPK2|ABI1|CALM1|CTNND1|MAPKAPK3|NRAS|SPHK1|AKT2|MLST8|PTK2|ROCK2|PIK3R2|NCK1|CRK|ROCK1|VAV3|PAK1|PRKCA|HRAS|ELMO2|HSP90AA1|PRKCD	NS
	WP_TCA_CYCLE_AKA_KREBS_OR_CITRIC_ACID_CYCLE	0.341696844283497	0.732370236247629	0.0369874447764411	0.318318820809895	1.08566634306158	18	CS|SDHD|DLD|DLST|SDHA|OGDH|SDHB|FH|IDH2	NS
	REACTOME_GLUTAMATE_NEUROTRANSMITTER_RELEASE_CYCLE	0.352126366950182	0.741743665680482	0.0350540553554165	0.385739036753483	1.08398178677357	10	PPFIA1|ARL6IP5|STXBP1|VAMP2|RAB3A|PPFIA3|SLC1A3	NS
	PID_HEDGEHOG_GLI_PATHWAY	0.314946070878274	0.706598077648299	0.0427718921296353	0.253758683762169	1.0836065267216	41	GNAI2|CSNK1G3|PRKACA|CREBBP|SPOP|CSNK1G2|CSNK1G1|SAP30|XPO1|CSNK1D|HDAC1|MAP2K1	NS
	WP_DEVELOPMENT_AND_HETEROGENEITY_OF_THE_ILC_FAMILY	0.356079688573391	0.745964738713682	0.0336274432455028	0.458411388271154	1.08326410002637	6	RORA|NFIL3|IL33|IL7|AHR	NS
	REACTOME_FOXO_MEDIATED_TRANSCRIPTION_OF_OXIDATIVE_STRESS_METABOLIC_AND_NEURONAL_GENES	0.344024831867563	0.733907786474012	0.0368429241819019	0.317556840779815	1.08306751440722	18	SOD2|ATXN3|HDAC1|FBXO32|SIRT3|SREBF1	NS
	WP_OXIDATIVE_STRESS_RESPONSE	0.345769126791025	0.733977261634524	0.0376809066731631	0.299843529618613	1.08290985840173	22	SOD2|NFIX|TXNRD2|MT1X	NS
	REACTOME_GOLGI_TO_ER_RETROGRADE_TRANSPORT	0.281627719580983	0.673178321670144	0.0526463909337269	0.203636381690691	1.08273505424691	109	TUBB3|NAPG|TUBA1C|NAPB|DYNLL2|KIF3B|KDELR1|TUBA1A|ARFGAP3|TUBB2A|TUBB4B|BNIP1|TMED9|TUBB6|KIF3C|DCTN6|USE1|DCTN1|RAB1B|TMED7|KLC1|DCTN3|DYNC1LI1|ARF1|KIF21A|KDELR2|COPG1|CAPZA2|PAFAH1B1|ARFGAP1|COPB1	NS
	WP_MICRORNAS_IN_CARDIOMYOCYTE_HYPERTROPHY	0.31021650879567	0.701910170255936	0.0454188345799311	0.227772567188768	1.08214173132736	64	IKBKG|MAP2K7|MAPK7|PPP3CB|PDPK1|CALM1|HDAC5|MAP2K3|AKT2|RAF1|ROCK2|PIK3R2|MAPK3|MAP2K4|MAP2K1|CDK7|MYLK|ROCK1|IKBKB|RCAN1	NS
	REACTOME_CLASS_A_1_RHODOPSIN_LIKE_RECEPTORS	0.337385117106433	0.727434999002665	0.0402696947953221	0.26789816532759	1.08097264315777	33	CCL5|CXCL10|CCL28|ECE1|APP|HEBP1|ADORA2B|S1PR2	NS
	WP_GLYCEROLIPIDS_AND_GLYCEROPHOSPHOLIPIDS	0.345576823590274	0.733977261634524	0.0367473484524694	0.316927820242111	1.08092216081128	18	PCYT1A|PCYT2|PTDSS2|PTDSS1|CRLS1|PISD|CDIPT|PLD1|DGAT1|GPAT4|PNPLA2|DGKZ|CHPT1	NS
	KEGG_CHRONIC_MYELOID_LEUKEMIA	0.312010888057162	0.702742729395532	0.0454188345799311	0.224358497614691	1.07877326402232	67	CDKN1A|IKBKG|ARAF|PTPN11|STAT5B|BRAF|RELA|CDK6|NRAS|AKT2|RAF1|CDKN1B|PIK3R2|HDAC1|SOS2|MAPK3|MAP2K1|CRK|IKBKB|HRAS|TP53|MAP2K2|CBL|ABL1|TGFBR2|SHC1|AKT1|CTBP1|NFKB1|BAD|SMAD4|STAT5A	NS
	REACTOME_ONCOGENE_INDUCED_SENESCENCE	0.343266475644699	0.733290178868909	0.0391148129212067	0.273327212102353	1.07841497567376	30	ETS1|TFDP1|CDKN2D|CDK6|AGO3|UBC|ERF|MAPK3	NS
	REACTOME_ORC1_REMOVAL_FROM_CHROMATIN	0.319538670284939	0.711959539232267	0.0447500605207678	0.224925397028005	1.07827776439602	66	PSMB9|PSME2|PSMB10|PSMA6|PSMB8|PSMD3|PSMD9|CUL1|PSMC1|UBC|PSMC2|PSME1|PSMC6|PSMD13|PSMD12|MCM4|PSMD7|PSMD14|PSMF1	NS
	REACTOME_PTEN_REGULATION	0.287628405538187	0.681197291937584	0.0550120303971731	0.196008359088153	1.07755974873999	132	PSMB9|CBX4|PSME2|RRAGC|KDM1A|TNKS|PSMB10|USP7|MBD3|PSMA6|WWP2|PSMB8|HDAC5|RNF2|PSMD3|PSMD9|AKT2|AGO3|MLST8|LAMTOR3|PSMC1|RRAGA|UBC|ATF2|HDAC1|PSMC2|PSME1|MAPK3|PSMC6|PSMD13|SUZ12|RCOR1|PSMD12|GATAD2A|MOV10|PSMD7|ATN1|PSMD14|BMI1|MAF1|PSMF1|TP53|CBX8|PSMA1|CSNK2A1|MTOR|MTA1|AGO4|CHD3|PML|AKT1|PSMC3|RRAGD	NS
	REACTOME_SENESCENCE_ASSOCIATED_SECRETORY_PHENOTYPE_SASP	0.327731092436975	0.72025362129729	0.0420644872196636	0.245792263839894	1.07740345778063	45	CDKN1A|CEBPB|MAPK7|CDKN2D|RELA|CDK6|UBE2S|CDKN1B|FZR1|UBC|MAPK3|UBE2D1	NS
	REACTOME_TRANSCRIPTIONAL_REGULATION_BY_RUNX2	0.290648040357004	0.683713525364113	0.0507207371426146	0.206393647537155	1.07731997328014	99	PSMB9|CDKN1A|PSME2|PSMB10|PSMA6|PSMB8|PSMD3|PSMD9|CUL1|AKT2|PSMC1|UBC|PSMC2|RUNX2|PSME1|MAPK3|PSMC6|TWIST1|PSMD13|CBFB|RBM14|PSMD12|WWP1|STAT1|PSMD7|PSMD14|PSMF1|PSMA1|SMAD1|ABL1|AKT1|PSMC3|FBXW7|PSME4|PSMC4|HEY1|SMAD4|GLI3|HEY2|ESRRA|PSMD11|PSMA7|SRC|SMURF1|YAP1	NS
	REACTOME_RUNX1_REGULATES_GENES_INVOLVED_IN_MEGAKARYOCYTE_DIFFERENTIATION_AND_PLATELET_FUNCTION	0.345845272206304	0.733977261634524	0.0389487240861868	0.272842263757263	1.076501607613	30	MYL9|NR4A3|KMT2B|KMT2D|KMT2C|AGO3|HDAC1|ZFPM1|RBBP5|CBFB|MOV10|KMT2A|WDR5|SIN3B	NS
	REACTOME_SMALL_INTERFERING_RNA_SIRNA_BIOGENESIS	0.361666265350349	0.751985153177929	0.0343229745899501	0.395552249390185	1.07582266496971	9	PRKRA|TARBP2|AGO3|DICER1|AGO4	NS
	BIOCARTA_AKT_PATHWAY	0.354112778065184	0.744099726457232	0.0362323902738512	0.315007165540785	1.0743715265743	18	IKBKG|PDPK1|RELA|CASP9|IKBKB|HSP90AA1|AKT1|NFKB1|BAD|GHR|FOXO1	NS
	REACTOME_VITAMIN_D_CALCIFEROL_METABOLISM	0.369429692911568	0.762578788257265	0.033062603097702	0.430278112486989	1.07285898547914	7	LRP2|PIAS4|CYP2R1|LGMN	NS
	REACTOME_IL_6_TYPE_CYTOKINE_RECEPTOR_LIGAND_INTERACTIONS	0.367529196244562	0.759265134731737	0.0330012224657746	0.453971431872934	1.0727721151086	6	TYK2|IL6ST|IL11RA|JAK1|OSMR	NS
	WP_INTERLEUKIN1_IL1_STRUCTURAL_PATHWAY	0.33625	0.727434999002665	0.0415587588967539	0.2438252348277	1.07180037873482	46	MAP3K7|MYD88|MAP2K7|IRAK1|IRF7|MAPKAPK2|RELA|MAP2K3|TANK|ATF2|ELK1|MAPK3|MAP2K4|MAP2K1|TRAF6|IKBKB	NS
	KEGG_ENDOMETRIAL_CANCER	0.338814768848899	0.729231452283989	0.0412160410872884	0.247127030385949	1.07074377925405	43	ARAF|MLH1|PDPK1|BRAF|NRAS|CASP9|AKT2|RAF1|PIK3R2|ELK1|SOS2|MAPK3|MAP2K1	NS
	REACTOME_SYNTHESIS_OF_KETONE_BODIES	0.370048087932219	0.763242728277199	0.0328671257118909	0.453040602158039	1.07057248735243	6	ACAT1|HMGCL|ACSS3|AACS	NS
	WP_INITIATION_OF_TRANSCRIPTION_AND_TRANSLATION_ELONGATION_AT_THE_HIV1_LTR	0.356160458452722	0.745964738713682	0.0383016902909786	0.270737555002487	1.06819746027573	30	NELFB|CREBBP|PPP3CB|SUPT5H|NELFA|RELA|HDAC5|NFATC2|HDAC1	NS
	WP_APOPTOSISRELATED_NETWORK_DUE_TO_ALTERED_NOTCH3_IN_OVARIAN_CANCER	0.33753545540498	0.727434999002665	0.0416673669983408	0.240115765951327	1.06818859033991	48	CDKN1A|BCL3|ETS1|VIM|CASP7|SQSTM1|YBX3|CUL1|CDKN1B|PTK2|HDAC1|CUL5|APP|VAV3|TNFRSF10B|PKN1|TNFRSF21|HSPD1|ABL1|NRG1|AKT1|IER3|SOCS3|NFKB1	NS
	PID_IL3_PATHWAY	0.361532527642067	0.751985153177929	0.0356755918567092	0.319594736927779	1.06730396124951	17	CEBPB|PTPN11|PRKACA|STAT5B|HDAC1|YWHAG	NS
	KEGG_JAK_STAT_SIGNALING_PATHWAY	0.329499323410014	0.721867342257713	0.0439306272279452	0.224621671714485	1.06717190626961	64	IL10RB|PTPN11|TYK2|CREBBP|IRF9|STAT5B|STAT6|EPOR|PIAS3|PIAS4|SOCS5|IFNAR2|AKT2|STAM2|PIK3R2|SOS2|IL13RA1|STAT1|IFNAR1|CSF2RA|SOCS2|SOCS1|CBL|IL6ST|AKT1|IL11RA|SOCS3|JAK1|IL12RB2|STAT5A|GHR|GRB2|IL6R|SOS1|OSMR|IFNGR2|STAT2|STAT3	NS
	REACTOME_G2_M_DNA_REPLICATION_CHECKPOINT	0.384093990058744	0.775153319458832	0.0318836693646416	0.48330093656123	1.06627522592196	5	CCNB1|PKMYT1|CCNB2|CDK1|WEE1	NS
	REACTOME_LOSS_OF_FUNCTION_OF_MECP2_IN_RETT_SYNDROME	0.371705619094978	0.765433828912956	0.0344174271530624	0.358328686111714	1.06610120839492	12	PRKACA|NCOR1|CALM1|NCOR2|HDAC1|TBL1XR1	NS
	WP_ACUTE_VIRAL_MYOCARDITIS	0.337007348029392	0.727434999002665	0.0430778341543233	0.229098970760493	1.0652617450177	58	NFKB2|CAV1|HLA-DMA|RAC2|JKAMP|CASP7|EIF4G1|CD55|CASP9|ENDOG|MAPK3|EIF4G2|STAT1|TICAM1|BID|DFFB|DMD|DAG1|SOCS1|ABL1|CYCS|CASP6|AKT1|CASP3|JAK1|CHRAC1|SGCB|RASA1|PABPC1|ABL2|SRC|SOS1|ACTB|CXCR4|STAT3|BCL2|TGFB1	NS
	REACTOME_SEROTONIN_NEUROTRANSMITTER_RELEASE_CYCLE	0.37635649965366	0.771305910047181	0.0326982991152533	0.427193999422535	1.06516903259191	7	PPFIA1|STXBP1|VAMP2|RAB3A|PPFIA3	NS
	PID_HNF3A_PATHWAY	0.362807405360597	0.753553817747366	0.0371170899936045	0.2836501225225	1.06438246882686	25	CEBPB|CREBBP|COL18A1|NDUFV3|CDKN1B|PISD	NS
	BIOCARTA_IL1R_PATHWAY	0.364468371467026	0.754760588899509	0.0364642487003225	0.298236068088379	1.06405480859649	21	MAP3K7|MYD88|IRAK1|RELA|MAP2K3|TRAF6|IKBKB	NS
	KEGG_GLIOMA	0.346875	0.735261672707862	0.0408390204953239	0.242027984819758	1.06390007571428	46	CDKN1A|ARAF|BRAF|CDK6|CALM1|NRAS|AKT2|RAF1|PIK3R2|SOS2|MAPK3|MAP2K1|PRKCA|HRAS|TP53|MAP2K2|MTOR|SHC1|AKT1	NS
	REACTOME_COPI_INDEPENDENT_GOLGI_TO_ER_RETROGRADE_TRAFFIC	0.343113032736257	0.733290178868909	0.0408183330044312	0.247328078908879	1.06381512030522	42	TUBB3|TUBA1C|DYNLL2|TUBA1A|TUBB2A|TUBB4B|TUBB6|DCTN6|DCTN1	NS
	WP_LEPTININSULIN_SIGNALING_OVERLAP	0.37616937469227	0.771305910047181	0.0339775191948361	0.367695476495641	1.06302870770706	11	PDPK1|SOCS2|INSR|SOCS1|AKT1|DGKZ|SOCS3|STAT3	NS
	WP_MONOAMINE_TRANSPORT	0.377154111275234	0.771451351849222	0.0339251079801371	0.367524049233495	1.06253310166185	11	NECTIN2|TGFB1I1|PPP2CB|SCAMP2|FBXO32	NS
	WP_MELANOMA	0.347337082368508	0.735261672707862	0.0421316260302774	0.228489269415951	1.06040579436956	57	CDKN1A|ETS1|BAK1|ARAF|BRAF|CDK6|CALM1|NRAS|AKT2|RAF1|LAMTOR3|PIK3R2|ELK1|SOS2|MAPK3|MAP2K1	NS
	WP_22Q112_COPY_NUMBER_VARIATION_SYNDROME	0.33426769446391	0.727434999002665	0.0444381127313095	0.216098099955408	1.05937338148804	74	SEPTIN11|ESS2|NPRL2|THAP7|RTN4|KLHL22|PAK4|NCOR1|TANGO2|ZDHHC8|SLC25A1|RANGAP1|RAF1|TXNRD2|XPO1|NPRL3	NS
	REACTOME_MUSCLE_CONTRACTION	0.339882799034816	0.730787948860838	0.0436333153096766	0.218554816794876	1.05923135565571	70	ANXA2|TNNT1|VIM|ATP2A2|MYL9|PRKACA	NS
	REACTOME_CARGO_RECOGNITION_FOR_CLATHRIN_MEDIATED_ENDOCYTOSIS	0.341261633919338	0.732370236247629	0.0435353717179313	0.218458307485628	1.05876362088798	70	TOR1B|TF|HGS|UBQLN2|NECAP1|ITSN1|LRP2|PICALM|EPS15L1|COPS4|STAM2|COPS5|CLTC|UBC|TOR1A|AP2A1|SLC2A8|VAMP3|NECAP2|AP2A2|DVL2|SH3GL1|GPS1|VAMP2|VAMP4|TFRC|EPN1|CBL|LDLRAP1	NS
	WP_CANCER_IMMUNOTHERAPY_BY_CTLA4_BLOCKADE	0.378280760895738	0.771451351849222	0.0334240051951686	0.389209545627368	1.05857178477437	9	HLA-DRB1|PTPN11|PIK3R2	NS
	REACTOME_SUMO_IS_PROTEOLYTICALLY_PROCESSED	0.380581634989695	0.774411364868273	0.0323199357051206	0.447760398494664	1.058094928514	6	SENP2|SENP1|SENP5	NS
	REACTOME_REGULATION_OF_INSULIN_SECRETION	0.358232181761594	0.747261290746812	0.0400121594010984	0.241374550828488	1.05803889683142	45	SLC2A1|GNAI2|MARCKS|PRKACA|GNB5|GNAS|GNA11|STXBP1|PRKAR2B	NS
	REACTOME_ARMS_MEDIATED_ACTIVATION	0.393583370989607	0.781978967805434	0.0314170691794325	0.479558098153658	1.05801764649946	5	BRAF|CRK	NS
	BIOCARTA_CDK5_PATHWAY	0.37812879708384	0.771451351849222	0.0336146421505993	0.376474744249844	1.05794780165812	10	CDK5|RAF1|MAPK3|MAP2K1|HRAS|MAP2K2	NS
	REACTOME_TNFS_BIND_THEIR_PHYSIOLOGICAL_RECEPTORS	0.394713059195662	0.781978967805434	0.0313625677141793	0.479035320604657	1.05686427660713	5	TNFRSF1A|TNFSF13B	NS
	REACTOME_SIGNALING_BY_HEDGEHOG	0.324159021406728	0.716517896462897	0.0509788589717893	0.193208027913575	1.0562472188479	127	TUBB3|PSMB9|PSME2|EFCAB7|SEL1L|PRKACA|TUBA1C|SPOP|TUBA1A|TUBB2A|GNAS|PSMB10|TUBB4B|TULP3|TUBB6|PSMA6|PSMB8|PSMD3|PSMD9|CUL1|PRKAR2B|P4HB|PSMC1|UBC|PSMC2|PSME1|PSMC6|VCP|PSMD13|SMURF2|CDC73|PSMD12|ADCY6|PSMD7|PSMD14|PSMF1|SYVN1|IFT57|PSMA1|KIF7|SPOPL|IFT140|PRKAR2A|BOC|CUL3|PSMC3|DERL2|PSME4|PSMC4|ARRB2|DYNC2H1|ERLEC1|GLI3|TUBA1B|IFT122	NS
	REACTOME_ACTIVATION_OF_BH3_ONLY_PROTEINS	0.374929735806633	0.770838753393013	0.0367791390199934	0.275912517029292	1.05585628162757	27	PMAIP1|TFDP1|DYNLL2|AKT2|YWHAG|BID|TP53|PPP3CC|AKT1|YWHAE|BAD|BBC3|PPP1R13B	NS
	REACTOME_ATF6_ATF6_ALPHA_ACTIVATES_CHAPERONE_GENES	0.380558930741191	0.774411364868273	0.0334872651314671	0.375624496097945	1.05555848291389	10	ATF6|NFYC|DDIT3|HSP90B1|XBP1|ATF4	NS
	PID_FCER1_PATHWAY	0.36	0.75034035656402	0.0399925220443327	0.239957987973558	1.05480083951215	46	IKBKG|PTPN11|MAP2K7|PLPP1|RELA|SPHK1|RAF1|PTK2|NFATC2|MAPK3|MAP2K4|MAP2K1|FCER1G|IKBKB|HRAS|MAP2K2|CBL|SHC1|AKT1|LYN|NFKB1|RASA1|GRB2|PXN|PLD2|SOS1	NS
	REACTOME_MRNA_DECAY_BY_5_TO_3_EXORIBONUCLEASE	0.381808968837091	0.775153319458832	0.0342558882216025	0.329563455453028	1.05382675429706	15	DCP1B|EDC3|DCP1A|DDX6|PATL1|EDC4|LSM1	NS
	WP_HYPOTHESIZED_PATHWAYS_IN_PATHOGENESIS_OF_CARDIOVASCULAR_DISEASE	0.373661670235546	0.76884625267666	0.0358240092204122	0.300684667822446	1.05360845349687	20	POSTN|SERPINE1|RUNX2|MAPK3|TGFBR2|ENG|SHC1|SMAD4	NS
	WP_CAMKK2_PATHWAY	0.371395281095252	0.765407582513612	0.037748643821725	0.261948859859855	1.05346925023402	32	RELA|SQSTM1|CALM1|ICAM1|RAF1|CAMKK2|GIT1|NFATC2|WFS1|MAPK3|STIM1	NS
	REACTOME_ADRENALINE_NORADRENALINE_INHIBITS_INSULIN_SECRETION	0.383794767589535	0.775153319458832	0.0342024449747538	0.321924732413796	1.05256469390116	16	GNAI2|GNB5|ADCY6|GNAI1|GNB4|GNG2|GNB2|GNG4	NS
	KEGG_NICOTINATE_AND_NICOTINAMIDE_METABOLISM	0.383075753737016	0.775153319458832	0.034189115358795	0.329068133973426	1.05224289231677	15	NNMT|NT5C3A|PNP|NADSYN1|NADK	NS
	REACTOME_HEDGEHOG_ON_STATE	0.35244161358811	0.74180018833766	0.0433895242224597	0.212580808863458	1.0519739820606	76	PSMB9|PSME2|EFCAB7|SPOP|PSMB10|PSMA6|PSMB8|PSMD3|PSMD9|PSMC1|UBC|PSMC2|PSME1|PSMC6|PSMD13|SMURF2|CDC73|PSMD12|PSMD7|PSMD14|PSMF1|PSMA1|KIF7|SPOPL|BOC|CUL3|PSMC3|PSME4|PSMC4|ARRB2|GLI3|GRK2|PSMD11|PSMA7|SMURF1|ITCH|PSMD1|IQCE|PSMD8|PSMA3	NS
	WP_MALIGNANT_PLEURAL_MESOTHELIOMA	0.322510822510823	0.71570132484714	0.0667337413459785	0.170670613229967	1.05076181742015	273	VEGFA|CCL5|CXCL10|FOSL1|FN1|CDKN1A|TNNT1|ITGA3|BAK1|SLC2A1|NDRG1|CSF1|MOB1B|RASSF1|MAP2K7|MAPK7|PAK4|MET|STK3|FLT3LG|MAPKAPK2|RASSF5|LATS1|PRKAG1|AKT1S1|PRKAB1|EIF4G1|MAP2K3|RNF2|SENP2|EFNA4|CUL1|CHD8|TEAD4|RB1CC1|AKT2|SETD2|KMT2C|RAF1|MLST8|BAP1|PTK2|ATF2|MAD1L1|HIF1A|ELK1|MAPK3|RPS6KB2|MAP2K4|MAP2K1|MAP3K10	NS
	WP_HEPATOCYTE_GROWTH_FACTOR_RECEPTOR_SIGNALING	0.381948424068768	0.775153319458832	0.0367950597595443	0.265959204406453	1.0493444349873	30	PTPN11|MET|RAF1|PTK2|ELK1|MAPK3|MAP2K1|CRK|PAK1|HRAS|MAP2K2|RASA1|GRB2|PXN|SRC|SOS1	NS
	PID_THROMBIN_PAR4_PATHWAY	0.390079460630869	0.780227911795175	0.0328186806430492	0.385363216194671	1.04811054131787	9	GNA11|ROCK2|ROCK1|GNA13|GNG2|RHOA	NS
	REACTOME_DARPP_32_EVENTS	0.387348586810229	0.777720972112341	0.0351962464722988	0.293716714047088	1.04793053352068	21	PPP2R5D|PRKACA|PPP3CB|CALM1|CDK5|PRKAR2B|PPP2CB	NS
	REACTOME_TRANSPORT_OF_THE_SLBP_DEPENDANT_MATURE_MRNA	0.383429089809495	0.775153319458832	0.0378679168710869	0.253643008545181	1.04716913997142	36	RAE1|NUP155|NUP85|AAAS|NUP205|NUP62|NUP160|NUP88|SLBP|NUP98|ALYREF|NUP107|NUP54|POM121|SEH1L|NUP210|EIF4E|POM121C|NUP58	NS
	WP_ETHANOL_METABOLISM_PRODUCTION_OF_ROS_BY_CYP2E1	0.389441287878788	0.780095788492401	0.0325196565804493	0.399782033940947	1.04674627835518	8	MAFG|MAFF|MAP2K1|MAP2K2	NS
	REACTOME_CYTOCHROME_C_MEDIATED_APOPTOTIC_RESPONSE	0.386004514672686	0.777398132512742	0.0338338510521825	0.342706660260218	1.04462986013059	13	APIP|CASP7|DIABLO|CASP9|MAPK3|CYCS|CASP3|APAF1	NS
	PID_ALPHA_SYNUCLEIN_PATHWAY	0.390578734858681	0.780550509756432	0.0350257838006445	0.292627483918692	1.04404434844851	21	PPP2R5D|TOR1A|MAPK3|PRKCD|PLD1|CSNK2A1|LYN|BAD|PLD2|SRC|STUB1	NS
	WP_KYNURENINE_PATHWAY_AND_LINKS_TO_CELL_SENESCENCE	0.394896719319563	0.781978967805434	0.0327583599171015	0.371454055395222	1.0438389488926	10	CDKN1A|AFMID|TP53	NS
	REACTOME_TRANS_GOLGI_NETWORK_VESICLE_BUDDING	0.376187245590231	0.771305910047181	0.0408597348088626	0.217668321225105	1.04348781370036	66	FTH1|CTSZ|FTL|STX4|CLINT1|HGS|CPD|NECAP1|PICALM|SNX5|SNAPIN|DNASE2|AP1G1|GAK	NS
	REACTOME_CIRCADIAN_CLOCK	0.364343707713126	0.754760588899509	0.0415371244882371	0.219618456232567	1.04340175549759	64	SERPINE1|CRTC2|NR1D1|CREBBP|RBM4|NCOR1|BHLHE40|CRTC3|CUL1|USP46|CARM1|CSNK1D|RORA|UBC|ATF2|CRY2|HIF1A|TGS1|MEF2D|CLOCK|HELZ2|TBL1XR1|SREBF1|NCOA6|NAMPT|NPAS2|NFIL3|PER1|NCOA2|CRY1	NS
	BIOCARTA_RNA_PATHWAY	0.395382746051033	0.782249556033274	0.0327343045167054	0.37127427088261	1.04333372873429	10	EIF2S1|RELA|DNAJC3|TP53|NFKB1|EIF2AK2	NS
	WP_SUPRESSION_OF_HMGB1_MEDIATED_INFLAMMATION_BY_THBD	0.392992424242424	0.781978967805434	0.0323432834054615	0.398026033255037	1.04214855502918	8	IKBKG|RELA|IKBKB|NFKB1|NFKBIA	NS
	REACTOME_SIGNALING_BY_NTRKS	0.357508868742609	0.74651989536639	0.0456937949406542	0.198068908563071	1.04211377617745	103	FOSL1|PPP2R5D|RALA|VRK3|PTPN11|NELFB|MAPK7|NAB2|MAPKAPK2|BRAF|CDK5|MAPKAPK3|NRAS|CLTC|PIK3R2|ATF2|PPP2CB|ELK1|AP2A1|MAPK3|MAP2K1|MEF2D|CRK	NS
	REACTOME_METABOLISM_OF_INGESTED_SEMET_SEC_MESEC_INTO_H2SE	0.408495255309535	0.792943242759338	0.0307146803249792	0.47219590648469	1.04177492485079	5	NNMT|CTH	NS
	WP_APOE_AND_MIR146_IN_INFLAMMATION_AND_ATHEROSCLEROSIS	0.395923975269063	0.7827182662506	0.0315598002303516	0.440594917137259	1.04116230224754	6	NFKB2|IRAK1|RELA|TRAF6	NS
	REACTOME_SIGNALING_BY_MET	0.37781512605042	0.771451351849222	0.0405518094310786	0.221078638000187	1.04103555356406	61	PTPRJ|FN1|ITGA3|PTPN11|HGS|MET|NRAS|COL1A2|STAM2|PTK2|UBC|DOCK7|PTPN2|CRK|RAB4B|SH3GL1|HRAS|RANBP9|CBL|TNS3|RAB4A|ITGA2|COL27A1|SHC1|LAMC1|ARF6|GGA3|RAC1|LAMB2|GRB2|SRC|SOS1	NS
	REACTOME_TELOMERE_EXTENSION_BY_TELOMERASE	0.397991543340381	0.78538253615793	0.0342692803320296	0.300721897464237	1.03910234491555	19	SHQ1|TERF2|PPP6R3|ACD|TINF2	NS
	REACTOME_CLATHRIN_MEDIATED_ENDOCYTOSIS	0.367215749296906	0.759227417356626	0.0455008642931611	0.196067618070844	1.03839961024859	107	TOR1B|ARPC2|TF|HGS|TRIP10|UBQLN2|NECAP1|ITSN1|LRP2|PICALM|EPS15L1|GAK|ARPC3|COPS4|STAM2|COPS5|CLTC|UBC|TOR1A|AP2A1|SLC2A8|PACSIN3|VAMP3|NECAP2|AP2A2|PACSIN2|DVL2|SH3GL1|ARFGAP1|GPS1|VAMP2|VAMP4|TFRC|PIK3C2A|EPN1|CBL|LDLRAP1|HSPA8|PIP5K1C|DNM2|CTTN|UBQLN1|ARPC4|ARPC5|ARF6|CLTB|ARRB2|COPS3|DNM3|DAB2	NS
	PID_CD8_TCR_PATHWAY	0.393982808022923	0.781978967805434	0.0361406555253854	0.263112735156492	1.03811366493941	30	HLA-A|IKBKG|PDPK1|RASSF5|NRAS|BCL10|TRAF6|STIM1|IKBKB|PRKCA|HRAS|CBL|SHC1|AKT1	NS
	WP_DNA_IRDOUBLE_STRAND_BREAKS_AND_CELLULAR_RESPONSE_VIA_ATM	0.384146341463415	0.775153319458832	0.0391333775587299	0.230607381413158	1.0376391785323	50	PRKDC|BAK1|RASSF1|NABP2|TERF2|STK3|HSF1|LATS1|CDK5|CASP9|PCNA|MRE11|ACTL6A	NS
	KEGG_LEUKOCYTE_TRANSENDOTHELIAL_MIGRATION	0.382950382950383	0.775153319458832	0.0400318212665025	0.221737327463552	1.03740464081776	59	GNAI2|MYL9|PTPN11|RAC2|VASP|BCAR1|RASSF5|CTNND1|ICAM1|SIPA1|PTK2|ROCK2|PIK3R2|JAM3	NS
	BIOCARTA_EIF2_PATHWAY	0.402187120291616	0.790382313533392	0.0324018254719922	0.368956068240078	1.03681924820957	10	EIF2S1|EIF2B5|EIF2AK2|EIF2AK3|EIF2AK1|EIF5|EIF2S3|EIF2S2|EIF2AK4|GSK3B	NS
	REACTOME_G_PROTEIN_BETA_GAMMA_SIGNALLING	0.400378480670451	0.788494220738439	0.0346082200691802	0.286884952225714	1.03610887781201	22	GNB5|PDPK1|AKT2|PAK1|GNB4|AKT1|GNG2|GNB2|GNG4|RHOA|GNGT1	NS
	WP_BASE_EXCISION_REPAIR	0.393644431720584	0.781978967805434	0.0361406555253854	0.26549653924427	1.03579931424819	29	OGG1|XRCC1|TDG|UNG|SMUG1|NTHL1|MUTYH|PCNA|POLD4|POLD3|NEIL2|FEN1|PNKP|POLE4|POLD1	NS
	WP_EMBRYONIC_STEM_CELL_PLURIPOTENCY_PATHWAYS	0.386439545758183	0.777398132512742	0.0398947010447969	0.222469279719886	1.03443508428063	58	ARAF|PTPN11|MAPK7|MAPK6|ACVR1|BRAF|MAP2K3|AKT2|RAF1|PIK3R2|ELK1|MAP2K1|FZD3|FZD6|DVL2|FZD7|HRAS|MAP2K2|SMAD1|IL6ST|MTOR	NS
	REACTOME_WNT5A_DEPENDENT_INTERNALIZATION_OF_FZD2_FZD5_AND_ROR2	0.406212376595232	0.792829511080474	0.0320313698146193	0.380259739146396	1.0342301088664	9	CLTC|AP2A1|AP2A2|CLTB	NS
	REACTOME_DEFECTIVE_RIPK1_MEDIATED_REGULATED_NECROSIS	0.415499322187076	0.801097643677032	0.0303969601030789	0.468168297992221	1.03288907582722	5	TRADD|FADD|TRAF2	NS
	PID_LYMPH_ANGIOGENESIS_PATHWAY	0.408033826638478	0.792943242759338	0.0337690249768445	0.298410782817287	1.03111661235246	19	FN1|COL1A2|MAPK3|MAP2K4|CRK|ITGA2|SHC1|AKT1|GRB2|SOS1	NS
	PID_AR_NONGENOMIC_PATHWAY	0.402873722022658	0.790382313533392	0.034927266134352	0.274766393780133	1.03104673448238	25	GNAI2|RAF1|PTK2|MAPK3|MAP2K1|PELP1|HRAS|MAP2K2|GNAI1|AKT1|GNG2|RAC1|SRC	NS
	REACTOME_RND1_GTPASE_CYCLE	0.40735250518826	0.792829511080474	0.0361559051086424	0.255212581633024	1.02978614503619	33	CAV1|EPSTI1|WDR6|CPD|RASAL2|LEMD3|PIK3R2|ARHGAP35	NS
	REACTOME_ACTIVATION_OF_RAC1	0.411509751986516	0.797219174307936	0.0317823370906005	0.37860258739068	1.02972298895786	9	PAK4|SOS2|NCK1|PAK1|RAC1|SOS1	NS
	REACTOME_ADORA2B_MEDIATED_ANTI_INFLAMMATORY_CYTOKINES_PRODUCTION	0.410363311494938	0.795968655478868	0.0360950011612582	0.252886884996187	1.02754333033033	34	ADM|GNAI2|PRKACA|GNB5|GNAS	NS
	REACTOME_NRCAM_INTERACTIONS	0.421599638499774	0.802456193342346	0.0301262327782685	0.465298718000228	1.0265581092952	5	NRCAM|DLG4|DLG3	NS
	REACTOME_RESOLUTION_OF_ABASIC_SITES_AP_SITES	0.417599032355609	0.801269356968301	0.0360494877805622	0.248446823711522	1.02571660936707	36	RFC2|OGG1|XRCC1|TDG|UNG|SMUG1|NTHL1|MUTYH|PCNA|RPA1|POLD4|POLD3|NEIL2|FEN1|RFC5|PNKP|POLE4|POLD1	NS
	REACTOME_SIGNALING_BY_MODERATE_KINASE_ACTIVITY_BRAF_MUTANTS	0.412392528906018	0.797498935598706	0.0358987850072238	0.254197733851216	1.02569122080347	33	FN1|ARAF|BRAP|BRAF|CALM1|NRAS|RAF1|MAPK3|MAP2K1	NS
	WP_PYRIMIDINE_METABOLISM_AND_RELATED_DISEASES	0.407323802357662	0.792829511080474	0.0327704032046978	0.336395076216992	1.02539104769762	13	NT5C3A|TYMP|CAD	NS
	KEGG_SULFUR_METABOLISM	0.411724295855278	0.797219174307936	0.0308187898420047	0.433592614872563	1.02461528170015	6	BPNT1|SUOX|CHST12	NS
	WP_ID_SIGNALING_PATHWAY	0.416281895504253	0.801130551289701	0.0317375395860154	0.364606642190511	1.02459673979992	10	ELK4|ELK3|ELK1|SREBF1	NS
	REACTOME_INTERCONVERSION_OF_NUCLEOTIDE_DI_AND_TRIPHOSPHATES	0.413474979032709	0.79865395623572	0.0346356843186521	0.270530555800072	1.02354208636842	26	GUK1|AK4|DCTD|DCTPP1|CMPK1|NME3|GSR|RRM2B|AK1|RRM1|AK2	NS
	PID_S1P_S1P2_PATHWAY	0.411937901498929	0.797219174307936	0.0338338510521825	0.292066675112868	1.02341073827333	20	GNAI2|GNA11|ELK1|MAPK3|PAK1|S1PR2|GNA13|GNAI1|GNA12|RAC1|RHOA	NS
	REACTOME_DISEASES_ASSOCIATED_WITH_N_GLYCOSYLATION_OF_PROTEINS	0.417073797891489	0.801130551289701	0.032794521034311	0.306335668812665	1.02302458400515	17	ALG8|DPAGT1|MAN1B1|ALG1|MGAT2|MOGS|MPDU1|ALG9|ALG14	NS
	WP_ERK_PATHWAY_IN_HUNTINGTONS_DISEASE	0.417010935601458	0.801130551289701	0.0317040372550791	0.36398863968416	1.02286006449036	10	MAP2K7|CASP7|RAF1|ELK1|HRAS|CASP3	NS
	REACTOME_NEDDYLATION	0.386583285957931	0.777398132512742	0.0534318440975073	0.173085211457663	1.02282384423884	201	PSMB9|KCTD7|WSB2|ASB8|UCHL3|PSME2|KLHL5|SPSB3|DCUN1D5|FEM1A|KLHL22|DDB1|PSMB10|ASB6|KEAP1|PSMA6|BTBD6|PSMB8|CUL7|DCUN1D4|PSMD3|SOCS5|UBE2F|PSMD9|FBXL12|BTBD1|NAE1|CUL1|CAND1|COPS4|COMMD9|COPS5|PSMC1|KCTD6|UBC|FBXW8|UBE2M|PSMC2|HIF1A|CUL4A|CUL5|PSME1|UBE2D1|PSMC6|KLHL42|ASB1|RBBP5|PSMD13|FBXO21|FBXL14|PSMD12|FBXO32|COMMD5|DCAF6|DCAF13|LRRC41|PSMD7|NUB1|GPS1|WDR5|PSMD14|PSMF1|FBXW5|FBXO31|WDTC1|CUL…	NS
	REACTOME_GALACTOSE_CATABOLISM	0.426118391323995	0.80291318863393	0.0299291697417822	0.463392958930043	1.02235355778414	5	PGM2L1|GALT	NS
	WP_EGFR_TYROSINE_KINASE_INHIBITOR_RESISTANCE	0.406218316998986	0.792829511080474	0.0390407757771305	0.214015590201321	1.0221257197039	65	VEGFA|RRAS|ARAF|PDPK1|MET|BRAF|NRAS|AKT2|RAF1|PIK3R2|SOS2|MAPK3|RPS6KB2|MAP2K1	NS
	REACTOME_G0_AND_EARLY_G1	0.418034993270525	0.801269356968301	0.0336530802530585	0.28645294936532	1.02201467502747	21	TFDP1|LIN37|E2F4|PCNA|HDAC1|E2F5	NS
	REACTOME_RUNX3_REGULATES_CDKN1A_TRANSCRIPTION	0.422304317709536	0.802456193342346	0.0304986328560575	0.40973487589756	1.02163631036234	7	CDKN1A|TP53|SMAD4|SMAD3|TGFB1	NS
	REACTOME_DOWNSTREAM_SIGNAL_TRANSDUCTION	0.416966012710694	0.801130551289701	0.0342291416004622	0.271763372108915	1.019778050401	25	PTPN11|STAT5B|BCAR1|STAT6|NRAS|PIK3R2|NCK1|CRK|STAT1|HRAS|STAT5A|RASA1|GRB2|SRC|SOS1	NS
	PID_PDGFRB_PATHWAY	0.398113981139811	0.78538253615793	0.0440057843225365	0.190521509222373	1.01914417934585	113	PTPRJ|ARPC2|PTPN11|MAP2K7|STAT5B|BCAR1|BRAF|ABI1|NRAS|SPHK1|ARPC3|SIPA1|RAF1|PIK3R2|YWHAG|ELK1|MAPK3|ARHGAP35|MAP2K4|MAP2K1|PTPN2|NCK1|CRK|SLC9A3R1|STAT1|PAK1|PRKCA|SRF|HRAS|MAP2K2|PRKCD|AFDN|CBL|ABL1|RAB4A|DNM2|CTTN|ARPC4|SHC1|ARPC5|YWHAE|LYN	NS
	REACTOME_PYRUVATE_METABOLISM	0.420464076041375	0.801876173553615	0.0342961022561559	0.269157615381748	1.01834761842347	26	SLC16A3|LDHA|DLD|PDP1|PDK2	NS
	WP_CANONICAL_AND_NONCANONICAL_NOTCH_SIGNALING	0.423693740300052	0.802718855448259	0.0326027375455394	0.298341418320745	1.01753090121406	18	RRAS|MAML2	NS
	REACTOME_SIGNALING_BY_TGFB_FAMILY_MEMBERS	0.419389978213508	0.801784763756009	0.0399337564978456	0.202666491375579	1.01712852190332	82	FSTL3|PARD3|DRAP1|SERPINE1|TGIF1|ARHGEF18|TFDP1|E2F4|TGIF2|NCOR1|XPO1|NCOR2|UBC|UBE2M|HDAC1|USP15|MAPK3|UBE2D1|CCNC|SMURF2|E2F5|CCNK|SKI	NS
	REACTOME_EGFR_TRANSACTIVATION_BY_GASTRIN	0.427153082429	0.803097754391366	0.0302860025206102	0.40764225324597	1.01641854782732	7	NRAS|PRKCA|HRAS|GRB2|SOS1	NS
[truncated: 1,613 more rows]

## Sheet: EDF. 5i
Signature score							p value
[truncated: 23,773 more rows]

## Sheet: EDF. 5j
Ligand activity and ligand-receptor pairs
[truncated: 49 more rows]
