# Supplementary material for: Tumour-reactive heterotypic CD8 T cell clusters from clinical samples
Source: Nature. 2025 Nov 19;649(8096):467–76. doi: 10.1038/s41586-025-09754-w (PMC12779571; doi:10.1038/s41586-025-09754-w)
Supplement: Supplementary file 12 — Source Data Extended Data Fig. 6 [file 41586_2025_9754_MOESM12_ESM.xlsx]

## Sheet: EDF. 6b
Average frequency
	DCs				B and plasma cells
	Cell source	DC cell states	Average frequency		Cell source	B and plasma cell states	Average frequency
	Single APCs	pDC	0.0358394393118828		Single APCs	CD27-CD23- B cells	0.512351180115574
	Single APCs	cDC1	0.126606746098739		Single APCs	CD27-CD23+ B cells	0.124235883868273
	Single APCs	prol cDC1	0.046257236660814		Single APCs	CD27+CD23- B cells	0.209190280582051
	Single APCs	SIGLEC6+ DC	0.0261465834343246		Single APCs	prol B cells	0.0542156931003272
	Single APCs	cDC2	0.624667437159181		Single APCs	plasma cells	0.100006962333774
	Single APCs	mreg DC	0.140482557335058		APCs from Tcell clusters	CD27-CD23- B cells	0.249257278669043
	APCs from Tcell clusters	pDC	0.142646625405246		APCs from Tcell clusters	CD27-CD23+ B cells	0.122400475341652
	APCs from Tcell clusters	cDC1	0.157272325375774		APCs from Tcell clusters	CD27+CD23- B cells	0.101010101010101
	APCs from Tcell clusters	prol cDC1	0.0687444739168877		APCs from Tcell clusters	prol B cells	0.0790255496137849
	APCs from Tcell clusters	SIGLEC6+ DC	0.00383141762452107		APCs from Tcell clusters	plasma cells	0.44830659536542
	APCs from Tcell clusters	cDC2	0.341217211906867
	APCs from Tcell clusters	mreg DC	0.286287945770704
	Statistical comparisons and significance can be found in Extended Data Table 3

## Sheet: EDF. 6d
Cell numbers					Cell numbers
	APC cell states	Patient ID	*Cell numbers			APC cell states	Cell source	Cell numbers
	FCN1hi monocyte-like cells	P1	98			FCN1hi monocyte-like cells	Single APCs	565
	FCN1hi monocyte-like cells	P2	108			FCN1hi monocyte-like cells	APCs from Tcell clusters	33
	FCN1hi monocyte-like cells	P8	140			CD16hi monocyte-like cells	Single APCs	101
	FCN1hi monocyte-like cells	P9	125			CD16hi monocyte-like cells	APCs from Tcell clusters	2
	FCN1hi monocyte-like cells	P15	127			VCANhi mono/macrophages	Single APCs	1,023
	CD16hi monocyte-like cells	P1	31			VCANhi mono/macrophages	APCs from Tcell clusters	78
	CD16hi monocyte-like cells	P2	13			ISG15hi mono/macrophages	Single APCs	1,463
	CD16hi monocyte-like cells	P8	24			ISG15hi mono/macrophages	APCs from Tcell clusters	133
	CD16hi monocyte-like cells	P9	14			DOCK4hi macrophages	Single APCs	676
	CD16hi monocyte-like cells	P15	21			DOCK4hi macrophages	APCs from Tcell clusters	73
	VCANhi mono/macrophages	P1	64			C1Qhi MKI67+ prol macrophages	Single APCs	409
	VCANhi mono/macrophages	P2	158			C1Qhi MKI67+ prol macrophages	APCs from Tcell clusters	27
	VCANhi mono/macrophages	P8	273			C1Qhi Ribohi macrophages	Single APCs	981
	VCANhi mono/macrophages	P9	338			C1Qhi Ribohi macrophages	APCs from Tcell clusters	54
	VCANhi mono/macrophages	P15	268			C1Qhi inflammatory macrophages	Single APCs	550
	ISG15hi mono/macrophages	P1	274			C1Qhi inflammatory macrophages	APCs from Tcell clusters	86
	ISG15hi mono/macrophages	P2	286			C1Qhi LA macrophages	Single APCs	1,040
	ISG15hi mono/macrophages	P8	568			C1Qhi LA macrophages	APCs from Tcell clusters	108
	ISG15hi mono/macrophages	P9	198			SPP1hi macrophages	Single APCs	52
	ISG15hi mono/macrophages	P15	270			SPP1hi macrophages	APCs from Tcell clusters	9
	DOCK4hi macrophages	P1	303			pDC	Single APCs	63
	DOCK4hi macrophages	P2	56			pDC	APCs from Tcell clusters	15
	DOCK4hi macrophages	P8	86			cDC1	Single APCs	274
	DOCK4hi macrophages	P9	278			cDC1	APCs from Tcell clusters	23
	DOCK4hi macrophages	P15	26			prol cDC1	Single APCs	87
	C1Qhi MKI67+ prol macrophages	P1	116			prol cDC1	APCs from Tcell clusters	8
	C1Qhi MKI67+ prol macrophages	P2	57			SIGLEC6+ DC	Single APCs	61
	C1Qhi MKI67+ prol macrophages	P8	49			SIGLEC6+ DC	APCs from Tcell clusters	1
	C1Qhi MKI67+ prol macrophages	P9	149			cDC2	Single APCs	1,402
	C1Qhi MKI67+ prol macrophages	P15	65			cDC2	APCs from Tcell clusters	70
	C1Qhi Ribohi macrophages	P1	533			mreg DC	Single APCs	269
	C1Qhi Ribohi macrophages	P2	150			mreg DC	APCs from Tcell clusters	33
	C1Qhi Ribohi macrophages	P8	113			CD27-CD23- B cells	Single APCs	370
	C1Qhi Ribohi macrophages	P9	195			CD27-CD23- B cells	APCs from Tcell clusters	31
	C1Qhi Ribohi macrophages	P15	44			CD27-CD23+ B cells	Single APCs	94
	C1Qhi inflammatory macrophages	P1	71			CD27-CD23+ B cells	APCs from Tcell clusters	12
	C1Qhi inflammatory macrophages	P2	116			CD27+CD23- B cells	Single APCs	133
	C1Qhi inflammatory macrophages	P8	294			CD27+CD23- B cells	APCs from Tcell clusters	23
	C1Qhi inflammatory macrophages	P9	71			prol B cells	Single APCs	40
	C1Qhi inflammatory macrophages	P15	84			prol B cells	APCs from Tcell clusters	7
	C1Qhi LA macrophages	P1	508			plasma cells	Single APCs	65
	C1Qhi LA macrophages	P2	157			plasma cells	APCs from Tcell clusters	120
	C1Qhi LA macrophages	P8	97
	C1Qhi LA macrophages	P9	376
	C1Qhi LA macrophages	P15	10
	SPP1hi macrophages	P1	12
	SPP1hi macrophages	P8	7
	SPP1hi macrophages	P9	42
	pDC	P1	1
	pDC	P2	61
	pDC	P8	12
	pDC	P15	4
	cDC1	P1	64
	cDC1	P2	135
	cDC1	P8	66
	cDC1	P9	4
	cDC1	P15	28
	prol cDC1	P1	10
	prol cDC1	P2	46
	prol cDC1	P8	23
	prol cDC1	P9	2
	prol cDC1	P15	14
	SIGLEC6+ DC	P1	17
	SIGLEC6+ DC	P2	23
	SIGLEC6+ DC	P8	12
	SIGLEC6+ DC	P9	2
	SIGLEC6+ DC	P15	8
	cDC2	P1	391
	cDC2	P2	316
	cDC2	P8	421
	cDC2	P9	61
	cDC2	P15	283
	mreg DC	P1	65
	mreg DC	P2	29
	mreg DC	P8	69
	mreg DC	P9	1
	mreg DC	P15	138
	CD27-CD23- B cells	P1	70
	CD27-CD23- B cells	P2	4
	CD27-CD23- B cells	P8	132
	CD27-CD23- B cells	P9	23
	CD27-CD23- B cells	P15	172
	CD27-CD23+ B cells	P1	28
	CD27-CD23+ B cells	P8	66
	CD27-CD23+ B cells	P15	12
	CD27+CD23- B cells	P1	7
	CD27+CD23- B cells	P2	1
	CD27+CD23- B cells	P8	64
	CD27+CD23- B cells	P9	16
	CD27+CD23- B cells	P15	68
	prol B cells	P1	7
	prol B cells	P2	1
	prol B cells	P8	22
	prol B cells	P9	4
	prol B cells	P15	13
	plasma cells	P1	1
	plasma cells	P8	14
	plasma cells	P9	11
	plasma cells	P15	159
	*Omitted rows with values = 0

## Sheet: EDF. 6f
Frequency
	Patient ID	Cell source	APC class	APC cell states	Frequency	p value*	Adjusted p value*	Stars
	P1	Single APCs	Mo/Mac	FCN1hi monocyte-like cells	0.0497714575926866
	P1	Single APCs	Mo/Mac	CD16hi monocyte-like cells	0.015744032503809
	P1	Single APCs	Mo/Mac	VCANhi mono/macrophages	0.0325038090401219
	P1	Single APCs	Mo/Mac	ISG15hi mono/macrophages	0.137633316404266
	P1	Single APCs	Mo/Mac	DOCK4hi macrophages	0.148298628745556
	P1	Single APCs	Mo/Mac	C1Qhi MKI67+ prol macrophages	0.0589131538852209
	P1	Single APCs	Mo/Mac	C1Qhi Ribohi macrophages	0.268156424581006
	P1	Single APCs	Mo/Mac	C1Qhi inflammatory macrophages	0.0360589131538852
	P1	Single APCs	Mo/Mac	C1Qhi LA macrophages	0.246825799898426
	P1	Single APCs	Mo/Mac	SPP1hi macrophages	0.00609446419502285
	P1	APCs from Tcell clusters	Mo/Mac	FCN1hi monocyte-like cells	0	0.26224036232794	0.570087744191174	ns
	P1	APCs from Tcell clusters	Mo/Mac	CD16hi monocyte-like cells	0	1	1	ns
	P1	APCs from Tcell clusters	Mo/Mac	VCANhi mono/macrophages	0	0.639627925920757	0.864362062055077	ns
	P1	APCs from Tcell clusters	Mo/Mac	ISG15hi mono/macrophages	0.0731707317073171	0.354651961689598	0.572019293047739	ns
	P1	APCs from Tcell clusters	Mo/Mac	DOCK4hi macrophages	0.268292682926829	0.0447958822901581	0.19621046993536	ns
	P1	APCs from Tcell clusters	Mo/Mac	C1Qhi MKI67+ prol macrophages	0	0.168789629823506	0.444183236377647	ns
	P1	APCs from Tcell clusters	Mo/Mac	C1Qhi Ribohi macrophages	0.121951219512195	0.0471637090222868	0.19621046993536	ns
	P1	APCs from Tcell clusters	Mo/Mac	C1Qhi inflammatory macrophages	0	0.399723020795868	0.624567219993544	ns
	P1	APCs from Tcell clusters	Mo/Mac	C1Qhi LA macrophages	0.536585365853659	8.57396077131776e-05	0.00142899346188629	**
	P1	APCs from Tcell clusters	Mo/Mac	SPP1hi macrophages	0	1	1	ns
	P2	Single APCs	Mo/Mac	FCN1hi monocyte-like cells	0.0999039385206532
	P2	Single APCs	Mo/Mac	CD16hi monocyte-like cells	0.0124879923150817
	P2	Single APCs	Mo/Mac	VCANhi mono/macrophages	0.141210374639769
	P2	Single APCs	Mo/Mac	ISG15hi mono/macrophages	0.265129682997118
	P2	Single APCs	Mo/Mac	DOCK4hi macrophages	0.0518731988472622
	P2	Single APCs	Mo/Mac	C1Qhi MKI67+ prol macrophages	0.0499519692603266
	P2	Single APCs	Mo/Mac	C1Qhi Ribohi macrophages	0.139289145052834
	P2	Single APCs	Mo/Mac	C1Qhi inflammatory macrophages	0.104707012487992
	P2	Single APCs	Mo/Mac	C1Qhi LA macrophages	0.135446685878963
	P2	Single APCs	Mo/Mac	SPP1hi macrophages	0
	P2	APCs from Tcell clusters	Mo/Mac	FCN1hi monocyte-like cells	0.0666666666666667	0.507444600550585	0.724920857929407	ns
	P2	APCs from Tcell clusters	Mo/Mac	CD16hi monocyte-like cells		1	1	ns
	P2	APCs from Tcell clusters	Mo/Mac	VCANhi mono/macrophages	0.183333333333333	0.346250800037173	0.572019293047739	ns
	P2	APCs from Tcell clusters	Mo/Mac	ISG15hi mono/macrophages	0.166666666666667	0.0972570608160745	0.286050178870807	ns
	P2	APCs from Tcell clusters	Mo/Mac	DOCK4hi macrophages	0.0333333333333333	0.763869167004396	0.954836458755495	ns
	P2	APCs from Tcell clusters	Mo/Mac	C1Qhi MKI67+ prol macrophages	0.0833333333333333	0.231517523514271	0.543337913978034	ns
	P2	APCs from Tcell clusters	Mo/Mac	C1Qhi Ribohi macrophages	0.0833333333333333	0.330471603010545	0.572019293047739	ns
	P2	APCs from Tcell clusters	Mo/Mac	C1Qhi inflammatory macrophages	0.116666666666667	0.670301202306093	0.881975266192228	ns
	P2	APCs from Tcell clusters	Mo/Mac	C1Qhi LA macrophages	0.266666666666667	0.0118553312219182	0.118553312219182	ns
	P2	APCs from Tcell clusters	Mo/Mac	SPP1hi macrophages	0	1	1	ns
	P8	Single APCs	Mo/Mac	FCN1hi monocyte-like cells	0.0884642604387827
	P8	Single APCs	Mo/Mac	CD16hi monocyte-like cells	0.0155697098372258
	P8	Single APCs	Mo/Mac	VCANhi mono/macrophages	0.174097664543524
	P8	Single APCs	Mo/Mac	ISG15hi mono/macrophages	0.344656758669498
	P8	Single APCs	Mo/Mac	DOCK4hi macrophages	0.0516631280962491
	P8	Single APCs	Mo/Mac	C1Qhi MKI67+ prol macrophages	0.0339702760084926
	P8	Single APCs	Mo/Mac	C1Qhi Ribohi macrophages	0.0629865534324133
	P8	Single APCs	Mo/Mac	C1Qhi inflammatory macrophages	0.174097664543524
	P8	Single APCs	Mo/Mac	C1Qhi LA macrophages	0.0537862703467799
	P8	Single APCs	Mo/Mac	SPP1hi macrophages	0.000707714083510262
	P8	APCs from Tcell clusters	Mo/Mac	FCN1hi monocyte-like cells	0.0630252100840336	0.210356267587033	0.525890668967583	ns
	P8	APCs from Tcell clusters	Mo/Mac	CD16hi monocyte-like cells	0.00840336134453781	0.562417056091283	0.781134800126782	ns
	P8	APCs from Tcell clusters	Mo/Mac	VCANhi mono/macrophages	0.11344537815126	0.0184211707214322	0.153509756011935	ns
	P8	APCs from Tcell clusters	Mo/Mac	ISG15hi mono/macrophages	0.340336134453782	0.941257102757529	1	ns
	P8	APCs from Tcell clusters	Mo/Mac	DOCK4hi macrophages	0.0546218487394958	0.874477373161326	1	ns
	P8	APCs from Tcell clusters	Mo/Mac	C1Qhi MKI67+ prol macrophages	0.00420168067226891	0.00660959853716733	0.0826199817145916	ns
	P8	APCs from Tcell clusters	Mo/Mac	C1Qhi Ribohi macrophages	0.100840336134454	0.0374201340686591	0.19621046993536	ns
	P8	APCs from Tcell clusters	Mo/Mac	C1Qhi inflammatory macrophages	0.201680672268908	0.313881394369356	0.572019293047739	ns
	P8	APCs from Tcell clusters	Mo/Mac	C1Qhi LA macrophages	0.0882352941176471	0.0510147221831935	0.19621046993536	ns
	P8	APCs from Tcell clusters	Mo/Mac	SPP1hi macrophages	0.0252100840336134	5.22983480225403e-05	0.00130745870056351	**
	P9	Single APCs	Mo/Mac	FCN1hi monocyte-like cells	0.0717948717948718
	P9	Single APCs	Mo/Mac	CD16hi monocyte-like cells	0.00897435897435897
	P9	Single APCs	Mo/Mac	VCANhi mono/macrophages	0.19551282051282
	P9	Single APCs	Mo/Mac	ISG15hi mono/macrophages	0.108974358974359
	P9	Single APCs	Mo/Mac	DOCK4hi macrophages	0.149358974358974
	P9	Single APCs	Mo/Mac	C1Qhi MKI67+ prol macrophages	0.0846153846153846
	P9	Single APCs	Mo/Mac	C1Qhi Ribohi macrophages	0.115384615384615
	P9	Single APCs	Mo/Mac	C1Qhi inflammatory macrophages	0.0301282051282051
	P9	Single APCs	Mo/Mac	C1Qhi LA macrophages	0.21025641025641
	P9	Single APCs	Mo/Mac	SPP1hi macrophages	0.025
	P9	APCs from Tcell clusters	Mo/Mac	FCN1hi monocyte-like cells	0.0575221238938053	0.48795389053698	0.724920857929407	ns
	P9	APCs from Tcell clusters	Mo/Mac	CD16hi monocyte-like cells	0	0.239068682150335	0.543337913978034	ns
	P9	APCs from Tcell clusters	Mo/Mac	VCANhi mono/macrophages	0.146017699115044	0.0840656642894366	0.262705200904489	ns
	P9	APCs from Tcell clusters	Mo/Mac	ISG15hi mono/macrophages	0.123893805309735	0.496953164151256	0.724920857929407	ns
	P9	APCs from Tcell clusters	Mo/Mac	DOCK4hi macrophages	0.199115044247788	0.0617591068819272	0.220568238864026	ns
	P9	APCs from Tcell clusters	Mo/Mac	C1Qhi MKI67+ prol macrophages	0.0752212389380531	0.700839828223105	0.898512600286032	ns
	P9	APCs from Tcell clusters	Mo/Mac	C1Qhi Ribohi macrophages	0.0663716814159292	0.0294550547506624	0.195033945053531	ns
	P9	APCs from Tcell clusters	Mo/Mac	C1Qhi inflammatory macrophages	0.106194690265487	1.98295853062932e-06	9.9147926531466e-05	****
	P9	APCs from Tcell clusters	Mo/Mac	C1Qhi LA macrophages	0.212389380530973	0.930571746315412	1	ns
	P9	APCs from Tcell clusters	Mo/Mac	SPP1hi macrophages	0.0132743362831858	0.353149721443665	0.572019293047739	ns
	P15	Single APCs	Mo/Mac	FCN1hi monocyte-like cells	0.143671607753706
	P15	Single APCs	Mo/Mac	CD16hi monocyte-like cells	0.023945267958951
	P15	Single APCs	Mo/Mac	VCANhi mono/macrophages	0.297605473204105
	P15	Single APCs	Mo/Mac	ISG15hi mono/macrophages	0.295324971493729
	P15	Single APCs	Mo/Mac	DOCK4hi macrophages	0.0273660205245154
	P15	Single APCs	Mo/Mac	C1Qhi MKI67+ prol macrophages	0.0695553021664766
	P15	Single APCs	Mo/Mac	C1Qhi Ribohi macrophages	0.0444697833523375
	P15	Single APCs	Mo/Mac	C1Qhi inflammatory macrophages	0.0877993158494869
	P15	Single APCs	Mo/Mac	C1Qhi LA macrophages	0.0102622576966933
	P15	Single APCs	Mo/Mac	SPP1hi macrophages
	P15	APCs from Tcell clusters	Mo/Mac	FCN1hi monocyte-like cells	0.0263157894736842	0.050513401167802	0.19621046993536	ns
	P15	APCs from Tcell clusters	Mo/Mac	CD16hi monocyte-like cells	0	1	1	ns
	P15	APCs from Tcell clusters	Mo/Mac	VCANhi mono/macrophages	0.184210526315789	0.148420897561388	0.412280271003856	ns
	P15	APCs from Tcell clusters	Mo/Mac	ISG15hi mono/macrophages	0.289473684210526	1	1	ns
	P15	APCs from Tcell clusters	Mo/Mac	DOCK4hi macrophages	0.0526315789473684	0.294323498370706	0.572019293047739	ns
	P15	APCs from Tcell clusters	Mo/Mac	C1Qhi MKI67+ prol macrophages	0.105263157894737	0.338580381961236	0.572019293047739	ns
	P15	APCs from Tcell clusters	Mo/Mac	C1Qhi Ribohi macrophages	0.131578947368421	0.031205431208565	0.195033945053531	ns
	P15	APCs from Tcell clusters	Mo/Mac	C1Qhi inflammatory macrophages	0.184210526315789	0.0751219706505332	0.250406568835111	ns
	P15	APCs from Tcell clusters	Mo/Mac	C1Qhi LA macrophages	0.0263157894736842	0.347090584343675	0.572019293047739	ns
	P15	APCs from Tcell clusters	Mo/Mac	SPP1hi macrophages	0	1	1	ns
	P2	Single APCs	DCs	pDC	0.0958904109589041
	P2	Single APCs	DCs	cDC1	0.219178082191781
	P2	Single APCs	DCs	prol cDC1	0.0753424657534247
	P2	Single APCs	DCs	SIGLEC6+ DC	0.0393835616438356
	P2	Single APCs	DCs	cDC2	0.522260273972603
	P2	Single APCs	DCs	mreg DC	0.047945205479452
	P2	APCs from Tcell clusters	DCs	pDC	0.192307692307692	0.168067270705353	0.336134541410706	ns
	P2	APCs from Tcell clusters	DCs	cDC1	0.269230769230769	0.628377549890616	0.942566324835924	ns
	P2	APCs from Tcell clusters	DCs	prol cDC1	0.0769230769230769	1	1	ns
	P2	APCs from Tcell clusters	DCs	SIGLEC6+ DC	0	0.616604153949172	0.942566324835924	ns
	P2	APCs from Tcell clusters	DCs	cDC2	0.423076923076923	0.422973855403879	0.761352939726982	ns
	P2	APCs from Tcell clusters	DCs	mreg DC	0.0384615384615385	1	1	ns
	P8	Single APCs	DCs	pDC	0.0116279069767442
	P8	Single APCs	DCs	cDC1	0.10077519379845
	P8	Single APCs	DCs	prol cDC1	0.0368217054263566
	P8	Single APCs	DCs	SIGLEC6+ DC	0.0213178294573643
	P8	Single APCs	DCs	cDC2	0.728682170542636
	P8	Single APCs	DCs	mreg DC	0.10077519379845
	P8	APCs from Tcell clusters	DCs	pDC	0.0689655172413793	0.00342192804336552	0.0123189409561159	*
	P8	APCs from Tcell clusters	DCs	cDC1	0.160919540229885	0.0979066855592814	0.251760048581009	ns
	P8	APCs from Tcell clusters	DCs	prol cDC1	0.0459770114942529	0.76016691815431	1	ns
	P8	APCs from Tcell clusters	DCs	SIGLEC6+ DC	0.0114942528735632	1	1	ns
	P8	APCs from Tcell clusters	DCs	cDC2	0.517241379310345	0.000131593571512362	0.000789561429074172	***
	P8	APCs from Tcell clusters	DCs	mreg DC	0.195402298850575	0.0166677144633922	0.0500031433901766	ns
	P15	Single APCs	DCs	pDC	0
	P15	Single APCs	DCs	cDC1	0.0598669623059867
	P15	Single APCs	DCs	prol cDC1	0.0266075388026608
	P15	Single APCs	DCs	SIGLEC6+ DC	0.0177383592017738
	P15	Single APCs	DCs	cDC2	0.623059866962306
	P15	Single APCs	DCs	mreg DC	0.272727272727273
	P15	APCs from Tcell clusters	DCs	pDC	0.166666666666667	5.07348011587072e-06	4.56613210428365e-05	****
	P15	APCs from Tcell clusters	DCs	cDC1	0.0416666666666667	1	1	ns
	P15	APCs from Tcell clusters	DCs	prol cDC1	0.0833333333333333	0.153723527285569	0.336134541410706	ns
	P15	APCs from Tcell clusters	DCs	SIGLEC6+ DC	0	1	1	ns
	P15	APCs from Tcell clusters	DCs	cDC2	0.0833333333333333	1.17783165261781e-07	2.12009697471206e-06	****
	P15	APCs from Tcell clusters	DCs	mreg DC	0.625	0.000693622693569674	0.00312130212106353	**
	P8	Single APCs	B/plasma cells	CD27-CD23- B cells	0.449056603773585
	P8	Single APCs	B/plasma cells	CD27-CD23+ B cells	0.222641509433962
	P8	Single APCs	B/plasma cells	CD27+CD23- B cells	0.230188679245283
	P8	Single APCs	B/plasma cells	prol B cells	0.0641509433962264
	P8	Single APCs	B/plasma cells	plasma cells	0.0339622641509434
	P8	APCs from Tcell clusters	B/plasma cells	CD27-CD23- B cells	0.393939393939394	0.582376387184863	0.727970483981079	ns
	P8	APCs from Tcell clusters	B/plasma cells	CD27-CD23+ B cells	0.212121212121212	1	1	ns
	P8	APCs from Tcell clusters	B/plasma cells	CD27+CD23- B cells	0.0909090909090909	0.0736895823916338	0.114974495083538	ns
	P8	APCs from Tcell clusters	B/plasma cells	prol B cells	0.151515151515152	0.0804821465584769	0.114974495083538	ns
	P8	APCs from Tcell clusters	B/plasma cells	plasma cells	0.151515151515152	0.0118814557997754	0.039604852665918	*
	P15	Single APCs	B/plasma cells	CD27-CD23- B cells	0.575645756457565
	P15	Single APCs	B/plasma cells	CD27-CD23+ B cells	0.025830258302583
	P15	Single APCs	B/plasma cells	CD27+CD23- B cells	0.188191881918819
	P15	Single APCs	B/plasma cells	prol B cells	0.044280442804428
	P15	Single APCs	B/plasma cells	plasma cells	0.166051660516605
	P15	APCs from Tcell clusters	B/plasma cells	CD27-CD23- B cells	0.104575163398693	2.35800786691226e-23	1.17900393345613e-22	****
	P15	APCs from Tcell clusters	B/plasma cells	CD27-CD23+ B cells	0.0326797385620915	0.763133844659433	0.847926494066037	ns
	P15	APCs from Tcell clusters	B/plasma cells	CD27+CD23- B cells	0.111111111111111	0.0394058792164161	0.0788117584328322	ns
	P15	APCs from Tcell clusters	B/plasma cells	prol B cells	0.0065359477124183	0.0375021370720499	0.0788117584328322	ns
	P15	APCs from Tcell clusters	B/plasma cells	plasma cells	0.745098039215686	1.20319445872615e-32	1.20319445872615e-31	****
	*p value of indicated group compared to single APCs

## Sheet: EDF. 6g
Ligand activity and ligand-receptor pairs								Ligand activity and ligand-receptor pairs
	Ligands	Receptors	Ligand activity	lr_pair	Associated T cell state	Associated Mo/Mac state			Ligands	Receptors	Ligand activity	lr_pair	Associated T cell state	Associated DC state			ligand	target	weight	target_type	ligand_type
	ADAM17	NOTCH1	0.100106943330319	ADAM17_NOTCH1	Tex	Other			BTLA	TNFRSF14	0.0935926347405129	BTLA_TNFRSF14	ISG+	Other			ADAM17	NOTCH1	0.100106943330319	Exhausted_CD8	other
	CCL5	CCR5	0.108708910897184	CCL5_CCR5	Tex	Other			CD47	SIRPG	0.0869430853213634	CD47_SIRPG	Tex	Other			CCL5	CCR5	0.108708910897184	Exhausted_CD8	other
	CCL5	CXCR3	0.108708910897184	CCL5_CXCR3	Tprol	Other			CD48	CD2	0.0909645103291518	CD48_CD2	Tex	Other			CCL5	CXCR3	0.108708910897184	Proliferating_CD8	other
	CD48	CD2	0.101047514080873	CD48_CD2	Tex	Other			CD48	CD244	0.0909645103291518	CD48_CD244	Tex	Other			CD48	CD2	0.101047514080873	Exhausted_CD8	other
	CD48	CD244	0.101047514080873	CD48_CD244	Tex	Other			CD55	ADGRE5	0.0889413250933381	CD55_ADGRE5	Tex	Other			CD48	CD244	0.101047514080873	Exhausted_CD8	other
	CD55	ADGRE5	0.0970843782201544	CD55_ADGRE5	Tex	Other			CD59	CD2	0.0851564786846101	CD59_CD2	Tex	Other			CD55	ADGRE5	0.0970843782201544	Exhausted_CD8	other
	CD58	CD2	0.100731599690003	CD58_CD2	Tex	Other			CD80	CD28	0.0916289505727909	CD80_CD28	Tn/Tm	Other			CD58	CD2	0.100731599690003	Exhausted_CD8	other
	CD86	CD28	0.100053860675953	CD86_CD28	Tn/Tm	Other			CD80	CTLA4	0.0916289505727909	CD80_CTLA4	Tex	Other			CD86	CD28	0.100053860675953	Naive_Memory_CD8	other
	CD86	CTLA4	0.100053860675953	CD86_CTLA4	Tex	Other			CD86	CD28	0.0874656327875669	CD86_CD28	Tn/Tm	Other			CD86	CTLA4	0.100053860675953	Exhausted_CD8	other
	FN1	ITGB1	0.0990892895257341	FN1_ITGB1	Unspecific	Other			CD86	CTLA4	0.0874656327875669	CD86_CTLA4	Tex	Other			FN1	ITGB1	0.0990892895257341	Unspecific	other
	IL1B	IL12RB2	0.0994758513733927	IL1B_IL12RB2	Tc17 MAIT	Other			CXCL10	CXCR3	0.0868166878258841	CXCL10_CXCR3	Tprol	Other			IL1B	IL12RB2	0.0994758513733927	Tc17_MAIT_CD8	other
	LAMA4	ITGB1	0.0967827859267133	LAMA4_ITGB1	Unspecific	Other			CXCL16	CXCR6	0.0956422306387419	CXCL16_CXCR6	Tex	Other			LAMA4	ITGB1	0.0967827859267133	Unspecific	other
	MMP9	CD44	0.0957460418427032	MMP9_CD44	Unspecific	Other			HLA-B	CD8A	0.0832784549234675	HLA-B_CD8A	Tex	Other			MMP9	CD44	0.0957460418427032	Unspecific	other
	PSEN1	NCSTN	0.0953783017935787	PSEN1_NCSTN	Unspecific	Other			HLA-E	CD8A	0.0894325463865201	HLA-E_CD8A	Tex	Other			PSEN1	NCSTN	0.0953783017935787	Unspecific	other
	PSEN1	NOTCH1	0.0953783017935787	PSEN1_NOTCH1	Tex	Other			HLA-E	KLRC1	0.0894325463865201	HLA-E_KLRC1	Unspecific	Other			PSEN1	NOTCH1	0.0953783017935787	Exhausted_CD8	other
	PSEN1	NOTCH2	0.0953783017935787	PSEN1_NOTCH2	Tex	Other			HLA-E	KLRC2	0.0894325463865201	HLA-E_KLRC2	Tex	Other			PSEN1	NOTCH2	0.0953783017935787	Exhausted_CD8	other
	THBS1	CD47	0.0944920385654709	THBS1_CD47	ISG+	Other			HLA-E	KLRD1	0.0894325463865201	HLA-E_KLRD1	Tex	Other			THBS1	CD47	0.0944920385654709	ISGpos_CD8	other
	VCAN	CD44	0.0996835592916741	VCAN_CD44	Unspecific	Other			HLA-E	KLRK1	0.0894325463865201	HLA-E_KLRK1	Tex	Other			VCAN	CD44	0.0996835592916741	Unspecific	other
	CD47	SIRPG	0.0960279799787737	CD47_SIRPG	Tex	C1qhi infl			ICAM1	ITGAL	0.0864590318198563	ICAM1_ITGAL	Tex	Other			CD47	SIRPG	0.0960279799787737	Exhausted_CD8	C1Qhi.infl.macro_unspecific
	CD80	CD28	0.103811346788437	CD80_CD28	Tn/Tm	C1qhi infl			ICAM1	ITGB2	0.0864590318198563	ICAM1_ITGB2	Unspecific	Other			CD80	CD28	0.103811346788437	Naive_Memory_CD8	C1Qhi.infl.macro_unspecific
	CD80	CTLA4	0.103811346788437	CD80_CTLA4	Tex	C1qhi infl			ICAM1	SPN	0.0864590318198563	ICAM1_SPN	Tprol	Other			CD80	CTLA4	0.103811346788437	Exhausted_CD8	C1Qhi.infl.macro_unspecific
	CXCL10	CXCR3	0.0987933122557609	CXCL10_CXCR3	Tprol	C1qhi infl			TNF	TNFRSF1A	0.0826461066840462	TNF_TNFRSF1A	Tem	Other			CXCL10	CXCR3	0.0987933122557609	Proliferating_CD8	C1Qhi.infl.macro_unspecific
	HLA-E	CD8A	0.101108184151932	HLA-E_CD8A	Tex	C1qhi infl			TNF	TNFRSF1B	0.0826461066840462	TNF_TNFRSF1B	Tex	Other			HLA-E	CD8A	0.101108184151932	Exhausted_CD8	C1Qhi.infl.macro_unspecific
	HLA-E	KLRC1	0.101108184151932	HLA-E_KLRC1	Unspecific	C1qhi infl			TYROBP	KLRD1	0.0899645500857731	TYROBP_KLRD1	Tex	Other			HLA-E	KLRC1	0.101108184151932	Unspecific	C1Qhi.infl.macro_unspecific
	HLA-E	KLRC2	0.101108184151932	HLA-E_KLRC2	Tex	C1qhi infl			VCAM1	ITGA4	0.0850950326893919	VCAM1_ITGA4	Tex	Other			HLA-E	KLRC2	0.101108184151932	Exhausted_CD8	C1Qhi.infl.macro_unspecific
	HLA-E	KLRD1	0.101108184151932	HLA-E_KLRD1	Tex	C1qhi infl			VCAM1	ITGB1	0.0850950326893919	VCAM1_ITGB1	Unspecific	Other			HLA-E	KLRD1	0.101108184151932	Exhausted_CD8	C1Qhi.infl.macro_unspecific
	HLA-E	KLRK1	0.101108184151932	HLA-E_KLRK1	Tex	C1qhi infl			TGFB1	ENG	0.0888572226214965	TGFB1_ENG	Tex	pDC			HLA-E	KLRK1	0.101108184151932	Exhausted_CD8	C1Qhi.infl.macro_unspecific
	ICAM1	ITGAL	0.0991379898631639	ICAM1_ITGAL	Tex	C1qhi infl			TGFB1	ITGAV	0.0888572226214965	TGFB1_ITGAV	Tex	pDC			ICAM1	ITGAL	0.0991379898631639	Exhausted_CD8	C1Qhi.infl.macro_unspecific
	ICAM1	ITGB2	0.0991379898631639	ICAM1_ITGB2	Unspecific	C1qhi infl			TGFB1	TGFBR2	0.0888572226214965	TGFB1_TGFBR2	Tn/Tm	pDC			ICAM1	ITGB2	0.0991379898631639	Unspecific	C1Qhi.infl.macro_unspecific
	ICAM1	SPN	0.0991379898631639	ICAM1_SPN	Tprol	C1qhi infl			TNFSF9	TNFRSF9	0.0868916927490294	TNFSF9_TNFRSF9	Tex	pDC			ICAM1	SPN	0.0991379898631639	Proliferating_CD8	C1Qhi.infl.macro_unspecific
	TGFB1	ENG	0.0961996384100091	TGFB1_ENG	Tex	C1qhi infl			CCL3	CCR5	0.0882665720392678	CCL3_CCR5	Tex	pDC - specific			TGFB1	ENG	0.0961996384100091	Exhausted_CD8	C1Qhi.infl.macro_unspecific
	TGFB1	ITGAV	0.0961996384100091	TGFB1_ITGAV	Tex	C1qhi infl			CCL4	CCR5	0.0844675167720737	CCL4_CCR5	Tex	pDC - specific			TGFB1	ITGAV	0.0961996384100091	Exhausted_CD8	C1Qhi.infl.macro_unspecific
	TGFB1	TGFBR2	0.0961996384100091	TGFB1_TGFBR2	Tn/Tm	C1qhi infl			CCL5	CCR5	0.0952877138271532	CCL5_CCR5	Tex	pDC - specific			TGFB1	TGFBR2	0.0961996384100091	Naive_Memory_CD8	C1Qhi.infl.macro_unspecific
	TNF	TNFRSF1A	0.101212150996103	TNF_TNFRSF1A	Tem	C1qhi infl			CCL5	CXCR3	0.0952877138271532	CCL5_CXCR3	Tprol	pDC - specific			TNF	TNFRSF1A	0.101212150996103	Tem_CD8	C1Qhi.infl.macro_unspecific
	TNF	TNFRSF1B	0.101212150996103	TNF_TNFRSF1B	Tex	C1qhi infl			SEMA7A	PLXNC1	0.0854875825149178	SEMA7A_PLXNC1	Tc17 MAIT	pDC - specific			TNF	TNFRSF1B	0.101212150996103	Exhausted_CD8	C1Qhi.infl.macro_unspecific
	B2M	KLRC1	0.100481878258513	B2M_KLRC1	Unspecific	C1qhi infl - specific			B2M	KLRC1	0.0901812539704199	B2M_KLRC1	Unspecific	mreg DC - specific			B2M	KLRC1	0.100481878258513	Unspecific	C1Qhi.inflammatory.macrophages
	CD274	PDCD1	0.103239109545998	CD274_PDCD1	Tex	C1qhi infl - specific			CD274	PDCD1	0.0964274983632255	CD274_PDCD1	Tex	mreg DC - specific			CD274	PDCD1	0.103239109545998	Exhausted_CD8	C1Qhi.inflammatory.macrophages
	CXCL9	CXCR3	0.0981870823130246	CXCL9_CXCR3	Tprol	C1qhi infl - specific			CD58	CD2	0.0929463265727656	CD58_CD2	Tex	mreg DC - specific			CXCL9	CXCR3	0.0981870823130246	Proliferating_CD8	C1Qhi.inflammatory.macrophages
	HLA-G	CD8A	0.10022866901677	HLA-G_CD8A	Tex	C1qhi infl - specific			CXCL9	CXCR3	0.0866046280012139	CXCL9_CXCR3	Tprol	mreg DC - specific			HLA-G	CD8A	0.10022866901677	Exhausted_CD8	C1Qhi.inflammatory.macrophages
	HLA-G	KIR2DL4	0.10022866901677	HLA-G_KIR2DL4	Tex	C1qhi infl - specific			IL15	IL2RB	0.0849826671058103	IL15_IL2RB	Tex	mreg DC - specific			HLA-G	KIR2DL4	0.10022866901677	Exhausted_CD8	C1Qhi.inflammatory.macrophages
	HLA-G	KLRC1	0.10022866901677	HLA-G_KLRC1	Unspecific	C1qhi infl - specific			IL15	IL2RG	0.0849826671058103	IL15_IL2RG	Tex	mreg DC - specific			HLA-G	KLRC1	0.10022866901677	Unspecific	C1Qhi.inflammatory.macrophages
	HLA-G	KLRD1	0.10022866901677	HLA-G_KLRD1	Tex	C1qhi infl - specific			PDCD1LG2	PDCD1	0.0862533166250871	PDCD1LG2_PDCD1	Tex	mreg DC - specific			HLA-G	KLRD1	0.10022866901677	Exhausted_CD8	C1Qhi.inflammatory.macrophages
	TYROBP	KLRD1	0.099528665294586	TYROBP_KLRD1	Tex	C1qhi infl - specific			PSEN1	NCSTN	0.088601546775995	PSEN1_NCSTN	Unspecific	mreg DC - specific			TYROBP	KLRD1	0.099528665294586	Exhausted_CD8	C1Qhi.inflammatory.macrophages
	CCL4	CCR5	0.0981982550421525	CCL4_CCR5	Tex	C1qhi LA & C1qhi infl			PSEN1	NOTCH1	0.088601546775995	PSEN1_NOTCH1	Tex	mreg DC - specific			CCL4	CCR5	0.0981982550421525	Exhausted_CD8	Intersect_C1QhiLA_C1Q.infl
	CCL3	CCR5	0.0996952540745482	CCL3_CCR5	Tex	C1qhi LA - specific			PSEN1	NOTCH2	0.088601546775995	PSEN1_NOTCH2	Tex	mreg DC - specific			CCL3	CCR5	0.0996952540745482	Exhausted_CD8	C1Qhi.LA.macrophages
	C3	CD46	0.0954192339432316	C3_CD46	Unspecific	C1qhi LA			PVR	CD226	0.0925816279534729	PVR_CD226	Tex	mreg DC - specific			C3	CD46	0.0954192339432316	Unspecific	C1Qhi.LA.macro_unspecific
	CXCL16	CXCR6	0.105100355337785	CXCL16_CXCR6	Tex	C1qhi LA			PVR	CD96	0.0925816279534729	PVR_CD96	Unspecific	mreg DC - specific			CXCL16	CXCR6	0.105100355337785	Exhausted_CD8	C1Qhi.LA.macro_unspecific
	SPP1	CD44	0.0958460370524887	SPP1_CD44	Unspecific	C1qhi LA			PVR	TIGIT	0.0925816279534729	PVR_TIGIT	Tex	mreg DC - specific			SPP1	CD44	0.0958460370524887	Unspecific	C1Qhi.LA.macro_unspecific
	SPP1	ITGAV	0.0958460370524887	SPP1_ITGAV	Tex	C1qhi LA			ADAM17	NOTCH1	0.0827611120553005	ADAM17_NOTCH1	Tex	mreg DC			SPP1	ITGAV	0.0958460370524887	Exhausted_CD8	C1Qhi.LA.macro_unspecific
