# Supplementary material for: Tumour-reactive heterotypic CD8 T cell clusters from clinical samples
Source: Nature. 2025 Nov 19;649(8096):467–76. doi: 10.1038/s41586-025-09754-w (PMC12779571; doi:10.1038/s41586-025-09754-w)
Supplement: Supplementary file 13 — Source Data Extended Data Fig. 7 [file 41586_2025_9754_MOESM13_ESM.xlsx]

## Sheet: EDF. 7a
See Source Data Figure 4c

## Sheet: EDF. 7b
% Tumor cell killing
	Ratio T cell:Tumor	T cells from singlets			T cells from tumor clusters			Adj. p value*	Stars	T cells from APC clusters			Adj. p value*	Stars
P2	1:2	0.30	3.43	-0.99	64.27	64.91	66.35	<0.0001	****	68.74	69.84	72.99	<0.0001	****
	1:1	5.35	10.21	6.00	76.04	78.64	78.86	<0.0001	****	81.05	82.22	83.25	<0.0001	****
	2:1	5.71	7.61	7.97	86.24	85.91	86.85	<0.0001	****	88.27	88.62	88.04	<0.0001	****
P4	1:8	29.57	30.58	30.78	61.40	67.57	60.67	<0.0001	****	82.72	82.59	78.57	<0.0001	****
	1:4	45.00	48.64	49.86	79.87	79.02	77.80	<0.0001	****	87.62	88.33	88.05	<0.0001	****
	1:2	60.04	51.64	56.72	86.05	84.73	85.91	<0.0001	****	89.69	89.65	89.66	<0.0001	****
P5**	1:2	3.74	3.87	7.57	-3.52	3.60	0.49	0.4903	ns	18.35	28.46	31.03	0.0016	**
	1:1	15.15	11.33	27.55	0.67	5.04		0.0251	*	42.87	51.34	54.67	<0.0001	****
P6	1:4	-4.25	-5.12	-1.97	31.88	18.48	26.13	<0.0001	****	54.48	61.75	57.09	<0.0001	****
	1:2	17.14	3.11	2.50	36.43	61.40	52.00	<0.0001	****	81.12	80.96	80.94	<0.0001	****
	1:1	21.98	12.71	15.82	76.00	79.53	78.18	<0.0001	****	84.55	84.93	84.45	<0.0001	****
P7	1:4	-2.46	-4.08	-0.70	7.60	9.57	11.30	<0.0001	****	14.06	14.81	10.70	<0.0001	****
	1:2	-0.19	-3.68	3.02	17.35	16.52	17.58	<0.0001	****	15.97	14.63	23.68	<0.0001	****
	1:1	-0.51	1.03	3.88	28.94	25.92	25.71	<0.0001	****	24.83	25.97	27.92	<0.0001	****
P8	1:2	1.14	-1.01	10.01	29.98	25.07	30.91	<0.0001	****	43.25	43.09	46.26	<0.0001	****
	1:1	0.93	5.31	8.85	44.07	39.99	43.79	<0.0001	****	55.13	54.05	56.70	<0.0001	****
	2:1	8.06	6.14	9.37	57.12	54.90	59.86	<0.0001	****	71.37	68.86	67.79	<0.0001	****
P10	1:2	-8.83	-7.10	-4.12	20.73	17.77	20.74	<0.0001	****	26.27	17.00	26.93	<0.0001	****
	1:1	-4.69	-7.97	-4.20	29.60	27.69	30.12	<0.0001	****	27.77	27.31	30.72	<0.0001	****
P12	2:1	-2.70	1.23	-2.13	0.55	0.64	3.88	0.2890	ns	11.53	7.66	6.18	0.0003	***
	4:1	-3.66	0.04	-0.71	0.48	7.20	4.13	0.0306	*	6.61	9.58	5.60	0.0009	***
	8:1	5.12	4.96	2.66	9.79	9.36	2.07	0.3030	ns	10.89	11.67	11.24	0.0055	**
P17	1:2	0.18	5.84	10.79	28.03	33.02	35.34	<0.0001	****	58.19	55.67	62.91	<0.0001	****
	1:1	8.44	12.04	11.81	52.79	53.15	53.55	<0.0001	****	82.01	78.98	80.68	<0.0001	****
	2:1	20.96	20.18	22.74	72.47	73.05	76.01	<0.0001	****	88.31	88.41	88.45	<0.0001	****
P18	1:1	6.37	5.94	8.91	51.74	50.31	49.98	<0.0001	****	49.39	38.73	37.20	<0.0001	****
	2:1	14.33	13.89	18.48	59.68	56.13	64.59	<0.0001	****	49.45	45.98	43.79	<0.0001	****
	4:1	25.24	21.66	23.90	76.96	78.22	76.79	<0.0001	****	62.56	59.43	58.50	<0.0001	****
P19	1:1	3.53	2.49	2.40	6.04	6.02	6.17	0.0077	**	8.15	3.90	7.73	0.0025	**
	2:1	2.54	3.43	2.73	8.22	6.94	7.87	0.0003	***	17.23	14.37	13.37	<0.0001	****
	4:1	2.19	1.15	0.70	10.52	9.95	10.75	<0.0001	****	22.02	20.63	19.15	<0.0001	****
*Adj. p value of indicated group compared to T cells from singlets
** Only had two replicates for T cells from tumor clusters 1:1; was sig. decreased compared to T cells from singlets
