# Supplementary material for: Tumour-reactive heterotypic CD8 T cell clusters from clinical samples
Source: Nature. 2025 Nov 19;649(8096):467–76. doi: 10.1038/s41586-025-09754-w (PMC12779571; doi:10.1038/s41586-025-09754-w)
Supplement: Supplementary file 14 — Source Data Extended Data Fig. 8 [file 41586_2025_9754_MOESM14_ESM.xlsx]

## Sheet: EDF. 8b
% CD8+
	T cells from singlets	T cells from tumor clusters	p value*	Stars	T cells from APC clusters	p value*	Stars
Mouse 1	6.178	41.67	0.0030	**	16.98	0.1072	ns
Mouse 2	2.155	39.16			7.436
Mouse 3	0.1043	6.814			22.13
Mouse 4	0.6311	58.15			2.487
Mouse 5	1.172	41.82			0.4327
*p value of indicated group compared to T cells from singlets
% CD137+
	T cells from singlets	T cells from tumor clusters	p value*	Stars	T cells from APC clusters	p value*	Stars
Mouse 1	0.378	1.955	<0.0001	****	2.031	0.0234	*
Mouse 2	0.0812	1.722			1.432
Mouse 3	0.0126	0.9206			3.073
Mouse 4	0.0000	1.338			0.5943
Mouse 5	0.0372	1.65			0.356
*p value of indicated group compared to T cells from singlets
Pixelwise H-score PD-L1
	T cells from singlets	T cells from tumor clusters	p value*	Stars	T cells from APC clusters	p value*	Stars
Mouse 1	2.3808	15.4037	0.0006	***	29.0472	0.0373	*
Mouse 2	1.4495	10.9901			11.8748
Mouse 3	2.0196	6.3905			29.5044
Mouse 4	1.2608	12.6073			6.7563
Mouse 5	2.5399	8.139			2.6666
*p value of indicated group compared to T cells from singlets

## Sheet: EDF. 8c
% CD39+ T cells
	T cells from singlets	T cells from tumor clusters	p value*	Stars	T cells from APC clusters	p value*	Stars
Mouse 1	64.1	94.7	0.0002	***	91.0	0.0016	**
Mouse 2	72.6	89.2			94.7
Mouse 3	67.3	93.2			93.1
Mouse 4		91.3			79.4
Mouse 5					92.1
*p value of indicated group compared to T cells from singlets
% PD1+ T cells
	T cells from singlets	T cells from tumor clusters	p value*	Stars	T cells from APC clusters	p value*	Stars
Mouse 1	61.2	78.6	0.0142	*	79.4	0.0223	*
Mouse 2	66.2	78.2			83.6
Mouse 3	53.9	87.5			83.4
Mouse 4		71.0			67.4
Mouse 5					69.4
*p value of indicated group compared to T cells from singlets

## Sheet: EDF. 8d
See Source Data Figure 4g

## Sheet: EDF. 8e
% Tumor cell killing
	Research-REP (R-REP)
	T cells from singlets			T cells from tumor clusters			Avgerage FC	p value*	Stars	T cells from APC clusters			Avgerage FC	p value*	Stars
P8	29.33	27.37	23.35	60.07	60.49	59.59	2.3	<0.0001	****	82.40	83.71	82.46	3.1	<0.0001	****
P17	20.96	20.18	22.74	72.47	73.05	76.01	3.5	<0.0001	****	88.31	88.41	88.45	4.2	<0.0001	****
P18	25.24	21.66	23.90	76.96	78.22	76.79	3.3	<0.0001	****	62.56	59.43	58.50	2.5	<0.0001	****
P19	2.19	1.15	0.70	10.52	9.95	10.75	7.7	<0.0001	****	22.02	20.63	19.15	15.3	<0.0001	****
*p value of indicated group compared to T cells from singlets
	Clinical-REP (C-REP)
	T cells from singlets			T cells from tumor clusters			Avgerage FC	p value*	Stars	T cells from APC clusters			Avgerage FC	p value*	Stars
P8	13.07	11.06	10.08	55.08	54.59	57.38	4.9	<0.0001	****	80.62	80.45	82.69	7.1	<0.0001	****
P17	9.22	10.45	12.99	50.85	52.07	54.78	4.8	<0.0001	****	85.93	86.24	85.75	7.9	<0.0001	****
P18	67.53	64.68	65.96	84.22	85.61	84.59	1.3	<0.0001	****	66.32	63.39	62.29	1.0	0.2312	ns
P19	-1.33	-2.81	-4.97	8.62	10.74	4.26	>7	0.0075	**	1.22	-3.52	-4.65	1.0	0.7473	ns
*p value of indicated group compared to T cells from singlets

## Sheet: EDF. 8f
% of T cells
	Research-REP (R-REP)
	TNF													IFNy
	T cells from singlets			T cells from tumor clusters			p value*	Stars	T cells from APC clusters			p value*	Stars	T cells from singlets			T cells from tumor clusters			p value*	Stars	T cells from APC clusters			p value*	Stars
P16	0.36	0.30	0.256	1.97	2.18	2.08	<0.0001	****	2.47	2.60	2.44	<0.0001	****	0.229	0.20	0.206	0.462	0.49	0.558	0.0006	***	0.61	0.53	0.53	0.0003	***
P8	0.31	0.26	0.29	1.17	1.01	1.12	<0.0001	****	2.00	2.06	2.05	<0.0001	****	0.214	0.188	0.203	1.21	1.09	1.11	<0.0001	****	2.35	2.44	2.38	<0.0001	****
P17	0.334	0.44	0.309	1.03	1.20	1.25	0.0005	***	2.61	2.49	2.55	<0.0001	****	0.157	0.231	0.178	1.16	1.03	1.06	<0.0001	****	2.81	2.60	2.68	<0.0001	****
P18	0.29	0.21	0.22	0.35	0.31	0.39	0.0323	*	0.37	0.34	0.40	0.0131	*	0.08	0.06	0.04	0.53	0.36	0.57	0.0029	**	0.26	0.23	0.29	0.0007	***
P19	0.12	0.16	0.16	0.27	0.29	0.22	0.0101	*	0.28	0.28	0.30	0.0007	***	0.08	0.07	0.07	0.13	0.15	0.10	0.0232	*	0.17	0.16	0.15	0.0002	***
*p value of indicated group compared to T cells from singlets
	Clinical-REP (C-REP)
	TNF													IFNy
	T cells from singlets			T cells from tumor clusters			p value*	Stars	T cells from APC clusters			p value*	Stars	T cells from singlets			T cells from tumor clusters			p value*	Stars	T cells from APC clusters			p value*	Stars
P16	1.45	1.60	1.54	3.34	3.53	3.36	<0.0001	****	1.66	1.55	1.50	0.5675	ns	0.362	0.567	0.479	0.96	1.02	0.96	0.0012	**	0.43	0.39	0.34	0.2713	ns
P8	0.52	0.50	0.47	0.90	0.88	0.76	0.0016	**	2.68	2.52	2.27	<0.0001	****	0.409	0.35	0.375	0.81	0.86	0.82	<0.0001	****	1.96	1.92	1.79	<0.0001	****
P17	1.26	1.20	1.20	9.06	8.58	8.25	<0.0001	****	6.98	6.18	6.36	<0.0001	****	0.248	0.232	0.25	3.24	3.30	3.08	<0.0001	****	7.18	7.02	6.91	<0.0001	****
P18	1.42	1.16	1.23	1.46	1.35	1.32	0.2948	ns	1.95	1.75	1.89	0.0037	**	0.22	0.21	0.22	0.53	0.49	0.55	<0.0001	****	0.43	0.45	0.39	0.0003	***
P19	0.15	0.21	0.18	0.36	0.31	0.35	0.0023	**	0.13	0.11	0.17	0.1545	ns	0.08	0.13	0.14	0.13	0.10	0.11	0.8790	ns	0.08	0.07	0.08	0.1012	ns
*p value of indicated group compared to T cells from singlets

## Sheet: EDF. 8g
See Source Data Extended Data Figure 8f
