# Supplementary material for: Tumour-reactive heterotypic CD8 T cell clusters from clinical samples
Source: Nature. 2025 Nov 19;649(8096):467–76. doi: 10.1038/s41586-025-09754-w (PMC12779571; doi:10.1038/s41586-025-09754-w)
Supplement: Supplementary file 15 — Source Data Extended Data Fig. 9 [file 41586_2025_9754_MOESM15_ESM.xlsx]

## Sheet: EDF. 9c
% CD39+
	Single T cells	T:Tum	p value*	Stars	T:APC	p value*	Stars	Total CD8
P8	36.22	99.50	0.0019	**	99.50	0.0024	**	62.32
P14	29.88	100			100			55.50
P15	54.72	99.55			97.76			80.39
P17	75.91	99.56			95.62			84.12
P18	14.81	93.00			92.90			22.73
P19	46.30	91.72			98.40			60.40
P20	87.68	99.90			98.52			91.44
*p value of indicated group compared to T cells from singlets
% PD-1+
	Single T cells	T:Tum	p value*	Stars	T:APC	p value*	Stars	Total CD8
P8	2.46	69.70	0.0022	**	17.40	0.0094	**	1.71
P14	40.90	82.80			64.20			48.59
P15	67.80	90.54			92.84			82.00
P17	91.10	97.86			96.45			93.80
P18	16.51	70.10			56.08			21.62
P19	53.90	86.38			81.78			59.70
P20	2.07	45.80			2.03			1.27
*p value of indicated group compared to T cells from singlets

## Sheet: EDF. 9e
% TNF+ T cells
	T cells from singlets			T cells from tumor clusters			1: Adj. p value*	Stars	T cells from APC clusters			1: Adj. p value*	Stars	2: Adj. p value**	Stars	CD39+ T cells			3: Adj. p value***	Stars	4: Adj. p value****	Stars
P8	0.52	0.50	0.47	0.90	0.88	0.76	0.0240	*	2.68	2.52	2.27	<0.0001	****	<0.0001	****	1.25	1.33	1.21	0.0093	**	<0.0001	****
P17	1.26	1.20	1.20	9.06	8.58	8.25	<0.0001	****	6.98	6.18	6.36	<0.0001	****	0.0001	***	4.58	4.43	4.59	<0.0001	****	0.0002	***
P18	1.42	1.16	1.23	1.46	1.35	1.32	0.5957	ns	1.95	1.75	1.89	0.0004	***	0.0017	**	1.25	1.16	1.08	0.1217	ns	0.0001	***
P19	0.15	0.21	0.18	0.36	0.31	0.35	0.0004	***	0.13	0.11	0.17	0.2781	ns	<0.0001	****	0.17	0.15	0.13	0.0001	***	0.9283	ns
% IFNy+ T cells
	T cells from singlets			T cells from tumor clusters			1: Adj. p value*	Stars	T cells from APC clusters			1: Adj. p value*	Stars	2: Adj. p value**	Stars	CD39+ T cells			3: Adj. p value***	Stars	4: Adj. p value****	Stars
P8	0.409	0.35	0.375	0.81	0.86	0.82	<0.0001	****	1.96	1.92	1.79	<0.0001	****	<0.0001	****	1.22	1.21	1.25	<0.0001	****	<0.0001	****
P17	0.248	0.232	0.25	3.24	3.30	3.08	<0.0001	****	7.18	7.02	6.91	<0.0001	****	<0.0001	****	6.82	7.04	7.34	<0.0001	****	0.9952	ns
P18	0.22	0.21	0.22	0.53	0.49	0.55	<0.0001	****	0.43	0.45	0.39	<0.0001	****	0.0108	*	0.58	0.56	0.63	0.0781	ns	0.0004	***
P19	0.08	0.13	0.14	0.13	0.10	0.11	0.9975	ns	0.08	0.07	0.08	0.1952	ns	0.2498	ns	0.11	0.08	0.06	0.3962	ns	0.9813	ns
*1: Adj. p value of indicated group compared to T cells from singlets
**2: Adj. p value of T cells from APC compared to T cells from tumor clusters
***3: Adj. p value of CD39+ T cells compared to T cells from tumor clusters
****4: Adj. p value of CD39+ T cells compared to T cells from APC clusters
