# Supplementary material for: Tumour-reactive heterotypic CD8 T cell clusters from clinical samples
Source: Nature. 2025 Nov 19;649(8096):467–76. doi: 10.1038/s41586-025-09754-w (PMC12779571; doi:10.1038/s41586-025-09754-w)
Supplement: Supplementary file 16 — Source Data Extended Data Fig. 10 [file 41586_2025_9754_MOESM16_ESM.xlsx]

## Sheet: EDF. 10b
Frequency
	Patient ID	CD39 status	Expansion	Frequency
	P1	CD39-	Not expanded (<3)	0.36734693877551
	P1	CD39-	Expanded (≥3 and <10)	0.139455782312925
	P1	CD39-	Expanded (≥10)	0
	P1	CD39+	Not expanded (<3)	0.193877551020408
	P1	CD39+	Expanded (≥3 and <10)	0.159863945578231
	P1	CD39+	Expanded (≥10)	0.139455782312925
	P2	CD39-	Not expanded (<3)	0.0607407407407407
	P2	CD39-	Expanded (≥3 and <10)	0.0716049382716049
	P2	CD39-	Expanded (≥10)	0.121975308641975
	P2	CD39+	Not expanded (<3)	0.0508641975308642
	P2	CD39+	Expanded (≥3 and <10)	0.123950617283951
	P2	CD39+	Expanded (≥10)	0.570864197530864
	P8	CD39-	Not expanded (<3)	0.0943646996278575
	P8	CD39-	Expanded (≥3 and <10)	0.0231259968102073
	P8	CD39-	Expanded (≥10)	0.0606060606060606
	P8	CD39+	Not expanded (<3)	0.177565124933546
	P8	CD39+	Expanded (≥3 and <10)	0.149122807017544
	P8	CD39+	Expanded (≥10)	0.495215311004785
	P9	CD39-	Not expanded (<3)	0.161627267729522
	P9	CD39-	Expanded (≥3 and <10)	0.0412314458493678
	P9	CD39-	Expanded (≥10)	0.0929081913139087
	P9	CD39+	Not expanded (<3)	0.102803738317757
	P9	CD39+	Expanded (≥3 and <10)	0.0901594282572842
	P9	CD39+	Expanded (≥10)	0.511269928532161
	P15	CD39-	Not expanded (<3)	0.0366383052613301
	P15	CD39-	Expanded (≥3 and <10)	0.0125021705157145
	P15	CD39-	Expanded (≥10)	0.0196214620593853
	P15	CD39+	Not expanded (<3)	0.085605139781212
	P15	CD39+	Expanded (≥3 and <10)	0.137002951901372
	P15	CD39+	Expanded (≥10)	0.708629970480986
	Background	0.03995083	Calculated as the average ratio of CD39- inferred CD8+ T cells, among the total population of CD39+CD8+ sorted T cells (n=2)

## Sheet: EDF. 10e
	CD8+ T cell states	Enriched cell states in T cells from clusters	Depleted cell states in T cells from clusters
	Tn	vs CD39+ T cells	vs single T cells
	Tn/Tm	vs CD39+ T cells	vs single T cells
	Early Tem	vs CD39+ T cells	vs single T cells
	Tem	Not enriched	vs both CD39+ T cells and single T cells
	Tc17 MAIT	Not enriched	vs single T cells
	ISG+	Not enriched	vs both CD39+ T cells and single T cells
	HSP	vs single T cells	Not depleted
	GZMKhi Tex	vs single T cells	vs CD39+ T cells
	TCF7+ stem-like Tex	vs both CD39+ T cells and single T cells	Not depleted
	CD137hi early Tex	vs both CD39+ T cells and single T cells	Not depleted
	TOXhi Tex	vs both CD39+ T cells and single T cells	Not depleted
	LAG3hi Tex	vs single T cells	vs CD39+ T cells
	MKI67+ Tex/prol	vs single T cells	vs CD39+ T cells
	MKI67hi Tex/Tprol	vs single T cells	vs CD39+ T cells
	Statistical comparisons and significance can be found in Extended Data Table 3

## Sheet: EDF. 10f
Frequency of CD39− T cells							CD39−CD69− signature score (Krishna et al.)
	CD8+ T cell states	Patient ID	Frequency	p value	Stars			CD8+ T cell states	Patient ID	Krishna et al. (CD39-CD69-)	p value	Stars
	TCF7+ stem-like Tex	P1	0.545454545454546	0.037	*			TCF7+ stem-like Tex	P1	0.140447754558944	7.2e-05	****
	TCF7+ stem-like Tex	P2	0.195652173913043					TCF7+ stem-like Tex	P2	0.152659619704514
	TCF7+ stem-like Tex	P8	0.271186440677966					TCF7+ stem-like Tex	P8	0.142722857136325
	TCF7+ stem-like Tex	P9	0.235294117647059					TCF7+ stem-like Tex	P9	0.149077005684238
	TCF7+ stem-like Tex	P15	0.611353711790393					TCF7+ stem-like Tex	P15	0.155700706065174
	LAG3 hi Tex	P1	0.0158730158730159					LAG3 hi Tex	P1	0.117652467030249
	LAG3 hi Tex	P2	0.0358974358974359					LAG3 hi Tex	P2	0.134148061963218
	LAG3 hi Tex	P8	0.0197132616487455					LAG3 hi Tex	P8	0.12107162016065
	LAG3 hi Tex	P9	0.0172043010752688					LAG3 hi Tex	P9	0.124266364378765
	LAG3 hi Tex	P15	0.00419815281276239					LAG3 hi Tex	P15	0.129336548009527

## Sheet: EDF. 10g
Frequency in TCR-matched expanded clonotypes
	TCF7+ stem-like Tex					LAG3 hi Tex					Clonotype groups		p value
	Clonotype chain	Clonotype groups	Patient ID	Frequency		Clonotype chain	Clonotype groups	Patient ID	Frequency		Reference	Comparison	TCF7+ stem-like Tex	LAG3 hi Tex
	CAVLFSGGYNKLIF_CASSLSGLLLIGQPQHF	Single T cells	P8	0		CAVLFSGGYNKLIF_CASSLSGLLLIGQPQHF	Single T cells	P8	0.0789473684210526		Single T cells	T cells from clusters	0.091	0.025
	CAGPGGKLIF_CSVVQGDNYGYTF	Single T cells	P8	0.037037037037037		CAGPGGKLIF_CSVVQGDNYGYTF	Single T cells	P8	0.111111111111111		T cells from clusters	CD39+ T cells	0.035	0.00061
	CAVNVADSWGKLQF_CASSYASGGAGETQYF	Single T cells	P8	0.0714285714285714		CAVNVADSWGKLQF_CASSYASGGAGETQYF	Single T cells	P8	0.142857142857143
	CASNSGGSNYKLTF_CASSLGGLVDEQFF;CASSSTGSNQPQHF	Single T cells	P8	0		CASNSGGSNYKLTF_CASSLGGLVDEQFF;CASSSTGSNQPQHF	Single T cells	P8	0.0666666666666667		Clonotype groups		Stars
	CAVNIQGAQKLVF_CSARLGGGGTEAFF	Single T cells	P8	0		CAVNIQGAQKLVF_CSARLGGGGTEAFF	Single T cells	P8	0.117647058823529		Reference	Comparison	TCF7+ stem-like Tex	LAG3 hi Tex
	CAGPGGKLIF_CSVVPGEDYGYTF	Single T cells	P8	0		CAGPGGKLIF_CSVVPGEDYGYTF	Single T cells	P8	0.103448275862069		Single T cells	T cells from clusters	ns	*
	CALWYQGAQKLVF_CASSLSVDREDEQYF	Single T cells	P8	0		CALWYQGAQKLVF_CASSLSVDREDEQYF	Single T cells	P8	0.384615384615385		T cells from clusters	CD39+ T cells	*	***
	CAVRGVYGQNFVF;CAVPYNAGNNRKLIW_CASSQGHNTEAFF	Single T cells	P8	0		CAVRGVYGQNFVF;CAVPYNAGNNRKLIW_CASSQGHNTEAFF	Single T cells	P8	0
	CAVQGPDSWGKFQF_CASSGTQNYGYTF	Single T cells	P8	0		CAVQGPDSWGKFQF_CASSGTQNYGYTF	Single T cells	P8	0.2
	CADSGDSNYQLIW;CASYGQNFVF_CASSLFGSSYEQYF	Single T cells	P8	0		CADSGDSNYQLIW;CASYGQNFVF_CASSLFGSSYEQYF	Single T cells	P8	0
	CAVRDVGGADGLTF_CASSPRDRPNQPQHF	Single T cells	P8	0.153846153846154		CAVRDVGGADGLTF_CASSPRDRPNQPQHF	Single T cells	P8	0
	CAESMGDDKIIF_CASSVTYEQYF	Single T cells	P15	0.0588235294117647		CAESMGDDKIIF_CASSVTYEQYF	Single T cells	P15	0.176470588235294
	CAVSSALDSNYQLIW_CASSGLAGVGGELFF	Single T cells	P15	0.0357142857142857		CAVSSALDSNYQLIW_CASSGLAGVGGELFF	Single T cells	P15	0.0357142857142857
	CAVRGSQGNLIF_CASSLEWGDTQYF	Single T cells	P15	0.0454545454545454		CAVRGSQGNLIF_CASSLEWGDTQYF	Single T cells	P15	0.0909090909090909
	CAGPGGKLIF_CSVVPGEDYGYTF	T cells from clusters	P8	0.125748502994012		CAGPGGKLIF_CSVVPGEDYGYTF	T cells from clusters	P8	0.173652694610779
	CAVRGVYGQNFVF;CAVPYNAGNNRKLIW_CASSQGHNTEAFF	T cells from clusters	P8	0.0096153846153846		CAVRGVYGQNFVF;CAVPYNAGNNRKLIW_CASSQGHNTEAFF	T cells from clusters	P8	0.115384615384615
	CAVNIQGAQKLVF_CSARLGGGGTEAFF	T cells from clusters	P8	0.0166666666666666		CAVNIQGAQKLVF_CSARLGGGGTEAFF	T cells from clusters	P8	0.258333333333333
	CAVLFSGGYNKLIF_CASSLSGLLLIGQPQHF	T cells from clusters	P8	0.122222222222222		CAVLFSGGYNKLIF_CASSLSGLLLIGQPQHF	T cells from clusters	P8	0.0777777777777777
	CALWYQGAQKLVF_CASSLSVDREDEQYF	T cells from clusters	P8	0.0689655172413794		CALWYQGAQKLVF_CASSLSVDREDEQYF	T cells from clusters	P8	0.172413793103448
	CASNSGGSNYKLTF_CASSLGGLVDEQFF;CASSSTGSNQPQHF	T cells from clusters	P8	0.0238095238095238		CASNSGGSNYKLTF_CASSLGGLVDEQFF;CASSSTGSNQPQHF	T cells from clusters	P8	0.166666666666667
	CADSGDSNYQLIW;CASYGQNFVF_CASSLFGSSYEQYF	T cells from clusters	P8	0.140845070422535		CADSGDSNYQLIW;CASYGQNFVF_CASSLFGSSYEQYF	T cells from clusters	P8	0.126760563380282
	CAVRDVGGADGLTF_CASSPRDRPNQPQHF	T cells from clusters	P8	0.102040816326531		CAVRDVGGADGLTF_CASSPRDRPNQPQHF	T cells from clusters	P8	0.102040816326531
	CAGPGGKLIF_CSVVQGDNYGYTF	T cells from clusters	P8	0.0265486725663716		CAGPGGKLIF_CSVVQGDNYGYTF	T cells from clusters	P8	0.168141592920354
	CAVNVADSWGKLQF_CASSYASGGAGETQYF	T cells from clusters	P8	0.0338983050847457		CAVNVADSWGKLQF_CASSYASGGAGETQYF	T cells from clusters	P8	0.203389830508474
	CAVQGPDSWGKFQF_CASSGTQNYGYTF	T cells from clusters	P8	0.0217391304347826		CAVQGPDSWGKFQF_CASSGTQNYGYTF	T cells from clusters	P8	0.152173913043478
	CAVSSALDSNYQLIW_CASSGLAGVGGELFF	T cells from clusters	P15	0.0614525139664805		CAVSSALDSNYQLIW_CASSGLAGVGGELFF	T cells from clusters	P15	0.268156424581006
	CAESMGDDKIIF_CASSVTYEQYF	T cells from clusters	P15	0.0485436893203884		CAESMGDDKIIF_CASSVTYEQYF	T cells from clusters	P15	0.223300970873787
	CAVRGSQGNLIF_CASSLEWGDTQYF	T cells from clusters	P15	0.124137931034483		CAVRGSQGNLIF_CASSLEWGDTQYF	T cells from clusters	P15	0.234482758620689
	CADSGDSNYQLIW;CASYGQNFVF_CASSLFGSSYEQYF	CD39+ T cells	P8	0.037037037037037		CADSGDSNYQLIW;CASYGQNFVF_CASSLFGSSYEQYF	CD39+ T cells	P8	0.185185185185185
	CAVLFSGGYNKLIF_CASSLSGLLLIGQPQHF	CD39+ T cells	P8	0.0437158469945356		CAVLFSGGYNKLIF_CASSLSGLLLIGQPQHF	CD39+ T cells	P8	0.120218579234972
	CAVQGPDSWGKFQF_CASSGTQNYGYTF	CD39+ T cells	P8	0		CAVQGPDSWGKFQF_CASSGTQNYGYTF	CD39+ T cells	P8	0.305555555555556
	CAGPGGKLIF_CSVVQGDNYGYTF	CD39+ T cells	P8	0.036842105263158		CAGPGGKLIF_CSVVQGDNYGYTF	CD39+ T cells	P8	0.226315789473683
	CASNSGGSNYKLTF_CASSLGGLVDEQFF;CASSSTGSNQPQHF	CD39+ T cells	P8	0.0229885057471264		CASNSGGSNYKLTF_CASSLGGLVDEQFF;CASSSTGSNQPQHF	CD39+ T cells	P8	0.298850574712644
	CAGPGGKLIF_CSVVPGEDYGYTF	CD39+ T cells	P8	0.0541871921182265		CAGPGGKLIF_CSVVPGEDYGYTF	CD39+ T cells	P8	0.246305418719212
	CAVRDVGGADGLTF_CASSPRDRPNQPQHF	CD39+ T cells	P8	0.0714285714285715		CAVRDVGGADGLTF_CASSPRDRPNQPQHF	CD39+ T cells	P8	0.160714285714286
	CAVRGVYGQNFVF;CAVPYNAGNNRKLIW_CASSQGHNTEAFF	CD39+ T cells	P8	0.025		CAVRGVYGQNFVF;CAVPYNAGNNRKLIW_CASSQGHNTEAFF	CD39+ T cells	P8	0.0875000000000001
	CALWYQGAQKLVF_CASSLSVDREDEQYF	CD39+ T cells	P8	0.0317460317460317		CALWYQGAQKLVF_CASSLSVDREDEQYF	CD39+ T cells	P8	0.23015873015873
	CAVNIQGAQKLVF_CSARLGGGGTEAFF	CD39+ T cells	P8	0.00641025641025639		CAVNIQGAQKLVF_CSARLGGGGTEAFF	CD39+ T cells	P8	0.294871794871795
	CAVNVADSWGKLQF_CASSYASGGAGETQYF	CD39+ T cells	P8	0.0294117647058823		CAVNVADSWGKLQF_CASSYASGGAGETQYF	CD39+ T cells	P8	0.338235294117647
	CAVRGSQGNLIF_CASSLEWGDTQYF	CD39+ T cells	P15	0		CAVRGSQGNLIF_CASSLEWGDTQYF	CD39+ T cells	P15	0.413793103448276
	CAESMGDDKIIF_CASSVTYEQYF	CD39+ T cells	P15	0.05		CAESMGDDKIIF_CASSVTYEQYF	CD39+ T cells	P15	0.4
	CAVSSALDSNYQLIW_CASSGLAGVGGELFF	CD39+ T cells	P15	0		CAVSSALDSNYQLIW_CASSGLAGVGGELFF	CD39+ T cells	P15	0.297297297297297

## Sheet: EDF. 10i
Frequency TCF7+ stem−like Tex (within neoTCRhi CD8+)
	Patient ID	Response	Response type	Frequency	p value	Stars
	patient2	R	CR	0.0228136882129278	0.024	*
	patient3	R	CR	0.00202757502027569
	patient7	R	PR	0.0208333333333333
	patient8	R	PR	0.0195627157652477
	patient9	R	PR	0.0180383314543405
	patient13	R	PR	0.00556586270871984
	patient1	NR	SD	0.00555555555555557
	patient4	NR	SD	0
	patient5	NR	PD	0
	patient6	NR	PD	0
	patient10	NR	SD	0.00917431192660555
	patient11	NR	PD	0.0101010101010101
	patient12	NR	PD	0
